# Supplementary material for: Comparative genomic analysis reveals cellulase plays an important role in the pathogenicity of Setosphaeria turcica f. sp. zeae
Source: Front Microbiol. 2022 Jul 22;13:925355. doi: 10.3389/fmicb.2022.925355 (PMC9355644; doi:10.3389/fmicb.2022.925355)
Supplement: Supplementary file 1 [file Data_Sheet_1.zip]

Archive with 8 entries (8 files):
- Supplementary Fasta S1.fasta
- Supplementary Fasta S2.fasta
- Supplementary Fasta S3.fasta
- Supplementary Figure S1.doc
- Supplementary Figure S2.doc
- Supplementary Table S1.doc
- Supplementary Table S2.doc
- Supplementary Table S3.doc
