# Supplementary material for: Comparative genomic analysis reveals cellulase plays an important role in the pathogenicity of Setosphaeria turcica f. sp. zeae
Source: Front Microbiol. 2022 Jul 22;13:925355. doi: 10.3389/fmicb.2022.925355 (PMC9355644; doi:10.3389/fmicb.2022.925355)
Supplement: Supplementary file 1 [file Data_Sheet_1.zip › Supplementary Fasta S1.fasta]

>Contig1
CGCCATCCTCCTCAATCGCCTGCTCCATTACTTCGTGCACTGCTAACCCTGCCTTCATCAACCTAATAATAAATACCTTGCCTAGTACCCCGTCATACTGACACCCTACCTCTCTCTGCTTTCGATACCCCCCCTTCTCCATATCAAACACAAAGCTCTCACACACCGCCTGCGGCAGCCAGCACCCGTAGCAGCACGAATACGGCACAATCTGCCAGTTGTCCTGCAGCATCTTGAGTCCTTTCAGCCCCTCCTGACCCCCCTCGTCCTCACATTCCTCCCACGCGTGCCCTCGCCCATCTCTTCCACTCGCTACACACCACTGACACCCCGACCGCCACTTCTCCATCACCCCAACCAGCTCCTCTACCTCCATCGCATCTCGACACTGCCGCTCCGCTTCTGCCATCCCTACCCACTGCCGCTGCCGTCCCTGCTGCTCAAACGCCAGCCGCAATCCCATCTCTTCTCCCTCTTCCTCGTCTTCGTCTTCTCCGTCTTCTCCATCTTCCTCTTCATCACTACTCTCCCACCGGCACCGCTGACATGCTACCTCATCCTCCTCACACATCCCCCGCTCCACCCCATCCATTGCCCAGTCAAGTACCGCTCGCATGCACCCCTTGCCCTCTACAAACAACTGCATATCCTCCTCTACCTCTCCCCCTTCTGCTCTTACAAACGCTTTCTTTCTCCCCCTCATCCGATAGCCTCGCATGATAATCGCCTCGCTCTTCTCCCCATCTCGTCCAGCCCGTCCACTCTCCTGCGCGTACTGCCGCATCTGCCGCACCACGCCTACATGTACTACCGCCCGGATTCTCGGTGCGTCTACTCCTAGTCCCAACGCATTCGTTGCCGTAAACACCTGCCGCTGCCCACTCGTCAACTCCCGTACAATCTTCTTCTTCTCCTCTACCGTGCCCACTTCCCGGTAGTAACATGCCGCCCCCAGCACCTTGCCCATCTGTCTTGTCCGTGCCACTGTCCCGCAGTACACAATCACCTGCCCTGGCAGCGGGTATTTCCTCTTTAGCTTCTCCACTAATCCTACTACCGCCTTCTCCTCTTCCTCCATATTGTACTCATGCACTGCATACCGGATATTCTTGCGTGTCGTCTGCCCCCGGAACCAGTAGCACTTGCTCTTCTCTGGCAGCCCCATCACATCCAAAAACTGCTTCTCCTCCTTCGGCCTCAGCGTCGCCGTCAAATACACCATCTGCGTCTCTACCCAGAGCAGCTCTCGCAGTCCTAGCAGCCGGCTGCGGAATCCCTTAAGTGAGTCTAGTATCGAGTGACATTCGTCAATCACAATCCGATCTAGCCGTCCCATCGACCGCTCCCGGTTAATGTAATGCCCAAACGCCTCTCCTACAGCTGCTTCGGGCGTCACAAACATAATCTGCACACTCCTGTACGGACGCCGGCTATCCCACTCCCCACTAACAATCCCTAGCTCGTCGCACCGTGCCTTCATGTCAAACCGCAGTGCCACTAGCGGCACTACCACAACAGTAACCCCAGTCGACACCGACGCTGGTAGCATAAACAGCACGCTCTTGCCAGCCCCAGTCCCCATAATTGCTACAACGGGACTCTCATACCGCATAATCGCCTGCATCGCTGGCCGCTGTACACTGCGAAACTGTGCGTTGCATCCCAGCAGCCGCTGCAGCTCACTGTCCACGTCCACTAGCCGCATCATCTTCCACCGCCGGTACTCCTCCTCCAACGCCTCCCTGCGCGCCTTGACAGCTAGCGGGCTCCGTTGCAGCAGCCGTAGCTTCTTCTCCTGCGCAGACGGAAGCTCTAAAAACCTGTGCCACTCGCTGCTCGCTACTCGGAACATAAACCGCTTGGATTCCACACTAAACACCGCCTCATACAGCGACCGCCCATAAATCGCGCCAGCCACCTTGCTGCCATGCCCAGTCTGCAAGTCAAACGCCTCATCTTCTTCTGATGACACATTATCCTCATCGGTATTCAAGTACGCCTTGCGTGCCTTGGGGTTCTGGATATACCGCCGCCAAATCGCCTTGGATCCATGCCGCCACCCAATAACATTTAACTTGACGCTCATGTACTGCAGCGACGCCTTTTGAATCCTCAGCTTAAGTCGGTTGGAATTCCACTGCTCTACAGTGGGCGGCCTGTCAGCCCGTACTCGGCTCTCTTCTCTCTCGTCTTCTCTTGCCTGTCTCTCCTCTCCCTCCTCCTCCTCTTCTTCTTCCTCTCTACTCTCTCCTTCACCCTCCTCTTCGGACGCCTCCCGCCACGCCACAGTAGTCCTTACCCTGCTCGCTCTCCCCACGCCTCTTGTGCCCTGCGGGTCTGCACGGCGCTTTCGTCCACGTGTGGGTTCTTGCCAGCGCCGCTCTGGGCGTGGCTCCCACATATACCCGCTCTCTGCCTCTTCCTCCGCCCCTTCCCCCCACGCTGCCACAACCAACCGCTGCCAAAACGGACGCGCAAACCACAAGTAAAACACGACTAGTTCCCCTACTTCGCGTGGGACATAGCGGTGGATCACTTTACCTTGTCTAGTCTGGGCAATATTTTTGTGGTAAGTAGTAACAAAAACCACTACACCATCTTCGATAAAAATTCTGCGACTATTCCCCTGCGCATCATTTTGAAAACGGATCGTTAGTAACTCACTACCACGCGGTGGTGCACCTCCTGTCATATGCACAAGCACGGCAAGTGCGTGGCGGGCTTCTTGCATGGCTTTGTAGTATGCCTGGATGCGCTCCTTCACCCACACCAGCCCACCACCCCTCGCCATAGCCACGCGCGACGCAGCAGCATCAGCAAACTCATGTCGCAGTCGCTTCTCCTGCTGAATACGTCCTAGCAGCCAGCGCTTGGGGTCACCTACACTAGTAGCCTGGCGGTTACGCGCATCTTCCATAAAACTCCACCCAGCCTGCTGCGCAGCGGCATTGTCCACCAGCTTATCCCAGTAAATAGCGGGACACGGCGTCGTCTCGGGCATCACATCGCCCTCACTGTCCAGCTGCAGCAGTAGCAGTTGTTTCAGCATGTCCTGCCGCGTGCTGGCAATCATGCCGTGCACCATCGTCCGTAGCTGCGCCATGCTGAACTGGATCTGGCCATACAACAACGTGTCACCCACCCAGTCCACCACGCCCTCGGCATTGGTAGTATACCGAATCTTGAAGCCAAATGCTCGCAGCCGCAAAATAGCGTCCATGGGCGTGGGCCGGCCGTTGTAGTCTGTCAGCGCCATGAACCGGTGGCACATGTCCTGCACCAGCTCAAAATGGGTTACTGCCATGTTGCTGGCTGTCTCTTCGCTGTATCCCCCAGCCACTAGCTTGTCAATCTGGGCATTGCGCTCTCTGTGTGCTTGATACAGCACTAGCATGCGCGATATGCTAACCATGGCCGACTGCTTGGGGGTATACATGAGCGGATCCAGCCATCCCCTGTCCACGCTGACACCCAGCACTGCCATGCCACTGATTAAGCTGCTCTCATACTCGCTGCTGGCCAGCTTGTGATCTAGCAGCGCAAGCATGAATGCAAGCACTTGGTCCTGCAACGCCTCGGCGTCTTCTGCATCCAGCGGCTCGTCCTCGCTGTCACTATCCCCATGGCTGCCCCCCAGCTCCATGCTCCGCGCTGCGCTAGCTGCCTCCTCTTCTGCGTTGTACCCAGTCAAATCCTTCAACTCCTCCAAGCATGCCTTCTGCTCGCTAGTCAAGCGGTATGGTGGGCGTCTGCCCTGCGCTCCATCGCCGGAACCTGGCTGGACGATGGGCAGCTCGTACGTTCGCCAGATGTACGCAATCACCTGGAGCCACACGCTGCGATATTTCTTCATCGTCGGCTCCGTCTGGCTGGCATTGAACGGCTTTTCGTTGCTGGTCGTCCCATACTCGCGCCGGTTAATGTGCATCATGGCGGGCATGCCTACTACACTGGAGTGGGACGCCTGCTGCGCCCTCCAAATCACCATCTCCGCTGCCCAGCACACGTCACGCAGTGCCCGTTCGTGGCAGCTGGGTGTCTGCGCCATGTCTAGCAGCCACTCTCGGCTCAGCCCTCCTAAGTGTCGTGCCCAACCCGCTCGATTTAGCCATACTTGATATCCCCATCGGCTGCTATCGTCCTTAATGACGTTGTTGGGGTTCTTACGCTCCACTACCTGGTCTATCTGCGTCGCTGCAGCAGCAAATGCCTGCCTTAGCCGCGCTTCCTCGTCGTCACCATCATCGGGTTCAATGGGCACAGCGCCCTGGACTGGGAACAGTCGGCCCAACGTACTAGCGTTATGCAACTTCTGGCATAGCACGTTTGACGTCCACATTCTGTGCGAAGCCGCTGGTCGACCTGCCCTGCGTTGACGGCTGCTCTGCCAGTTGTGTGCACTACGGCAGTGCTGCTGCATTCTCTTAACATTGCGGTAAATAAACCCACACTGTGTACACTGCAGCCCGTCTACGTATACTGGTAAATGGGGTAATGGCGCAGCATCTGGGCGGGGATACACGATCCTATAAATATCATCAGCCCAGTCTCGCAGCGCTTCTTCTGTATGTGCAGCCTCGATAATGCTCCGTCGTGTCTTTGGGGCTAGATCTAAATGTTTTGTGTCTAAATGCGCCTGCAGCTGCGATCTGATAATGCCCTGTTGATGGCTTTTGCAAATTGCAATACGATTTACGCGTAAATACTCGAAATTTTCTTGGAAGCTGTCCATAGTAGTAGTATACTAGTAGTTTAAGTGGATTGACTGCGATTAGTTTACATGTTTGTTATTCCGCTACAAATTGACTAGTAGTCCGACGTTGCCCCAGTTCGCCTGGAAACCCTCTTACTGGGGTTGGGGTTAACTTCTAGCCCTAACCCTACCCTAACCCTACCCTGGGGTTGACTTGGGGTTAAGCCCTAAGCGCAACCCTAAGTTAGCACGGGCCACATCAGCGAACACCAACCTTCTAGTATACTTTATCTAATAACTCACGCTATACATATCGCATTATTATAAATAGTAGCTCATTGAATGCGCGCGAGTTTTCTGCATATTGGGTAGAGGTTGCGTCTATTTTGAATATGATTCAAGCTATTGTTCCATGCCCCTCATGATTCTGCAGAACAATAGCTGGGAAATTCAGCAACCCTAATGGAACAATAGCCGGAACCAGCTATTGTTCCGTCAGGGATTGAGGATAGGGATTGAGGATAGAGTAGTGTAAGTTAATTAGTGCTTATCTACGTGTTTGTTGTGGTGCCAATACAACCAGTAATTAGACGTTACCCCGGTTCTCCTAGCAACGCTGTTGCTGGGGTCAATCGCTTGTCGGAATGTCACAGCGACTCTGTATAGTAGCTGCGCGATACTAGCCACTATGGGGGAACTAGAAAAGTCTTTCTTAGTAACCCCATATGCTACTATAACGCAACCCTAAACTTGGGGTTAGCTTGGGGTTAAGCCCTAGCCCTAACCCTAACCCTATATACAACAACCACCCTCTATACTAATAGATACAGCGCTGCGAGTTGTGCGCTACTATTAGGGCGACTAAAAAAATCTTTTCTAGTTATCCTACCTGCTTTGACACCCTCTGGGCTCGATACGAGTATAAAGTTGGGGTTAAGTCAACCCTAACGCTAAGCCTATTCGAGCGCGAATCGGGGGTCTCAGATTTCGCGAATCGGGGGTGATAAAATCGCCGAATCCGGCATGCGACCCTAACGCTAAGCCTGTTTTGGCACGAATCAGGCCTCTTTCGCCGCCTCATATTGGTTAGGGTAATGGCGCAGCATCTAGGCGGGGATACACGATCCTATAAATATCATTAGCCCAGTCTCGCAGCGCTTTTTCTGTATGTGCAGCCTCAATAATGCTCTGTTGTGTCTTTAGGGCTAGATCTAAATGTTTTGTGTCTAAATGCGCCTGCAGCTGCGATCTAATAATGCCTTGTTGATGGCTTTTGCAAATTGCAATACGATTTACGCGTAAATACTCGAAATTTTCTTAGAAGCTGTCCATAGTAGTAGTATACTAGTAGTTTAAGTGGATTGACTGCGATTAGTTTACATGTTTGTTATTCCGCTACAAATTGACTAGTAGTCCGACGTTGCCCCGGTTCGCCTGGAAACCCTCTTACTGGGGTTGGGGTTAACTTCTAGCCCTAACCCTACCCTAACCCTACCCTGGGGTTGACTTGGGGTTAAGCCCTAAGCGCAACCCTAAGTTAGCACGGGCCACATCAGCGAACACCAACCTTCTAGTATACTTTATCTAATAACTCACGCTATACATATCGCATTATTATAAATAGTAGCTCATTGAATGCGCGCGAGTTTTCTGCATATTGGGTAGAGGTTGCGTCTATTTTGAATATGATTCAAGCTATTGTTCCATGCCCCTCATGATTCTGCAGAACAATAGCTGGGAAATTCAGCAACCCTAATGGAACAATAGCCGGAACCAGCTATTGTTCCGTCAGGGATTGAGGATAGGGTTCTGTAGTCGTGCTAGCGGCCGCTGATCAACAACAGTCTGCTGCGCACTGCGAAGCCAGCGCCGGAGCTCCCGCGGCAATGTTGCCAAACCACGGACAGATCTCTCAATCAATTCTTCTGTCAGCTTTGCAGCCTGCTGCAGCTTTGCTTCGTTGCGGTCGGGCAAGCGGGTTTGATAGCCTAGATGAGCCAGATTTCGGCCCTCCAGAAACGTCAACCACCCCGTTCTCTTGAACTAGCCCGTTTTGTCGATCTTTGCAGTCGGTTCCATGACTTGTGTCTTCTCTTCAAGCTGTTTTCGCATGCTACGCCAGTCGCTAAGCTGTTGCTGAACCCTCTCCTTTTGATCTAATTTTTCCCTATTTTCACCAACACCTAGACTAACGATAAAATATTTTCGCAGCCCCCAAGCACGAAAAAACGTCTGCACCTTGATAAAATCAAAGAGCGCACTTTTCTCTCCCTTCCATGCTTGCTAGTGATTTTTTTTCAAGTGTTTGCGCATCACGCTCTTGTCTACGGTGATGAATGCGCATGTCTTGCAGCGCAGTCCATCAAGCGGCGTCCCTAGCTCTTCAATCGGCTTAGCGGGCGGCTCGGGAAGCTCAATATTCTTCGGCTCTATCCTCTCGCAGTGCGCAAAGCGTTGAACAATCTCTTTGCGCACTTTTGCGGGCGTTGCGTGCTGTTGTAATAGATGCTTGTCAAGATTAATAACCCCGCTGCCGTGCTGCTTGCAAACTAGCACACTAAAATTAGCCAGAAAGCAGAGAATATCGTCGTAGTTGTCTAGTGAGATTTCCAGCAATTTATCGTATGTATGGGGACTGCTGCTGCTGCTGCTCTCTGCGGGCACGCGACTGTCCCAGATGGGTAGCTCCATAAGACGCTTGCGTTTGTAGTCAAGTCTCGCTAGATAAATAGACAAAGTATACGCAACTAAATGAAATGTTAGATATAAGTGTTATGAGTATAGTAGTATAAGTAAATTCGCTACTTTGTATATTTGTTGTTGTGCTAATGCAACTAGTAGTCCGACGTTACCCCGGTTCTCTTAGCAACAGCGTTGCTGGGGTCAAGCCCTTGTCTGAATCTCACGCAACAACTAGTAGAAGATAGAAAAGAGAGATACCTGGGGGGCATCTAGAAAACTTTCCAAGATACCCCCATCGGGCGTTGTTCTGTTGTGTCGCGATGCTGTTGAGACTTTCTTGGTAACCCTAAACTTGGGGGTTAGCTTGGGGTTAAGCCCTAACCCTAACCCTAGATGCAGCGACTACCCCATACACTTGTATATACAACGCTGCGAGTTTCGCACTGCTATTGGGGAGACTGCAAAAGACTTTCTTAGTCACTATATATGCTATGACACCCTCTGGGGCCTATATTGGGGTGTACTTGGGGTTAAGTCAACCCTAACGCTAAGCCTAAATAGTGCGGCTTATGGGTGTCAAAACAACGCGGGTTTGGGGGGTCAAAATGGCCCGATACGGGCAGAAACCCTAACGCTAAGCCTGTTTCGGCGCGGGTTATGGGATAACCCGCGCCTCATATTGGTTAGGCTATGGCTCCCACATGTACCCGCTCTCCTCCTCCACCTCTCCCCACGCCGCCACTACCAACCGCTGCCAAAATGGACGCGCAAACCACAAGTAAAATAGCACTAGCTCACCCACTTCGCGCGGGACGTAGCGATGGATTACTTTACTATGCCCACTCTACGCAATATTCTTGTGATATATAGTGACAAAAACAAGTGCGCCATCTTCAATAAAAATGCCGCGACTGTTCCCCTGTGCATCATTTGGAAAACAGATCGTTAGTAACTCACTACCACGTGGCGGCGCACCTCCGGTCATATGCACAAGTACTGCAAGTGCGTGGCGGGCTTCTCGCACTGCTCTGCCGTATGCCTGGATACGCGCCTTCACCCACACTAGCCCACCACCCTCTGCTATAGCCACGCGCGACGCCGCAGCATCAGCAAACGCGTACCGCAATGTCTTCTCCTGCTGGATACGCTCAATTAGCCAGCGCTTGGGGTCCCCTACACTAGTAGCCTGGTGGTTGCGCGGGTCTTCCATAAAACTCCAACCTACCTGCTGCGCAGCAGCATTGTCCACCAGCTTGTCCCAGTAGATAGCGGGACATGGCGTCGTCCCTGGCATTACCTCGCCCTCGGCGTCCAACTGCAATAGTAGCAGTTGTTTCAGCATGTCCTGTCGCGTGCTAGCAATCATGCCGTGCACCATAATCCGTAGCTGTGCCATGCTAAACTAGATCTGCCCATACAACAACGTGTCGCCCACCTAGTCCACCACGCCCTCAGCATTCGTCGTGTAGCGGATCTTAAAGCCAAATGCCCGCAGCCGCAAAATGGCGTCCATGGGCGTCGGCCGGCCGTTGTAGTCGGTCAGTGCCATGAACCAGTGGCACATGTCCTGCACTAGCTCAAAATGCGTACTAGCTATGGTGCTAGCAGTCTCTTCACTGTACCCCCCAGCCACTAGCTTGTCAATCTGCGCACTACGCTCCTTGTGTGCTTGGTATAGCACTAGCATGCGCGATATGCTAACTATGGCCGACTGCTTGGGTGTATACGTGAGTGGATCTAGCCACGCCCGGTCAGCGCTGACGCCCAGCACAGCCATGCCACTGATCAAGCCGCTCTCATACTCGCTGCTGGCTAGCATGTGATCTAGCAGCGCAAGCATAAATGCGAGCACTTGATCTTGCAACGCCTGGGCGTCCTCTCCGTCCAGTCGCTCTTCCTCACTTTCGCTATCGCTCTCTAAGCCAGCTTCTTCTTCTGCTTCTGCTACTGCTTCTTCTTCTAGGTCGTATCCCGTAATCTCCTTCATCTCTTCCAAGCATACCTTCTGCTCGCTCGTCAAGCGGTATGGGGGGCGTCTGCCCTGCACTTCATCGCGCGAATCTAGCTGGACTACTGGCAGCTCGTATGTCCGCCAGACATACGCAATCACTTGAAGCCACACTAGATGGTATTTCTTTATAGTGAGCTCTGTCTAGCTCGCGTTAAACGGCTTTTCGTTAGTGGTAGTCCCATACTCGCGCCGGTTAATGTGCATCATGGCGGGCATGCCTACTACGCTGGAGTGGGAAGCCTGCTGCGCCCTCCAGATCACCATCTCGGCGGCCCAGCACACGTCACGCAGTGCCCGCTCTCGGTAGCCGGGTATCTGTGCCATGTCCAGTAGCCATAGTCGGTCCAGTCCCTTCAAGTGCCGTTTCCAGCCTGCCCGGTTCAGCCATGTCTGGTATCCCCACCGACTGCTGTCCTCTTCAATAACGTTGCTGGCGTTTCTGCTTTCTATCGCGCTGTTAATCTGCGCTGCTGTTTTAGCGAATACGCGTCTTAGCTGCTTTTCCTCGTCGTCGCTATTTTCTAGCTCAGCGGGAGCAGCGCCCTGGACCTCAAATAGTCGACCTAGCGTGCTGGTGTTGTAAAACTTCTGGCACATAACCCTACCTGTCCACCTCTGCTGTGTAGCTGGGCGACCGACTCTGCGTGTATAGCTTTGCGTCCAGCTGTGGTGAATCCGGCCATGCTCCTGCATCTTCTTCACATGGCGATAAATATAGCCACATTCTATGCACTTTAATCCATCCTCGTATACTAGTAAGTGGGGTAGTGGTGCAGTGTTGGGACGGGGAAACACGACCTGGTCTACATCGCTAGCCCAGTTCTGTAGTGATGCATCTGTATCTATAGCCTGGATGATATCCTGCCGGACTTTGGGATACAAGTCCTGGTGTTTAGTATCCAAGTGGGTGCGCAGCTGCGACTTGATAATGCCTTGGTGGTGACGCTTGCATATAGCAATGCGATGCGTAGGCAAGTAATCAAAGATATCTTAAAATGCTTCCATTTGATAATCATGTGAGATCTATATCTTGTTATGTTTGTTGTAGTTATTTAATTCTATGGGTGTTTATTTACTTATTGTTGTAGCGCTGATAGCTACCTAGCAATCCAACGTTGACCCAGTCCACCCGGAAACCCTTCTTGCTAGGGTTAGGGTTAACTTCTAAGCGTAACCCTACCCTAACCCTACCCTGGGGTTGACTTAGGGTTAAGCCCTAAGCGTAACCCTATCTAAGCACGGGCCATACCTACAAACACCAACTCTCTACTACATTTCACTCTATAACTCACGCTATACTTATCGCATTACTATAAAAAGTAGTTTGTTAAACGCGCCTAAATTTTCTATATCTTAGACAGAAGTTGCATATATTTTAGATGCTGTTCGGACCTTAGTTCCATGTCCTCTCCAAATCCACGGAACTAAGGTCGGGAAATTCAGCAACCCCTAACGGAACTAAGGTCGGAATGACCTTAGTTCTGTCGAGGATTGAGGATAGGGGCATTACTCTACAGCCGCTCCTCTTACGAATGATATTCCTCTGCTTGCCGCCAGGACCCTTTGTAATCCTGGTATGCCCGGCGCTTAGTCGGGCGGCAAGGCAGACACATCGGGAGCATTCTTCCGAGACAATGTATATAAACTGCTCACCCTCGCACTCCTGATGAGTTTCTTTCTGTAGATTCAACAAGAAACGAAAGGTATCTCCTAACTAGAGGTATCTAGAGTATCCTTTTTACAGAAAGATCAAAATCCAATCGAGTTTATTGTCTTTACTTTTAACCCTAACCCTTTCTTTCACCCTAACCCTCTGCTTACCTAATCCCCCTGCTCCCCAAATACGGTAACCCTAACCCTGTCCTGATAAGTAGTCTCCAAGCTAAACACAAAGCGGTTCGCGCCCGGGTCTTACTATCTTCTTCTCTAGCTCCCTAACCCTATTCTTCTCCCCTTTATCTCCAAATTAAACACAAAGCAGTTCGGCCCTACTTCTACTACTTCTTCTTATACTCCCTTTCACTAGCCCTTGCCCCCCCCTAAAAAGTCCTTTCAAGTCCCCCCTATACACATGAATCGATTAGTCGATTAGTTACTCTATCTATCTAGCCCTGCCCCCCCTACAAAAGTCTTTTTAAGTCCCCCCTATACGCCCTAATCTATCCCTACTATACCTTTTCTATTACCCTCTACCTCTTACTACAAAAGTCTTTTTCACTCCCCCTATACCTTACTATTCCCTATCTATCTTCAGCACGAGTCGTATCGCTACTACTATTGCGTTCGTAAACACCTGTCCCCACACCTCTTCTCTACTCCTCCTACTAAGCCATCCTGTGTATGCCTCATCCTCTGTCTCTTCAAACCCTACCTCCCTAATAGTCTGTATCTCAACCTGTGTCAGCCGCGCTGCGTATACCAACAGTATTACTACGTTTGGCCACTAACACTAATTCTCCATCCCCTATCCTATTGCGCAGTACTTTTGACTAATCCAGCACCGCTAATAGTTATTCTTGACCGTTCGATCTATAATCTTCTTCCAGAACTTGTCAGCATCCGCCCTAGACACCCTCTCCTATGCTGAGCACCCTAGCACCTAGTGCTTCTTCCACTGCTCTTCCTCCTCTGTCTGAAACTGCTGCCTAACTACCTAGCAGATCGCACACCCACCCCGCAGCTCCGTAAATCTCTCCTCTACTACCCCCCACTCCTGTGCCTAACGCTCATGCTCCGCTAGCCACACCTCCTCTCCCTCTCTACACTAGTCACAGCACACCGCCCCAATCTCTCTACATCTTACCCCTTGCCCATCTAAGTACGAGCTTATTAACTCCCGCCGACACCCCTCTCTAATTAAAAAGACCCCTATTGCCTGTACGTCAATGTCGTCGCTCTCCCGCTCTATCCTCTTCTCCACCTCCCCCTGCTCTACCATCACCACTACCTCAAACCCCTCTCTACCCTGCCCCCTACGCCCGCTCGCCTGTGCAAAGTCTGTCATGCTCTACGGCATCCTAACATACAAGATGTACACAATCCCTGCGTAGTCCACCCCTATGCCTAGTGCTAACGTAGCCACAATTAGCCCTCCCTGCTTTACTTACTCTTATAGCCGCTCCCCTCGCTCCTCTACATCCGCGTGATAATGTGCACAGTCAATCGCCTTAGCCATTTGCTCACACTACCCTTTGCTTAGACAGTACACCACCCCCTTCTGCCTAAACTACTGCAGCTTCTTAGCCTACTACTTGCACACTACTAACGCTGTATCTTCTAATTTCCCGCGCTGACACTAAGATATAAAGTACTATGCGTTTACCTATGTTATGCTTACCTAGATGTACGTTGCGTTGCGCACTAGCATACTTACCTCTAGCTCCCCCTCCTACACTAGCGGCAGCGTTGCTGTTAGTAATATAATTAGGCATCCTAGTAGCTACAAGTTCTTTACTTTAAGTAGATTCTCTCGCTAGTGCCGTGCCGTAAACACTAAATGACACTTGTCTACTACCACCTGCTGTAGTAATCCCTTACTCCTTAATAGCTAAGCATACCCTAAAAAGTTGCTATTACTTGTCGTGTCGCCAGCTACGTTGGCGCTGACCACTACCACAGACGCTGGGTTGTTCTCGCCATAACTACTTCTATTCTATATAGTCCACCCCACACCTATAGATCTAGCTTACCAAGTCCTTGATCAACGCCTGGTACAGCACTACTACGACGGTCACCCCGTTCTCCTCAATGCATGCCGGCAGTGTAAATAGCAAGCTCTTGCCCCCTCCTGTTAGGAGCACTACCACAAGCGGCGTCTGCTTATCTAGCATAGCGTACAAAGCCTGCTCTTATTCTATTAAACAAAACCTAACGTCCTGCTTCCTTAGCACCTGCTGTAGTGCCCTCTGTATAGCCGCAGCTCGCTTGTCTTCCGCCTAAACAGCCTTCTCTTTCCGCACAATCGCCAGCCCTAAGATACTCTCTTACATCCGCCTTTTCTGCCTTCTCTAAACCTCCTCGCCTGCTTTACTCTGTCTATCTACGCCTAAGAAGCGGTGCTACGCTGTACTAAGCGCCTAGAACGCATCAATTAACTGCGTGCTGAGATGCTTAACAATATCAATTAACACGCTATAGTTGCCTACGCCTATAACAGTTGATCGTGCGTTCTGCAGCTCAAGCAAGTCCTCCTTATCCACCTCTACCTCGTCTATCTTACCTATCTTATTCTAATACCCCCTACTAAACAACTCCCCCACTATTACCCGCCTAATCCCAACTGCTATATGACGGTAGTCTAGCGTATGTAGCGCTACACCTAGCCGCTTGCCTATTTCACGCCTTAGCACCCTTGTTAGTTAATTAGTATTCTATGCCCCCTACTTATTACTCCACACGTAGTCGTCTAAACCACCACCTAGCACGCTTACTACTAGAAACTCTTATACCCACCAACTTCGAGTTTTCTGGAAACCGCTAGGAAAGCACGCTATCTAGGAGAACCGACCACGAGGAATCGACTAACAGCACTTTCAACACCTGCAGCTAAGGCGCTAGCGCGCAGTAGGGAGAAGAAGGAGGCCTTCCTTCGTTATCTCACGCCTGTGAGAATTTTCTCACAGAGCTTGGGCTCTAATGCTAAGACTAGAGGGGCCAATAGGAACGCAGGAGCTTATTAAAGCTTATTATTATTATTATTGTTCCATTAGAGTCTAGTGAGCTCGAGGCTATGTAAGACTTTGGCCGAGGCCGTTCTAACTAGATTTATTTACAAATACGAGTTTGTGCTTGAAGTGTGTCTGTGGTGCTTCGGCCTTTGTCTAGGTAAGCGATAGCTATCGCTTACTAGACGCCTAGTGCTAAAGAGCATTTTGATAACAGAAAGAGATGTTAGAAAGCAAAGCAATCCTCTAGCGGGCTCTTTTAGGGATAAAAAGAAAAAGTTTCGACTTAGGTAGTTTTAATGAGTAACTCTCTCGTTTATTTTTAATGAGTCTTCATCTCAAGTTTTAGTGAGTAACTCTCTCGTTTCGACTTAGTGCCCAGCAAGTAGCAGCTGTCTTGGCGTTTCGACTTGGTGCTTCTACAGAGGTAACCAGTCTCTGTATCAGCGTTTGGATTTGGTGCCACAGTAGGCGAAGACTGTCTTGGCGTTTCGACTTATTTTGCTATTACAGACCAGAAAACTGTTATAGCGTTTTTGAATTTTGTGCCACAGTAGGCAAAGACTGTCCTGGCGGTTGGATATGGTGCCACAGCGGGATCAGGCTGTCTCGGCGTTTGGATATAGGATTTTTGATTTTTGTTGTTTTATTTAGTGTTTTTAATCGTTTTTAGTCACACACCAACTTTTAAGCAGAAATCTTTCATCAAAATTCGTCAATTTTCTATCAGATATAGGGGTAACACGTCGCGAGAAACCGATTTACGCCACCTCTAATGTGTGCAGCCCTCTCGTTGAGGTGCTAGAGGGGGTATTGTCGGTATTCTTGCGACGTGTTCGAAATGCGAAAATCTTCGAGAACGCACAGACCGCCCTGATGACTAATAGGGAGACTACTAAACGAAACTAAAAACAATTAAAAACACCAAATAAAACAACAAAAATCAAAAATCCTATATCTAAACGCCGAGACAGCCTGATCCCGCTGTGGCACCATATCCAACCGCCAGGACAGTCTTTGCCTACTGTGGCACAAAATTCAAAAACGCTATAACAGTTTTCTGGTCTGTAATAGCAAAATAAGTCGAAACGCCAAGACAGTCTTCGCCTACTGTGGCACCAAATCCAAACGCTGATACAGAGACTGGTTACCTCTGTAGAAGCACCAAGTCGAAACGCCAAGACAGCTGCTACTTGCTGGGCACTAAGTCGAAACGAGAGAGTTACTCACTAAAACTTGAGATAAAGACTCATTAAAAATGAACGAGAGAGTTACTCATTAAAACTACCTAAGTCGAAACTTTTTCTTTTTATCCCTAAAAGAGCCCGCTGGAGGATTGCTTTGCTTTCTAACATCTCTTTCTGTTATCAAAATGCTCTTTAGCACTAGGCGTCTAGTAAGCGATAGCTATCGCTTACCTAGACAAAGGCTGAAGCACCACAGACACACTTCAAGCACAAACTCGTATTTGTAAATAAATCTAGTTAGAACGGCCTCGGCCAAAGTCTTACATAGCCTCGAGCTCACTAGACTCTAATGGAACAATAATAATAATCGTTTTTAGTCACACACCAACTTTTAAGCAGAAATCTTTCATCAAAACTCGTCAATTTTCTATCAGATATAGGGGTAACACGTCGCGAGAAACCGATTTACGCCACCTCTAATGTGTGCAGCCCTCTCGTTGAGGTGCTAGAGGGGGTATTGTCGGTATTCTTGCGACGTGTTCGAAATGCGAAAATCTTCGAGAACGCACAGACCGCCCCGATGACTAATAGGGAGACTACCAAACGAAACCAAAAACAATTAAAAACACCAAATAAAACAACAAAAATCAAAAATCCTATATCTAAACGCCGAGACAGCCTGATCCCGCTGTGGCACCATATCCAACCGCCAGGACAGTCTTTGCCTACTGTGGCACAAAATTCAAAAACGCTATAACAGTTTTCTGGTCTGTAATAGCAAAATAAGTCGAAACGCCGAGACAGTCTTCGCCTACTGTGGCACCAAATCCAAACGCTGATACAGAGACTGGTTACCTCTGTAGAAGCACCAAGTCGAAACGCCAAGACAGCTGCTACTCGCTGGGCACTAAGTCGAAACGAGAGAGTTACTCACTAAAACTTGAGATGAAGACTCATTAAAAATAAACGAGAGAGTTACTCATTAAAACTACCTAAGTCGAAACTTTTTCTTTTTATCCCTAAAAGAGCCCGCTAGAGGATTGCTTTGCTTTCTAACATCTCTTTCTGTTATCAAAATGCTCTTTAGCACTAGGCGTCTAGTAAGCGATAGCTATCGCTTACCTAGACAAAGGCCGAAGCACTACAGACACACTTCAAGCACAAACTCGTATTTGTAAATAAATCTAGTTAGAACGGCCTCGGCCAAAGTCTTACATAGCCTCGAGCTCACTAGACTCTAATGGAACAATAATATATTAACGCAATGCGCATACACTGAAAAAAAAATTATTAGCAAGCTTATTATTGTTCCATTAGAGTCTAGTGAGCTCGAGGCTATGTAAGACTTTGGCCGAGGCCGTTCTAACTAGATTTATTTACAAATACGAGTTTGTGCTTGAAGTGTGTCTGTGGTGCTTCGGCCTTTGTCTAGGTAAGCGATAGCTATCGCTTACTAGACGCCTAGTGCTAAAGAGCATTTTGATAACAGAAAGAGATGTTAGAAAGCAAAGCAATCCTCTAGCGGGCTCTTTTAGGGATAAAAAGAAAAAGTTTTGACTTAGGTAGTTTTAATAAGTAACTCTCTCGTTCATTTTTAATGAGTCTTCATCTCAAGTTTTAGTGAGTAACTCTCTCGTTTCGACTTAGTGCCCAGCGAGTAGCAGCTGTCTTGGCGTTTCGACTTGGTGCTTCTACAGAGGTAACCAGTCTCTGTATCAGCGTTTGGATTTGGTGCCACAGTAGGCGAAGACTGTCTTGGCGTTTCGACTTATTTTGCTATTACAGACTAGAAAACTGTTATAGCGTTTTTGAATTTTGTGCCACAGTAGGCAAAGACTGTCCTAGCGGTTGGATATGGTGCTATAGCGGGATCAGGCTGTCTTGGCGTTTAGATATAGGATTTTTGATTTTTGTTGTTTTATTTGGTGTTTTTAATTGTTTTTAGTTTCGTTTGGTAGTCTCCCTATTAGTCATCGGGGCGGTCTTGTAACGGGCTGAACGCCCTTTGGATAGCTCCTCGATGGAATCTCGGGCCAAGCTGCGCGCGCACCATCTGAACTACGTTCAGACCGAGCAGCGCTCAGACAACGCGCTCAGATACTCCGGCATAACCTTTCTCCGATAAGTAAATAAACACCACGTAAGCAGAGTAGATAGCTCCTTATCGAATACAACCTCTTGTATACCTCGCAATTGCTCCCTAGAGCGCAGCCCCTTATATTTTGTATTCAATCCCAATTAGACATAAGCCTTAGGCGGACTGTCTTTTAACTAAGTTTTAGAGCGTGTTGTTAGTGCGAGCTAGTAACACGGAGTTAGTGCTGCAATAGGTACGAAAGGCCTTTAGTGCAGCGAGAAGGTAGACCGTCGCAAGACAGTACACCTAGGGCAGAGCTTCGCAGGAAGTTCAGCCGTGAGAGACAGTAAGCGATTTAGTCGCCCGGGACCTGTCTAGGAAGTCCTACCGTGTCTTGGAAAGCCGAGCCGTAGGCGCAACGTCGCGTGATAAACTACCTGAAGGCCACTCGGGCCTAGCGTACAGTTAGCTAGAAGCGGACGTTGTAGTGAGAAGTCCTGTCGATCCTCTATCGGACGGGGTGCAGGCCGTGCGATTACTCTCAATTGGAGACGAGATCCCACGAGCGAGACAGCAAGACGCGAGTCTTCCTAGGGACGCGACACGACAGCAGCCAAACGCTGTTCAGAACTGGCTAGAAGAGAAGTACGGCCGAAGGTAAGCCCTACTAGTCCTCACCGACGAGGAGTAGGCCGCAGTCAAGGACTGCGCGAGCGGATCGAAGAGCGACCGGAAGCCCTGCATATTAGCAGGCAAAGAACGAGACGTCCAAAACGAATTAGGCAATGGAGATTAACGTTCCAAACTTGAATGTGGAAGAGCTGGCGGCGTACGCTGCTGCCAAGAACCAGGCAGGAGTATCAGATGAAGAGATCCTGCGCGAAATTACACAAATGCTTAGAGAGGACGGATGGAAGGAGGCAGCAATCAGGCCAACGATTGAAGCGGTCGCCAAACGATCGGCCGTCGTGGGAGGAAAGGGCTCACCAAGGCAAGGAGGCTCGCCGAAGGCCAACCAGGATGCCATGGCCCAGATGATGGAGCTGATGAATCGGTTAACAGCCCAGAACCAGGTGCTAACGGAACGGCTCGTGGCACTCGAGCGTAACCAAGCTGAGGGGCGTTCAGAGTCGTCCCATAGAGCCTTCACGCCTCCCCTAGCAGCAGCCGCAATCGCCGAGCCAGCTGCGCGCAGGAACAAGTTCCCGCACCTAGAACCATTTGATGGAGATCGAACGAAGTACGTAGCGTTTAAATACAAGACTTAAGCTAAGCTCCGGCACGAGTACGAAGGAACTTCGAGCCTCGCTTAGATCGAGTACGTGGTTAGTAGGTGTACGGGCAAGGCAGCGGATGTACTTCTACCCTAGGCAATACAGAACTAGAGTAAACGCCACATTGAAGACCTCTGGAGCTTTATGGACCAGCAGTTTAACGACCCACACCAGAAGTCCAAAGCACTCGATCGCCTTTTAACTCTCAAACAAGGCAAGCTCTCAGTAAGAGACTATCACATGGAGTTTAACCGTCTTGAGATTCAGTCAGGCGAGCAGTTTGGCGAAGCAGCTAAGAAGAGTATGTTCTTAAAGGGCCTTCACACTAAGCTACAGGAGGCTCTTGCTACGATTGATGAGAATCTATCGTACGAGCAGCTAGTTAATAAGGCAGTAAGAACGTCCGACAACCTCTACTGGGTAGGTCTCGTTAAACTGCGCGCAACGAGCTCCCGGGTGGTAGATCGCCCTACTACGACAACCGCTCAACACGAAGCTAGTCTGGACGTTATGGACTGGGAGCCTTCGAAGGTTAATCAGGCGCGAGAGGCTAGAGGCAAGCCACGACGACCTCCGCCCGACTGCTATCGCTGCGGAGAGCTAGGTCATATCGCGAAATACTGTCGAAACGCCACCCAGGTCAAGAAGGCAAGGCCCGCGCCAAGCAACGTTGGACATAAGCCGCAGGAGGAAGTCGATCAGGTGCCGAGTAGCGAGTCGGAAAAAGAGTAGCTCTGGACCAGAGTCTCGGTCCAGAGCCTCTAAAGATGGATCGGCAGATACGTGGCGAATGGAATCAGTTTCAGCAGAAGCATATGCGTCCTCCACCAATTACCGTAGATCTTATCGTGAACAACGTGGTAAACGCTGTCGCGCTTATTGACTGCGGATGCCTATGCTATGCACTGATTAGCAAGAGATTCGCTTACCGCCACCGTCTAGAGCGCTTTCAAATACCTGCTCGAATGATCGAGGGGGTGAATAGCAAGCTATCGGAGATTAATGAGGTTGCCCGATTCTCGTTCAAGATGCATAGGTACGAAGAGACTGCCTACGCATATGTGATGAATTTGTCCTCTAGTGAGGATGTGTACCTTGGTAGAGGATGGATGAACCACCAGGACGTGTCAGTAGCCCCCGCTAAGAAGAGCATTTTTATCCACTTGAAGGGCATTCGAGTGAGGTTAACCAAAGGGGCTCTACTAGGAGGAGTTAGCCAAGTCAACGCTGCAGCGTTTGCGGCCCTAGTTCGCAGACATAAGAACGCTCCGAACAGCGTTCAGATCTTCGCCGCGTCGATCGCAGATATCGATAAGGCGCTACAACCCAAGAAGCCCGTAAACGTACGAGCACTACTACTAGCGCAGTATCAAGAGTTCTACGAGCTCTTCAACCCAAAAGAAGCTGAGAAGCTGCCACCGCACCGAGGGCCAGGAGTGGACCACAAGATCGAGCTGGAGCTGAGGGATGCTCGACCGCCATAGGGACCTCTTTATAGTATGTCGCGCAGAGAGCTTCTAGTCCTCTAAAAGGAGCTTACGTCACTCCTTAAGAAAGGGTTTATCCGCGTAAGCAGCTCGCCAGCCTTAGCTCCAGTATTGTTCGCTAAGAAGCCTGGGGGAGGGCTCCGACTGTGTATCGATTATCGGGCTCTAAATGCGATTACAAAGAAGGACCGGTATCCATTACCACTTATTCGAGAGACGCTCAATAGCTTAAGCAAGGCTAAGTGGTTCACGAAATTGGACGTTATCGCAGCCTTCCACAAGATCCGCGTCGCACCAGGCGATGAGTGGAAGACGGCCTTCCGTACGAGATTCGGATTGTTCGAGTGGCTAGTTACCCCCTTTGGCATGGCGAACTCCCCAAGTACTTTTCAACGATACATTAACTGGACCTTGAGAGAACACCTAGATGACTTCTGCTCAGCATACCTGGACGACGTACTAATCTACACCGATGGCGATCTGTGCCAGCACCGAGAGCACGTCCGAAAAGTGCTTAGCAAGCTGCAAGCCGCAGGGCTACAGGTGGACATTAAGAAGTGCGAGTTTGAAGTCAAGACAACCAAGTACCTTGGGTTCATTATCGAAGCAGGTAAAGGGATAAGCATGGATCCAGCCAAGGTAGCCGCAATCCGCGAGTGGGAGGCACCAAAGACAGTAAAGGGAGTAAGATCGTTCTTAGGATTCGCAAACTTCTACCAAAGGTTTATTAAGAACTTTACACAGCTAGCCGCACCTCTTACTAGACTTACGGGCGACGTCCCCTTCTAATGGGGACCTGAAGAGCAATCAGCCTTTGACAAGCTAAAAGAGATCTTTGTTATGGAGCCAACGCTGGCGGCGTTCGACCCAGATCGGGAGACAGTGCTCGAGTGCGATTCGAGCGGCTACGCGGTAGGCGGAGTGCTATCGCAGTACGGTGATGATGGAGTCTTACGACCCTGCGCGTTCTTCTCGCGGAAGAATAGCGCGCACGAGTGCAACTACGAGATCCACAACAAGGAGTTACTCGCGGTAGTACGATGCCTTGAGGAATGGGACTCCGAACTGCGTTCAGTCGAGAAGTTCAAGGTGATCACAGATCACAAGAATCTAGAGTACTTCATGAAACCCCGTATGCTAAACGAACGTCAGGTGAGATGGTCGCTTTTACTTGGTAGATACAACCTAGAGCTGCTGTATCGGCCGGGTAAGCAGAACGTGAGAGCCGACGCGCTCTCGAGAAGAGAACAAGACCTGCCCGTAGGGGCAGAAGACGAGCGCTTACAGAAGCGCTTCGTACAAATATTTAAGCCAACGAACTCCTATTAGGAGGTAACAGAAGAAGAACCAGAAGAAGCTATCTTAGTGATGGCAACGAGGACACGAAGCCAGCAGCGGGAAGAGGAGGCTATCCCCCTATCTAGAGAAGAATCAGATCAGCTCCTTCCTAGAGTACTAAATGAAAAAGTGCTAGAGTAGAATGAGTTGGAGAAGCTCTAGCAAGAAGCGACAGCGAAGGATCGTGTCTACCAAGGAGCGAAGAAGGCAGTAGAGGACTAAGAACGACGTTTCCCCGTGAACTTAGGCCTAAAGTGCTCAATCGAAGACTGCTCAGCGGACAGTGGAGTCCTGTTTTACCGAGGGCGCAAGTGGGTGCTAGACAACGACGAGTTGCGAACGGCAATCATCAGCAGTGCCCACGACTCACTAGTCACTGGTCACCTAGGGCGCGAGCTAACGTACAAGATTCTCGCAAGGGACTACTTTTGGCCAGGCATGACTAATTCGATCCAAAGATACGTTAGAAACTGTGACACCTGCGGACGGAGCAAGTCCTGGAGAGAGGGCACGCAAGGCCTTCTAAAACCACTGCCGATACCCACTCGGATCTGGAAGGAGATCTCCATAGATTTCGTCGAAGGACTACCAGAGAGCGAAGGCATGACTAGCCTGATGGTGGTCACTGACCGGCTCAGCAAGGGTGCGATCTTCGTACCGCTCCTGGATACGAAGACGGAAACCGTCGTCCAAAAGTTCATCGAGCGCGTGGTTGCATATCACTGGCTACCAGACGCTATTACCTCCGACAGAGGCAGCCAGTTCGTGAGTACACTATGGGCTAAACTATGCGAGCTTCTGAAGATCAAGCGGAGACTATCAACTGCCTACCACCCGCAGACAGACGGCGCAACAGAGAGGATGAACAGCGTCTGGGAAACCTATATCCGATCGTTTACAAACTAGGCTCAGGACGACTGGGCACGGCTCTGCCCGATGGCCCAGATTGCGATTAATAGCAGGAATGCAACGTCGACTGGAATGTCACCCTTCTTCTTACAGCATGGACATGAGGTAGAGCCGCTGCAGCTAGAGCTTGGCAACGAAAGACAACAACGGAAACCAGCCGAACAGCTTTCGGACGAACAGAAAGCAGCAGAGATCGCGGTTAAGCTACAACAAGCCGTAGAACTAGCCCAGGCAGGCATGGCGGTTGCTCAACAAGAACAGGAGAGACAGGCGAACAAGACTCGGAGAGAGGCACAGAGCTACCGAGTAGGCGACAAGGTATGGCTGAAGCTCGATCAGCAGTACGGCACAGGGCGAAGCTCAAAGAAGCTCGACTGGAAGAACGCTAAGTATACAGTGGTGAAGGTAATCAATAGCCACTCAGTCGAATTAGATACGCCTCCAGGACCACACCCTGTTTTTCATGTTGATCGGTTGAAACTCGCTAGCAACGATCCCCTCCCAAACCAGGTTCAGGACGACTATCAGCCACAGCCACTACAGGTAGACGGAGAAGATGAATGGGAGGTAGAGGACATTATGGCAGAAGAGGTACGCCGCCGTGGGAGAGGGCGTAAGCTATACTACGAGGTGAAATGGAAAGGGTTCCACCGAACGACGCTCGAACCAGCTGAGCTGCTAGAGGACGCTGAGGCAGTAGACCGTTGGGAAGCATTCACGGAGGCCAAACGAGACAGCGAGGGCCGCCTCCTAGAGGGGTTTCGGAGAGGCGATGCGGTATCCCCTAAGGAGGGGGGTATTGTAACGGGCTAAACGCCCTTTGGATAGCTCCTCGATGGAATCTCGGGCCAAGCTGCGCGCGCACCATCTGAACTACGTTCAGACCGAGCAGCGCTCAGACAACGCGCTCAGATACTCCGGCATAACCTTTCTCCGATAAGTAAATAAACACCACGTAAGCAGAGTAGATAGCTCCTTATCGAATACAACCTCTTGTATACCTCGCAATTGCTCCCCGGAGCGCAGCCCCTTACAGGTCTGTGCGTTCTCGAAGATTTTCGCATTTCGAACACGTCGCAAGAATACCGACAATACCCCCTCTAGCACCTCAACGAGAGGGCTGCACACATTAGAGGTGGCGTAAATCGGTTTCTCGCGACGTGTTACCCCTATATCTGTAACGGGCTAAACGCCCTTCGCCTCCCATACTCGTCTACGACCTCGTTTACTCCACCTGCCCGGCCTGATTGTTACCCTAGCAACCAGCATTGTATATAGATAGCTACGTAGCCGAGAGCTTAGCTCTCTATCGAATACAATCTTGTTACCTTGGCCTGTCCGATCGTGCTCCCGAGCTTAAGACTACCCTCCGGGGTCGAGCCCCTTACAATAAGTTTTAGTAGCTATGCTAAGTAGATAATACTACTAAACGCTTTTTGATTAATCTAGCAAAGATTTAAGACAATATTACATTTACTACCTAGGGCAAGTTGTTTATCACAACTATAGGTAACAATCTATCTTATAGGCTAGAGTGGATGCTAACAAGAGCATAGAGCATAGCGGGCGGCATGCAGCTATAGACTTAGGACGGCCGTTGAAGAAGCAAAATGTAAGGGGCTGCGCTCCAGGGAGCAATTGCGAGGTATACAAGAGGTTGTATTCGATAGAGAGCTATAGAGTCTACGGAGGTGCCTCACAAAAGTTTTGTCCCACGCTAATCTCGGCGCTTCGGCATAACTCTTCTTGGCGCAACTCCCACCTTTGAGCTGAGTAGCTGTACGATTTGTCTGTATCTATCGTTACAATGTCTCCTAATACTGATCCTTACACCCGCACCTTAATTGTGGCGTTAAAGTCACCTTCTGTTGGCAAGTCTACATCACAGATCTCTGAACTTACTGGTGTTCATCCTCGTACGGTCAATCGTATCTATAGTAGAGCTATTGAGGCTGGTTTCGAGCCAAACGTTCTCCCTCTTAAGATCCTCCCAGAGCACGTACAAGACGCCCCTCGCTCTGGCCGACCTTCAAAGCAGACGGATAAGGTAAAGGAGCAGATAATCCAACAAGTACGACGTGATAGATACGGACGAGAGAAGAGCTGCGCTGACGTTGCTGGTGCTCTCAGTCTTCAAGGAGTCAATATATCACGCACTACAGTCTGGAGAGTATTAAGAGAAGCAGGATACAGAAAGACCAAGCCGACGAGGAAGCCTGGACTGACACAGGAGATGAGGAGTGCTCGTCTTAAGTGGGCGCTTGATCATAAGGACTGGACATTAGAAGACTGGAAGAATGTCATCTGGACAGACGAGACGTCTGTTGTACTCAACCACCGGCGTGGCGGCTATAGAATCTGGAGAAAAGCAGACGAGAGAGTAGTCAAGAGCTGTATCCGTGAGAGGTGGAAGGGATACTCAGAGTTCATGTTCTGGGGCTGTTTCTCGTATGACAAAAAGGGTCCATGCCATATTTATCAGCCAGAGACAAACGTGGAGAAAAAAGACGCTGCTCGGAAGATTGAGCAGCTTAACGCTGAGCTCGAGCCTCTCCAGCGAGAGGAGTGGGAGCTGTCCACATCTATGAGAAGGACAGGACTACGTAATAAGCCTGGCAGGAAGCCTCAATGGAGATGGACAGAGCAGACAGGCAAGCTAGTGCGTTCGTCCAAAGGCGGTATAGACTGGTGGAGATATCAGAGCTGCGTTCTGATCCCAAAGCTGATTCCTTTCGCCAAAGAGTGCCTCCAAGATAGGCCTCAGACCGTAGTTATGGAGGATAAGGCACCTGGGCACGCCCACCAGTATCAGAACGTTGTCTATAGTCTATCCAACGTCGAGAGACTACTTTGGCCTGGCAACTCTCCAGACTGTAACTGTATTGAGCCATGCTGGTTCTACATGAAGAGAGAGACTACAAAGAAAGGAGCTCCACAGTCAAGAACGGAGGCAACTAGAATCTGGCTAAATTGCTGGAGAGATCTCCCACAAGCTAAGATCCAAGCTTGGATTGAGCGTATTCTTATACATATTCCAAAGATAATTGAGCTACAAGGTGGTAATGAGTATATAGAGGGGAGAGATAGGCGTTGTGTAGGAGAGCGGCCAGATTTCGGCTAAATTATTCTTGGCAGGACAAAACTTTTGTGAGGCACCTCCGTACTTGCGTGGTGTTTATTTACTTGTCGGAGAAAGGTTGCACCGAGTGTCTGAGCGCGTCGTCTGGGCGCCGCTCAGGCCTCGCACAGATGCCGGGTTGCAGAGTAAGACCTGGCGTCTGCTGCTTGACCGAGATTCCATCGAGGAGCTATCCAAAGGGCGTTCAGCCCGTTACACAAAAAGGTGCGAGAGTATCTACAGCAGATAGACCGCTTCTTAGCGCTAATGCTAGGCTATGTGCATATTACGTCTAGACAGCTAGCGCAAGAGTTAGAGATTGTGACTATGCAGCACCGCAATAGGCTGCTGCAGGACTGCAATATCTTTATTATAGATAGTACTGTTATAATAGTTGTGCGCTATCACAAGTTACAGTCTTAGTGGGACAAGCTAAAGGTCGTTCCACGGTTTCTACCGCCGCGCGTAGGGCAGATTATGGCGCTATACTTGAGCTACTTATAGCTATTCTAAGAGTTTCTAGTATTATTATTATTATTTTAGTTTAACGTCCTTTTTCAGCCCGAAGGGCTATATAAGACGTGTAGGGTTTTTAGGCCTACAAGTATCTAAGTAGGTTGTTTCTAGCTACGATATTTAGGAGGGGTTTTAACTAGATGAAGGTGAGGCTCGTAGCCTATTGGTTGGTAGGTAGGGGGGGGGAGGATAGGGTGGGGGAGGTGTATGGCTACCTGTTACAGGTATTACTCCTCGTTTTCTGTGTTTCCCTTGTACCAGGCTTATGTTCTAGCCTTTGTTTCTTGAATAAAGGTAATAGTTGCTTCTATACCCTCTTTTTGTAAGGGGCTGCGCTCCAGGGAGCAATTGCGAGGTATACAAGAGGTTGTATTCGATAAGGAGCTATCTACTCTGCTTACGTGGTGTTTATTTACTTATCGGAGAAAGGTTATGCCGGAGTATCTGAGCGCGTTGTCTGAGCGCTGCTCGGTCTGAACGTAGTTCAGATGGTGCGCGCGCAGCTTGGCCCGAGATTCCATCGAGGAGCTATCCAAAGGGCGTTCAGCCCGTTACAATACCCCCCTCCTTAGGGGATACCGCATCGCCTCTCCGAAACCCCTCTGGGAGGCGGCCCTCGCTGTCTCGTTTGGCCTCCGTGAATGCTTCCCAACGGTCTACTGCCTCAGCGTCCTCTAGCAGCTCAGCTGGTTCGAGCGTCGTTCGGTGGAACCCTTTCCATTTCACCTCGTAGTATAGCTTACGCCCTCTCCCACGGCGGCGTACCTCTTCTGCCATAATGTCCTCTACCTCCCATTCATCTTCTCCGTCTACCTGTAGTGGCTGTGGCTGATAGTCGTCCTGAACCTGGTTCGGGAGGGGATCGTTGCTAGCGAGTTTCAACCGATCGACATGGAAAACAGGGTGTGGGCCTGGGGGCGTGTCTAGTTGGACTGAGTGGCTATCGATTACCTTAACCACTGTGTACTTAGCGTTCTTCCAGTCGAGCTTCTTAGAGCTTCGCCCTGTGCTGTACTGCTGATCGAGCTTCAGCCATACCTTGTCGCCTACTCGGTAGCTCTGCGCTTCTCTCCGAGTCTTGTTCGCCTGTCTCTCTTGTTCTTGTTGAGCAACTGCTATGCCTGCTTAGGCTAGTTCTACGGCTTGTTGTAGCTTAACTGCGATCTCTGCTGCCTTCTGCTCATCCGAAAGCTGTTCGGCTGGTTTCCGCTGTTGCCTTTTATTGTCTAGCTCTAGCTGCAGTGGCTCCACTTCGTGCCCATGCTGTAAGAAGAACGGTAACATTCCAGTCGACGTTGCGTTTCTACCATTGATCGCGATCTGGGCCATCAGGCAGAGCTGTGCCCAGTCATTCTGAGCCTAGTTCGTGAACGTTCGGATGTAGGTCTCCCAGACGCTGTTCATCCTTTCTGTTGCACCGTCTGTCTGTGGGTGGTAGGCTGTCGACAGTCTCCGTTTGATCTTCAGAAGCTTGCATAGTCTTGTCCATAGTGCACTCACAAACTGGCTGCCTCTATTAGAGGTAATAGCGTCTGGTAGCCAGTGATATGCGACTACACGTTTGATGAACTTTCGAACGACGGTTTCTGTCTTTGTATCTGGGAGCGGTACGAAAATCGCACCCTTACTAAGCCGATCAGTGATTACCATCAAGCTAGTCATGCCCTCACTCTCTGGTAGCCCTTCGACGAAATCCATGGAGATCTCCTTCCAGATCTGGGTGGGTATTGGCAGTGGTTTTAGAAGGCCTTGCGTGCCCTCTCTCCAGGACTTGCTCCGTCCACAAGCGTCGCAGTTTCTAACATATCTCCGGATCGAGTTGGTCATGCCTGGCCAGAAGTAGTCCCTTGCGAGTATCTTGTACGTTAGCTCGCGTCCTAGGTGGCCAGTGACTAATGAGTCGTGTGCGCCGCTGATGATTGCCGTTCGCAATTCGTCGTTGTCTGGCACCCACTTGCGCCCTCGGTAAAACAGGACTCTGCCGTCCGCTGAGCAGTCTTCGATTGAGCACTTTAGGCCTAAGTTCGCAGGGAAACGTCGTTCTTGGTCCTCTACGGCCTTCTTCGCTCCCTGGTAGACCCGATCCTTCGCTGTCGCTTCTTGCTAGAGCTTCTCTAACTCGTTCTGCTCCAACGCTTCTTCGTCTGGTTCTCTAGGAGGTAGTTGGCCTAGTCCTTCTTCAGCTAGGGCAACAGCCTCTTCTTCCCGCCGTTGGCTTCGTGTTTTCGTGGCCATTACTAAAATGGCTTCTTCTAGTTCCTCTTCTGGTTCTTCTTCTGCTATCTCCTGATAGGAGTTTGTTGGCTTAAATATTTGCACGAAACGCTTCTGCAAGCGCTCGTCTTCTGCCCCTGCAGGCAGGTCTTGTTCTCTTCTCGAGAGCGCGTCGGCTCTCACATTCTGCTTGCCTGGCCGATACAGCAGCTCTAGGTTGTACCTACCAAGTAGAAGCGACCATCTCACCTGGCGCTCGTTCAGCATGCGAGGTTTCATGAAGTACTCTAAGTTCTTGTGATCTGTAATCACCTTGAACTTCTTAACTGAACGCAGCTCGGAATCCCATTCCTTAAGGCATCGTACTACCGCGAGCAACTCCTTGTCGTGGATCTCGTAGTTGCACTCGTGCGCGCTATTCTTCCGCGAGAAGAACGCGCAAGGCCGTAAGACTCCATCATCGTCGTACTGTGATAGCACCCCGCCCACCGCGTAGCCGCTCGAATCGCACTCGAGCACTGTCTCCCGATCTGGGTCGAACGCCGCCAGCGTGGGCTCTGTAACGAAGATCTCCTTTAGCTTCTCAAAGGCTGACTGCTCTTCAGATCCCCATTGGAAGGGGACGTCACCTATAAGCCTAGTGAGGGGTGTGGCTAGCTGCGCGAAGTTCTTAATGAACCTTCGGTAGAAGTTCGCGAACCCTAGGAACGATCTTACTCCCTTTACTGTCTTTGGTGCCTCCCACTCGCGGATTGCGGCTACCTTGGCTGGATCCATGCTTATCCCTTTACCTGCTTCGATAATGAACCCAAGGTACTTGGTTGTCTTGACTTCAAACTCGCACTTCTTAATGTCCACCTGTAGCCCTGCGGCTTGCAGCTTGCTAAGCACTTTTCGGACGTGCTCTCGGTGCTGGCACAGATCGCCATCGGTGTAGATTAGTACGTCGTCCAGGTATGCTGAGCAGAAGTCATCTAGGTGTTCTCTCAAGGTCCAGTTAATGTATCGTTGAAAAGTACTTGGGGAGTTCGCCATGCCAAAGGGGGTAACTAGCCACTCAAATAGTCCGAATCTTGTTCGGAAGGCTGTCTTCCACTCATCGCCTGGTGCGACACGGATCTTGTGGAAGGCTGCGATAACGTCCAACTTTGTGAACCATTTGGCCTTGCTTAAGCCGTTGAGTGTCTCTTGGATGAGAGGTAGCGGGTACCGGTCCTTCTTAGTAATTGCGTTTAGAGCTCGATAATCGATGCACAGTCGGAGCCCTCCTCTAGGTTTCTTGGCGAATAATACTGGCGCTGCGGCTGGCGAGCTGCTTACGTAGATGAATCCCTTCTCAAGAAGCGATGTGAGTTCCTTTCTAAGGACTAGGAGCTCTCCGCGCGACATGCTATAGAGAGGTCCCTATGGTGGCTGAGCATCCTTTGGCTCTAGCTTGATCTTGTGGTCCACCCCTGGCCCTCGGTGCGGTGGAAGCTTCTCTGCTTGCTTTGGGTTGAAGAGCTTATAGAACTCCTGGTACTGTGTTAGTAGCAGCGCTCGTACATCTACGGGCTTCTTCGGTTGTAGCGCCTTGTCGATGTCTGCAATCGACGCGGCGAAGATCTGAACGCTATTTGGAGCGTTCTTATGCCTACGAACTAAGGCCGCAAACGAAACAGAGTTTATCCACTTTACCGCTAAGAAGAAGAGAAAAGAAATAGCCCTTAGGCTACCAAATAACACTATAGTGGAGCCAAAAGACACAGTAAAATGGCTAGGCATCTACCTCGACAACCGGCTATCCTTTAGAGAACACATAGCAGTGCGTGCCAGCCAAGCCAAAGCCGCCTTCCAGAGGATAGGGAGACTAGCAAATATAGAGACAGGCCTCTCTCCCTACGCCATTAGGCAGCTCTACTTAGCGTGCGTTACTAGCGTTGCAGACTACGGAGCACCAGTATACTGGCACTCACAAAGCTACGCAACAAAGCTACTCCAACCACTCCACAATCTCGCGTGTAGAAAGGTGCTAGGAGTCTTTAGAACCGCTCCATCAATACCTGCAAGTGTTGAAGCAAGCCTACTATCACCAGCAATACGGCTAAACGCTACGCTAAGAAACTACGCAACAAGAGCAGCTCAGCTAGCTAAAACCCACCCAATCGCAATAGCTATTGCTAGGCTTCAAGCAACAGACCCCCAGCAAACTAAAAAGCCAAAACAACGTAGACAGTTACTCCAGATTACGAACTCAATCCCAACTACCTACAATAGAGAGATAGAGAAGATAATCCCATACAGGTTTAGGCCATGGGATAGTCTTAACTACAAGGTTACAATCTCTAGAAAGACAAAAGAAGAAGAGGCAACTGCACACACAGCCTACATCCAATCAAGGATAGGAGACAACTTTACAGCAATCTACTCTGACGCCTCTAAGATTATAGAGGGAAAAGGCATAGGAGTAGGCGTAGTAGCTTACAACTCAGCCCAAGAAGAGCTCTACGCTGAGAAGAAGAACATTGGAGATCTCCAACTAGTCTACAATGGAGAGCTAGAGGGGATTACAAGAGCGTTTGAATACGCTGCTAGAAACGCTAGAAGAGACCAAGAGATCCACGTCTACGCAGACAACCAGGCAGCAACATATAGGCTTAGCAGCCTATCAGATAGCCCAGGCCAACAATGGTTAATCCGATGCCTAAAAGCAGCCAAGACTATTCAATCCAAGAAGGCCAGCATCCATCTCCAGTGGGCACCAGGCCATAAAGCAGTTAAAGGAAACGAAAGAGCAGACGCGTTAGCAAAGGAAGCAGCCAAAGAAGAGCCAAACTCTACAACAGCAAGCCTCGCCTTTCTAGGCACAGAGACGAGACTACTACAGCTAAGAGATCAAAGCCAAGAGTGGCATAAATATAGAGAAAGAGCCATCCAGGAAAACAAGCATACCTACTCTGCTAGATTTCCCCTTGCTTACCCTAAGGCAATCCAAATCCCAAGAGGTACACCAAGGGAAATCTCTAGCGCCTTCTTCTCTCTCAAGCTAGGCCACGGATACTTTAACGCCTACCTAGAGAGAGTGAAAAAGAGAAACTCAAACCTCTGCGATTGCGGGAGAGTACAGACACCAGATCACCTTCTCCTATACTGCTGGCACTACAACACAGAAAGGCAAGCGCTAAAAGCAACTCTTCGCGAGAACTACCTAACAATCCAACTACTCCTCCACACTAGCAAAGGCAGAGAGGCGACTTTAGCTTTCATTACTAAAACTAGAGTAGGGACTAGAGGCTGGCATCTAGGCCAAGAACAAGATAACTAAAAATAAGCGAGAACAGAGAGACACTACCTAAAACTAATAATAACTAACAAACTTTCTTAAGTTACTTTCCTTAGCCCTAAAAGAGCTCGCTGGAAGACAGCCCTGCTGTCTAACATCTCTTCCTGTTTACTAAACTGCTCTTTAGCAACTGGAGTCCGCTTTAAGCGCAGCTAGAAGCGACTAAACCGCAGCACAATAGCAGTACTATACAGAGAACACTCTCACTTTAAACAAATTGTACCTAGAACGGCCTCTGGCCAAAGTCTTACATAGTCACTGACTGCAGATAGACTCTAATGGAATAATAATAATAACTAGTTTACAACGGTGAACTAGAAGGTATTACCCTAGGGCTAGAAAAAGCAATAGAGCTAGTAGAGAACTGTTTAGATATAAAAGTCTATGCAGATAATCAAGCTGCTCTACTTAGGTTAAAGACTGCTTCTAATAATCTAGGCCAAGAATGGCAAATTAGATGTATAAAGGCAACAAAGAAACTAGAGGAGATAGGTATACGCCCTAGCCTTTACTGGGTACCAGGCCACCAAGATATCCCTAGGAACGAAAAAGCAGACGCCCTAGCTAAAGAAGCTACTAAGCTAGACCCTCCTTCTACTAGCAAAACTAGCCTAGCTATTACTAGCTCGCGAATTAAGCAGCTAGGAGAGAGAGAATGGCTAAGCCAACTTGAACAGTATAGGAAAAAAGCCACTAGCAAGAATCCACATACGTACGCAGCAAAATACAAGTGGAAGATAAGAAAGCAAATCGCTATTCCTAGCAATACTAGAAGAGAGATTTCTAGCGCTTTCTACCAACTTAAACTAGGGCACTGTTACTTAAAGGACTACCTATATAAGAGAGGGAAAGTGGATTCTGATAGTTGCCCCTGCAACTATAGGTCTATACAAGACCTACCTTATATTCTATTTAGATGTAATCTATATAGAGAGGAAAGGAAAGAACTAAGAGAAGCCTGCGAAGGCGATCTATCACTACCTATCCTCTTTTAAACAAAAGTGTAACGGGCTGAACGCCCTTTGGATAGCTCCTCGATGGAATCTCGGGCCAAGCTGCGCGCGCACCATCTGAACTACGTTCAGACCGAGCAGCGCTCAGACAACGCGCTCAGATACTCCGGCATAACCTTTCTCCGATAAGTAAATAAACACCACGTAAGCAGAGTAGATAGCTCCTTATCGAATACAACCTCTTGTATACCTCGCAATTGCTCCCTAGAGCGCAGCCCCTTACATTTTGTATTCAATCCCAATTAGACATAAGCCTTAGGCAGACTGTCTTCTAACTAAGTTTTAGAGCGTGTTGTTAGTGCGAGCTAGTAACACGGAGTTAGTGCTGCAATAGGTACGAAAGGCCTTTAGTGCAGCGAGAAGGTAGACCGTCGCAAGACAGTACACCTAGGGCAGAGCTTCGCAGGAAGTTCAGCCGTGAGAGACAGTAAGCGATTTAGTCGCCCGGGACCTGTCTAGGAAGTCCTACCGTGTCTTGGAAAGCCGAGCCGTAGGCGCAACGTCGCGTGATAAACTACCTGAAGGCCACTCGGGCCTAGCGTACAGTTAGCTAGAAGCGGACGTTGTAGTGAGAAGTCCTGTCGATCCTCTATCGGACGGGGTGCAGGCTGTGCGATTACTCTCAATTGGAGACGAGATCCCACGAGCGAGACAGCAAGACGCGAGTCTTCCTAGGGACGCGACACGACAGCAGCCAAACGCTGTTCAGAACTAGCTAGAAGAGAAGTACGGCTGAAGGTAAGCCCTACTAGTCCTCACCAACGAGGAGTAGGCCGCAGTCAAGGACTGCGCGAGCGGATCGAAGAGCGACCGGAAGCCCTGCATATTAGCAGGCAAAGAACGAGACGTCCAAAACGAATTAGGCAATGGAGATTAACGTTCCAAACTTGAATGTGGAAGAGCTGGCGGCGTACGCTGCTGCCAAGAACCAGGCAGGAGTATCAGATGAAGAGATCCTGCGCGAAATTACACAAATGCTTAGAGAGGACGGATGGAAGGAGGCAGCAATCAGGCCAACGATTGAAGCGGTCGCCAAACGATCGGCCGTCGTGGGAGGAAAGGGCTCACCAAGGCAAGGAGGCTCGCCGAAGGCCAACCAGGATGCCATGGCCCAGATGATGGAGCTGATGAATCGGTTAACAGCCCAGAACCAGGTGCTAACGGAACGGCTCGTGGCACTCGAGCGTAACCAAGCTGAGGGGCGTTCAGAGTCGTCCCATAGAGCCTTCACGCCTCCCCTAGCAGCAGCCGCAATCGCCGAGCCAGCTGCGCGCAGGAACAAGTTCCCGCACCTAGAACCATTTGATGGAGATCGAACGAAGTACGTAGCGTTTAAATACAAGACTTAAGCTAAGCTCCGGCACGAGTACGAAGGAACTTCGAGCCTCGCTTAGATCGAGTACGTGGTTAGTAGGTGTACGGGCAAGGCAGCGGATGTACTTCTACCCTAGGCAATACAGAACTAGAGTAAACGCCACATTGAAGACCTCTGGAGCTTTATGGACTAGCAGTTTAACGACCCACACCAGAAGTCCAAAGCACTTAATCGCCTTTTAACTCTCAAACAAGGCAAGCTCTTAGTAAGAGACTATCACATGGAGTTTAACCGTCTTGAGATTCAGTCAGGCGAGCAGTTCGGCGAAGCAGCTAAGAAGAGTATGTTCTTAAAGGGCCTTCACACTAAGCTACAAGAGGCTCTTGCTACGATTGATGAGAATCTATCGTACGAGCAGCTAGTTAATAAGGCAGTAAGAACGTCCGACAACCTCTACCGGGTAGGTCTCGTTAAACTGCGCGCAACGAGCTCCTGGGTGGTAGATCGCCCTACTACGACAACCGCTCAACACGAAGCTAGTCTAGACGTTATAGACTGGGAGCCTTCGAAGGTTAATCAGGCGCGAGAGGCTAGAGGCAAGCCACGACGACCTCCGCCCGACTGCTATCGCTGCGGAGAGCTAGGTCATATCGCGAAATACTGTCAAAACGCCACCCAGGTCAAGAAGGCAAGGCCCGCGCCAAGCAACGTTGGACATAAGCCGCAGGAGGAAGTCGATCAGGTGCCGAGTAGCGAGTCGGAAAAAGAGTAGCTCTGGGCCAGAGTCTCGGCCCAGAGCCTCTGAAGATGGATCGGCAGATACGTAGCGAATGGAATCAGTTTCAGCAGAAGCATATGCGTCCCCCACCAATCACCGTAGATCTTATCGTGAACAACGTAGCAAACGCTGTCGCGCTTATAGACTGCGGATGCCTATGCTATGCACTGATTAGCAAGAGATTCGCTTACCGCCACTGTCTAGAGCGCTTTCAGATCCCCTCTCAGATGATTGAGGGAGTGAACGGCAAGCTGTTAGAGATTAGCGAGGTCGCCTAATTCTCATTCAAGATGCATGGGTACGAAGAGACTGCTTATGCATACGTGATGGACTTGTCCTCTAGTAAGGACGTGTACCTTAGCAGGGGATAGATGGACCACCAGGACGTATCAGTATCTCCTGCTAAGAAGAGTATTTTTATCCACTCAAAGGGCATTCGAGTGAGGTCAACTAAAGGACGCCTACAAGGAGGAGTTAGCTAAGTTAACGCCGTAGCGTTTGCGGCCTTATTATTATTATTATTATTATTCCATTAGAGTCTATCTGCAGTCAGTGACTATGTAAGACTTTGGCCAGAGGCCGTTCTAGGTACAATTTGTTTAAAGTGAGAGTGTTCTCTGTATAGTACTGCTATTGTGCTGCGGTTTAGTCGCTTCTAGCTGCGCTTAAAGCGGACTCCAGTTGCTAAAGAGCAGTTTAGTAAACAGGAAGAGATGTTAGACAGCAGGGCTGTCTTCCAGCGAGCTCTTTTAGGGCTAAGGAAAGTAACTTAAGAAAGTTTGTTAGTTATTATTAGTTTTAGGTAGTGTCTCTCTGTTCTCGCTTATTTTTAGTTATCTTGTTCTTGGCCTAGATGCCAGCCTCTAGTCCCTACTCTAGTTTTAGTAATGAAAGCTAAAGTCGCCTCTCTGCCTTTGCTAGTGTGGAGGAGTAGTTGGATTGTTAGGTAGTTCTCGCGAAGAGTTGCTTTTAGCGCTTGCCTTTCTGTGTTGTAGTGCCAGCAGTATAGGAGAAGGTGATCTGGTGTCTGTACTCTCCCGCAATCGCAGAGGTTTGAGTTTCTCTTTTTCACTCTCTCTAGGTAGGCGTTAAAGTATCCGTGGCCTAGCTTGAGAGAGAAGAAGGCGCTAGAGATTTCCCTTGGTGTACCTCTTGGGATTTGGATTGCCTTAGGGTAAGCAAGGGGAAATCTAGCAGAGTAGGTATGCTTGTTTTCCTGGATGGCTCTTTCTCTATATTTATGCCACTCTTGGCTTTGATCTCTTAGCTGTAGTAGTCTCGTCTCTGTGCCTAGAAAGGCGAGGCTTGCTGTTGTAGAGTTTGGCTCTTCTTTGGCTGCTTCCTTTGCTAACGCGTCTGCTCTTTCGTTTCCTTTAACTGCTTTATGGCCTGGTGCCCACTGGAGATGGATGCTGGCCTTCTTGGATTGAATAGTCTTGGCTGCTTTTAGGCATCGGATTAACCATTGTTGGCCTGGGCTATCTGATAGGCTGCTAAGCCTATATGTTGCTGCCTGGTTGTCTGCGTAGACGTGGATCTCTTGGTCTCTTCTAGCGTTTCTAGCAGCGTATTCAAACGCTCTTGTAATCCCCTCTAGCTCTCCATTGTAGACTAGTTGGAGATCTCCAATGTTCTTCTTCTCAGCGTAGAGCTCTTCTTGGGCTGAGTTGTAAGCTACTACGCCTACTCCTATGCCTTTTCCCTCTATAATCTTAGAGGCGTCAGAGTAGATTGCTGTAAAGTTGTCTCCTATCCTTGATTGGATGTAGGCTGTGTGTGCAGTTGCCTCTTCTTCTTTTGTCTTTCTAGAGATTGTAACCTTGTAGTTAAGACTATCCCATGGCCTAAACCTGTATGGGATTATCTTCTCTATCTCTCTATTGTAGGTAGTTCACACACCAACTTTTAAGCAGAAATCTTTCATCAAAACTCGTCAATTTTCTATCAGATATAGGGGTAACACGTCGCGAGAAACCGATTTACGCCACCTCTGATGTGTGCAGCCCTCTCGTTGAGGTGCTAGAGGGGGTATTGTCGGTATTCTTGCGACGTGTTCGAAATGCGAAAATCTTCGAGAACGCACAGACCGCCCCGATGACTAATAGGAAGACTACCAAACGAAACCAAAAACAATTAAAAACACCAAATAAAACAACAAAAATCAAAAATCCTATATCTAAACGCCGAGACAGCCTGATCCCGCTGTGGCACCATATCCAACCGCCAGGACAGTCTTTGCCTACTGTGGCACAAAATTCAAAAACGCTATAACAGTTTTCTGGTCTGTAATAGCAAAATAAGTCGAAACGCCGAGACAGTCTTCGCCTACTGTGGCACCAAATCCAAACGCTGATACAGAGACTGGTTACCTCTGTAGAAGCACCAAGTCGAAACGCCAAGACAGCTGCTACTCGCTGGGCACTAAGTCGAAACGAGAGAGTTACTCACTAAAACTTGAGATGAAGACTCATTAAAAATGAACGAGAGAGTTACTCATTAAAACTACCTAAGTCGAAACTTTTTCTTTTTATCCCTAAAAGAGCCCGCTAGAGGATTGCTTTGCTTTCTAACATCTCTTTCTGTTATCAAAATGCTCTTTAGCACTAGGCGTCTAGTAAGCGATAGCTATCGCTTACCTAGACAAAGGCCGAAGCACCACAGACACACTTCAAGCACAAACTCGTATTTGTAAATAAATCTAGTTAGAACGGCCTCGGCCAAAGTCTTACATAGCCTCGAGCTCACTAGACTCTAATGGAACAATAATAATAATAATATTGTAGGTAGTTGGGATTGAGTTCGTAATCTGGAGTAACTGTCTACGTTGTTTTGGCTTTTTAGTTTGCTAGGGGTCTGTTGCTTGAAGCCTAGCAATAGCTATTGCGATTGGGTGGGTTTTAGCTAGCTGAGCTACTCTTGTTGCGTAGTTTCTTAGCGTAGCGTTTAGCCGTATTGCTGGTGATAGTAGGCTTGCTTCAACACTTGCAGGTATTGATGGAGCGGTTCTAAAGACTCCTAGCACCTTTCTACACGCGAGATTGTGGAGTGGTTGGAGTAGCTTTGTTGCGTAGCTTTGTGAGTGCCAGTATACTGGTGCTCCGTAGTCTGCAACGCTAGTAACGCACGCTAAGTAGAGCTGCCTAATGGCGTAGGGAGAGAGGCCTGTCTCTATATTTGCTAGTCTCCCTATCCTCTGGAAGGCGGCTTTGGCTTGGCTGGCACGCACTGCTATGTGTTCTCTAAAGGATAGCCGGTAGTCGAGGTAGATGCCTAGCCATTTTACTGTGTCTTTTGGCTCCACTATAGTGTTATTTGGTAGCCTAAGGGCTATTTCTTTTCTCTTCTTCTTAGCGGTAAAGTGGATAAACTCTGTTTTTGCCGCATCAAACTTGATTGCTAACTCTTTGCCTTTAGCAAATAGTTTTTGAATTTCTCTCTCTAGTACTTTAGCGTTCTTCTTTAGTGAAGTAGAGGAAGCTGTAATAGAGAGATCGTCGATGTATGATAGCTGGAAGTTCTGGACTTCTAGGAAGAGGTCTCTGATGTAGATAAGAAAGAAGATTGGTGAGACTGGGCTGCCTTGTGGGATGCCCGCGTTAATACTGCTAAATTCTTCCATCTTTCCATCAAAGGCGAGTCTTAGAGACCTCTCTGAGAGAAAGGATTTGGCCCAGGCAATTAGGCTAATTGGGAGGCCTAGCTTTCTTAGCGTTTGGAGGAATTGGTTGTGAGATACGTGGTCAAAAGCTCCTTTAACGTCTAAGAAGACTGTGGAGGTAACGTATCCTCGCTGCTTCTGGTGCTGGACTTGGTCTACTAGTAGTAGGGCTGCGTCTATTGCTGACTTCTTTAGCCTGCCTCCTATCTGCGAATTGTGGAGTAGGTTTGTAACTTCTGCTAGGCAGCTTAGCCGTTTAGCTATAATTCTCTCTATAACTTTTCCTAGGCCGCTTAAGAGTGTGATAACTCTATAGGCCTTTGGGAGAGAATAGTCTGGCTTAGACGGTTTCTTGAGTATTGCCCCTGTAGCTCTTTTCCAGCAGGTTGGATGGTATCCATAGTTGAATAGTAGAGAGTAAGCTTTAAATAGCGTCTTTGGTTGGGCTTGAAAGGCGGCAGTAATGATGTCTTGAGTAATAGCATCTGGGCCTGGTGTACTACTTTTAACTTTGCTAGAACAGGCCTGTTCTAGTTCAGTTATTGATAGTATTGGCCACTCCCACTTTCCTTCGCTGTAGCTCGAGAAGCTAGGCGGCTGGGTAGTTGGAGGCGGAGGGAAAAGCGCCTTTCTAAAGGCTCTGCACTTTCCTTTAAACGTAGTCTCTAGGGCCTCTCCTTGTATAGGAGGTATTCTCTCTACTCGCTGCTCCTTTGTATATGCCATTGCTTTAAAGATAGACTGTGGGTCTTCTCTCTCTAGAAAATCGTTCCAGTGTTTCTTTTTTGCCTCTTTAATGGCCCTTTGGTAGGTGTTTCGCGCTACTAGAAAGTCCTTCTTATATAGGTAAGCTTCTTGCATAGAAGTCTCTTTTAGCTTTTGCGAGAATATCCTTTAGTAATAGGACACGTCTCTTCTTAGCTTAGTAAGCTCCTGGCTCCACCATAGCTTAGGCTTTGGTCCTCGCCTTAGCTGTGGGATAGCTTTATCTGCAGCTTGTTGTATTACTAGAGTAATTGCTTCTCCAATTGCTTCTAGTTGCAGCTTTAGCTGTTGGTCTTGGCCTAGGAGTAGATTTCTTGAGTCTGCTTTCCTTGGGTTATTGATCTGGTCTAGGCTCTGCAGTATTGCGTTGCCTTGGATTGCTGTTGCTAGTTCTTCTTGAAATAGCAGCCAGTTAGCCCTTTTAGTGTTGTACTTTTGCTGGGCTGCTGGGTTGTCTACTAGTTCTGTTGTTGTTTGGATAGAGAAGAGCAGCCCGTAGTGGTCTGAGCCAGTTTCTGTAGTAACTTGCCAGTCTTTAACTTTGTTGGCTATGTCTGGCGTGGCAAGTGATAGGTCTAATACTGGCTCTCTTGATAGGTGCGGCCTAAAGAAGGTCCCAGCACCTGGGGTGTTGAGTAGGCTTAGGTTTTGGTCCTCTATCCAGTCGGCTAGCTCTTGAGCGCCTTGGCTGGTGGTTGGGCATAGCGGATCCCACCAGGGGTGATGCTCGTTAGCGTCAATAGCTAGTATTGTTGCTGCTGGTAGCCTAGTGCTTAGGAGGACTCTTGGGAACGTCTTAGTCCCTAGTGGACCTTTTTCGTTGTACACGTTTACAATATTAAACTTAAAGCTCTGCCCTTTAACAACTACTGCTATAGCGTCTAGGTCAGCTGCTAGTCCCTCTAGTAGAGATGTCTCTGCCTTTGCTGTTCTAGATATATAAAATAGAACCCTTGGGCGGAGACTGTTATCTGCTAGTGGGAGCAGCTGGGTAAATGCTTGGTGGGCAACTGACCTAGCTGCTGAGTAGTTGTTGTTGCTTAATGGGGCAATCCATGGCTCTTGGACTGCAATAATATCAACTTTAAGCTCGACTGCTAGTTGTAGCGTTGACTCTGTAGCGTGTAGGCTCTTGTTTAGGTTCACTTGTAGAATCTTAATGTTCTCTAACATAGAGATGGCTGCTGAGGGCCTCTCTTTGTTATAGCTAGAAAGATCTCGCAGTCTTTGCTATTAGCGAAGTGGGGCTTTTTGCAGTTGTAGCACTTGGGGAGAGTGTGTCTGCATGGCTTTCCTTTCGTGCTGCAGCTTGAGCAGTTGTGCTGAGCAGTTGTGTGGCTTTCTGCGCACAGCTGGCATGCTGCTTGGTTTCGGCACCTGCTTGCGTTGTGGCCAAAGGCTTGGCAGTTTGAGCACTGCGTTGTAGGTGGCGTGGACCTGTATTTCTCGGTTTGGAGAGACTGGCCTAGGATTGTGATCCTACTGCCTATCTTCTTAGCTTCCTCTTCTGTCTTAAAGGCAACTACTATAGAGCTAGTCTGCTTGCTCTTCCAGTTCTTTGTTAACCAGTAGGGGTTGCCAACAATAGTTTGTCCTTTGTTGTAGGTTGGGATCTCGTTGTGGAGGACCTGGAGCGATTCGGCTCCTTCGAACGTTGTTGGCACTCCATGGACTACTACCTTAGTCCAGGCTTCAATTGGTTGGGCCTTTTTGACTTGGAGTTGGTTTTGCCAGGTGTTAATTTGCTGTAGTAGAAATTCGCTAGAGTATCCTTCAGTTGTTGTGATAATTAGGTTGTTCTTTCTGCTAACCGACACCTCTTTAACAACAGGGGCTGTTATGCCTGCCTTCTGGAAAGCTTGATTGATTTTATTCCTGACTATTAGCGGGCTAGTTGACTGGCCTTCCTCTAGCGTTAGAAGCATCTGGTAGTGAGCGGCTGGCTTCTTTAGGTTGGCTTTCTTCCTTGGCTGTGCTGTTATCCAGGGCTGGCTTGTTGTGTTCTTAGCTGCGATTGTAGCGTATGAGGCCTGGGGCTTTTGAGTTGGTTGGGAAGGAGTAGGAGCTACTATTGTAGCTGCAGTTGTGGCCTTCTTTAGTGTTTTTGTTGCCTGTTGGGAGGCGTTTGCAAGAGTAGCTGAGTGATAGGCGAGTTTGGCGGACAGTTTGTTGGCAAACTGGTTTACTACTCTGCCTTTCTCGGTGTAGTCTCTAAAGACGTCTAGTAACTCTAGGAGCTTATCTTGGGCCACATGAGATTCAGCCATAGTTGACGCTTGGAGAATCAGGTCTCTCGCCCAGTAGATGGCCTGCTCCGAGTTCTTGGCAGTTGGTTTTGGGGTAGAGGAGTTCTGGAAGGGGTTTCTGCCTCTATAGGCAGCCTCTGGCGAGAAGTTGGCTTGGCGCTTTTTTGGTGGTAGGATTGGGATTTCAAAGATGCTCTCTTGGCTGGCTGGTTGCTGGGTAGGAGTGGCTGGGTAGGGGTCCTCTCTGTCCATTTCCCTGTCGATCTGAGCCTCTGGGCCTAGGCTCTCTTGCCTCTGTTCTAGCACTTGGGCTTCGATAGTATCGCTTTCTGGTGGCATTCTGTTGCTGGGGTTCTCTTATTACTAAGCAGAGTGGTCTGTGTGTTTTTGTTTTGAGTGTGAGACGTGTCCTAACTGTCTGCTCTTATAGCTTATAGCTCCACAGCGCGCACGCTGCACGTCTTAAAACTTGCTGTAATTAGTTTCTTGTAAGGGATTTGTATATATTTAACAAAAATTACACCTATTCTAGAAAACTTGACGTTGGTGTTGATGATAGGCGTGTATAGGACACGTATAATCAGCGCACTTTCTCTTTCAACTCTAGATATCTCGACAGCGCGAGGGATCTAGAACGTCAGAGTAGTTGCAAAAGAATCGCAGTAGGCGGTTGCCTTAGATGCGAGATTTTGAGAGCTTTCTGAGATTTTCGAAAGTTGGTGTGTGTTGTAAACTAGTTAGTTATTTCCTATAGTATATTGTTCTTAGGCTATTTGTGTTGTTCCTAGATAGAATGCAACCCCTACTCCTACACCTTTGCCTTGCTTTGTAGCTGAGGCATTAGAATAGATAGATAGGAGGCTGTTATCTACTAGTTGTTCCTTGTAGTTCTTTGCTTCTATATCTTTAGGCTCTTTAGATATATAGACCTTGTATAAGATATTTGAGTTCTAAGGTATAAAGGCGTAATATTGTATCTCCTTAGTGTTTCTAGCAAGGACTGTGGAGATAGATCTAGTGATCTGATCTAGTTGTTCCCCTTTATTGCTAGTTATAGCAATATTAATTAGGTGGTTTGGGGCTAGTTTTTGAGCTCTAAAGGCGTATTGTCGAAGAGCGTTGTTTAACCTTACTCTAGGTGGGTAGAGGCAGGCCTCTACCTCACTAGGTATAGTTGGGGAGGTCTTAAATGTGCCTAGAATCTTCCTACACGCTCTATTTTGTAGTAATTGCCTTTGTTTAAGAGCTAGTTGTTGTTGTTTCTAGAAGATCTGACAACCATAGTCTGCTACGCTAGTGATGCAGGCAAGGTATAATTGTCTAAAGGCTCTAGGTGATAGGCCTTTATTGCTATTTGCTAGTCTGCTTAGCCGAGTAAAGGCTTGGTTTGCCTGTTAATTTCTAATAAAGTAGTGATCCTTGAACTTAAGGGCTTTGTCAAAGTAGATACCTAGCTATCTAATTTGCTATTTTAGTTAAAGGGTCTCCTAGGTGGGTAGTGTGAGAGAATCTTGATCCTTTTTTCATCTAGTCCAATTTACTAGTTCAGTCTTTAAGCTGTTGAATTTAATTGCTAGCTCCTCTGCTAGGTTAAAGAGTTTTTAGGTCTCTTTTTCTAGTAATTTAACGTTTTTCTTAATAGATGTTGTAGATACTGATATCTATAGGTCGTCTATATAAGAAGAGGAGTAGATATTTCCGTTTGTTGTAATTGACTGAAATATTGGTTTTGTGTAGATCAAAAATAGAATTGGAGAAGCGGGGCTGCCTTGGGGCGTACTAGTGTTTACCTCCTGTAGATCTTCTACTTGGCCATTAAAGGATAGCTCTAGTAGTCTGTTTTCTAGGAAGGATTTAGTCCAGGATAGCAGGCAGCAGGGAAGTCCTTGATCCTTTATATTTTCTAGTAGCTTGTTTTTAGCCACGTGATCAAAGGCTCCTTTTATGTCTAGAAATATAGTTGTAGTAGTCCTATGCTTCTTTTTCTGCTGCTGTATATTATTATAGAATAGGAGAGCGGCGTTAATTGCTAATTTCTTTAATCTCCCGCCTAACTGGGTAGGGTGGAGTAAGTCTGTTGTTTCTGCTAGTGCTCCTAATCGTCTTGCAAATAGTCTTTCTAGTACTTTCCCTAGGCAGCTTAAGAGTGAGATCACTCTATATGCCTTTGGGATAGAGTAGTCTAGCTTTCCAGGTTTCTTTAGAATAACTCCTTTAGCTTTTCTCTAGCACTTTAGTTGGTAGCCAAAATTAAATAGAGCTAAATATATCTTAAAGAGTAATTCTAGCTGTGCCTGATAGACTTTTTAGACTATATCCTAGCTAATTGAATCTAGTCCTAGCGAGGTAGCTTTTACGCTTACGCAGGCGAATTCGAGCTCTTCTTTTGTTAAAGCTAGCCACTCCCATCTACTATCTCCTTTGTAGGTATTTAGTAGTGGGGCTAGAGTAGATGGTGGTAGGGGGAAGAGATCTTCTCTAAAGGCTTGGCATTTTTCTCTAAAGGTCTCCTTGCCTTTAATAGCAGGTATCCTTATAGATAGGTTGTCTTTTGTGTAGGCTATAGCTTTAAATATCTCTTTTGGCGTCTCCTTTTGTAGGAAGGTTTCCTAGTAGTTGAGCTTAGCTTTTTTAATAGCTTTTAGATATCTGTATTTTGCAATAAGATACTCTTTTTTCCACTAGTTAATTTGGCTGTTGTCCTCTCTACTAGCTTCTCTTTTTAGGACTCGAAAAGCTCTGTTTTGATCCGACTTTAGGTTATCTAGCTCACTAGTCCACCAAGGTTTTGGCTTTGGTTTCTGGCTAACTAGTGGGGTGGATTCTTTTAGAGCTGTTTGTACTACTGTTGTAATATCTTCTCCTAGTTTCTCTAGTTTCTCTACTAGGGAGTTATCCTGACCTAATAGGATCTTTCTTGATAGATAGCTAGAGGTGTGGGGTAGGTCTAGTAGTTGTGCCTCTAGCTGTCGGTTGTTGACTTCTTCATTAAGTGTATTATTGAAGATGTCCTAGTTGGTCTTTTTAATATTAAATCTCTTTAGCTGGCTAGGTAGCTGGCCTAGGCTTTCAATACTAAAAAGGATTGCGTGGTGGTCTGATCCAACTCCTGGTATAGTTTGCCAGTCCTGGATTTTGGCAGCTATATTATTGGTTGCAAAAGTAAGATCTAGTACGCTTTCTTGCCGCATATTGACTCGAAAAAAGGTGCCAGTCCCTAGAGTATTTAGTAGAGAAAGGTTTTGGTTGTCTACCCACTCTACTAGATCCTCTGCTTCTTGGTTTGGGTTTTTATCCTGTAGGCTCCATCTAGGGTGGTGGGTGTTAAAGTCCCCTAGTATAATTGAGGAGGGTTCTAGAGTCTCTTTGAGTAGGCGCCTTTGGATTGTTGTCTTGTTAAGCCCTTCTTTTAGGCTTTTTTCGTTATAAATGTTATATATATAGATCCTAGTTAAAGAGGAGAGTATTGTGATAGCTTGTAAATCGTTGTCGTCGCTAATATATGGGTTGACCTCTGCATCTATGTCTTTTCTAATATAAAAGAGCGTTCTTGGCCTTAACCCCTTATAAGTAGGGAGTATTTGAGTAAAGTCTTGGTGGGCGATTGATCTAGTATTCTCGTAGGTATGTCCCTTTAGTAGCCAGGGTTCCTGTATAGCGATAATCTTGGCGTTTACTTGAATAGCTAGATTTAGAGCGCTCTCTGTAGCAGGGCTACTTCTATTAACATTTATTTATAGGACTTTTAACATTCTAGTTAGAAGAGGTAGTAGTCCTAGATGTCCTAGCTTGTAGGATTTCGCAGTTTTGGCTGTTAGCTGCGTGGGGCTTGCTGCAATTTACACACTTAAAGATAGTGTAAACGCAAGGCTTGCCTTTGCTTGAACAAGAATTACACTTGTGGAGGCTAGTGTAGTGGGCTTTGCTGCAGATCTAGCAGGCTACTTTAGAGCATTTAGCCTCTAGGTGCCCAAAACCTTGGCATTTAGAGCACTATTTAGAGTTATTAATAACTCTTAGTTTCTCTGCTCTAAGGCTCTGCCCTAGAATATAGAGCTTTCCTCTAATAGCTCTTTGGGCTTCTTGTTCTGTAGCAAAAGCTACGCAGGCGGATCCAAAGTTTTGGTTTTCTCTTCTAGATTCGGGTGTTAACCAGAAAGGGCTGCCTACTACTTTTAGGCCTTTATTGAAGATTTCAATTTCCTCCTTTAGGACCTCTAGGCTATGGTTTGTTGGTAGTTTATGGATAACTACTTTGAACCAAGGGGTGATTGGTTGGGCTGCTTTAAACTCTGTGATATCCTTACAGATCTCTTAGTTTTCTAGAAGGTATTTTGCTAAAAAAGCTAGGGTGGTAGTAACTATTTTATTGCCTTTTGCTAAAGGTGTTACTAAGGCTACTACTAGAGATTGTACCCCTCCCTTTGTTGTAAAGGCTTTGTTAAAGACGTTTCTGATTTTTAGAGCGTCGAATGCAGTAGGTATATCGCTAACTAGAACAATTTGGCGATCTAATAGGCTGGTAGTCTTTTTTTAGTTATCTTTTTAGGTGTTTTTTTCTGTGTGTTTTTAGTTTTGTTTTTTTTAGATATATATCTAAGGTTGTTCTTAATTACTAGCTGCTACTGTTGCGTAGGAGCTAAGGGGCTGAGCTTAAGGTTGGGTGGGCGGGGTATTTGGTTTTTCAAGGCGTCTAACTTTCTCTCTTAGTTCTTTAGAGACGTTAGATAGAGAGGAGATTTAGTCTCCTAGAATTATAGAGTTTTTCTTGTTTACTCTGCCATTCTCTGTAAAGTCTCTAAAGACTTCTACAAGGTCTAGTAAACTAGTTTGCCTAGTAGGGTTGTTTTTAGCTAGGTTAGCTGCTTGGATTACTAGGTTTCTAGCAATCTCTAAGGCTTCCTTAATAGAGGTTGCCTTTGGTGTTTTCCCTACTGTAGGGTATCTTGGCACTGCTCCAATAAATGGAGAAAAATTGCTTCTTGTCCTAGTATGGGTAGGCCTAGGCGGTTCTTCTGGTTGCCTGTTAGGGCAAGGCGTAGAGGCCTCCTCAGCCATCTCAATTTCTGGATTATTATCCATTAGTCGTTTGCTTGTGCCTGTAAGGTCCTTTAAGGCTAGTCTTTTTTTGTTATTTTTATTGTTTTAATATATCTATGTTTCTTGCTAAATTTAAGCTTTAATAACCCACCTAGGACAACTTTTAAGCAGAAATCTTTCATCAAAACTCGTCAATTTTCTATCAGATATAGGGGTAACACGTCGCGAGAAACCGATTTACGCCACCTCTAATGTGTGCAGCCCTCTCGTTGAGGTGCTAGAGGGGGTATTGTCGGTATTCTTGCGACGTGTTCGAAATGCGAAAATCTTCGAGAACGCACAGACCGCCCCGATGACTAATAGGGAGACTACCAAACGAAACTAAAAACGATTATTATTATTATTATTGTTCCATTAGAGTCTAGTGAGCTCGAGGCTATGTAAGACTTTGGCCGAGGCCGTTCTAACTAGATTTATTTACAAATACGAGTTTGTGCTTGAAGTGTGTCTGTGGTGCTTCGGCCTTTGTCTAGGTAAGCGATAGCTATCGCTTACTAGACGCCTAGTGCTAAAGAGCATTTTGATAACAGAAAGAGATGTTAGAAAGCAAAGCAATCCTCTAGCGGGCTCTTTTAGGGATAAAAAGAAAAAGTTTCGACTTAGGTAGTTTTAATGAGTAACTCTCTCGTTTATTTTTAATGAGTCTTCATCTCAAGTTTTAGTGAGTAACTCTCTCGTTTCGACTTAGTGCCCAGCGAGTAGCAGCTGTCTTGGCGTTTCGACTTGGTGCTTCTACAGAGGTAACCAGTCTCTGTATCAGCGTTTGGATTTGGTGCCACAGTAGGCGAAGACTGTCTCGGCGTTTTGACTTATTTTGCTATTACAGACTAGAAAACTGTTATAGCGTTTTTGAATTTTGTGCCATAGTAGGCAAAGACTGTCCTGGCGGTTGGATATGGTGCCACAGCGGGATCAGGCTGTCTCGGCGTTTAGATATAGGATTTTTGATTTTTGTTGTTTTATTTGGTGTTTTTAATTGTTTTTGGTTTCGTTTAGTAGTCTCCCTATTAGTCATCGGGGCGGTCTGTGCGTTCTCGAAGATTTTCGCATTTCGAACACGTCGCAAGAATACCGACAATACCCCCTCTAGCACCTCAACGAGAGGGCTGCACACATTAGAGGTGGCGTAAATCGGTTTCTCGCGACGTGTTACCCCTATATCTGATAGAAAATTGACGAGTTTTGATGAAAGATTTCTGCTTAAAAGTTGGTGTGTGATTGCGTTAATATAAATACTAAGAAATAAGCACATCTTACAATAGAACCTATCTAGCAGTACCCCTAGCTCTTTAAGTAAGTTAGTAGGCTGCTTAGGAAGCTAAATATCCTTTAGGTCTTTTCTTTAATAGTGTGCAAAGCGCTGTACAATCTCTTCTCGCACGTTTACGGGGGTTTTATGCTACTCTAGTAGATATCTATTAAGATTAATAACCCTACTATACAACACCAACGTCAAGTTTTCTAGAATAGGTGTAATTTTTGTTAAATATATACAAATCCCTTACAAGAAACTAATTACAGCAAGTTTTAAGACGTGCAGCGTGCGCGCTGTGGAGCTATAAGCTATAAGAGCAGACAGTTAACTAGCCCCACCACAAAGTGCGCGCGACCACAAAGTGCGCGCGCGGCCTCACCAAAACTACCTTAAAAACGAGGCTATAGAGCCACACCAAATAGATATTATCACGATATATTTTGGTGGTGAGATCAATAGGCTTTAATATATATATACAGCTATAGAAATCGAGACGGAGTTCTAATCGCGCGGCCGCGACGCGAGGTTGGAGGTGGTGAGCTTGCAGCACCTCCCTGAGGCTCCTCACCACCTTGAGGCCTCGCGATAGGCTTCTTTTTTTGAGTAGCCTTTGCAGGAGCCATGAAGCTCCTTCTCCTACCCCTTTGAGAAGTTTTAATAGCTTTTTGAAGTTGTTTTGCAGCCTTGCGAGCCGCGATCCTTGAGGCCTTTTCAATAGCCTTCTCCTCCCTCTCCTTCTGCCTCATTAGACTTACTGCAAGCCTCGCCTGACGCCTCTGCTCCTTCTCCCTCGCCCTAACCTGCCTTGTCTCCTCACGCTGTCTTCTCGTATCAGCCTTTTGGAGTTGCAGTTGCTCCTCCTCCTCCTCCTGGAGTTGTAGGCGATCGCGCGCCTCCTTCACCTTCCTTGGAGACCAGAATACAGCTCCACCATGATACTCCTCAGCCTCCTGTAGGGGTAGAGGCTTACCTCGTTTCCTACGTGTTCTCTCATTAACTAGAGCCTCTCTCAGCTTCCTTACTTCATCCTTGAGGAGACTGTTTTGAACCGAACTCGAGTGAAGGACCTGGCTGAGCTTTTTGGCCTGCCTATCGCCCTGATCAGCGACTACCTAACGCAGCAGACGCTCCATCTTCCTCCAATCAGAGGCACTAAGAGCTGAGGAGTCACTATCCGTCGCAGGATCAGGTACAGTAAAGCGCTGAAGGATAACTTCTGGGTTAAGAGGCGAGATCCCTGTAGCCTTGAAGGCGTTTAGGATCGTCGTTTCCTTAAAGGAGGCCTGCCAGGCAGCCTAGAAGAGGGGTAAGAAATCCCTCTTACTCATTGAAGTAAGGCCTTAGCTCCTATCCATGAAGGCAGAAACTTCGTTTAAGTACGCTGTTAAGAGAGGCTTAAACATGCTAACGTCAAGAGGCTGCAGCGTGTGGGTTAAGTGAGGAGGATATACTGCGAGGAGGATCTTATGCTCATCACAATACTTGATAAAATCCATTGTAACGTGAGATCCATGGCCGTCAAGGACGAGTAATCGATAGGAGGATCGAGCCTTCGCCTTCGTACTACGATCAAACACCTGCTGCAGCCACGCGAGGCCTATCTCATTGTTCGTCCATCCAGAAGGTGATGAAGATATTCGAATTTGGTGGATGTCTGGATCAAGGGCCTGCAGCCAGGTGTCCTGTATCGATCCTGAGGCTGATTGATATATGAGGGCAGGCTCAAGGCAAGATCCATCTGCGCAGATACAGGCTAACAGCGTTATCCACTGGCGTGAGCCATCCTGTATCGTAGTCCTCCTCCTTATGCCCTCGTACGAGGCCTTACTAAAGATCCTCCTTGAACGACTTACGATACCAAGCATGAAGCCCTTCTCATCCATATTGTAGATATGACGCGCCTTGACGTGATATTGATTAATTTTATCGCGTAGGAGGCTAAAGTAGAGGTTGTATTTGCTTCTTGAATCTGCTTTGTGGCGACAGTTATTAAGGCCTTTTGCCCACCTTGAGGTAAGTTGATCAGGATAGCGCTGGACGAAGCGACTAGCCCAGTGTACTCCAACCTCAGTCTTGGCGATCTGTGAGGCAAAATTGCGTATCATTGGCTGAGTAGGTGGTAAGCCTCTATCTGTTAGTCGATTGATATAGGCGATTAGGGCCTGCTCCTGCTGTGGGTGGAGGAGCTGCCGTTTTTGGCCACCTATCGCGCGTGAGGCGTGTAGGCCTTGGTGTCTTCGGGTAAGCGTAGATCAAACAACACCATATTTTTTTGCAATATCTGTATACGAAAAAGGCTCATCAGGTCCTAGGGCATTAATAGCTGCAAGCGCAGCCTCAATATTAGCCATGGTGGTGGGGATACGACGCGTTGAGGTTGAGGTGGTTGTAAGGCGCGCGCGCACTTTGTGGTCGCGCGCACTTTGTGGTGGGGCTAGTTAGGACACGTCTCACACTCAAAACAAAAACACACAGACCACTCTGCTTAGTAATAAGAGAACCCCAGCAACAGAATGCCACCAGAAAGCGATACTATCGAAGCCCAAGTGCTAGAACAGAGGCAAGAGAGCCTAGGCCCAGAGGTGTAACGGCGCAGGTAAGGCAGGTCGGATCTGTTTCGGTCGTAGGATCACTCAGAGGCATATGGGAGTGCGTGGGATCACAAAGAGCCTAGATTCAACAAGCCACCTATAGGCCTTGTACGAAAGGATATCAAAAGTCTACAGAGCTAGCTACAGGGAGTGTCTCAATATATACCTATCCTAGTCGGGTCCGAATTCGGATCCGACCTCGGGCGAATGGCTGATGAAGGGCGGCAGGTACTTCCTCCGATCCGGCTCTGGGATTGGCTCAATACTTGGCGAAGTTGTAACATCGTTACAAGAATCTTTTAATATATATAGAGCTATAGTATATAGTATATTATATTGTCTTTAGAAGCTTGATATATATATTATAAGCCAATTTCTCTCACTTCAAACGCTCATTTTGATGCAATACAAACGGATAAACCTCTCTCACTTACTCTCACCTCAAACGCTGATTTTGACCAAGTTAAAAATGGGTGTTTGGCTGATTTTGACCAAGTCAAAAAGGGGTGTTTGGCTGATTTTGACTAAGTTAAAAAGGGGTGTTTGGCCGATTTTGACTACTTTTAAAGAGAGAATTTGAAAAGTAATAAAGACTATAAATATTCCGCTAGTTATAGTATCTAAGAGAGTTTATTAGGATAGAAAGACAATAAGACATTTACATATCGATTAAAGAAGAGACGCTACTCTTCCTAATAAGGTATATATAACTATAAATATAATAATCGCCTATTATAATACTTATAAAGACTTTGTTAGATTGTAAAAAGACTAATACGCTTAGGTAGGGGGTTAGAACTATGTTCCAAAGGGTGCCTGGTGTTACAAGTAACAAGCAGAAGGATTCTTCCCTTGTTGGAATGGCGAGTGGTTGGAGAACCACTCAGGATGACACCAAAGGCACGACGACAACCCCGCGGTGATCACGTGACGTGTGCTCCCGCCAAGAGCCATGCTCCCGCCAAGGAAGGGAGAATGGGAGGCCTTGGGAGAATTGTGCTCCCACTGCTCCCATGGGAACATGCTTCCGAGGGAGAATAGGGAGCATCAGGACAGAACACGATGGGTATAAGAATGTGTTGGATTTCATTATTACACTCGTTGTGGTCAACTCATTATACTGTACTCTCTTACAAGTTCTTTACTTAACAAGATTAGTACTTTGTTATTCTATCTTACTATAGAATTAATTGTCTTTACTATCGGTTAAACATCCATAACTCTTTTCCACCTGAATTACTCGGCAATCACACGGCTTACCACGAACCCGCTGACTCGCCCTAACCCGGATCGAGTCCTAGCTAAGTATAGTCGAACCCCGTGTAACACTTTGACCACCACCGAATTTAGTGGAGGAGTTTAACCAATAGTTCGCTTGAATAAGATTACCATAATGGCCCACAACGGAAACCAGTTCACCCAGGGACAGGAGCCCACGGCTGCGGCCCCTACGCCCTCACCAGCTCTCGATGACGAGATGCTCGAAGGAAGTGGTTCGGATTCTGACTCTTCAGATGACGAGAACAACGACACGAACCAGGCCGAGGTACGAGATCTTAAGCGAAGGCTACGCATGCAGGAAAAGCAGCATAGCGACCAAGCTAAGCAGATGGCAGCTATGCAAGAAATAATAGCCTAGATAGTAAGCCAGCTTATAGCTACGCCTAACGAGAAACCACCCCCAAAACCTAAGATAGCAGTACCTAAGAAATATAAAGGAGGACGAAACGAACTAAGGACGTTCCTCACCAACATTAACCTATACTGTAGATTCAACTAAGTACCTAACGACTAGGAAAAGATCCTAATAGCCAACACATACATAAAGGGCAAAGTAGCCATGTAGATGTAGCTATATGTTAAGGATTTCCTAACCTTACCTACTACCCACGGAACTAGGGAAGAAACTAAGGCCTTGTTTAAGGATTAGGAAAGTTTTAAGGAAGAAATAGGACGCATCTTTAGGGAAGTAGACGCAAAGAACTAAGCAGAGAAAGCAATTACTCGCTTAAGGCAAACCAAGTCCGTATTAGCGTACACAGCCGAGTTCAAACAGCTCTAAGCCATAATCAACTGGGACGACGCAGCACTTCGAACGGTATTCGAAGCCGGACTTAAGGACAATGTCAAAGACGGTCTTGTGCACCACAACAAACCTAACACACTTCATAAGCTAGTCGAGCTAGCCACCCGAATTAACAACCGACTGTGGGAACGAGCCTAGCAAAAGGGACGATTTCAGCCTACAGTGGCCAACATGAAGAAATAGCGAAACCGCACAGACAGGGACGGTGACACCGTCATGACTAGTAAAGTCTAAGACAAGAGTAAGAACAAAAAAAATTCCTAGAAAAACCAAGATAGTGTCTCTAAGGACGAACGACAAAAGCGCTTTAATAATAAGGCATGTCTCTAATGCGGCGAAGTAGGACACTTCCGCAGAGATTGCCCGAAGAACGAAACTAGCAAGCAGGCAATAGTTAAGGTCAAGATGATTAGACTATCCACGCCATACCCCAGACACGATCTCACGTTAGAGGACAATCTTAGCGATGTAGACCTCTATGACGAGGCACGAAGAGCCACTAGCCTAGAATACGTAGTCATCCCCAAACTAGCCCAACCAAGTATCGAATGGGACGTACCCTAGGCGGAGGACTAGACTGTTAGCGGCATGGACACTCTATAACGATTGGCCCAAGGACAGTGTTGGACATGTGGAGACAACACACACCAAGCCAACGACTATATCTCCAAGATAGGAAGGATAGTTGTCACGGGACTAAACGCCACTGAGATTATACAACAAGCACAAAGGGAACAGCTATACTTTATAGAATTAACTAAGGTCTTAGACTAAGAAGCACCTTAAAAAGGCCAACGCACGAAGCACAAGGACCTGCATTAGGTCGACTGCAAATACAAGAGATGTAGTTAGCATAAACGCGCAAAGGAAGCATCAAGATATAGAGGAGATAATTGTTGCCACGACCATCTAGAACTAGAAGAATGCCGCGTGGATCAATGCCCCGTACACGAGCAAGAAAAGATACAGATTGCCCACGAAAAGTTATGCTAGGTTAAATGCACAACCAACTGCTCGTTTCATCAAAACCAAAGAAAGGATGCGGAGAAGGCAGACGACTTCTACCATAGCACCCTTATGCCCGAGGAATGCAAAGCAAAAGATTGTCAAATGCACACCAGGCTAGGCCAAGAAAAGACTTAAAGAATTAAGCCACAACTAAAAGAGGTAACGAACGACACTCCAAAGGAGATACCTTACTAGAACATTTATTGGAGATTCTGTTACGAAGACTAATGTAACGTTCACTTCGACGCTAAGTACGGCGCGGGATATTTTCCCTAGGAAGGGAAGAAGTCGCAGAAAGGACGACTCTTTAGGCCAAAAAACTAGGATGCCGCTAGAGACAGGGTCACGCTAGCAAAGGCAGTCCTATAACGACCCTTAAACAAGTACAACACACTAAGAGCCCACGATTGAAGCTACAAGCAATAGTGGTTGTACACGGAAAACGAATGATCGCGACCATCGACAGCGGCGCGATGCATACCATGATCTCATCAAGGACGATAGAGAAATACCAGATACCACATCGGGTCAAGAAGACGCCGATACCTGTGGTACTAGCCGACGACAAGCCTATGGATTACGGCAACGGCATGATACGGTTGGAAACTGAACCAGTGACGCTAGAATTAGCGGGCACTACAAGCACAATGAAAATCAATATCATGGACCTTGGAGAGGAAGAAATATTAATTAGGTATGATTGGTTACAGGATCATAACCCGGCCATCGACTGGCAAAAGAAGACCATTCTCAGCCGAGAACCTGCGCGCAAGGTTGCTGGAGTACGACAAGAGACACGCCCGACGAATCAGAGCTCACCCAAGGACGGGAGATTTGGCAAGATCTCACCGCATAAGATCGCGAGAATCTATGCGAAGGACCCTCGACAGATAGGAGTCATATAGATAAGACGCGTCGCGCCCACGAAGGACGGACCCTTACCACTGGATACGCTAAACAAGGATTTATTGGGTATACTAAAGGAATATCAGACGAACGAGTTTCGAGATTTATTTGAAGAAAACGAGGCAACAGACCTAGCTGAACACCAGGATTGGGATCACGAGATCATCCTAGAGGAAGGAGCGAAGTTGACGCTAGGAGGAATGTATCCTATATCGCCCGAGCACGATGCTGAGCTTAAGGAATACCTCTGGAAGAATCTGAAGAAAGGATTCATCAGACCAGGATCAGGCCCGATGGCCTCACCAATATTGTTCGTAAAGAAGCCCAACGGAAAGTGGCGACTGTGCGTCGACTACAGAAGGTTGAACAGGGTTACTCGAAAGAATAGATACCCACTACCACTCATATCGGAGCTCATGGATCGACTCCAGGGAGCTAAGTGGTTCACGAAGTTCGATGTCCGGGAGGGATTTTACCGGATTAGGATCAAGGAAGGAGACGAATGGAAGACAGCGTTCAAGACGAAATATGGACTGTTCGAGTATACAGTAATGCCGTTCAGATTGACGAATGCGCCGGCAACCTTTTAATCAGTCATCAACAGCGCTCTCCACGAATACCTTGGAATCTTCGCGACAGCGTACCTAGACGATGTACTAGTGTACTCTAGAGGATCGCTCGAAGAACATGTCGAACATGTCAAGAAGGTCTTACGAAAGCTTAAAGAATATAAGCTATACCTTCAAGCCAAGAAGTGTGAATTCCACACGCAGGAAACGGAATTCCTAGGCTTTATTATCTCAACAGAAGGTGTTAAGATGAATCCAAAGAAAATCCAGACTATACAGGAATGGCCAAAACCTAAAACAGTCAAGGACGTGCAATCCTTCCTAGGATTTGCGAACTTCTACTAAAAGTTCATCAGGAATTACTCCTGGATTACGACACCACTTACGGAGATTACGAAGAAAGACATAGGGTTTAAATAGACCAAAGAATGTCAAGAAGCCTTTGAAGAACTAAAGCAGATGTTCCTCGAAGCACCCGTACTGGAGATGTACGATCCAAGACGGAAAACCAGAGTTGAGACCAATGCGTCCGATTACGCACTAGGAGCTATACTGTCACAGCAGTGCCCAGATGGGAAATGGAGACCAGTGTTCTACCATTCACGAAAGTTCTCAGGAGCAGAACTAAACTACGATGTTCACGACAAGGAACTACTTAGAGTAGTTGACGCCTTTGAACAATGGGAGGTGTACCTGTTAGGTCTCCCAGACATGATCGAAGTATTCACCGATCACTAGAACCTAACGAGTTTCATGACAACTAAGAAACTCAACCGACGACAAGTTCGATGGGCCGAAATGCTCGCCCAATTCGACTTTAAAATAACGCACCGAGCGGGATCGCTCAACGGAGCCGCTAATGCTCTAAGCCGAAGATCCGACCTACGAGAAGAAGGACACAAGGAGCCATACAACGCAGTCCTCAGGCAGATGCCTGATGGAAGCTTGAGGTATAACAAGCCTGACCTAGTCAAGGTCAGCGTAGTAGCTCACCAAGTCACGACTCTTCAACAACAATGGCAAGAGAAAGCCACGCAATGGCGACAGGAACTAGAATACCCGCCAGAAGTAACTAACGATGGGATAGAACTCACGGCTTTGAGAGAAGGAACACGAACGTATGTGCCTCCTTATATGAGAACGGAACTCATCAAGACCCTGCACGAGTCCCTAGAATATGGACACGCAGCGGTAGACGAAATGGTTAGAAGACTGAAAAGGATGTTCGATATACCACGCTTGCGAGCGAAGGTGCAGGAAGTCCTAGGCAACTGTTTGGCATGTCACCAGAACAAGCCCAAGAGACATAAGCCCTACGGCCTGTTACAACCCTTACCGCCACCAACACGACCATGGAGTAGTGTAACGATGGACTTCATAGTGAAGCTCCCGAAATCGTTAGAACCAGGATCAGCTCGACTTTGCGACACAATCCTAGTAATCGTATGTCGATTGACTAAAGGAGCCAAGTTTGTGCCCACAGAAGAAACTATTACGGCAGATGAATGCGCGTATGAAGTCTAGAAAGCACTAGTATTAGAGCATGGGATACCTAAGGAATTTATTACAGACAGAGATAAGCTGTTTACGTCGAAACATTAGTCGACGTTCCTAGCAAAGATAGGAATTAAGAAAAAGCTATCGACTAGCTTTCACCTAGAAACAGACGGACAGACGGAACGAACGAACCAGACGCTGGAGGAGTATTTGCGATTCTACACCAATAAGCTGCAAGACAACTAGGTTAAGCTCTTGCTAACAGCACAATTGGCGTACAATAGTAGAAAATCGGCAACGACGAAATACTCTCCGCACTACGCGAACTACGGATATGAGCCGGTTGCTCATCAAGATCCAAAGGATATTAAAAGCATTGCAGTTAGAGCAGACGACAAAGCTCAACTAATGCGAGAATTGCACGAGCAATTGAGCAAGAATATAGCTCATAGGAACCTCACGGCATCTAAGGCTGCGAATAAACAAAGGATTAAGGGACTAACCTTTAAGAAGGGGGACAAAGTCTTCTTGTCACAACAAAACCTAAAGACTAAACGGCTAAGCAAGAAACTGGATAATCTCCGATTAGGACCATTTGAAATCCTAGAGACAATTGGACTAGTAAACTACAAACTCCAGCTACTACCAGGCATGCGCATACACAACGTGTTCTACAAGAAGCTATTAGAACCAGCACCCCAAAACGCCGAGCTAATGGAAGATATCAAGCTCGAAGACGACGAGTACGTAGTCGAGGAAATCAAGGACCTACGGAAAATCGGCAGTCAGTGGAAGTACCTAGTCAAATGGCAAGGATGGCCAGAGAGCTATAACACTTGGGAACCGGAGGAAAATTTGACGAACTGCAAGTCACTGGTACGTGAGTACCATCGGAAAAATCCACAGAAGCGAGAATCGGATTCTCGTAGGAAAGGAAGTAATCAAGAGGTAAAGGGTCGAAAGAAGAAGAAGAGTAATCAGCCTGTAACCAGCCCGGGTCAGTCGATTGTACGGGTAGCGATGGTTCGGTTGCCGGAAACTCCATACCAGGGGCGGAACTCCCCTCAGCCTCCTCTTTTTCACGATTTTGAAGATTCAGAAGGGCATGATCACGATTAGCGAATGATCGCTCCTGCGCCTCGATCTCCAAAAGCTCTAACTCCCGCTGCGATAGCTAAGCATCAAGCTGAGCACGCTGAGACTGAAGACGAGCAATGTTAATACGCTTTTGACGCTTCTTGGCCTCTACCTTTTCCCACTCTTCCTTAGTCACAAACAAGCTACACTCAGCCTTTACAGCAATACAACCAGCACACTGCCTGGACGCAGTATCCACAAAGCAACGAAGATTCTTCTTCTCGCAGCGCTTGCAGCGGAAAGTTATCTCTTTCCCTTGACGACGAACCCGATTGGACTGAGCCTGGCGTCGTTGAGTCGAAGTTAACACGGTATCGCGAGCAGAAGATAGGACCTTGGGCATGGTTAGGAAGGCTAGAGGGAAGGGATGGTTACAATGGCCCGGGGCCTACCGACCTTATATGCAGCCCACGCCTCACGAATCGGCACGGGAAAACGATAACCCAGGGTATCGGGACGATACGCCTAAGAAGGGGAATAATGTTACAAGTAACAAGCAGAAGGATTCTTCCCTTGTTGGAATGGCGAGTGGTTGGAGAACCACTCAGGATGACACCAAAGGCACGACGACAACCCCGCGGTGATCACGTGACGTGTGCTCCCGCCAAGAGCCATGCTCCCGCCAAGGAAGGGAGAATGGGAGGCCTTGGGAGAATTGTGCTCCCACTGCTCCCATGGGAACATGCTTCCGAGGGAGAATAGGGAGCATCAGGACAGAACACGATGGGTATAAGAATGTGTTGGATTTCATTATTACACTCGTTGTGGTCAACTTATTATACTGTACTCTCTTACAAGTTCTTTACTTAACAAGATTAGTACTTTGTTATTCTATCTTACTATAGAATTGATTGTCTTTACTATCGGTTAAACATCCATAACTCTTTTCCACCTGAATTACTCGGCAATCACACGGCTTACCACGAACCCGCTGACTCGCCCTAACCCGGATCGAGTCCTAGCTAAGTATAGTCGAACCCCGTGTAACACCTGGGTGTGGAGCATCTAAGTAGTTAGCTGGGAGCCACTATTAGGGGCGTTATAAGTTGCGCTGCTATTAGATAGAAAGAAAGTAATAGTAGGGGGGTATCTAGAAAACCTTCTAAAATACCCCTAGCTAGTTGTCAGATAAGTGGCAGAATCCGGGTATGACTGAGCACCTGGATTCTGTGATCCCAGCTAATTAGGGCTGATCGCCAAGGCCTATCCCTAGGCGAGGCTAATACTTAGTCGCCTATGTGATATAAAATAATAGTAATAGCACCTATAAGGCGGCGGGCCTGCGCGCCGCTAGAGGCAAGACAGAGCAATCAAGACAACTAGTTTTTAACTACTAAGTTTATTACAGTCTTTTTATCACAGTGATCTAAATCAATCCTTGATTAGAAAACCCTTTACAGTCTAACACTAGTATCGTTCTCTTATTACATCGCGCCGCGTTTAGAGTAAGAGATAGTAGAGAGAGTTAAGAGAGAGCAATAGTTGCCCTACTTAAAAGCCCCCCTTCTCTAATCTACCTCAATCTTAGCACGAATAGCAAGTTAAGATCTTTTCTTAGTTATACTATATTTTCTCTTAACTTCTATAGTTATAACGCGTTGCTAATAAGTGCTTGTAGTAGGTGTAACCCTAAACTTAAGGTTAGCTTAGGGTTAAGCCCTAACTCTAACCCTATTTGTAGTGACCACCCTATACACTTGTATATACGAAGCTGCGAGTTTTGCGCGACTACTGCAGAGACTGCAAAAGCCTTTTCTAGTTACCTACTATACTTTAACGCCCTCTAGGGCCTATTTTAGAATAAACTTAGGGTTGAGTGAGCTCTAACGCTAAGCCTATTCAAGCGCGAATCGGGGGTGTCAGATTTCGCGAATCGGGGGTGATGGAACCGCCGAATCCGGCATGCAACCCTAACGCTAAGCCTATTTCGGCACGAATCAGGCCTCTTTCGCCGCCTCATATTGGTTAGGGTACGTTATCGTAATAAGCGTCGGCACCTACCTTACGCGAGTCAGCGCAGCTGACGAATCTGAGTCACAATCTATTCCTAAATCTAGATACGCGAGAAGTTTTATAATTAATGAGTAATTTCCCACTAAATAGGGCTCTAAGATTTCACCCCTTTTCTTATTGCTAATGTCCCTCCAAAAGTATATTCCCTTACAAATTATCTGCACTTTATACGCTTTTCTAAATATGAATACTTCCACTAAATATAGAAAAGGGTTTAATTCTCGGTAAATGTAAAAAAATAAGGTATATAGATCAATGAATCAAGTGGCTGTTAGTTTTTAGCATGCTTCAAGATCATCTGAGACCCCTTTCTACCTCTACAGGCCCTACACATCTCTCTACACACTGATTATAAAACTTCTGAGCTATTCTAGCTACTTACCTATTATATACTTGCACTAGCGTCCAATAACCCACTAGAGTACTCGCCAGCTGTTCTCTATCTACTATCTAAGAAAGCTATCTTGCCATACATCCTGTAATTGTATAGCCTCTCCCTATCCCTATTATTTACTTAACTCATATAGAAAACCTTATAGTCTCTTTGTACATTATTGTAAAAGCAATGTATTTCGTCCCACTGCTTGTCTTTGCTAGCATCTTATGGAAATGTTCTAGCCAGCTCATCCTTGGGACTATTGCGGTAATAGAATTCACTATCGAATTTATGGAAATGGAGGCCGTGGTCGCTACCGCTGAGATTAGTGTTGAGGGGCCTGTTGTTGGGGTTACTGAATCTGCAGTAGAGAGTGAAGTTCTACTACAAACACAAGAATTGGAAGTGGGAGGATCGTACACTGTTAGAGCCGGGATTCCAGGGCAATTAGGACGTCGAGACGTTTCTGGATCTTTTGGCTTTGACAACGTTAGAATCACGGATACAACTGTTAGTGGAAGTGTAGACATCACTTTACGGCCTTTACGTGTGAATTTCGACACAACAACTCCTAGGGTTCAAGTATCGGTCCCATACCAGGCTGGTATTACATTCGGCCCTAGACATGGACCTGGCCCAAGTCATGGTGTGAGTTTTAGTATGCATGACGCTGTTGTTCATGGCAGAGGTCGTTTTGGGATTGGGCGAAATAGTCATTTAATCTGGAGAATTCGCTCATCTACAGGAAGATTCTTGGGCTCAAGATAGAGTTAGATAAAGAACTGAACACTAGTTTGGGTGAAGAAAATCATAAGAGAAAATGAGGTTATTCCTCTTACTTATCTTTACGGTTATAGCCTGATTAATTAGAAGACACTTAGAATAACGTGGTTCACAAGTGAGTCGCTAACCCAAGCGAGTCGCTAACGCCCCACCACTATATCTACATCAACACGTTATCACAGTTTTTTATCACAGTCAATAAACTATGGCGATACACCAAATTAATTGTTAGAATCGCTACTATTACTTACACTATCTATCTCAACTACGCAGGTACGAGCGTTGTGTCTAGTCTGCTTGCAACGCCCGCACCGCCGCTCTCCTCGCACCCTCTTCGACGCACTCTCACCATCACCACGACTGCTACCCGCCTGTTCAGCTAATACTTCTTGTACTTCGCCTACAGTAAGAGTCTCTTCTGTCCGTACGTATCGCCGCTTGCGGCTTTTACGCTTATTTGACTCGTCAAGAGCCGCTCAAAGCGTACCCATTTCCTCCATTATAAGCGTCATTTTATGTGCCATTTGCTGGGCCCCCTTACTCAGCTGCGCGATCTGCTTAGTGAGTGAATTGGCAGAAGACCTACAGCGTTTTCTCACGCTCTCTTAAATGAGACCAATTTAAGACTTAACTTCGCGCGCGTTGCGTGGTGTCTGCGCCTGCCAGGCGGCTACCTGTTGCGGTGATTGTACAGGTGTCTGCACCACCACATCAAGCTTAGATAGCACAGCCTGTGGGTCGTGTGGGACTAGACCAGCGCCTCTAAAGCCAGCTTGGATATTCTCCTTCGTGATAGACTGCTCAAAAGCAGTCTTAAAGGCTGGTAGGAAGGTCTCTTTGCTGATATAGTGGGTGCGGTTGCGTGCCAAGCCTGAAATAGCGTCGCCATACTTGCGCTTCAACGGCGAGAAGCAGGCGACGTCAAGGGGCTGCAACAGGTGAGACGAGTGCGCAGGCATGTAGAGAAGCACAATATTCTTCTCCTTGCAAAGATCTTGGAAATCGACAGAGCAGTGGCTCTCATGGCCATTGATAATGAGCAGTTGATACCCACCTACAGTAGAGCTCTTTGTATGGGTATCAAAGTGCTCTAACTAGGCAAGACTAAGCTAATTATTCGTCTAGCTATTGGGACTAACTTCAAGAACCTAGTTGGTAGGCAAATCCTTAAACTAGACGTTGATAAGCACCTTGCCCGCAAAGACAACGAAGGGTGGTATTTAGCGACCTAACGCGCCCACGCCTTAGATCACAGTAACCCACTCACGGTTGCCTAGCTGTATCCGCTTCTTTTTCCTATATCCTTCTAATGCTGTAATAACTAACTATAATAAAATCTTGCCTATCATAAAGCTAGTCTCGTCAAAGTTGTAGATATCATCGTCCACAATTGTCAGACTGTGAGGTGTTTTCTAATCAAGGATAGACTTAAGTCACTGTGATAAATAGCTGCGATAATTGATGGGAGAAATTGATTGTATTGATTGTTCTGTGTCCTCGCCAGCGGCGCGCAGGAGCGCCGCCTTATGAGCGCTGTCGCTGCGACACCAGTGGTATCAGTTGTGTCTCATGTATCGGCCCTACCTAGGGTGGGCTTGGCGCTTGACTCTGATTGGCTAGGATCACAGAATCCTGGTGCTCGAGTCCGCACCCGGATTCTGCCGCTTATCTGACAACAATACCCCACTTCTGCCTTGTCGCCTAGACTAAGTCGAACCAGCGCTGGATAGCCACTAGATCCTCGCAGGCGGCTCGCTGGTGATTATAGGGACGGCTCTAGCGCGTACGGAGCTCAGGAGTCCGCTTAACGAAGTTGTCAACCCAGTTCTTGCCAACAGGGTTGCCACCACGCTCCTCCAATAGTTTATCAGCTATTACTCAAACGTCAAGCTTTATAGGCGCAAATCCTCGCGCAGACTCTTCAAGAATACGCTTAACTATAGCCTCCTCTTCTAGCTTATCTAGACGCTTCGATTTCGGCTCACAGTCGCGTTAAGGGCGCTTTCCAGCGCGTTGATTAGATAGAGTTCTTTATAGGACGTTGTAGATAGTAGCAGCACGGTTTACACTCTAAACACGTTGTAACTAAACGTTAAAAAGAGCAAGTTAAAGATCAGATTTAGAATATATTAATAGACGGTTGCGTTGTTGAGACATCACGCGTTATAGTGATGAAGTTGATGGGCTGGTGGGGCGTTAGCGACTCGCTTGGGTTAGCGACTCACTTGTGAACCACGTTATTCAGTGCTTCATATGTAAATTATTAACTATATCCTTTCTTAGCATGTATCTCCTAGACTTCGTACATTAGCTGTCCTATTCATATCTCACAGTACCCAAATTCTCGATGGCGGCACATATAGGGGCATGGCGTCTCCTACTTCTCAATACTAACCCTGAACCCGACATTCCTCTACTTCAAGTTCACTACCAATTACCCTACTCATTTAAATATTCACTAGTATTTAAATCCAAAATATAACAAGGTCTTCCGTTATATGTGCAATCATATCCGCAGCAGTAGCAGTTGGTAGTACATTGTCCTGCAAATTGCATTACTTGTTAGCTTAGAGTATATATAAGTGACTCGGTTTAGCAAAGGGTTCAAACTATCTATACTGCTTATTTAATAGTTTTCTATATATGCTCTAAAACTAGCTCCTGTAAAGGCGTAAGAAGATGCTCGTAGGCCTGTACGCACTATAAAGTTATTACGTAAGAAGAGAAGAGAGTAATAAACCAACCTCTTCACGGGATAGCTGTAAGCACTAAGATGTTTCAATACAGTACTAACTATATATAGTTTAGATGCTATAATGCTGATGTAGACTTCTACTTAGCGTGCTTAGTGGTAGGTAAAGAAACAATGTATTTGTAGGTAGATTAACCATCGCCCTTGACATCTTTATAGCCCTTACACGATTAGGTGTAACGGGCTGAACGCCCTTTGGATAGCTCCTCGATGGAATCTCGGTCAAGCAGCAGACGCCAGGTCTTACTCTGCAACCCGGCATCTGTGCGAGGCCTGAGCGGCGCCCAGACGACGCGCTCAGACACTCGGTGCAACCTTTCTCCGACAAGTAAATAAACACCACGCAAGTAGACTCTATAGCTCTCTATCGAATACAACCTCTTGTATACCTCGCGATTGCTCCCCGGAGCGCAGCCCCTTACATTAGGCTAGAGATTACGCGGCTTTAGTAAGCACTAAGCTAGACACTAGATTCTTAGCCGCTTGAGTTGTAGGTTATATTAAGAATGGTCTATGCATATGACAGGTGCCAATGTATTGACAATAAGGCTTAGTTTTCGACTGGTAGAAGGGGCGACAAGCTATTATACCATAAAGCTGAACCAGATTCCACGTAAAACAGTCTTGTTTAAACAATATACTCAAAATTTTGCCGAGGATCTATAGAAATAGGTTACTACTATGCATACGAGTAGAATCTTAAGGTCAGATAACCATACTCGGTTACACCTTATAGCTGTAGGACAGAGCTGTGCTACTGATAGAAAACTTGCAATCACCCTGCATTATGCTCTTCTCAATCAGTGATCGAACAAAGAAAACTCTCTTTCACGTAGGTTTGACCTCAATCACATTTTCAATACCTGGTCCAAAAACAAGTATCCAGCGATGATGTTGGTCACTTGACGCATTCTACAGGATTTCCGCGTGATCTATAAATTCTGTAAGCTACTGAAGGTATCAAAACGCAGGATTAGATCTTGTCTAGTATGCTATCAAGCTACTGCAAATAAACGTAAGAAGCTAAAATATCACTCCGAGTATTCGGATTACATCACGGTTGACAAATCGATGTTTCTCTATGTTTAAGCTCTATCACTTGTATTACTTATCATTTTGTACGGTATTGCTGCCGATTTTCAAACATGCTCACGTCATTCGTAGATTCTCAGTGGGTAATAGGTGCGTGATCGATCGTCCGCCAAGGCACCATACCAAAACAGGATAAGATGCCTCAATCGTTTCATTCTGGAACCACACTGCTAGAAAGGCAGACTGATGCATGAACCTTGTCCAAGATCAAATACAAATCGCCTCTACGATTGTTTAATCACAGAAATGAAAAAAGGGCTGCGATGCAGAGTACGCCTGGCAACGCCTGACCATGCGTGCTGCAGGCCAGCTAAATTGGCCTCGTTTAATCCTCAGGTTTTCTGACGTCTCAAAACTTGTCAGTGCTCATGTTTGAGATCGCAGCAAGTGTTTCAAGTGAAAGACAGTGGATTTTTGGTTGGCCTGTCAACTCAAGTTTGGCGGTTCTTTGACTTGCGTGCCCTGGCTCTAAGATCGGCCGCAACAAGCTGTTCTGCCCGCCACTCATGCAGCAGCTGATTCCCAAAACCTCATTCCAAGTTTCCTTGACATGTATAGCATAGTGTGCCCCGCTCATTCGGGGATGGAAGTTCATGCTGCTTGGGCGGCTAAACGGCTTCTTTCACACGAGTGCGCGCAACAATGCTCGTTTTGAGGGCTTGACTCCGCGATCCGGTGGATCCGTCAGGATCACAGGTTTTGGATGTGCATGATGCACTGCCATGACTGCCTCAGGAGCGGCCACCCTGATAGCGGTCACTCGACGTACGGCAAAATAGCATGAATGATGGTGTTCCTCAGCTGCATAAAGAGAGCAAAGACTCCTCTACCTTTTTGCTTCTCAAGCCAGTCTTCCAGGTCATTCTTCACATCTCCATTTGTCTTCTCTTTCCCGCTGTGCGGATTACTTTCTCTTTACAACACTTTCCAACACACCAAGCAGTTATTTTATATCTTAAACACCCAAACTTCACCAAAATGCAGTTCTCCATCACCGCCGTTCTCTTTGGCCTTGTTGCCCTCTCTGCCGCTGCCATTACCGATGTTGAAGGCGTCCGCAACACCCCCCGCGCCGAGATCGACACTCGCCAGGCAGCCAACGGCGCATGCTGTATCCCCAACAAATCTCTGAAGCAGGATGGCTGCACGGTCGACGGATCCGCTGGCAAGTGTGTTCCTGGAGGCCCAGCTGCATGTAAGTAGAGAAAAGGCATAGAGGGTGCTCCCTCTGTCAAACAATGAGCCAATACTGACACGCCATTTACTAGGCAGCGGTGCTCTGAACTGTGTTGCAACCAGCCAATTGGTGTGCGACAATGCGGTCAAGGAGCGCTCCGGCGTTCTGTGCCGCTTCAAGGCGGCCGATGGCAAAATCCAGGACGGTGCCAAACAGATTACCAGTCTGTCCCAGGCAAAGGTCAACTAAATGGAAAGATGTTAATAGGAGTCAAATGAGGTCTGGAGTCGACCTGTAAATTCTTTCAGCATGTTTCAGTTCATACACAATACCACAATAACTTGCCAAGATTCTTTCATGTTACGACATGTGTCAAATGACAGCCGTGACAAAAGCTTCTTCAAGCCGTTTCATTTGGGCTTTATTTTTTGCTTCAATATATTTACAGGTCAGCCACTGAGTCAAGAAGAGAGGAAATATATGGATCCTGTAGACAGCCGCTTTCCCTTGGGCGCTTGAGCCTTTTGTGTCCGATAACATGGTGCGAGGCTTGTGTCTTTTCTCTGGCCTCAATACCTTGAATGGGTTATCTAAACTCTCAGCCTCGTCCCCGCAATTGCATTCGGGCCCTGATCGTTGATGGGTATTTGTGACGTAACGAATTCACAAACTGACAGATATCTCTCTATAGTTCGAGGCTCTTATGGGGTTCTTCTACCCCAAATGGGTGTTGTGAAGTTCAACCGACAGCTTAATGGTGACCTTGCTAGCATCTTACTTATAAGTAGCAAACTTTTGCCACCCGTAGCTAAGCTATGGAATGTAAAGTTATCCCACATGCCAACTATACTCAAGCCATTAGGCTTGAAGGATATGTCACGAAGTACTGGAGTATCTGCAGATATATGCTTTATGTATTCACCTTAAGGCAGTTTAGAGACTGCTTTTTGATCCTTGCATATCCTGCAGAAAATGTTTCCAGATCCCTTGCACCCTTTATTCTCGTGTTAAACTCAGCTGGCTTGCTTATACGTCTTCCATATCATACCATCCGGCAATGTCTTCCATTGCAAGTTGGCGTCAAGTAACTGTTCCATCTTGTTCCACTCGGCCTTGATTGTTTCAACTCTACCAGAATCTCTTGGTACAATGTTTGCTGGGAATGGCTTTGGCACGACGAGTAGTCCCTCCGTGAGATTGCTTGGATCAGGCACTATGTCTTTGCCATTCTTATCGACGACCTTTCTAAAATTGAAGGCCCAGAGTAATCGAGATATGGCAAGGAACAGGGACCTCTCGCTGATGTGCATACCTTGACATAGACGCCGACCAGCGCCAAAAACAAAATGATCGCGCTTTGAAGCATCGGGGTTGTTTGCAGCTTCAGCTGCTGTCTGGTAATCATCAATGTACCGAGCAGGATCAAAGCGATGCGGATCTGGATGACGTTCGGGGTCCATGTGTACAGCCCAGACATTCCACATGGCACCTGCCCCCTTCGGAATTTTGAAGCCCATGTATTCGTCATCTCGAATGACAGCATGTGGGACTCCAAGGATATCTGTTGGCATCCAGCGCATGCTCTCTTTGACACAACCACGGATATATGGTAGATTTGGCGCATCCTCCAGAGTAGGGAAACAATCACCACATACTCGGTCAAGCTCTTCCTGGGCAGCCTTGACCACCTCTGGGAAAAGTACCATGGCTTGGATGACTGTATTATGTCAACAAAGATATCGATCTCTAACATTGACTTCAAAGATACTCACAGCCTATGAGCGTTGAGGCAGTAGTATCGGAACCCGCCTCTAGCAGTGATCCGCTTGTATAGCAGGCAAGTTCATCAGAAAAGCCTATCTCGTCTTGGGCTCTCACCAAGTCAACACAGAAACATGGCTTGGCAGTGCCATTTTTGATAGCTTTCTTCACATTCATCCAGTGTCCCAAATAGAGTTCCTTTTCCTTCTTGTGCAGTTCTTTTGCATACCGTCTCATGGGAACAGCCCAGTCCGGTAGCTTCCGGATCAGAGGGAACACGTCAAAAAGAGCGGCTGTCTGAGAGCCAAGTACTTCGGAAAATTTCTCAAATCCCTCAAATTCTGTCAGCAATTACGTTATTTCAAATATGGCAAACTCACGTGGAAAAGCTGCTTCAGCTTTGGGTCATCGATACTTGTTGTGCGAAAGCCAAAGATCATCTGCGTCGTCAGAGAATTGGTGTAGCGCCGGACGTGGTCAATAAACAGGTCGGGTTTGTCCAGAAATCCCATGAGCATCGCCTTATTCTCTAGGTCTTGGTACGGTACGTATGTTCGCGCAGCCTTGATGTTCAAGTTGTTGTGGACAACCTTGCGGATCATGCGCCAAGTATCACCATACTCCTGACAATATGTAAGCTGTCAATCTAAGCAGCCATTCCTGGTGCCTGCCTCACCATTAGTAGCATTCGGTTACCTCCACTCATAATCTGACCCAAGTACATATCCGGACGGGAAGAGTAGATGTTACTTCTCTTATCGAGCAAGTCTTTTATCGCTTGGTCCGTGGACAGCACAACCATGACTTTGGTTCCAAGGATTAGAGAATACACTGGTCCGTATTCTTCAGCCCATTTCTGGAATTGCAAATGTCCCTTCTCCTTGGGCATCAAATGGAGGTTGCCAATTAACGGTAATGTTGTTGGTCCTGGAGGATAGTCTGTCGGTCTTCGTCCAATCCTGCTGAGTCGATACAGTACCAAAGCTATCATGGTTGCCAGTGCTAAATGCATTGGAACAGACATTTTGGTCGAGGCGTCGATTTTTTCGATGTCAGACTATTTTGATGCGTGCAGTGCAAACAGTATGCATTTATAGCTCCTGGTAAGGGATTCTCCATAGTACCGCGGAGCCCGACTTAGTAACATGGTGCGAATTACTATCTTACCTTTCCACGCTGTGGAATGCGTCGAGCTAATGCATGCTGCATAGAATTCAAACTACCCTCCGGCACAATAACCCGAAATCTCATAAACGACCCAATTACACATCACACTTCCCAGAAGTGGCAGGGCAAGGGAGTCTGATCGCAGCTCCCGAGCCTGGGGTGTTCTCAACCCCCATGCAAGATATGATGGCCTGATAAGAATACATTATCCAGCGGGCATAACATGGCTCGTCAAAGCCCAATTAAATCTAGCTCACTACCCCGCGATCCTTCATCTGATGCAGTAATATCCTAACAAAGTCACGATCTGCACTCAATGTCTAGGGTATGAAAGGACAAGAGAAAACCCTTGCTCGGACGCGTCTGTTGCCTTGCTCAACAAGTCTCGTTGAGCAAAGTGGTCATGAATCATACTCCACCATACCCTGTCCTATTGCTCCTGGGCAACATTTCCTACATTGAATTGCTCAACAGGCGCTTCGGATTTTTCTCTACATCGCCATCACTTTATATATCGATATGCATAATATCTAGAAAGAGGCCAAAATCTCGTTACGTAGCCATTAACTCTTTAATGCCGAGAAAAGTATTGGTATTTGTGAGACTTCCTGGGTTTTCTTCTTACCTAACGGTATATCATGCTTTTGGTGCGTAAAATCTCAACCTGCTCTCTGAATCATATTTCTACTCTAATCCTTTGAGCGTGTCCTGTATACAATTCTCGTACCCATGCCAGCTCCATGACCCCTCGTTACCATATGCATAGTGGACATGGGTATGCATCTCTTCGCTGGGCATTCCCAGTAGCTTGACAGCATCATTCTGTTCTTGGTCGGTCGAGTTGTAAATGACAAGAGATGCAGCAAGCACATCTATGTGCGTCTCAGAAGCCTCGTGGGGCACGCGCGAGACTTTTGTAGCATTGTGACAACGAACCTTTTGATGATTTTCCCATTGCTGAAATCCTCCCCCCCAACGTAGCTTTCCAGCTTGTTGAACTCGAACAACTCCAAGGCATACAAGTCACCGACCGGGTAGCGGGTTTGTTACTATTGGTGGCGGCGCATCAGCCAGGAGTCAGACGGGCCAGCGCAGTGTGTAGCTTGCCTCGACAAACATTATCACGGACAACGAAAGCGAGGAGAAGATCATCCAGGAGGGCCAAATTAGTGCTCCAGGTGCAAAGGGCTGGACCACATGAACAAGGAAGGTATACGATTGGAGTATCAAAGCAGATTAGTGTCACGTGTGAAGATCGTAAAGGCAGTCAAATTAGCGTGCCGTGTAATGTTATTGTATGATCAGTGATATCTCTCGTAATAAAGTAGCCCCAACATGTGGAGCCTGCCTCTCCCAGCCATTAGTATTAGACTAATATAATGGATGTATTCTGAACAAAAGCGCTAACAACATGATATGTCGAGTACAAATAGTGTTCCAACATTAGAATCGACATGATCATAAAGGACCGCCCGACAAGCGTTCAAAGAAGTGCTATATGAAATGAAGAAATTGCGTGGGAAATATGATATGATCATTTCACAGCAATCTCCTACGGTATGTTAACAAAGTGGGCAGTGAAGCCCCATCCTCCCTTGCATCCTCGACATGTCTTCAGTACCATTAACCCCATCGGCTGTCCTCACTTTGTCCAGACATGTCCTGTGCCATAGATGCCTGCAAGCAAATAAGACAAGACTTTCTCCCTTTTGCTCTTCTTCTTGCCCATCGTCCAGCACATTGGCCTGGCTCGGTCGCTTGCCCTTTCGTTTTCCACTTGTTTCATGGTCATGGCCCGCTTCCGCTCTGCTCTTGGCTCTTTCCTCCTCACGCTTCTCCCAGGTCTCCCACACTCCCGGGCCAGCCCCGGGGCCCCAAGCCCTCTTTTTGCACTCTTCGCACACCTGGCCCCTTGGTGTCCAGCCTCGCTTTCTCAGCTCAGTAATCTCGTGGACATGCTCGAAGCTCTCTTTATCTAGGAAACGGTTTGCGAGACCTAGGATGGTTTCTTCAAAGGTGTAGGCGGCAAAGATTTCCGATAAGACGGAACGGAGATCGGAAAGAGAAGGCGAGTAGGTGCGCGCTGCGCGCGTGAGAAAACAGCGCAAGATGCGGAGAAAAGAGGGATTGGACTGCGGTTTCGATTGGGTATGGTACAGGGGCGGCCTGCGAATAGATGCCTCTGTGACTGGGCCTGTCTGATTAGACTTCTTCTCTAGTGGAATGGTGGTTGATGTTAAAAGTGCAGAGAATGTCTGCTGGATTGTAGAGCGGAGGGTCGAGACAATGCGCGCAGTGTCAACAGTGTCGGCTTGGCTGGTATTTGACGAAGAAACGGAAGCGTCATGCTCGGTAACAGCACCAGAAGTGTCTCTGATGAGGCGCACAGAGGTATCAACAAGATCAAGCCATAGCAGCTCATCCAAGGCGAGCTCCTCTTCTCGCACCTCACCATAGACAGATTTCCGCCGGTCAATATTGGACTCTGGTGTCCGCTCTGACATCCTTGTCTGTCCTTGGCACAACCATATGCCGACCTTGATGTATTTTTGAATATTGTCAAGGAGATCGTGTATTGCCTCTTCGGTATTTGCCACATCAGGTGTCTCTGCAGCGCCACTTATGAGGCCTGTCAGGGCAGTGTCAAGCGTACCCAAATGCTTCACCAAGCGATCCATGGCTCCTTTTACAATGCCATCGCGCGCCATGAGTATGATTGCAGCATCAATGACGCCGCTCTTTTCCAGCGCTGGAAGGACAGGTTCCAGCTCAAGGTCACCTGATTTTAACAAGCTGACAAAGTCCGCGACATGTGCACTATTGTAGGTACACATAAGTTGTACATATCTTTCGATGAATCCTGGGGGGAGAGCTTCGTTGATGGGCCTAGTGCCACCGGTATGTATCCGCTCTGGTTCGATGAGAGCTTCAAGAAAGTGATATTGTGCATCATTGTCCTCTCTCACAGCGTTCAAGACGGGCTCGAGGAGATCTGGTGCATATTGCTTCAGGGTTGTCGCCGTCTGCGCAGCGTCCACGCTAGCAAGATCAGCAGCTCGATTGAGAATCACCCTCTTCACCTCGTTGACCTGCTTTTTGGTAAGGCCTTTGTTGGGGCGCATAGTATCAGTGATACATGCAAATACCGAGTCCTCGTCGTCCTTGTCGTCAAGATATGTTTCGAGAAGCTTATCGTATTGCTGTGCGCCGCGGTAGACAGATTTCAAGACACGATGGAATCCAGCCTTCTCAAACAGCGGAACAAGGTTTTGTGGATTTGGAGGATGGTAGATGGATAGCAAATACTCAACAGAGAGCTGGCAGTCTTCTTTCAAAGCCTCTGTAGGATAGTTACACAGACCGACAAGGACCTGGTGTAGCGAGGATCCTGGAAGCATGATGTGCTGTGGGTACTTGGGGAGATTTCTGGCGACAAACATGTAGAAATAGACAATATCTGCCGGATCAAAGTTATCCGTGTTCATGATACCGAAAAGGTAGTTGATGATGGACTGTCGGGTTGGGGTGAGGATAGCGCCATTCTTGGTGCCGTTGACCTGTGTTCCATTGGGCATATCTTGTTCTCCGTTCAAAAAGCTGTCCTCGAAAGCTTCATTGAGCATACTCATGAAACTTGACGCGTCAAAGTCTAGGACAAGTTGCAGGTAAGGAAAGGGTGGTTCAGGGCTGTTGTCGGTTTGTGTAGTGATGACTTTGCCAGAACCAGGTGGCCATTGCAAATTCTTCCCAGAGAACAAGAACCTGTACATGTCCTTCTTGGCACTGTAAGCCTGGTCATCATCCATGAATGCGCCTCCGGGATAGACGCGGCCTGTGAAGGTGTACGCGAGGTAGGGGAAAATCTTATTAGCTGCGGTAAGATAGATATTCTCCGTCTCATCGACATCAAAATCCACCAGCTTGATGAGCTCCAAGATGTGGATGAGAGGCGTGATGTAATCACCAATCGCATTGGTCCAGACGTATATGAGCGCGTCGTACAAAACATACTGCTGGCAAAGCGTAGTGACCTGGTTGAGGTCCATGGTATCGGTACTGAGTCGACATATCATCTCCTCAAGCCGGGTCGAACGGTTCTCCGACGCGTAGAAGGTGATGAGATCCTTGAGAACATTGGGGGGTATGGAATCAATCTCTTCATCTTGTATATATGGTTCAAGGGTTTCGAAGAAGGCTCGCGCTGCAGACGCCTCCTCGTAAGCGTCGTAGACTTGTTCAAAGAGAAAGTCAAGCTCTTGCATGCTAAGCAATCCCGCGAATACCACCTCGGCCAGCTCTTTCAATCGGCGCTCTCTTGCTTCCTCGTCAGCATCATCATTTTGTGAGAGTGAGTATTTGATAGACGCGGTAATCATCTCAAGCAGCTTGGGCTGCACCAAGGCATGGCGTGCGTCATCATCTTCAGGCAATCCAACGGTAATTTTGTCTGCATCACCAACATAGTATGAAGTTGCAAGACCGAGGGCAGCAATGTAATCGCCATCTTCCATCAGCGCGACTAAACGATCTGCCCAGTTTGAAAGAGTACCAATAGAACAGTCATTGAAGCCTAGAAGAAACATGCGGCCCTTGTACACTCTAAAACTCATGTAGAAGGCATCTGCCACAACACCATGCATCGACGTGTCGTCTTCGTTGAGCTGCTCAACGACGGGTTTGAGCTGACGCGAGAAGAGGTCCGAGTGGTAAATGTGCTTTTGCAAGAGATCAAAAGAGTCGGTCACGCGCAGTGTGTTGTCTTCAAGAATCATCAGGCGCTGGCTGATGGTTAAGACACCAAGCACCGATCTGCTTAGCCACTGAACAGCAACGATGGACTCTTCCGCCTTCCAACGGCTTCGGGGCTTGAAATGAAGCTCCGGTGGCTTGTCTTTCTCCAAAGACGCAGCTGTGTCCGAGTGGACATCAAGCACAGTCAAGACGTTGGACCAGCAATACACAAGCTTGGTTTTGGAGACTGCGTTGTTGGACCCACTTGAAGTCTTCAACTTGACAGCTGGGAACCAGGCGAGACATCCGCTGAGGGCACTATGGGCTGCAACATCCTTTGGGCGAGGGGCTTTGTGCTGTGTTTGTGCGATGGGTGTTGTTGATACAATCACTAGCAGATAGGGTGTCAAGAGAGCCGTCAGTCCCATGTCGTCGGTGGGCTGCTCCACGTTTCCCAGAGGAAGTGGAGCAAAGGCGAGCACCGAGCTTGGCTTTCGCGGCTTTTCCAGCGATTTAGGCGACAGTGGGTATCTTCCCAAAATTCGAGTCGTCTTGACTGTCCGGCCCAAGGCTCCGAAGCCTCGGGTTGCCAGATGGGAGAAGGCCATGCCGGCATCATCAGCGGAGACCAATGCTGTGTGGCGCGTGCCCAAAAAGCCCAAATGTAGGATTGCCACGCCAGATACGTGGCCGTCCAACTTTCCATCTTCCATGCTTGCCCTCTCCAGTGGCGGGATGTGCAGAAAGGGCCTTGCTGGTTTCGCCAACTCCCATGTGAAGATGTGGCCAGTTGCATGGCCACCAGCGATGGTTGTGTGGTCAGCAGAAATAGCCAGGGCGGTGAGGGAGCCACATTCTATAGCCTTTGTGCCGGGCCCAATGATGGACTTGAGTACTTGCTGGTAGTCGAAGATGAGGATCAAGCCTTTCGAGGTGCCTATTGCGAGGGACACGGCAACGTTGAGGCAGGTTGGTCGACCAAAGTTGCGCCTGCCAACCTCTGAGAAGACGTGCGTGGTGATTTTCCGAAGCTTGGTCCAGCGAACCACGTCCCAAGGCGCGTGGGAGGTTTCGGACACATCATCAGATGACTGTTGAAAGATGAAGTGGCCAGACTGAGAGGAGTGGCGCGAATGGGGCGACAGGAAACCCGGCGACTGAAGGCGCGTGCCCAGCGGGGAGGGGGATAGGCGCGAGGAGAAGCGGCGCTCAAAGGGCTGCAAAGACGTGGGGCGGTGGGCTCGGAGCGAGCTATGCGACACAGGCACACTGCTGGTGGGCGAAGATATGGCTGATCCCTGGACGGATGGGGTGTCGTCGGGAATGTCTGTTGAGGGCGGGCTGTCGTCGTTGAGCATGCCCGGCGTGATTGTATCGCTCTGCCTCGTTTTCGCAAACGTCAAGTCGTCGGGAGTGGTGTCGACCGACTGGGCTCCGTCTGTGTCGCTGGCCTCGGCTTCTTCATGTTGGTCTCCAGCGCCGGGCCTGGCGACTGCACTCTCGCCAACACGGCGGTCGTGCTCGGGCGAAGCATGGGCTGCGCGTCGCGTGACGTCTATCGCATCGTGTCCATGGTGGCTGCGAGCGCTGGAGTGGCTCTCTCCCGAATCTGAGCTCATGAGGCTCGTTGTGCACGCAGCATTGCTTCAGGCAATCATCGGACGGCGGCGCTTGTTCTCGGGATCGTGGAGTGTGCGGGCGTCGGGATGGGCGTGCGCGGGGATGGCGTGCGACACGGAGGCTGGAGGCTGGCTGGGCGGAGGGGCGGAGGGGCGGAGGGGCGGAGGGGCGGAGGGGCGCAATTGGGGGGTTGGTGACGCTGGGATGGGCGCGGATGGGCGTGTCTGGGTGAGCCGAAGGGCTCGTCTGCTGCCAAGCGATGGATGCTGGCACTCGCGCTGTCGCTGTCGCTCTTGCTCTCAGGCCCGGCGTGGCTTCCTTTCCCTAGTCTTCGCCGGCCGCAGCTGCCGCAGCGTTGGCCCAGGGTCCAAGCTCCTGCAAGACGTCACCCGTCTTGGGCCGACTGAAGTTTGCCCACCCCAACGCCATCCACGCCCACACGCCACCCCGCCATGCCCTCGATAGGACCAGCCCTGCCTCCGCATCTCGCCAAGCGCAGCCGCGACGGCGGCGGCGATGGTAGTGATAACGACGACAAGCACCGCGCATCCAGCCCAGAGTCGACCGACAAGCGCCGAAGAGTCGCGGGCCCCGTTGCAGGGCCCTCGTTGCCGCCACCACCACGCAGCCCTTCGCCATCGAGCAGTGCAGAAAGCGACGTCGGCCCCGCCCCGCCGCCTGCCTCCAAACCAGCCCGAGTTATAGGGCCTGCGCCGCCGCCTGCGCCCCTCAGCGAACAGCCGGCGCACCCTCCCAAAGACGACGACGACGACGACTCCTCGGATAGCAGCGACGATGACTTTGGGCCCGCGCCCCCGCCAGCCGGAGGCGCGCAATCAGACTTCGACATGGCCTCAGCAGCGTCTGCCTTTGATGCAGAGCCTCGGTTTGCAGAAGCCCCCAAGGCCGCGCAACGCGACGAATGGATGACTATGCCGCCCACGCAGGATGACCTTGCTGCGCGCATGGACCCCTCCAAGATGCGCGCACGAAAATTCAACACGGGCAAGAGTGCGGGAAGCACGGGGGGGATGAGCAGCGCGTGGACCGAAACGCCAGAGCAGAAGCTCAAGCGCCTGCAAGACGAGGCTCTGGGCATTAGCGCGCCCACCAATCCCACACCGGGTGCTTCAGAGCCCAAGCGCAGCAAAGAAGAAGAGCGGCGCGCCCGCAAGATGCGCGAGAAGATTGATGCGAGCAGAGGAAAGAGCCTTGTTGAGCAGCACCAAGAAAAGGGCTCTGGCAAAGATTTGGAAGACGACCCCAGCAAGCGCGCATTCGACTATAACAAGGACATGGCTGTTAGTGGCACCACGACTCACAAGCAGCGGAGAGACATGTTGGCCAAGTCCAAAGGCTTCAGTGACCGCTTTTCAAGTGGCAGCTATCTATAGCCTCAAACACTCTCCTTCGTGTCGTCAAGCCGAGCCAGCCAGCTCTACAGCTCTAACCACGTATTCTAGCCCCGGTCTCTCGTCCTCCATGGACCTCTTCAAGCTTTCCGTCGCAGCATCCATTCTTCTGACTAGTTCCTGTGTCGCCTCGTCTGTGCGTGTAATGAGAAATGCATCTTTGATGCTGATTTCCACGCGCCTCAAGCCTCTCAACTCGAGTAGCCACGCCCGAGTCGCCTGTGCTGCCGTGCCATGCAAAAGACCCTTTCTCATCGACCACGTATACTCTAGACGCAACGACCGTACAGCGTGCCTCTGTTCTTCGCTCAACTGGCCAAGCCATTGGCTCATGCGCGTCCCAGAATCAAACCAAATGGTGTTGAGCGTAAAAGGCAGCAGTCTGCACTCTGCATACGTCTGCTTGCAGGCAAGGATAACGGACAAGTGCTTTTGCGCTACATGTCGTTGTTTGCTGCGCTTCATCCTTGCCAATGCGTCTGGCTGCTTCATGAAATAGCTATACTTTGAAGAAAAGTAGGTCCTGTAGTCACAGTGGCTCCACGCCGACTCGGGCATCGTGATTGTGTGCATGTAGATTTCCTGTCGTAGTTCGGCTGGGAGGCGTAGTAGTGGGGAACATGATTGGTTGCGGGTGGTGCTGTAGTCTGGTCACAACGCTATCTCTCGGAGAAGATTCGATACTTACATTTTGGACATGGTTTGATTTTTGATTGTGACTATAGCCGAGTATACAGTGCCATGTTATGATGGCTTCATGTGAATAACATGCACGCTATGTTGCAATGACGGCTGCCTGGAATGCGGGGTTAGATCATTACTAAATAATCTGACTTTCTGGCAAGGTTCAACTAAGCTAGCTTTTTGGGTTACTTGTACTGAACACTACCACACAACTAGATACCAGTACTTAGAGTCTCAACCCTTGCTCTAGCCAAGCAGGCTTTGCCAACACCATACTTGAGTAAAGTAGCATTTCCAAGCGAAGAGTACGTCTATTGACCCCCTTGTAATCCATTCCACTACACATGATTAGCCCATTTGCAAGCTGCCACCTCCATTTCCTCATCTATTCCCATGGCTCTTCTTTTTTTTGTTGATACACTTGAAACAGTGGCTGCAAAAGCATACAATCAATAGGCGCCATATCGTGAAGAGCAAATCACCAACAATATTGGCCATCCTAGTACTTGACAAGATCAAGCTGAACCTTGCCGATCCCCCATCGCCCGATCTAGCATCTCTCTCTCTCCCCAGACCAACATCGATGACGCTCCAAAGCTAAAAAGGGTCACTTGCGCCCTCCCCAACGCGGTTAAACAGGATGCTTGCTTTAGCCACAATGACGCCCACTGTCCAACTATACTGCTGCGACCATGAACTCGGAAACAGCCTTTCTTCGTAAAAAGCCCTCTTACATGCGGTAGCTCGGAACCTACAATCTTTCTTCGCTTCCACGATCATAAACATGCCCCGACACGACGAGCGCTCGCCGCTCCTACAGCAAACATGGAGTGAACAAGGACATCCTTGCACGGTACGTTGGCCTTTTACGCATCCACACAACCAAAACATGCACTGATCTGACACAGCATCTCCGCATCCAAGACCTATCCTGCAACGAGAACCCGCGAGCATGGCCAAGAGCAAGCAAAATGGCAAATGTGGCCGTTATAGCCCTCATGTCAAGTATGTACATATATCCTACTCATCGGCCTCCTTTGTTAATTTGGCACTATTTACTAAGAAACGCATGATAGTTCTTAGTCCCCTCGTCTCATCCATGTTCACGCCCGGCATCGCCCAAATCGCACAAGACCTGCATTGCTCTCAGACTGCCGTCATTGGCACAACCACCGGCTTCGTCGTCATGTTGGGTTTCGGTCCGTTGATTCTCGCGCCCCTGTCTGAGACGTTTGGGCGGCGCAAAATCTACCTTGTGTGCTTCGCCATCTTCGCTCTGCTTCAGATTCCCGCTGCCCTCGCACCCAACATCGCCTTTCTCATCACCGTACGCAGCTTTGCGGGCTTCTTTGGGAGCGTAGGCATCGCGAATGGCGGCGGCACCATCAGCGATATGTTTTTGCCGAGTGAACGGGCAGGCGTCTTCGGTTGGTATCTTCTTGGGCCGCTCTTAGGCCCCACGCTAGGCCCTCTCGTTGGTGGAGTCATCGTGCAGCGGCTTGGATGGAGGTGGATCTTCTGGATCATGACGATTGTGTGCTGTGTCAATACCCTGGCTGGCTACTTCTTCCTGCGCGAAACCTACGCACCCGTCATTCTCAGCGGTAAAAAGGCAGAGCTCCAGGCGCAGACCCCCGAGTGGGATGACACAAAGTACTCGTTTGAAGGCGAGGATTCACGCCCGCTGAGTGAAAAGATTGCACAAGCTTTGAAGCGCCCTCCCAAGATCTTCGCCCAACCCATTGTCGCAGTCATGTCGGTATATCAAGCTCTCGTCTTCGGCACCACCTACAGCATCTACACAAACATGCAGCCCATCTACGGCGACGACTACGGCTTTTCGACGGAGAAGGTTGGCCTGCTCTACCTCGGGCCAGGCTGTGGCTTCTTATTCGCCGTCTGGTTTCTCGTGCCTCGCATCGACACAGTATACAAGTCGCTCACGGCCAAAAACTATGGAAAAGCAAGGCCGGAATTTCGCCTACCTCTGGCAAACATAGGCTCCGTCTTTATTCCCGTGTCGCTCTTCTGGTTTGCATGGGCTGTTGACAAGCATACGCACTGGCTTGCCTCACTGTCGGCGACCTTCTTCTACGGCGTCGGCCAGGTTATGATTCTGAATAGCACGCAGAATTATTTCATCGACAGCTTTGAAAAATACGCCGCAAGCGCCATAGCTGCTGGAACGGTATTCCGCAGCGTTATCGGAGGCGTTGTTCCCATCTTTGCCCCTGCCTTGTTTGAGAAACTAGGTTATGGATGGGGTATTAGTACTTTCGCCTTCGTCAGCTTGCTTCTTGCACCCGCTCCCGTTTTGTTCTACGTTTTTGGCGAGCAGCTGAGGAATAGATATCCTGTAAATTTGTAAGCATTCAAATGTGCTTCATAATGATAGACTCGACAGCGTCGCCACATTTTTGTACATTGCGAGACATGGCTGCATTTTGTAATACTTGTATCATTGTAGATTGCATGGTCATTGATGCTACCAATGGAAATATCAATCATCATCAACATCTTCATCTTCCCCGCGCTGCTCAAGCCACCTCAAAAGCATCCATATCCCCGGTAGGCAAGTCGGGAAGACCCACCGCACACCTGGCAGCATCAACCATGGCTTCTACAATCTCAGGTGGATAACTCCTCTTGAGTACCACCCTCACATACTCGCTTAACAAGTTCAACCCGACATCTCCAATCTGCTCGTCGGTCAATTTCTCATACTCCCCCTCCTTGAGGTTCATCCTATCCAGCCGCTGCTGTAATAGAATATTGTATACTCTGACCACACGCTCCGTGTTCTTCTTGTTAGAGCGGCTGTGGAAGTATTGGCTGCGCACGGATTCTGATTCGCGCGCCATGTCTACCCAAGCCATTTGCCGTTGCAGAATATGGGCCGCTTTATCAGTAGGGAAGATGGAAAACTTGTGTCGTAGTACATGCAAAGCGACCAACGAGCCAGCCAAGTCTTGAGTGTAGCTGAAACAGTGCATGATGAGTGAAGCTATGGCCCCACTATCAGCACCTGCGAGGCCCATCTTGAACCGATCGGCGTCGTAGCGGCTGCCGCTGAGCGCCCACCAAGCTGACATTTCCTTAAGGAGCTCGCGAGGCGTAGGTAGACCAGGGTCATGCCGCGTGGCGTGATCTCCAAGTGCTAGGCGGAGCGTTTTCCAGAGACAACGGAAACTAGCGCCATTCGGGAAGACGCCGGTACTGCCTTCTTGTGGGTTGGTGAGAGCTTTGTAGACCAGCCATGCTTCGCTATATGCTCCTTGGCGACACTTGTTATCCATGATGACGTTCATGATGGTGGCATTCGGCTCAATGCTTGTTTCCTTGAGCTGACGAACTAGGTATTCCACATGCTCCCATTGCAGGCTCTTGGCATGATGGTGCATGATGAGGGCAAACGTAGTGACATTGGCTGTGGGAACTCCCTGTGCAGTACGTGCATCCACACCGTTGACATTGATATGCTTGTTGACGCTCCTGGTTTGTACACCCGGAGGTGGGCGTCTCTCGCGTGCTTTGCAGGCCGCATCGATCATACGCCATCCTATGTTCTCTGCTTTTAGAATATTGGGTGTTTCTTTTGTGCGTATCAGGGCTCTGAGCAGCATGTTGAAGTGGAATGTTTCTGGCCGGTATCCTCTTTTCATCATCATGTCCAAAATCTGAGCAGCCGCCTCGGGTGTCTTCTCAACAACGGCCAACTTCATCCAGTCGCCGAATAGATGGCCATGATAGACTGGCGGAAGCACTGATATGGCGTGAAGCGCGATACTCGTCATCTTAGAAATGTCCGTGCCAAGGCGATAAAGCAAGTGCAGTCTCTTCAAAACTTGCTTCACTCGCTCGGTATTCCCACTAGCAGCCAGACAACCTGCCTTGACCATGTCTCGGAAGACTTGCTTTGAATAGGCGAGATTTCGTGCTTCCAAGAAACCCACTAGCCAAGCATCGTAGTCTTCGATTGTGCAACTGTTGCCTTTCTGATCCTTCATCTTGTCATAGATCTTTTTTGCTAGATGATGGTGTTCTTGAAGCCCCGAGCTTGTGTGAGCGCGGAATACAGTCATCATGACAGAAGTATCCCAAGCAGGATAGAGTTGAAATAGCCTGTCCATGATGTTCCTGCTGCGGTCTACATTCCCGGCGAGCGCGTGGAGTTTGGCTCCAATTTCCATATGCTCTGCCCTAGGGCTTTCTCGTCGGCTATGACCTGAGACATGGTCTTGTTCCCATTTGGCGATGGCGTCGCGTTCCCTACCACTAAGAAACACGCTTTCGAGATATCGGGCTCTCTGTCCAACAGTCGTGGCCGTTCGGACCTTCTCCATGTCGCGACAGAGCTGTTCCAAGTGTGCGGTGCGGTTACGGTTACTGAGCGACTTGACAGACTGCATACTCCATAGCAAATCCCACGCTCGTTCCGAAAGACGGTCTAACAAACGAGGATCGATTGCTTTCGCCAACAAATACGCCCGCCATAAGGGTGCCCGGAGACTATCATCGCGGCCGCCAGTGTCGTTGGCAAGGCGTAGAAGGCGGTTGAGTCGTGTCAGTGCATATCGCTGCGCAAAACAACCATCGTGCAACGCGATTAGAGCGTTTTGTGTGTCTATGAAGTCTCGAGGGATTGTGGCGCTAGGTGTGTCGCAAAGGGCTGCCTCGGGGGCTTTTTTATGCTCATTCGGCAGCGAAACCGATTTGTGCAATGTCGGGTCCCATTGCGCAATGTACGTCGGTATTTCTCGAGGAAATGTGCGTAAACAGCGGGACTGAAAGTACGGAGTGGAGTGGGTAAGGCATCGTGGTCGACAAAGCCTGAGCATCAGCCGGCGCAGTGGCAAATCCGCAAGCAAAAACAGATGACAACTCAATGTTGCCGCATTGAAAAACTATATGCTGTGAGCGCGACAGACATAAAGGTGCTGGTTCAGGTCTCTTCTCTGGAGTTGCCTCCAAATTTCCGACTGCGATAAACGGCGCTAGCGTTATCGATAGCAGCACGTGATGCATTCACTATCAGTAAAAATGGGCTTTGATATCACTACTGTTCTTGTGGATATCGTTTGAATAAATTACCTTTACTTGGAATGGCGTGCTTATATCTAATTATTATATGGTTGCGACTATTTTTCATCTACGCATAATGGTGAGACAACGCGTACCAGGCGCCCTAACTACTAAGGGGGTCGAATACAACCTCATCAAGCCTAGAAGTATACTAGGCTAAAACAGCCGACGACTGCTTCGTTGATTCGAAAACACGATGTGTTTTATTCATGTGACGTCTTTGTTCCATTTTTTGATCATGATTCATTTGCTTTGTTTTCGTTTTACAGAAATGAATTTCATTTGCTACATGCTACAAAACAAAGTTAAATCACAAAATACCTCACGTAGAGAGCCGAAACGTAAGGTTTCTACTTAGTCACTAAACCCAATCACAATTGATATGGTTCATCAGAATGATTGATCACCATCTAGAGTCCCAGTGGGTTACTTGCTGTTCCACTCCTGGTCGAGCCTCCAGAGAGACCAGGTACTCCGGGCCTACTGGCCATAGATGCCGTACCTCCTGCTCCACTTGTGCTCAGACCCAGAGGGTTTTTATGCGTCGACGATCGACTGCCTGTGGCACCAGTGATATCTTTGAGCGAATTACCGTACTCGCGGACCATGTCGCCCCATGTACGGGACGTATTTGCAATGCTACATGAGATCAGCCGAGCACTTGAATCATGATTACAACAGACTCACCTTGCCCCAGCGCCTCTGCCCGCCCCAGCAACGCCACTCCCTGCTGCTGTGACGACGGCACCAGCAGCATTGCCTATGCCAGTGGTAGCTGCGCCCACAGCACTGCCAATTCCAGATTGTGCGGCACTAAGGCCTTTGCTGAGCCAGCCTTGCTGTTGAGATTTTGGGATCTCTTTCTTCGCTGGCGCCGGGATAGGCTTCTTCTGTCCGACTGCTGTCGTGGGCTTCTTGGAAGCCACAGTAGAGACTGGCTTCTTGGGGGTTGTCGCCGCGGATTTCTTCTGCATGGCCGTGTTGATGGGTTTTTTGGGTGGCTGTACAGCCGGGGCTTTGACTGGCACCTTCTTTGCTGGAGCCTTCACAGGTGGCTTCTTCGCCGTGGATGTGACAGGCGTCTTCTTGGTGCCGATGGGTTGGGAGACCATGGTCGGATTTAGTTGTAGCTGTGTAGATGGAAATATAACTTGCTTGAGATCAGTCTGGAATAAGATCAAATGATGCACACAGCAAAGGGTATACAAGGGGCATGTCGTGTCTGTCGGTTGGGACCCCAAAAGTTGGCAGGTCTGGTCTCGAAGGCGGCGCGCATCTGTGGCGGGGATGATGTCAGGCACGGGAGGGTGGGGAGCGCTTTGCCTAAACCGATTTAAAGTTGCCTTAGCGCGATCAGCAGTCGAGACCCTGGATCCTTGTTTCGCATGTTAAACACTTGGAGGCTCGGACCTCTGACAGATGGCATCGCCATTCCATCCCCTTGCAGCAAATCGCCTCTTCGTTCTGTGTTCTTTCGCTTCTCCCCATTAGACTTGTTATCCTGTGTTGTAATTCTATCTCGTCGATAAGCCCGCTGACGCCCCGCAGTGCGGAGGTGTGAATGTAGACGAACGCTGACGCCCACTGCACGCGACTGCGCACATGAGCCGCATTCACCTCAAGCACTCCACTTAAAGCATCATAACAAAACTGTAAGTAAAGCTTCCAGTCATGATAGTCCAGCCTTTTCGCACCAACAGCGCGCCCGCTTCTTCACCTGCGCGACAATGTTGGACCGCGAGGCCGTTGTCAGGCTCAAGCGGTCGGTCAGCGAGGGTGACCATCTCATACCCATGGGCGAGGTCACTCCGCCCCGGCCGCTGGCAAAGAAGACGTCGACTTCGAAGACTCGCTCAGATCGCTCCTTCTCGTGGTCCAAACTAACCGATTCAATCAAAGGCAGAAGGGACTCATCTTCACGCTCGTCACGCTCCTCTCGCTCTTCGCGCTCTTCTCGCACACCTTCGATTGATAAACGCGAGATATCTGGCCCAATATTGGATACGAAAAGCCCACTCTGTCCGCCCACACCCAGATTAGGATTCACCACCGTTCTCTCGCCAACCCCGCTATCGAGTAAGCCGGTCGCGCAGTGGAGTTCGGACGCTTACAGGCCACTCTCCCTTACTCCCTCACCAAGGCATTCCTATTCTGCCTCAGACCCTACCAGTTACAATTTTCCAAGTAGCGTTCTGCTGCCCAATCGCCCGCCCGCGCCTTTGCCCATTGCTACAAGTTTCGAGAGTAGGAGTAGTACATTAGTTGAAAGTCCATTGGAGCGCATAGCGGAGTCGCCTTACGAGCGCCACGAAGACTTTTCAATTGGAGCTCTGGACATTGACAAAACGCACACATACTCGACAAGAATGGAACCGGCGCGTCTGCATCCGCCCATGGTGGGTGGCAGCAAAGGGCGTGCTATGCAACAAGCCAGGGATATGGAGGCACTGGTTGCCGAGAGAGCAAAGCGCGGTGGAGAAGAGCCACCACCCTATGACTTTTACGAGCTCATTGGCAAGGGTGCTTATGGTCGTGTGTACAAGGGGTGGGTATCTCGAGGTAACGTCGAGAACTTGCGCTAACATTACCAAGAAAGAGTCGCATCACCGGCGCCCTTGTTGCGATCAAGATTATTGAAATTGACAAGGTTGATTATGAGGAAATGACGCACAAGAATCTCCAGGATACCCTAAAGGAAATCGACATCCTGCAACAGCTCAGAGACAGTAAAGCAAGGCCCTATGTCAACATTATCGAGGAGGCGAGACCTGTCCACAACGAGCTATGGATTATCAGCGAATACGCCAGTGGTGGTAGCGTTAATACATTGATGAAGCCCACTGCCACGAGCAAAGATCCTGGTCCTGGACTGGCCGAGAAATTTATTATACCCATTGCTCGAGAGTTGGCCCAAGGTCTCAAATATATCCATGAGGCAGGTGTTTTGCATCGAGATCTGAAGTGTAAGTTCACCAACCTCAACTGTTGTAGCACTCTCTGACCGTATTGTAGCCAACAACGTTCTCATTCTTGAAGATGGCCGAGTGCAGTTGTGCGATTTTGGCGTTTCCAATACACTGGAGCCTGAGAGATCAAAGCGCTCCACCATTGTTGGTACACCTTTCTGGATGGCTCCCGAACTTCAGAAAGAGTGGGTCAAGGATGCTGATCCACACAGCTTGCTTAAGCCAAAGGAGATTTCATACGGTACCGAAGTGGACATTTGGGCGTACGGTTGTACTGTGTTCGAGATGGCTTGCGGCTTCCCACCTCACCACAAAATTGGGCACTTCGATCTGCCGACGGCTGGTGTTCCTATGCTCGAAGGAGACCGCTTCTCTCAAGAGTTGAAAGACTTTCTTGCTTTCGTCTTTCAACCCGAGCCGCGAGATCGCCCGACACCGGATCAAATTCTAGAGCATCCCTACCTGGCCGATACCACCAAGATGTATCCAACTGTGTCACTAGTTAAACTAGTTGAAGAATACTACGTCTGGGAACAGCAGGGTGGTACTCGACAGTCGCTGTTCAATCCATATGGTGCGCAGGCACCCGATCCCCTCGCCCCAGAAGCCGAGGACGACGACGATGATGACTGGTCTTTCAGTACGTCAGAAGAGTTTGAACAAGAGCATGCCACGCAATTCAGTGATCCTTTCGCTGGCGGAACAGCACAGCCCTTGGGAATGAGTATACCACCCTTGGCGGATATGGACCGTTTCGAGCAACTACAGGCTAGATTCAAGGAAGAATCCATTGTTAGAGGTCAGAAACGCCTGAACAAGCTCTTTGACACGAACACGACGCCCTACCGGTACAGTGCAATCGATGGGCCTGATCCTTCAAATGGCCGGCCACCCTCGGACCTGGTTTTGCGAGATTTCAACCCTGGAGCGCCCAATCGCGAGACGGTCATCGACCTGGACTTTTCAATGCCATCAGCAGACGAAGTGCCGAGTATTGATTTGGGCGAGGTGCCAACCATTCGAGCAAATCGCATGAAGAGCCTTTTAAGGGAATTGGAAGAAGAGGAACGCCGAGATGCTTTCAATGAAGAAGATGAAATGACTAAACGAGCAACAAAGGACTGGACATTTCCTAGTATGAACGACGACCCTAACCGAAAGACGATGGAGTGGTCGTTTCCGTCCCAGCCACCGAACCGAAAGACGATGGAGTGGTCATTTCCTGAGCAACCCCCCAATCGCAAGACGATGGAATGGTCTTTTCCAGCTCAGCCCCAGAAGCCGAACCGACGTACAGTGGAGTGGACGTTTGATGCTGCGATGGCGGAAGCCAACAATGAAGCTCCCAGGAACCGTGCATCAAACCGCATATCGCGTCGGCGCGAAACGAAGGAGTGGACCTTCCCTCGACAGATGGACGAAAATCGCAGAACTCAAGACTTTTCGTTTCCCATGAGTAGCCCCCAAGAGTCACAGCACAACAGACCTTCGTCGCCAAATTTGAATTCCAACTTCCGCCCAAGTCTACGAAACACCCAAGGCAACTCACTGGCGCCTATCGATGACTATCCCGAGATGATTAGCTCCGCTCCTGGATCGCCACTTCGTTCATCCATGATCGATTTAGACATGGCTATGGTGCAGGATTATCGTCCATCTACGTCGGGATCTGAGACGAACACGGCAGGAGCAGAGCGCATGAACGAGAATCCTTTCAACCTTGAAGACCAGGTGCAGCTCTCGCAGAACAATCACCGCGCGTCGTTCCACATGAAGTCGCAATCTGAGCCCAATCATGCAGTACCAGGCTTGTTGACACCCCAGCAGTACGACGAGCAGGGACACCCTACGAATCAAGACCCGCATCACCCAAGTCTGCACTTGCGTGGTGTAAGCTCAGCAAGTCAGGTGCAAGGCCAGTCCAAACCAGGCCAATACCACCGCAGTAACCAGAGGTCCCAGCAGATTTGGGATGGCTGGTCGCACAATATGGCGTACGGTGTCAGCAGCGACGACCAGTCTCCACCTATGAGCGTGACGACGGATACATCACTCGAAGAAGAAGACGTGGACGAGCTCTGGGAGGCATTTGAGCGACTAAATCTCGCACCACCACCACGAGGCTATCCCAATGGTCCGCTGCGTCCGCCTCGCCGAAACGACTCGGCGTCGACATCCCTGACATCGGCTACCTACGCACTCGACTCGGACACAGACGAGACGTATAACCCGTACTCTTCTTCATCTGAGTTTGACCATGACGCTCAGGCCCAGCAGCAGCAGCAGAGCGCGTACCGCAAGAGCACAACTGTCAGCGTAGGCCCCAACGGCAAGCCTCTGGTTGATTTCCCCGTTCCCCGTGGCCCAGACGTCGAGGCGTTATTGGGCGTAGGCATGGATCCGCGCATCATGCAGGACATGCTGCTCAAGAGCGCGATTGAGCTGCGCGATGGAACCAGGGCGGGCAGGGACTTGCTTCGTGCTATGCGCTTGCAGGATGTAGGTGGCGAAGGCGAGGCGGCGGATGAGGACGATGAGACGAGGAATAACACTGTGAGGTTGAGCCGCCAGTGATTGATTGATTGGTTGGTTGAATTAATGTGGGGCTGGACTGGCTTTGTATGATTACAACCAGGTTTGGCGTTTTTTTTTTGAAAAGAAAACCCTCGTGGCACGGGAATCAATGGGAGGCTGAGCATAGTATGGCGAAGTCTTTTAGCAAGATGGACCGAGTCAAACCATTGATTAAAGGGCTCGCAGTTCTTGTTTGTTTGTTTGTTTATTTACTTGTTTGTTTGTTTGTGCGTTCGTTCGTTCGGTATCCCTTCTCGGTTTTATTCATCATGTTCTATATCGACAAAGATTCTCTCTCATGATGCGAACTATTAGAAGCCACATATGTATATATAGGTATCAACCCCCCCGTCTATAATAAGACCAAACAAAACCAATCATAATAAACAAAACCAAACCCAGTCTAGATGCGTTCAAAACATGACGTAGATATTCTTTCTTTCTTTCTTTCTTTCTCCCACTATGGGCTACAAGGACATGGGGAGAGAAGAAGAAGAAGAAGCAAAACAGTTCCAAACAAAACATTTCCTTGTTCATTTCCGACCCGCATACCATGCTGATTGTGTATATATAGGTAAATGTGGGTGTAGATATACTACATCGAGCCATGATTGTATCTACAGTATTGATGTAGCCACACTGTTCCTCCAGAGATGAAAACAAAAGGTTTTGGAGGAAAAAGAGGTCAGATGGGGGGGGGGGGGGGGGGGGGGGATTGGGGGTTTTTTTTCTTGAGTGGGGGGTGAGAGCCAAGTTGCATTATTGCTCTCTTATGCAGGCAAACGTACATCATTTCTGTTCGTCTCTTTCCCGACTCCCATGATGAGAAAGCTGAAACGGTAAAAGAAGACGCCGAAATGCTGTGCTCCAAATAGGTACTAAGACTACTAAGCCGTATAATAACGCCGGGAGAGGAAGACACGGTCGCTTGCTTAATCGCTAGGATTGGACAAGTGGGGAAGACAATGAAACTCCTAGGAGGTGCGATGGTAAAAAACGATGGCGCACATAAAAAGTCCACGGGGTATGAGCATATTCGTAATGAAACGTAAGAACTGGGAATTGGATAAAAGATTTGGACGAGAGAGTGGTCGTGGCATCTACCGGTTTCCAGCTTCTAGCTGCCCTGGTGTCGGCTGCTGGGAAGCGCTCGCATTGTTGGAAGCGCCCCTGTTACGGGTGAACCAGCTCGAGAATCGGGGAGGGCTTCCCTGGCTGGAAGCGGGGGTTATACGTGATAGCCAACCAGAATTCTGCCCAGATTGGGCTGTGCCGTGTGATGCACCGCCGGGTGCGAAATGGCCGCCCCGGCTAGACCGACCCATGCGTCCAGAAGCACGTTGTGGCGGGACGTCGGAATTGATAATCACTACCCGAGATCGAGAGAAGGGGTTGGTCGAGGCCCAGACGGCCTGTGGTGACGTGGGAGCAGCGCCTGGACGGAGGCCAGTGGTAGGATCGACTTCACCTTCCGGGCGAGGCTTTGGAACATAGTAGTCGGCCTTGCAGAGCGGGCAGCAGGCGCGGCGACTTGTCAACCACGGGTCAACGCAACTAGCGTGGAAAGCATGACCGCAGGTCAGTCCTCTTACGTCTTCGTCATCCTCGAGGGTATCTATGCAAATGGCACACGTGTCGCCGGGCTCGGCCAGCAATTCTGGTGCAGTGGCAGTACGAATCGGGTCATCGTCATCGTCATCTGAGTCGTCTTCTCGCTCGCGTACGGTTGCTTGTGGCGTAGGGCTGCGCGCCTCGTCCTCCTTGGCCTTGCCGGCGACCGCCTCGTCTTTTTCCATGTGCTTCTCAGCATCATGGACGTGCTCGCCCTTTTTGCTTTCCACGCTTGATCTCGGCGAGGATGACGAGTTTTGGGCGGCATGATCTTGGCGGGCCATGGAAAGCGCAGTGTCTGTCCTCGGTCCTGGGCCGTCGTCTGGGGTAGGCGAGGCAGCCTCGACATCCTTGATGCTTGATGCTCTGCTCTGGGGCGCTGTTGCGATGCCACCGTTGGATGGCAGTCCCTCGGTCTCGCGACTCGACTTCCATTGCTTGTACTTGGTCAGGGAGAAACGTTCGTTCACCTCGTCCATGGTCATGAGCTTCTTTTCCCTGCGCCTTCGGTGAGGACGGGGCACGTTGGCCATGTCGATTTCAGCATTGGCAGCATTCTGGGCAGCGCGACGGCGATTGTAGCGGAAGCAGTACTTGACGCCGACGATGATCCTGACGGGGGAGTCAGCATGTTGAAGGCAGACTATATCCGTACGCGAAGCCTACCATAGGTTTGTAAAGACGACACCGAAGCCCAGCGCGACGAAGAAGAGCAGCGGCGAACTGGTGGGACCGCCGCCTCCACCGCCACCGCCATTATCAGGCCCGCCGGTGGGGCTGGGTTGGCTGGTGAAGGCGGCCTCGGTGGTGGATGACATTGTGAGTTGTGGCGTTGTTAGTGTCGCATGGGTGAGTGCATGTACCCGCGTGGAGGCTGGGTGGGTTTGTCAAGCGGGTGCGGAAAGCCTTTGGGTTGCAGTGAACGATCAGGAGACAGGCTGGGTTGCGACCGAGCAGCGAGCGTGGCAGAGATGCAGTGGGGGTGATGGAGCCAGGGCGAGTGCGATGTCGTGGGCGAGAGTGGGGTGGCGGGCGAGCGGTGACGGCAGCGATGCGGCCGTGGCGAGGACGTCGGCCACGGGGAGGGTGGTGCGCGACTGCGGGATGCCACGACGGCTAGCGGTGAATAACGACGACAGCGGAGTGGGCCATGCGATGCGAACGAGGCAGGCGATGATACGGGGCGGTTGCGCGCCGCGGTGCTCGCTCTCGCAGGCAAGGTGTCGGTGGTGGTGGTTGGGGGGGGGGGGGGGAAGTGGGCAGGCGACGACAGCGATGGGGCTCTTGGGGTGCAATCGGGGAGGGGGGAAAGGTGCAAGGCTTAAGGTGATTAAAGGGCCGCAAAGACGTCGCTAATGCGGGCGGCAGGTGCCAAGCATGACAGGCAGCCTAACTTCGGGTTCCGGTGCGGCGCCGTGGCCGAAGCTCAGCCTGCGCCCATTCACTATACATGACGGCCGTACATACGTATGGATTATGCGGCGGCGTATCGAGGGCGCGCGAATGGCTCGGCGACGACAGGCAACGTGTATCCTCTGGGTGCAGAGGGCGAGAGCGTGTTGGGCGAGGGCGAATGCATGCATTTGTCACGACGCCGTGGTTCAGGCAATGCGCGCGCCTCCCAGAAACCCTGCGTTTGTGTCGCATGCCCACGTCGCCATGCTGGGGCGCATGCAGGCACAGGCACAGGCACAGGAGCAGGCACAGGCGCCATGGGCCAGCCGTGTGTTGCGCGGAGCGGGGCGTGGCCATGACTGCGGCTATACATGTACATGGTAATAGTACTGCGTGCTGCTACTTGTACGTATCCGACATGGTGTAGACAGCGGGTGCGTACTTTACATGTATGTCGGCGTGCTGGTGCCATGGCGGGCATGATCCCTGCCGGCGAGGGTGGAGCGCCTTCCCCAGCCGTGGCCGCTAGGCAGGAGCGAGGGCGATCGACGGGCCTGCGCGTACTATACATTACTTACACTTATGTGCGTGTGCGTGCGCGTGGCTGACCATTTGCTTTTTTTGCTCGGCTTTTCTGCTGCTCGCATCTCGTTCGCCCGAGCCGCTCGCGCCTGCCTGCCTGGCACAATCGCATCCGACGCTGCTTTCAGTAACCCTTGCGTGCACCCAGACAGTCGCCACACCTCGCCATACATCGCCATACATCGCCATACGTCGCCATACATCGCCATACATCGCCATACATCGCCATACATCGCCATACATCGCCATACATCGCCATACATCGCCATACATCGCCATACATCGCCATACATCGCCATACATTGCCAACACACGCTCTGCCCCAGACTCTGCACACCACATCACGCCACAGCCACAGCCACAGCCACACCCATGGCCGACCCCACAGAGCCCAACCCAGTCGTCTTCTTCGACATCACCCTCGGAGGTGCGCATGCACTCCCCCCTCTACCCCTCAATCCCCCCCATCTTCCACGCGTCTGCGTCGTTGCTTGGCCGAGTGTGGCCTAGCATGCACATGCACATGGCCGCCCCGCACCCCCGACCCGACTCCAGTCACTGACATAAGCAACCAGGGGAGAAGTTGGGCAGGATCAAGATGGAACTGTTCAAAAATGTAGTTCCCAAGACGGCCGAGAACTTCCGCCAGTTCTGCACCGGCGAGACCAAAAACAACCGCGGCCAGCCCCAGGGCTACAAGGGCTGCAAGTTCCATCGCGTGGTACGTCGTGGCGCTGCTGCTGCTGCTGCTGCTGCATGTCTCGCACCACCTAACAAGACCAGATCAAGGGGTTCATGATCCAAGGCGGCGACTTCATCAATGGCAATGGCACAGGCTCGCGCACCATCTACGGCACAGAAAAATTTGCCGACGAGAACTTTGCCTTGCAGCACGACAAGCCTGGTCTGCTATCCATGGCCGTAAGTTTTCCACCAATCTGCTGCACTCGCCCAGTCTCACCCCCCCAAAAAGAACAGCGGGCCCAATACAAATGGCTGCCAATTCTTCATCATCACCTCCAAGAACGGCACGCCGCATCTGAACGGCAAGCACGTCGTCTTTGGCAACGTCATTGAAGGCATGGACGTGGTGACAAAGATTGAAAATACCCGCACCCTCGCCAACCCAGAGGGTAAGCCTGTGCAGGACATTGTCATTGCCCAATGCGGCCAAATGTAATTGCCTGCCATGTCATTGCTGCATTCTCCACGAAGCGCCGATTAGCTCAGCGAAGCATACCACGCCCACGGTGCAAGGGCAAGGGAAAACTAGTCTGTGCTTATGTAACAATCGACCCGCTGAAATTCTCGCGGCCCTACACCTAATCCCACCGTCGCGTGCATTCACCACCCCCCGCCCTCGCTGCACTCTTCGCCCGCCCACGGGCAACCAGACTGCTGCTCTCCGCCTGCTCCCCTGCTCCAATGTGAAGCCTTCGCCACTCTCTTTGCACCCAACATGGTCTCTCTTGCCTCGACTAGCCGATCGCCCGGCATCGTCTCCCCCAGCACGGGAGGCAGCCTCAAACGCAAACAAGCGGGCCACTCGTCCGACGCGGAGAACACGCCCCCGAGCCAGCTGAAGAAGCGCAGAGTCACCTTCGACCCCGACGTCGACGTCCGCATACTGAGCGAGCACAATGAAAAGAGCGCCGAGCTGGTCGGCGAGGAGGTGCGCCGGGCCATTGAAAAGCACGCGGCGGGCGACAAGGCTGCCTACGACATGCTCAAGGCTCTCTTCAAGGAAGCGCCCACGTCCACCAACGCGCCCTCGTCGCGACTCCTCCAGAAATACGTCATTGCCCTCACCAACCACACGCCCCAGCTCGACCACAACTGCAAAAGCCTGGTGCACGCCGTCATCGACTGCAGCTGGATCGCCCGCAATGAAGACTTCCTGCGCTCCTATCGCAACTTTCTGCGCTCTCTGCTGTCGGTCCAGTCTGGCTACATGACGACTGTGCTGCAGATGCTCGTCGACATGTTCCTGAGCACCCCGTCAGCAAATGCCAGGCAGCAGGATGACCCACCCATACAGCGCGTGCGCGTGCAGGCACGGATACACGAGACGCTCATCCTGATACTCCGATACAGCCCCATGGCCAGCTCCTTCCTCGCCCCCATCATCTCCAGCACGTTTCCCTTCTCCAACGACAGCGCCAAGACGCACGTCGAGTACATCCGCAACATCTTCAAGGTCACCGAGTACGTCCCCGAGATTCAAGGCCAGATCCTCGCACTCGTGACAGACAAGCTGTGCAAGATTGACGCGCAAATGCAAATGGACATGGACGACATGGACAACGACCTCGAGGAGCGGCTTGTGGGCGACGCCATCCACAACGAGGAAGACGATGACGACATGAGCGACGATGGCTCGGTTTCGAGCGAGGAGAGCCTCGACCCCGAAGAGCGGCGGCTCAAGGACATCAAGGAGACGATGCTCAAGCTCGACAATGTCATGGACGTGCAGTTTGCCTACTACGACGCCATCTTTGAAAAGGGCGATCTTGCCGAGATGGACCGCACCTACCAGTCTCTGATTGCGCAGTTCCAGTCCATCATCATACCCACATACCGCTCGCGGCACACACAATTCGTCCTCTTCCACTTTAGCCAGCTGTCGACCGACTTTGTCGAGCGCTTCGTCGATAGCTGCTCGCATCTTGCCATTGACTCGAACCGACCTCCGCTACTCCGCGCATCAGCATGCGCCTATCTGGCCTCGTACATTGCACGCGGTGCACACGTGCCTGGATTTGTCGTTCGCAACGTCTTTGACCTGCTGTGCTCGCAGCTCGAGCGTCTACGCATGCTGCACGAACCCAAGTGCACAGGGCCTGATTTGCGTCGCTATGGCACCTACTACGCCATCTCACAAGCACTGCTCTATGCCTTTTGCTTCCGATGGCGCGACCTCATTGTCACACCCGACGGCACATTACCTACTGACGCCGACACTATGTATCACGAGGGCGACTTCCAGTGGCACCGGTCGACGCTTGAAGTGGTCCGCCGCAACATCTTCTGCAAGCTCAATCCGCTCAGGATATGCGCGCCAGATATCGTCAAGCAATTTGGCCGCATTGCCAAGCATCTACGCTTCACCTATGTCGATACACTTGTCGAGACGAACAAGCGTGTGCGGCTTTCCCGCAGTCTTGCCAGTGGCTATCTCAATGGCATAGGCGGGCGAGAGACTGCTCTGACGGGGAAAAAGGGCGAAGAGGCATTTTTGATGGATGCATACTTTCCATTTGACCCCTACGTGCTGCCGCGGAGTAAACGATGGGTTGAGCACGACTACGTGCAATGGAGACCTGTTCCCGGCATGCCTGTTGAAAAGGACGATGATGACGAAGACGAGGATGAGGATGAAGAGGATGAAGACGACGATGAGGATGAAGAGGATGAAGACGACGATGAAGAGGACGATGCTGACGACGACAACAATGACAGTACGTCTGACCAGGAAGAAGAAGAAGAAGAAGAAGAAGAAGACGAGGACGAGGGAGAAGATGAAGAGGACGAGGATGGCAGTACAGAGGCAAGTGTTTGATTTTTGAATTTATTCCTGGCGTTTATGAGCGGATGAGGGGGGGGGGGAAAAAGGAAAGGGGAAAGCATGGGGACTGCATTGGTCGGCGCTGGTCAAACGGGGTTATGGGTTTTGGTTTTTTTCTTCTTCTTCTTCTTCTTCTTCTTCGTCTTCATTGTTTCTGTATTTCTGTGCTCTTTTTTTTTATTTGGTTTATGGTTCGTTTCCTCTGGCATGACGGGGAATGTGCATTTCTGGGAGGAGGAGGTGGTGGTGGTGGTGGTGGTAGTGGTGGTGATGATGTCTGTACAGCTTGATATGGAGAGAAGAGAGTATGCATGACATTTTTCACTCGTTCATATGTAGAAAGTAGAAATGTTCAATCCAGGACAAAAACAATATAAATATGCATATACTTGTACACTTGATACAGACTTGAACACCATGTTCATGTATATATGTATATATATGTATATGGATTCATTTACATGTCAGACTTTGCTTTTCTTTTGTTTAGAGAGAGAGAGAGAGAGAGAGAAACATAGTTTGGACTACCTACATTGTTATTTACCAACTGACAGTTTGAACGACAGACTGAATGACAGACTGAATGACAGACTGAATAACAGACTGAATGACAGACGTTATATTTGTAGTTGTTATGGTAGCATCATGTGATTCAAGGGTATAACAAGGAACCGGAAAATGCGGGAAGAAGAGAAAAAGAGAGACCATGAACAGCCCGTTCCTTGTAGGGAGAGAGAGAGAGAGAGAGAAACAAAATGCCCATTATAAAATAGCAAGGAAAAAAAAAGATAACATCTATTGCGGATTGAACGATGATGATGATGATGAAGACGACACAGCATTGGTACCCCCCACGCCACTCTCACGCTTCCTTCTCCTCCGCTGGCGCGCATTGTCGCGCAAGAACTGGGGATCGATAAAGTCGTCGGGCAGCTCGAATTCCCTCTCGGGCCAGTCGGGAATGGGCTGACCAAAGGCACTGGCGTTGCGGCCGTGACGGTGCTTGCCGAGGGCTGCAGAGCGGAGATGTGGTTTCGAGTAAAACGACTGGAATGGGGCGGCGGGTTCGGGCGGCACCAGCGGCAGCAGGAAGCCATGTGGACGAGGGGGTCGTCTGGGCTTGGGCGGCTCTGGCTCCTTGGCTGCTTGTTGATGTCGTGGGGGTGGGGGATCGCGGCCGTTGGCCATGAAACTATCTGATTCCTCCGTCTCCTCGCCGTCTCCGTCGCCATCGTCGTCCTTTGCCGCGAGTGCTGCTTCCTTTTCTGCGCGCAGGCGTTTTTCTTCCTCCTTCCATACGCGGAACTTGTCGACCAGCGCCTCGACTTCTCTGATAAAGTAGTCGCGCTTGGCCTCCCAGTCCTTGCGTTCGCCGTCTGTGACGCCCGTGACGCCCATGACCTTGAGCCAGTCTGGGCCCTGCAGGCCGTCTAGCAGTCGCTCTAGTTGCACCTTTTCGTGCATGGCGCGCTCTTTTTCAATGTTGCGCAGCTGCTTCTCCTTTCGCTCGGCGCGGCGATGCTGGGTGAAGTAGACCGAGTCGGCGAGCGGGTCCTGGCCGTCGTCGTAGCGGATTGCGTTGGCTATGGTGGCGTAGTTGAGGACTTGGTAGGATGTCGAGGATTGGGCGGGGGATATGGCAGGATCCGAGGCATGGCGTGAGGGCGACGAAGGCGATGGTGGCTTGGCCTTGCGTGCGCGGCTTGGGCTCGCTGAAGTGCGCGAGGGCTCTGGCGTGGCTGGCACGGGGGTGGTGCCCTTGATGGGCTCGTCGAAAAGATAGATGGGTGTTTCCAGAGCAAGAAATTCTGCATGCAAGGTTAGCCAGCAGCCAGGGGCGAGCGGGGCGCGGCAAAGGGTTACCGTCTTCCTGGGGCACGCCGGCGATGATGTCGTCGTAGTTGTAAAAGTAAATGGCGAGGTCGCTCTTGAGGCGCGAGCCGCCATCGTGGCTCCTCAGACTCCGCTTGTCGGTCGAGGAGGGGGTGGATGCCGGGGCGGCGAGGGCCGGGGCAGGCGCCAGCTTGCCCGGGCTGGCTGGGCGCGGCGTTGACCTTGGGGAAGGGACATGGTCGGCGTCGAGATCCAGCGGGGCGGGCACACGGTTGGTGATGCGCAGCAGCTGGCCGTGGGGCTGTGTGACTGTGATTTTGGTGGGCGGCCTTGAGTCGGTCGCGTCTGGGTCAAGGTCTGTGGCGGGCCGCTTTCTGCTGTGGGTGCGGGCGGCGGTCGGCGGAGGAGGGGCGGTCGGATGAGGGAGAGGGAGAGAGAGAGGGAGAGTAGGAGGAGGAGGTGGAGGATGAGGCGGCGGCTCCGACTGCTGCGACTGCGACTGCGACGGGTCGGGCGAGGGCGGCGGCGGCGGGTGTCGTGCAGCAGGCGTATCGGTCGGCGGGTGGTGGTCTGCAAGCGCAAGCAGCGGGCCGGCTCGCGAAGTGCGGCGCGTCGCGTTGGGCGTCGTGTTGCGATGGGCTGGGGCGTGATGGGCGTGGGCGTGGGCGTCATCGCGCGACACAGGCAAGAAGTTGAGTCTGGTCTGCCGGTCATTCGAGCCTCGCAGCAGAGGCCGAACGGCGTTGGCCATGTTGAGCAAGGTTGAGATCATTCGCGACTGGCTGGGACATTTTTTTTTTCAGGCCGGCATGGTCGAGCTTGCCATTGAGGGTCGCGCCGGGCTGGGCTCATGCAAAACGCGAGCCGTTAGGGGGTCATGGACTGGCAGAGGTCGTCCGCGCTGTTTTGGCAGGCGAGGCTTGCTGCGCGAGTACCGCCTGGCTCGCTCGCTCGCACAGCGGCCCTCGACGGCGACGACGACGACGACGAACACGCCGCCAGCAGCAGCAGCAGCAGCAGCAGCACAAGGCGACGTCGGATTAAGCTTCATGGGCAGCGAGGGCTCACACACGACAATATTGCTGGGGGGCGGGGGGCACAATGGGGCCACTCGCAGTCGCAGCGCCGCGGCTGCTAGATACTTGAGCTTGACAGACATGGCGCCACCTCGGGGTGCGCGCAGCCAATGCCATGGGCGTCGTTGCACCAGACACGGGCAGGCCTCAGAAACAACAGCCCCAGTCGGCGTCAGCGGCCGGGGCGCGAACGGCTGCGTACGAGTCGAGTCGGGCTGCGTCGTCGGGGCGAGGCGAGGCGAGTCGAGTCGATGCATCATGGATCCATCCATCCACCCATCCGTGGCCGTCGTGGCACGTGAGACGGCCAGCCACCCAGTAGATGTAGTAATACACCACCCAGCACATATATGCAGTGATAACATACAACGCCCGCACCCGCCGCCTGCCGTGCACCCGCCGCCCGCGCGCCGTCATGGACGCCGTGGAGCCATCGTGGCCTCCCTCTCCGCCGCCCGCATGCGCCCTGATGGCTGGAAAAGGAAAGGAAAGAAAAGAAAAGAAAAGAAACAGCAAGGCTGGGCTCCCAATACTCTGATACGAACATGACATCACGAGAACAGAAAGTCGTTGAGCAGGGGCGAGCCAGCAAACTCTGGGTTGAGCAGGACGCAGCTAAGAATAGGTTAGCGCTAGGCGTGGTGTATCGATAACCACGACACCACTCGGCACGACACGACACGACACGGCCAGTGGCGGCATGGGCATGGGCATGGGGACGACGTACTTGAGAAAGTACGAGAGGGCCTGTTTCCGGCGCTCCAGAAAGCGGGGCCTGAAGCGGGCTGGCAGCGGTGGTCAGTCTCAGCATCGTCGGCATGGGCATGGGCATGGGCATGGGCGGCCATGGAGGTCGGGTCGGGTGACGTACAGATGACCGACTTGGGCGGAAACTGGGGCAGCGAGCCGGCGGCCAGAGGAAACGTCTGCAGCAGTTTCGCGTGCAGCTCGTCAAACTCCGAGTAGCTGCGGGGCGGGGCGTCGTCGTCAGCAGGCGAGAGGCAGCACAGGCAGCACAGAACAGGCAGCACATGTACACATACCGCTTGCGGATCTTCATGGGGCCTCCCTGCGCACACGCACGCCAGGTTAGCAGAGACATGAGTGTGGACATGTACAGGACATGTACAAGTGCGTGGGTATGGCAGGCCGGGGGGCGCGGCGAGGGGATTGGCTGCAGGGCCGTGACCGTGGCCATGCAGCCTAGTGCGTCGACAGAGTGCGGCTCGGCCAACTTACATGGAGCGTCTCAACCGTGCAGTTCCACACCACATAGGCCCCGATGCCAGGCGCCGTGCCGCTGACCACGACATAGTCGTCAATCGTGACGCCCTTTGCCCACAGCGCCTTGCAGTGCTCAGAGCCGTCGTCGGTGTGGTCCTCGAGGCCGATGGGCGCGGGGCGCCCGTTGTCAGCAGAGCCGGTGCTGCGGTTGCTGGCACTGCGCTGGCGCTGCTGCCAGTAGGGCGGCACCACGACGTTGCTGTTGCTGGTGCTGGTGCTGCTTGCCGGTGGAGCATCGCCAGTGCTTCCAGGGCTGCCTGGGCGCGGGCGCGACCCAGACGGCAGGCGTGCAGTTTCAGACGTCGCCGGCTCCATCCATCAACACAGTGGCTGGGCTAGGGCTGATGGCGCGTCAAACACGGTGGCGGGGACGGGGGGTGTCGCGACAGCCTGCGCGAGGGGCCGGCGGGGAGAGGGAGAGGGAGAGGGCGAACAAGGAGGAGAGGGCGAGGGCGCGGGCGAGGGCGAGGGCGCGGGCGAGGGGCCAGGTCAACGTCTACTGTATGGCGAGTGTAGTGTTGCAGTCGGGTAGCAGGTAACAGACTTGGTAGAATAGGAATGGGAATAGGCATAGGCCAGGATGCGGGCAGAAAGACCCTGGCACTGGCACTGGCACTGCGGCGCTGCCTGGAGAGGCCTAGCAGCCCCTGCCCCCCCCTGTCCAGCCGCGGCAATTTCGCATGCCAGACACCGACAGCGACATGAGCGATATGCTCAACAAGACGCCAGCCGCCGCCGTCCAGCCCCCCGCGCCCACGCCCACCATCATGTACAGTAGGTGTAATGGCAATGTACATTATGCACTCCCGCCCTCCCCCGCCGCTGCTCCTAGCCACACTCGTCACGCCCGCCCCACGCCCGCCCTTCGCTGCCTGCCTGCCCGGGCGCGAGCAAGCCAATGCGGGCGGGGAGAGGCGTGCACGCACCCTATCGTGAACTTTCCCGTTTGGTGCTCCACTAGCTTATTGCTTCCTATCGATGCCATCCCTCCCTTTATATATATATATCGCGCCCAAGCCGTGCCAGGCGCCCTCTCCCTCTCCACCGCTGCATTCGCCCTCGCTCCTGCACTCGACCGCCGCCTGTCTGTCTGTCTGTCTGTCTGTCTGTCTGTCGCTGACCGAGCATACACACTCGCATTCAACCCACTATAATTCCTCCGCCTCACCCACCTCACCCGCTTCTTGCCACCCTCCGTCGCCGACATGATGCGCTCCTTCCTCACCCTCAGCATCGCCACCTTGGCCGCCTTCACGGCTGCCCAGACAACGTCGCAGAACAGCTACCCATACACCATCGACCCCAACTCGGTCGACCAGTCTACGAGGGGTATGCTCTCTCCTCCACTCTGCTCCACCCTCCTTCCCGTGCGCCGCCTAACCCGTCTGTCCAGATTACTGGTGCTCGCAAAACACCGCCCAATGCCCCCTCATCTGTCTGCAGCAGCCGGGCGTCACCTCCATGACCACGCAGGAAAACAGCTGCGACTCTGACAACCTCACCTACCAGTGCGTCTGCGACAACGGCGTCTCTCCCAACATTACCCAGTACTCGCAGACGCTGCCCTTCTTCATCTGCCAGCAATGGGGAAACAACTGCGTCAACAACTGTGGCAACGATCCCTCCTGCCAGAGCGCCTGTCGGTAAGCTCACACACAGCCTCGGCATATTCGCAACTTCAGACACGGCTTGCTAACAACTCGCCTGCAGCCAGGATCACCCTTGCGGTGCCCAAAACCCATACCGTGGCAACAGCTCGCTGTCCTCGACCATGGCTTCGACGCCCACGCCATCCGGCACCGCCAAGAACACCATCCCCGTCACTGGCTTTGGCGGCTCTCAGCCCACTGGCACCAGCCAGAGCGGCAACAACAACAACAAGGGCGCCGGCTCCGTCTTCATGCCCAATGCCGGTCTGGGCCTCGCTGCCGTCTTTGGCAGCGTCTTCTTCGGCTTCGCCATTCTCTTGTAAAACAGAGCCGAGGCAGCCACGCATGGCGAGACTTGTCTCCGTCTTCTCTTCATGCTAATTTCTTGTAATGTCTTGTTTGATCTCTCTTGCATTTTCACTCTCCCTTGTTCTGATGCATAGCGTTGCGGATACAAAAACATTCCTTTTCCCGGTTTTTCGATACCCATTTGGGGTGAGAGAGGAAAAGCCATAACTCGCTCATTTCACAGCGGCCTGGCGAGGCCCCGGACGAGACAAGTCACGTAGAGTCGTGAGAAGAAGCAGCATGGTGGTTGTAATAACAAGGCATTGAACCACTAAGGGCGTCATGTTCAGCCTCGATTAATCCAAGACATTTCTGATGTTCATATACACGCCTTTTCCTCGACTGAATGACAAAACCCATTACATAGCGTGGAAGAGTGAGATGTGGCTTATCCGTACTCCTCCGCACATGCATGCAGTAAAAACTCTCTAATACCGCGGGAATAAGCCCCAGAATCAAGAATAAAAATAAATCCAGAAAACAATATACATAACTAACACACATGCACATGAAAAACGTGCTGACACGCAATCTTCTTCACCAATACACACACATGCCCCAGTTGGTGACTGGTTCTGTTTCCCCCCCTAGCCACACCTGACACAGTGGCGCCAAACCCTAAAATCACGCAACCACATGCCCCCATTGTCACCGTTACCGTTACCGTTACCGTTATCTCGTCCGAGGCAATGCGGGAACGGAACAAGACGAACAAGGAGAGACTGTTTGTTCGGTGTGCTGAGCCGAGCCCGAGTATGCCCATGACCATGACCATGACTACTATGACTACGAGCTAGACCTACATGGCGTTAGGACCTAGAACTAAGTAAAGCTAGACCTTTTGCACTTTGCACGCTGGCGTGTGGGTGAGTAGATGGCTCAAGCTGCATGCATGCATGGAGAGTCGCGGCTAAATCTATTACCTTCCCTTCCCTCTTTCTCTCTTTCCCTCCCTCTCTCCCTCTCTCCCTCTCTTACCGCCATCTATCTACTTACCGCTTGTTTACCGCTTACTAGCTGCTGATAATACACAGCTGCCTATAATACCCACCTACGTACCTACGTACCTACGTACGTACACCTACATGATACATACCTGCAGCCCAAGTCATGCCCATGCCCGATAAACTTTAATTTTTATTTTCCGTAGCTGTTTTTTTTTGGCTTTTGGCTTTTCTCCATCCAACGTCGGCACCTACAGTATGTATTACTTACATGCATACAAGTACTTACGTTACATGCATGATGCATAAACACTAATCCCCAATGGGTTAGAAGAAGCCCAAGTAACCTTATCCAGGATTAGCTAAGCGGTGTGTGTGTGTGTGTGGTTTTTATTTCCGGGGCGTTTTTTTAATTTTTTAAAAAGTCTCCGTATTTCATCTAATTAGAGTTTTTGTTTTGTTTTTTTTTGGTTTTGATCAAGAGGTCATGTTGACATGTACATACATGTGTATACTGAGATTAGTAACGGTGCTTGTACTGCACAACTATGCGATATTCAGAATTCGAAAAGCCACAAAAGAAAGGGAGAAAAGGGAAAAAAAGGGGTTTATGCATAGTCATGCGTGATTTTATATCGCGGTGCAATACAATACAATACAATACAATACAATGCATTCATATCGAATCCAAATGCAACGCACACTTCAATGCACCACCATGCTCATACATACATATACCACGCCATTTGCATACCTACAACACGGGTAATTGTTAAAACCCCATCTTGCAAGCACTCGGACCACCCACGTCTTACACTCCCTTTTTTTTATTGATTGATTGAAATTGCACGGCTACATGCGTTACCGAGAACAATGCCCAGTCCATCCTTGGGGAGTGGCCAACTAAGTAAGCCATCTATGTACGTACGTAAAATGCTAACCCCGAGTCCGTGACTCGGGCTACTTTTGTTGCTATACTACATGCAGCTGTATGTCTATACTCACAAGCAGAGACTATAGACATACCTACATATACCATATCACCTATATACCACATCGCCTATATACCACACCACCTACATGTACAGCCGCTCACGCTCCTCTTCATCCGCATCCTCCCACCAACGTGTCTCTTCCAGACACGTGCTCGCCCTAGCTTCACCCCATCTAGACCCCCCTTTTCCCCCCTTGCTCATCCCTTCCTTGGTAACCATTCCGTGCGCGTCTTGGCTGCTGTTCGCTTGCACAGACGCCAGGGGTGCGGGATGCGTAATGCTGAAATCCGGCTGATCTTCTTCTTCTTCTTCTTGTGCTTTGATATGCTTAATGTTGCTACTACCACCCAGTCCGGCGCTAATAGCGGGACTGGGCAGAGAACACAGATCAAGGGAGCCGGTGCCCGTGTCGAGCGACTCGCATGACATGCGGAACATGTCTTCGCTTGATTCCCATGGCGAATGCACGTCGTGTTTCGGAGGCCCGAGACTCAGCATTTGCATGGTAAGTGGCGATGAGGCTAGCGCGGGCTGGAGAGACGGTGTTGACGGAATGGTGTCGGTCTGGTCATCGCGTTGAACTAGGCTGGCTGACGATGAACTTGTCGAGGATGGCAGAGAAGTCTCGCTCGGTGTTGGAGAAAGGAGGTGCGTCGTCATTCTTGCTGAGCCATGTATGACGCTCGACGACCGACGGCTGCTGTGGTTGGATGGAATAAGAATAGGCACCGAATGTCCTTTGCTGTCCGTCACTGATGAGTCGCTGGCTGGTCGTGGCGCAATTGCCTGCGCAATTCGACGTGACATTTCAGGCCTGATGGAAGCTAGCGGAATGTCCACGCTAGAAACCGATGATGCTGGAGAAGCACTGTGTTCTTGTAGCCAAAGAAACGGCGATATAGCGTGGCAAGGACTGATTTGTCGCACTGTAGTCTTGTTCGTGTTCCGCCTCCCCTCTTCAGTTTGTGTTGACGAAAATGGGTGATGTTCCAAGCTAGTGAATTCTGCCTGTGGGATGTCTTGCGTTTCTTTAGGCGTGAGAGGCGAGACGGCCTCTGTTGAGACACGCGGAAGAACACCAATCTGGGCAAGACAAGGTGCCGTCACCACCAATGGCTCACGGCCAGATAAGAGCGGCGCTTCTTCCTGTGGACTTCTAGCTGCCTCACCCATGACCATGCGCCCCTTTCCTTTGTCCTTGCTTGGCCGTCGCGATTTCAGAATGTCACTGAAACTAAAGTGCGAGTCCTTGCGCATTCGAGGCTCAAACTCAAAGTCCTGACTGCCGCATATTCCAGCGATATTCTGACTATCCTGATCCCGATTGCCGTTGGGCATTGTTGGGCTGTGTAGTCCTGCCTGGAAGGTCTCCTGGAAGGCAACCCAGTCAGCAGTGTTGTAAAAGGAACTGGGGCCAACCTCTCCGATTGCGTCAAAGTACTCGCTTACATTCGGTAGCCGGGATTGTCCATTCCATGTCGGATGTTCAGGATGGCATTCGAGGTTTGGTGCTGGACCATGCAGGTTGAGAGATGTACTTGAGCTACGTCTGCCAGTAGAGTCGCGTGACGGGCTTGCATCTCCAGTCGAGCCTTTGCGGTTACCAAACAGCCGATGGAGCTTGAAACTGAGCCTTTCGATAAACTCGCCAACTTGTGAAGGCCTTCGCGCTCGATCCATTCCGTGTTCTATCCGGTTGGTCGCAGGGCTGGGCATCGCAGGAGGGGTCAGAGGTTGCGAAAGGTCGATATGGGACCATGAACGCGACATCATATCGAATTCCAATGGCAGTGGTGCGCAAGAACAGCTTATGGATAGAGTGGAGTGGGATTTTTTTCTCCGCTTCCCAAGGCAGCCATGCGTGTGCACAGAGTGTTTTGATGCCGGTCGTTTTGACAGAGCCCGCGGGGAATGAGGCAATTGAAGTTGTCCGGAATCAAAGTCGAGTTGGTGAGCGCTTACAGATGACGGCTCAGTACAAGATGAATGGTGACGAGACGGGGGACCCATAGCCCAAGGTCACTGAGAGAATTCAGGATACAATCGAATTGCGTAGATGAAGTGGCAATTGGGCGTCCTTGGGCAGGATGAAATGTGATCAAGATACCCCGGCAGACTTTAAAAGCTCGCGTGTAAGAAGTGGTACGATGGGCAACAAGGCTGCATCTCGGGCCCACGCACTAGGGACGTATTCGTAGCATCGGCAAAAGTGCTCAATAGTGGGCGATGCAACAAGACACAGGTCGGCATGATGGCATGGCCCTAGCTGGAGAACCATGGCACCAACCATATGACATTGTTGAAGCTGCGACGGAACTGTATGGAAGAAATGATAAGGTCTCGTGTCCTGAGTCGTGCATGATATGTACCAGACACGACTATACCGAAGCTTTCCAACAACCCCCTGTCTCATTGAAACGTTAGGGATAAAGAGACTTTCTCAAGTCCCACGGTCCTGTCCCCTTGTTTGGGTGTCCTAATAAGGAAAGTTTCGCCATTTGCGACCAATGTTGCTATGTAACTCTAGATCCTGGGGCAGCGTCTCCACTGGTACCGGCTCAAAGGAACAGGTTGCCGGGACACCAGACGGAATCATGCCGAGTCCATCAAGGTTGCTGCCGGATGACAAGAGGGTTCAGCGGAGCGGTAGACGTGCGGTAGAGTGTCTTGTGGTGCATTGCCACGATTCTGTCGCAGCCGAGCAGGCGCTGGCGGCGAGAGCGCACGCAGTCGAGGGCCTTGTGCGCGCCTGGAGAAGATGACATATTTCTGACGGGCCGAATGGTGGCTCTGGGTTAGGATGAGGATAGACGGCAGTGATGCCGCTGGATCAGATTGGCGGTTGAGGTGTGGTCCGGAAGGAGGTCGGAGGAGAGAGGCAGCCCCACATTGCCAAGGGCATGTCGTGACGACCTGCCTGGAGAAGAGAGCCCCTAGCGCCGATCTGCAAAGGCGCCACACCAGCCCGCCATGCCACCACCATGCCACCGCTGGCCACCTGTGAAGCGCGAATACTTGCGCATGCCCCAACAACCTCCCCAAGGCCCCTGATGCCGCCTCGAATGCCGCTGGGAGCGCCCCGGGCTCTGCCGTTGCGACGGGCGCTCTGGGTCCGCCTGCAGTCTCAGCGGAGGTTTGCCTCGAGCTCCGCAGAGGCACTCGATGTCTACGACGTCGTCTGCGTAGGCGGAGGACCGGCCGGCCTGAGCCTGCTGACAGGCCTCAAGGCATCGCCCGTCACCAGCGGGCTCAAGGTGGCCTTGATCGAGGGCCAGAATCTGCACAAGAGCCGCCTGGCGCAAGACGCCAGCCTCGAGAGCTTTTCGAACCGATGCAGCTCTCTCACACCGGCCTCTGTGAGCAACCTGCAGGGTACGCATGGTCGTGTGGATGCTCCATGGTGCCATTGTCTAACCCGCGCTGTGTAGAAATCGGAGCATGGGCGCATGTCAACAAGCCCAGAGTGCAGCCCTACCAGGAGATGCAAGTATGGGATGGTGTGAGCGATGCGCGCATCTCCTTCGACTGGCATACCGCGAAGCCCCTTCTTGCGCCCCGTAATCCCGCCCAGCCTACGACCATCGCATACATGATAGAGAACGTCAACACGGTGACTGCGCTGCTGAGCCGGCTCGAGCAACTCGGCGGCGTCGATTTCTACACGTCTACCAAGGTCGACTCGATACAGCTGGGCGCCGACACAGACAAGGTGGATTTTTCGTCGTGGCCGGTACTCTCTCTGTCCAATGGAAAGAGGCTGGCCGCAAGGCTGCTGGTGGGAGCGGATGGGGCAAACAGCCCAGTGCGTGCGTTTGCAGGCATCGAGTCCCGAGGGTTCGACTACAACCGGCACGGCGTCGTGGCCAGCTTGAAACTCGAGGGACAAGGCTGGGGCGGACCAGACCACAAGATTGCATACCAGCGCTTCTTGCCCACGGGACCACTGGCTATGCTGCCGTTGCCGGGCAACATGTCGACGCTTGTATGGAGCACAACGCCCGAGCGTGCAGCTAGGCTCAAGGCACTGTCGCAACAGGACTTTGTTGCCATGGTGAATGCAGGCTTCAGACTGTCGCCCACTGATCTCGAGTACCTGCATACACTGTCGTCGGGACACGAGGAAGAAGTTGCCTGGCGCGAGAAGCACACGCCTGTCGACGAGCACGCCATACCCATGCGCGTGACCAAGGTCCAGGCCGGGACCGTTGCGTGTTTTCCGCTCCGGATGCGACACGCAGACACGTACACGGGCGAGCGAGTGGCACTGGTCGGCGATGCCGCGCACACGATACATCCGCTCGCAGGCCAAGGCCTTAATCAAGGACAGGGCGACGCCGCAGCGCTCGCTCGCACCATATCACATGCCGTGCAGACGGGCCAAGACATTGGGTCTACATTGGCGCTGGAAAGCTACAACAGCGAACGGTACGCCGAGAATAACGCCATGCTGGGCGTCTGTGATAAGCTGCACAGGCTGTACAGCGTAGAATCCGGCCCAATCGTAGGGCTAAGAAGTCTTGGTTTGAGAGCGGTGGATGCAATGGGCCCGCTCAAAGGCTTCTTTATGAGCAAAGCAGCAGGCGGGTCGTGAGCCGCAATCCTTGTACTTTGATAGTTGTGCATATGTCTGTATCCATATACTAGCTTGGCAAGCCCACGGAACCTGGAATCCGGCTTGCACAATACCACACACACACACATTTGCTCCTCGGACACGAATTTTTTTTTTCGCTCCCGTCTGTGTACATGCCATTCACCTTCCTAATCCATAGACTACTGAAACATTCAATCGAGATCGAGACCTCTGTGCCTGCAAAGCCGCCCCACAAAGCCCGCTCAACTGACTAACCAAAGGTGCTCCATGCATACCCGTCCCATTCCGCCGCCAAAGCCTCTTGTTCTTCCTCCGTTTCCATCTGACCCATTCCCGTCAGCACAATGGCTGACCAGCACCAACGCGAGATTGAGGCCTTTGGCTCCAACGACGACTTTTGGATTTTTGGATACGGGTACGTCCAGCAAAGCACTACTATGTCAATTCATCTATTATTTCCTTTGCCATTTTGCATGACTCGCATCGCCCGCATCGCTGGGCTCTCCCCTTGCCCTTGTCCTTGCCATACCCTCCATCACACACACACACCTCTTTTTTATTTTATTTTTTCGCAACCAAGGCAATCCCGACATGTGTGCGCGCCGTCGCTGCATTGGCGTTGCTTTGTGGCGTTTTCCGAGCTAACCCGCGTTGTTCTTGCATAGGAGCTTGATCTGGAAGCCACCGCCACACTACGGTACGGGCCGTTCCTTTAATCTTCGTTGACCCCCCCAAAAAAACCGACGCGATCAGAGAAAAAAAAAGCACAAAGGGAATGTACTCGGTGCTATTTGGCGGAGAGAAGAAAAAAAATAAGCTTAGCAGTGGATTGGTTTTTCTGGCCACGCAAAAGAGATGGGAAAGTCGGGTCCCGCCCTCCGTCATCATCCACTCACGCATCCACCCCCACATGGCCTTTTTGATCTTTAGCGTCGATCTGCATATTCACCGGAACCGAGCGATCTTTCATCTCTACTAGTAACTACTCCTAGTAGATCTTGTTCTTGTTCTTGTTATTCTTGTTCATGTCGTTGGAGAAAGAAAAAAAGGTCTCAAATCTCTAACAACCATGCAACCAAGCAGACCAGCGACTTCCAGGCTACATTGAAGGCTATGTACGGCGCTTCTGGCAGGTACGTATACGCAGAGTCCGGTACTACTTACTACTTTTACCAAAAAAGGCTAATGTAACGGGGCTTTCCTCCCCATATCCAGGCAAGGTAAGAAATATGGTTTAAACCCCCCCCCACGATTCTGCACGCAAAAAGAGAAGCCAAGTCGGATGGATACCTTGCAAGCAGAAACAAGTGGATGATAGTTGGTGACAGTTGAAAACTTGTAGCGAAGATCACCGGGGTACGCCCGAGGCGCCTGGGCGCGTCGTCACGTTGATTGATAGAGCGCATTGGGCCACGTTGAAAGATGAGGTGAGATTTTGATTTCCCCCTTAAGTACGTGTACATACACTATGGACCTTGTGTACTATGTACATATACGGTTTACGTGAGATGATTTTTTTTGGTTTGGTTTGGTTAGTACTTTTTCGAGGAAAGATGTGGTTTGGCTGTTTTTTTTTTCTTTTGTTTTCGGCCACTAGGACATGGCAACACCCCGATGCTGGTAACCACTTCATGTCCATGTACATTTGCATGCGGCATTTTGATTTTTCTTCCACCTATACTAAAAATGCGCTTTTCTAGCATGATTCTCCTACACGCGTCTGGGGCGCCGCCTATCACATTCCCAAGCGGCATGTCGAGGCCGTGCGCAAATACCTCGATATCCGAGAGATTAACGGCTACTCGATCCAATTCACACCCTTCCACCCGGCCGTCAGCAGCGCACAGGTCATTGTGGAGCCCGGAGCGCAAGCCGAGGAACCCGCGTCGCCCTTGTCCGGCATCAAGGTTACGAGCACGGCGACCGTCATGGACGAAGTCGAGAACATCAAGTGTCTGGTCTACATTGGACTTCCCGAGAACCCCCAGTTTCTAGGCTCCCAGGATCCTGACGCCTTGGCCCAGAAGATTTTGGAAAGTAAGTTTCTTCTTATTCTTCTGCCCAGTCGGCTTACTGCTCTGCATGTCTACTCTTCTAACATGTGCTGATGGATGGTTCAGGCAAGGGCCCGAGTGGCGAGAACAGGGAGTATCTGTATAATCTCGAGATTGCCCTGTTAGGATTAAGTACCGACAGCGGAGATGAGCACGTTAGTGACTTGGTAAGACGGTGTAGAGCACTTGAAGAAAAAGGGGGCGTCAGGGAGGAAGACGGGGGTGACGACGAGGCGGAGATTTTGCACAAAGTAGGAAGCACAGAGGAGCAAGAGGAGGTTGAAAGGTAGATGATGACGGAGCCGTAGTGCGGACCAATCGAAACCGTATGATAGAGAGGGCTGCATGCCATCAGCCACAACAACGCCAGAGAGATGCATGAAGAGGCCTAAAGATGCAAAAAAAAGAGTACAAACCAAACTATGCCCATGCGCCAACAAGAGCCATTAGCAAGGCGCCGCCGATAACACTGATGCACGCCTGTAGTCGGCGCTTGCCACGCAGAATGACGTAGCTCTCGTCGCTCAGGAAGTCTTCGGCGAGGAGCTCGACCAGACCAGCAAATAGAAGTAAGCCACTGGAGATGGCGTTCATGAAGCCAACCGTCAGTAAGCCAGCCTCACTTGCGGGGTCGTACAGCCTGTGGATGGCCAGTCCTATGGCCTGGCCAATGGGCGTCGTGGTGCCGTAGGCCAATGCCATGAGCCAAGGCTTGAGCGATCCAGGTGGGAAGTGAACGGCGCTGATTCTTGCGCCGAGGGCAAAGCCTTCAAATGTCTGGTGGAACGAGATGGCGACCAATAGCACAACAAAGGCCGTGCCCGTGGCCACGGAAAGCGCCATGCCTATGAAGACGGAGTGGAAGAGGATGCCAGCCTCGAGCAGCAGGCATTGCAGGAGCAGCTTCTTGTTCTGAGCCTCTGTCTTCTCCGGGGTTTCGGGAGACTCGCCGCGAGCGTGGCTGTGCTGCTTGGGCACCTGAGGACCTGGCAGCAGCTGTGACTCGTCTTCCGAATCTTCCGCCTGCTGGCGAGCCAACTCCTCCATGGTAATGTCCAGATCAGAGTCATTGTCGTCATCGTCATCGTCGCGGCCCATGTCGTCGCCCATGGATTTGCGGCCGCGCGCTTCAGTGGGCATGCTTGGCGTCATGGGGGATACGACCGAGATGGAGGGTGATCGGCCAGCCATCAAGTTGGCCGACGACTCGACGTCGTGGAGCATGATGCCCGGTGCATGGCCGTTTGTGCGCGCCGTACCGTTGGCGTACATGCCGTAGCTATGGCTCCTCTTGCGGGCTGGGGGCGCATGGTCGGGGTCGGTGTCGAGGCCCAGGTTCTCGTAGCCTGTGCCGTGCACGTGTCCGGCGCCGCGCGAGGCAAAGAACATCTCAATGGCGACGACGACGAAGACGGCCGTCATGGCGACGAGGCCGGGCATGGCTGGATAGCGCTTGTTCCAGAAGTGGGGAAGACATGGATCGGTGAGCGACTCGAAGGCGGTGGGCAGGAGGTGGACGAAGGCGGTGGCTATGAGGACGCCGGTGCCAAAGTGCCGCGAGATGAAGAGGAACTGATGGGGGACGGGGATCGAGGGGAAGCGCTTGACGACAATGGGGAAGGAGCAGGCTAAGGATGCGGGTTAGCGGCATGTCCGAGGGCGCAGGTTTTGAGGGGGGAAAGAGGGGGGGCAACGGACCAGCAGTGCTCAGGGCGAGGATGAGGGCGAGGGCGAGGACGTGCAAGGTGGTGTTGTAGGTGCCCTTGTTGCCCTTGTGGCCGCAGGCAGGACGGCCATCGGCGGCGTCTTGTCGTCGAAGCAGCTCGGCATGGAGGAGGTGGGCGGGGATATCAGCGAGGCGTGGGGGAGACAGCATCGTCGTCTGTCACAGTGTCGGAATGCGGGCGCCACGGGGGGCTGGCAAAAGCAGCTGCAGCTGGGCGTGGTGGTGTGCATGGCCGGTGTCGACTGAAGTAGCAGCGGCCAAGGGGACGCGCGGACCCGGTGCGCTTACCCTTCCCCCTATGTGCAGTAGCAGTAGGGACATTTGAGGGTGAGCCGGACCTCGGGAGCGCCTTGTTCCTTGGGCCGTCGACGCTGATGTTCACACGCGCTGTTGGGGCACGCATGCTGCGCTCGGCGAGCCCGGTGGGAGTGGCAGTGGGAGTGGCAGTGGGAGTGGCAGTGGGAGTGGCAGTGGGAGTGGCAGTGGGAGTGGCAGTGGGAGTGGCAGTGGCAGTGGCAGCCAGGTGCTCGCCGGCGTTGATCGCATCGTGTTTGGCAACGGGCCCGATATGCACCATGGGGCACGAATCGAGCAGAGGCGGGACACAAGCATCCGACGTGCTGATGGTGCAGGCTTCGATAGTCTTCTCCTGCGCCGCCTTGGCGCGGCGGGCCATGGCTACTACACGTACACCTCCCTACATACTAGATTCATCCATATACATGTACATGCACCGTACATGTACTCGGCCCCGGAGACTGGCTGACTGACGGACGGACTGACGGACTGACGGACTGTCCAACGCCTCCTCGCGTGGCCACGGTGGATGCAACGCTACACATGCATCCATGCTCCCATGCTGCCATGCCTCTATCCATCCATACACGGAGCACGATAGACCTGCGCCTGCAGCCGTCGCCACGGACCAGGCTCGTGACGCTATTTTTGATACCTGACGTACATGGGATAGCTAAGTACTTATAAGCCGGGACCCTGCTTCGCCTTGGACGACGGTGCAGCCGGCTACTACTACAAGTAACGCACGAGAGAATACCGCCTTCGCATCGAGGAGCAGCCCGTTGCTCCCAGGGTCCAGCAGTCGCGGCCCCCTCGCCCCCCTCGCCCCCCTCGAACCTCCCCCCCCCCCCCCAGCCCGGCTTCTGCAGCCTAATACGAATCAGGTCCTTGATAATACTATAGCTTCCGCCTCGCCGCCCCTCTGCCCTTTCCCAGCAGCTCTGCCAGGAACCGCATCCCCCCAGCCCCCCAGCCCATCGCTCCCGCAGGCATACTACTACATGTCATAATCAAAATGGTGGCAGTGGCAGCCGAGCATCGATTAGGAAAGCCTGGGCTAGTCACTCCCCGTACCCTTTGCCCGGTCACGCCCTGCTGAGCCCCACCACTGCCCACGCACCACTGCTCTCCCCCTCTCTGTGCACGACAAAACAGCGCCCCGCTGGTTCTGCCACGGGCGCAAGCTGGCGTCTTCGAGGGCCAGAGAGAAGCCAAAAAAACAAAAAAAACAAAAAAAGAGCGAGAGAGAGAGAGAGTGAGAGCGTGAGAGTCTGGCGGCAGCTGGGCCCCAGAGACGGCGCCGGCGCGCCTAGCTAGCAGCCCAGAATGTCCCAGCAGCACCAGCAGCACCAGCACCAGCACCAGCACCAGCACCAGCCGCAGCAGGGCTTTCTGTTCGTCGACGCCGCCCAAGCAAAGACATCTCGCCAGGGCCGCCGCAATGCCCGCTCGTTTGTCATGCAGAATGCGCGCAGGAAGAACCCGTGGTCGACCAGCAAACACGCTGCAAAGCAGAGGAAGCCCGGCAGCCCTGAGAGCACCAGCACCAGCCCCAACAGCGTAGGCACTTCTCCCTCGACCCAGACCCCCAACACGGCCACGCCAAGCCCTCCGCTCGCCCTGAAGCCCTCTGATTACTTTCCTCCCCAAGACCGCCGCCACCGACCGCGCCCAAGACGAGACGTCTGCCCACACTGCCGTGTCGCCCGCTGCCGCCCCGGCGAGCGCCTGTGCCTGGCGTGCTTGGTCCGCCGCCCGCCGCCCGCACACGACCCCAGCAATGAATCGTTTGACCCCTTCCGCACCGCGTCTGTCGACGTCACCCGAAGCGTCTCGGAGCTGTTAAGCCATTGTAAGTCGTGGTAGTCCCTGCATCCACCCATCCATCCATCCATCCATCCATCTCCTCGGTTCCATACCGACAGTTTACCCGTCCAGTCTCCACCGAAATGGCGCCGGGAATCATTGCCGTCGACATTCGCCATCGCTCTACCCTGATGAAGTCCGACTGGTTTGGCACCGCCATAACTAACCAGGGCTTCATGCATAGCCTCTTGTCCACCATTGCCCTGCATGCCTATGTCTTTGGCAAAGGCACCATCGACGCCATCCTGTACCATCGCGCCCAGGCAATTGCTGCTGTCAATGCTGCCATACTGACGCCAGAGGGCATCTCGGACGCGAATATTGGCGCCGTCTTCAATCTGCTCACCGTCGAGGAAAGCCTGCTGCTGCCGACCTTCAGGCTTGACGAGGACCACATGGCCCAGCTCCAGATACACCAGAAAGGTCTGCAAAGAATGGTGCAGCTGCGCGGAGGACTCGGTGCGATCAAGACAAATCGCATCCTCCAGGCCTTTATGCTTTGGTGCGTAGACACCTTTCCCCCACGTCGCCGCCTGAACTGGGTTGGCATGTGCTTACTGAGCACCAGGCACTCGACCGCTCACGCCGTCGCTTCGTTCCAAGCACCCAACCTCTCCACCTTGGATTTCATCAGCACCGCAATCTTCCCACGCCACCCTCCGGGATACCGGCCCAACATTTCGCACCACTTGACCGACTACTGTCGCTATGCAGGTATCAAGTCGTCGCTAAACGCCTTGGTGGAGTCGGTCCTCGTGCTGATAGCCGACCTCAATGTCTGGTTCAGCGACCCCCAAAGCCCCCTAGATCCCCTCGATATCCAAAACTTTGCCTGCGTCTTGGAGTGCTCGCTACTGGCATGGCTGCGGGAGAACGAACAACTCGTCACGCCTCTGGAAGACGCCCTATGCGTCGCCCTGCTCATCTTCACCGTGCGCACCACCGAAGCCATGAAGCTGCAGTCGCATGTCCACCTCCTCCACTTTGCTGCAAGTAAGCGCCTCGAGAAAGCACTCAACTGCACCATCCGAACCGAGTGGCAAAACTGCCCCGACCTTTTACTCTGGATCCTGTCCATCGGCGCCATATCAGCTGACCCCTCACCCGAAACGGCCTGGTTCGTTTACCAGACATCGCTCGCCTGTGCTGAATTCGGCATCGACTCGGCCGAGATGCTGCTCGAACGACTACACCTGTGCGGCTGGGTTAGCTACAAGCTAAATAAAGCTGTATGTCGCCTATGGGCTAGTGTTGTTAATCTCAGGTTAGATGACCACAAGATCCTGCCAATGCATTCGTTTGCTTATATATGATTTCGTCTTGTACGTAGGCTCGCGCCATATTTCGAAGCGCCCTTCAAAGCTGAAGACGCCAACAGCCCCATCGGACCTCTGCAGCACCATGTCGCCGAACCAGACTTGGATGCATGGGAAAGTATCGACTGGGCTGCTCTCAGCCTGGGCCACGACCGCGCGGACAATGAGCAAATCAAGACTTTGGGCACAGGACATGGGGCCACGACTGGGACACCCAGTGAGACATATAATTTTGGAAGTGGCTACGGGTTCGCATGTACGTCTCACAATGTTGATATGTGCTCAGAGGATACATATCTACCCTCTCATGACCCTCATGACGGACGCTAACGATCTTGGCGCGCTTGAAGGGCCTGCAGCACATCAACTGTACGCACGCTAGATAGCCACAGGCAGGGAGAGGCTTGCTTCACTACACGACTGGCATATGTTTGCCAAAGACACTCATAAGCTTGGTCTCAGTCCAGGGCAATTCACGTCACTTGTGAACACACATATACCCTACTCGACCTTTGCTTTGCAATCGTCGACAGGGTGGCTCCTATACCGACAAAGGAAAGAGATGTGTAATGGTTCTGAAGACATACTATATGCTGTTTGACAAAACTGTCATCAGTGTAGGTTCATACATGAAACACATTGCTCAAAGTCAAGGTGGCTCTGATTGGTGAAAGCTCGGTAGCCACAGTGGCCTATTTAGGACACTGTTGGAAGCGATGGCGCTGAAGCGGCAGAGCCAAGCGGCAGAAGCCATGGTGTCTGCGGGAGTATGAGAGAAGGATTTGGGAGGAAAAGAACAAAACTACACGGAGGGAATATTTGAGCGCTCCTGTACTCCGTCCCTCATGTATCAAGGTCGACGGTCTCTAGCAAAAGAGTTACGCGTAGCGCCCAATTCACAAACAGCAGTTTCAATACTATCATTTCTCAGGATCCATCAATTATGGTACAGCGTATAATTGGGACCCAACCGAATCCATGTGAGAGACGTTCTAAATTCATGGCATTGGTAGTCAGTTCAGTGACGTCATTGGATACTTGGCTCACGACCAGAAAGGACTAGTCTCCTCGTGACACCGCGATCCTGGGAATCGCGTACCCTGTCGTGGCGAGACTGCCTTGGACCGATGGGACTACTCAGCAGCTTGCGACTCCAGCTATGCCGCTCAACCCACAAAGTCCCTCCGTGCACAATCAAATGATCACTCGATTTATCAAACATCCAAAATCTACAAACTTCGATGGCGAGCAAGACAAACCCACCAAGCGTCCAAAGACTGGTGATAGTCCGAAAAAGGCACCTCCTACACCACGCAAAAAGATTAAGCGCCAAGCACCCGAGTTGGAGGGTCATGACGAGCGTGTGGAGCTGAAAGTAGAAGAGGAGGACCACGTAACAGATCTGGAGAGTGCACTGCCACATGTAACCGTTAGCGACGATGCCATCAAGGAATACGAAGCGTATAAGGCGTCACAAGAAGGCGAAACCGAGGCAGCCGACAAACGCTTGGAAAATCGCACATGGATCAGAGGCAAGAGCTCGCTCTACGTCGATGCATTCAATCTAGCACTGGATACTGTTTTGGATGAGGAAGGACACCTCTTTGACGAAGCAGAAGCAGACATCTTTCGCATATGGCGGGGCTTGAATTATGAAGCACAGTACTTGTGGGTGTCAACTGCTAACGGTCTGCGTCAGAACTAATGTTGACCATGATTTGCAGATATGTACGATTGTTCCTGCGAAAGACATCTGCCTGGCATCGAATAAAGAACCTTGGCTACCATGACGATATCTCGGATCTTGAAGCCGCGGTCGAAACGTTACAACGTACATACCAACTGCCTGCATCATCTTCCAAAGCCGAGTCACATCCGGGCGAGCTGGAAGGGCCGGTAGAGACGGTGCTGGGAACTTCCTTCACTTTTGCGGATCGATCCGAGGAAGAGATAAGCACACTTGAAGAGGCGTCGTCGCTATTAAAACTTGATGAACTCAAGGCTCTTGCAAAGGACGCCAAGGTCACAGGGAAGAACAAGAGCGAGCTTTTAAAGGCCCTGCGCCGCACAAGCCAGAAGCAAACTGGTCTAGGCTACGTTGGGCTGAAACGCTCAGATTCGGAAAGGTCTAGAGGATCATCCGTGTCTAGATCCCGTCCAGAGACTCCAGATATAGAGGTGGAGCTCGAGGGTGACCTCTCGGATGACGCCAACCGCGATACACATTTTACGCGTAGGATCATGCAGGAGACGGGATCGTGTATACGGCTTTCGCTGGCTCCCTTGAAGCTCTTCGAACGCGTCCATCTCGTCTTTTACCGTTCGACGGAATGGACAGAGAAGTCCCTTACAACCATCATTCTGGCTAAGATTGCACGCCGAAACTTTCCCGAATACATTGTCTCTCGGTCAGCAAACATCTTCGCTTCACGGTCATTACTGTTGGAATACGAGGCGTCCGTCCGCACTCAACATCGGATAGACGGCATTTTAGAGTTCAGCGGTAGACCTACAGAGAAAGGATACCAGGAAACTCTAGACACATTCGAGGAGATATACCCTCGCTGGCGGGTCCTTGTTCAGGAAGAGCAGCAAAAGGAAGATGGTATATATCACAGTGGTGAGGGCTCATACCTCCGTCGACTATCACCAGCCTGGGTATACACCCGCATCGTCCACAAAGCGCTTGATGTACTCAGGCGCCGGAAAGAACACAAACGCGAACACGAGATTGTAACCGAGTTGTTGCGCCAGCGTCTTTTCCATCACTCGCGGAGAGGTGCATGGTATCAACGGAAAGCACTGCTCGAAGAACACTACATGGCAGCGCTCACCGATGCAGAACAGAGAAGCGCGGAGAAGCAAAAGAGGCATTGGAAACTCATTGCGCTACAGACATGTGAAGATGGCCTACAGGATAACCTTGTGCATATTATCCATCATTACGATCTCCAGAAGCGCATCACCAAACTTGAAATGTCTCTCAATTTTGCCAAACGGCTACAACATGACTTTTCACATGTGCGCTTAACAAAGCCGGTTGAAGTCACCATGGAAGGAACGCGGATCGAGCGTGAGAATTCCTTGTCGTCAAAGCGCAGCAACTCTCCACATCCCGGAAGGCGTGGCGGCAAGACGGTCTGGATCGACCCCCGCGAGGACGGCGAGTGCTCAGTCGAAGCAATGTGTCTGTCGCACTACCGTAACCAAGGCTGGAAAGGTTATCACAGCGAAGGCGGCATAATAAGAACTCTCTTCGCCTACCTATTCTTCGACGTCCTCTTCACATACGTACCCAACGTATTCCAGACACCGTACCAAACTTGCCCTCTGGACCTGCACACCGATGCTTTCTACCCCTCGCGCCTCTCCGAGATCAACGCCCGGCTCAACGAGATATCCAACGGCGACGCGCCAGGCATCATCCAAAGAATATACAACGACCACCATGAGCGAAGGACTTGCGTCGTTGGGCTCGACTGGAGCTATGATGTCGCTGATCTCCTCGAGATTGCACAGTGTTTTGATGGCGAGGCGCTCGCTATGGTATGCAAAGTCATGGCACAAGAGTATGGGCAGAGAGGCGGTGGTGTCCCTGATCTCTTCCTCTGGAAAACCAGCCCGGAGGAAGGAGGCAAGGGCGAGGTCAAGTTTGCCGAAGTCAAGAGCGAGAACGACCGGTTGAGCGATACGCAAAGGCTTTGGATCCACGTGCTTTCTGGCGCGGGAGTGAGAGTCGAACTTTGCGCTGCGGTGGCTAAAGAGGTCAAGGTTGTTTAGAGCATGTTGTTATTGTCACGGCTGCTATCTTATCATTACACATATTGGTTACATCTTGATCGAGTCCTGGGAAACGGGACTTGCCAAGTTCTTTTTTAACCACAACCCAGATGCTCAGACGGCGTCTGATCAATGACAGCTACTCTGTACCTCGGCAACCCCACTCCCCAGCAGCTATCCGCCAATCACAGCCACAGCCAACGACTACATAAGACCAAGTAACCGAGTCTTACACCTTAGGAAAGCATATATGAATACAAGAAGCCAGAATACCCACCCAGTTACACCTTATTCATCACGCCGATACTCCCAAACAGTACTAAAAAAACCAAGGAAAAAATCCCCCAAAATGCCGCACCCAAACACACCCGTCATCATAGGCGTCGCCGACATCAAAAACCGCTCCACACACATCTCAGCTGCCAAGGAACCCGCCACCTTGATGCTCGAAGCAATACAAGCCGCGCTCTCAGATGCATCTGCCTCTTCCACCGCACAGCTCCAGGACGCAATCGACAGTATCGACGTCGTCAGGACGTGGACGTGGCCCTATCCAGATCTACCAGGGTTATTGGCGACCAGGCTGCAGGTCCAGGATCATGTAAGGTGGACGCGGTATTCGGAGCATGGCGGCGATAAGCCGGGGAAGTGTGTCGATGAGGCAGCGAGGAGGGTGGCAAGGCGCGAGTGTAGTGTTGCTGTTGTTACGGGGGGTGAGGCGTTGGCTTCTTGTGAGTTATCATTTTCATATTTCTATTTCTTTCTTCACTTTGACTTCCTTTCTCTATATCTGTTTATCTCTTGGTATCCCCGTTCATTTCTTTATGAAAGATGGCGAGAATACGTTTATGCGCAACGTGCTGACTTTCCATTCTACACTTTAGTATCTGCATGTGCGGCAGCTAAGAAACTGCCTCCGCCCGGCTGGACGCCTCCTGCGTCAGCCGTCGACTCTGTGTTTTCGCCTACGGGGCGCGATCTGGGAAAGAGTTTGTATTGCTCTTCATCTAGGGCATTGTTACTACTGCTAATGTTTTTGAAGATCTCGGGGCTATCCATGGAATCGGGGCCCCGATACACGTGTATCCTTTGTATGAGAATGGGTTCCGCGCGCATCGCGGCCAGACGCCCAAGGCGAACCATGAAGAGAGCGCGAGGCTGTATGCTGAGTTTGCGCGTGTCGCGGAGAAGAACGAGGTTGCGTGGAATTACGGCAAGACGACGAGTGAAGAGGAAATTGCAACGGTTGGGGGGAAGAATAGAATGATTTGTTCTCCTTGTAAGTAAAGCAGTCCATCCGTTTCTACTTTCTTTCCTCTCTTTTCCCCCGTGTCTGTATCAATACCTCTGTACGCTCAGTGTCACTTACACCTCCTACAGACCCCCTCCTCATGAACGCCTTCAACACAGTCAACCTCGCCGCCGCCATGCTCATCACATCCACCTCCCACGCCGAGCGCCTGGGCGTACCGCGCTCCAAATGGATCTACCCACTAGGCGGAGCTGGCACTGCCGACGCCGACGAATTCTGGAAACGCCCCGATTTCCACTCGTCCCCGGCCATCTCGCGCTCCATCGACGCCAGCCTGCACGCGTCCGGCACGAAAAAAGAGGAACTCGACATCTTGGACATTTACTCTTGCTTCCCCATTGTACCTAAGCTCGCTGCCCACCACCTCGGACTGCCGCTGACGGGCGCCGAAAAACCACTCACGGTTCTCGGCGGCTTGACCTCGTTTGGCGGCGCGGGCAACAATTACTCGATGCATGCGCTTACCCAAGTCACGCGGCGGCTGCGAGACAGCAGGGGCAAAAAGAAGGCAATGGTGCTGTGTAATGGCGGCGTGCTGAGTTACCAGCACGTAGTTATTCTGGGGAACGAGCCCAGACCAGACGACGAGGCCGTGTATCCTGACGAGAACCCGCTTCCAGCAAAGATTACTGATGTAGCGGTGCCGCGGGTTGCGGTTGAGCCGCAGGGCGAGGCTATCGTCGAGACGTACACGGTTGAGTTTAAGCGCGATGGCACTCCGCTGAGGGGGTATGTTGTGGGGAGATTGAAGAGTACTGACGAGCGCTTCTTGGCCAACCATGGCGATGAGGATACGCTCAGGCACATGGCAAGTGGTGTGGTGGAGGTTGTGGGGAAGAGCGGGTGGGTGTGGCCGGACGCGGAGACAAAGGGGCGATCATTATTTGCGTTTGATAAGCCTGCGAGGCTGTAAACTTCGACTTTTTTGTTTTCACTCGGTCATACAGGAAATCTGGATGGTGGTGTAGTAGAGACGGATATTTTATTTTGCAACTTTTCGTATGCCCGTGAAGGCCATAGTATTATGTAGAATGCCCGATAGGTCCAGACGAAGAGGCTGAGTTGAATGCCGTGAATGATCAAGACACCTGTGGGGGCTATCCCGACCGATCATTTTGTACAAAATTCTTCCTAGCTTGCTTCAAACTAACACCCAGGTAATTATGCGAGCAAGGCGTCACTCAGCCGTATTACCAATGGCATCGCTGACATGCGAATGAACATCTGCTACCGCTGTCTCTAAACGCTGCTTGTAATGGTCGGGCTTGCTTGCCGTTCCTGCTAGACATGAGGTATCTTCAATCTTCTGCTTGGGTAAGAAAACGACAACGGGAATGTTGAAGAGGGCTTACTGCAGAGAGCGAACGCACTGTGACAAAGATGGACACACGGTGTGAGCGTCCCGTAAGCATACGACCTGGGATTACGAGAAAGAAGACAGCTAGATGCTGGCGCTTTGTTGAGATGGTGACGCTATAGCATCTTCATCATCTTCCAAGTCCTGAGCGGATAGAGTAGGCACCGGAAGCCTGTCAAAGGCGTTTGCTGTGCCTTTGATCTGTTCGAGGACTTGGGCGGCAACTGCAATAGCATTTTCAGGAAGTCCTGCGTGTATGTTAGTGCTAGTCACGATATAAAGAGCGTTCCCACGTAGGACTCACCGGCAACTCTAGCCACTTTCAATGCGTGGCTTTGTCGATTGACACCTCTCCTCAGTCGGTGGACATAATAGAACGATCCATCAGCTTCTTCAAACACGTCATTGCAATAGCAGCTCAGCTTTTCAAGGTCTTGCGTCATATCAGTGAGCACATGGAAATGCGTTGCAAACAATGTCCGGCACTGATTGACATGGTAGAGGTGGTGGAGACAGGCATAACCCACGGCGATGCCGTCTTCCGGTGTCGTTCCTCGCCCAACTTCGTCCATGATGACAAACGATCGGGGTGTGGCTTCTTTCAGAATCTGCGCTGTTTCCAGCATCTCCACCATGAACGTCGATTGGTCTTGGTATAGGTTGTCCGCCGAACCGACACGACTGAAAATCTTATCAACCAAACCAATCTCTGCGTAATCTGCTGGCACAAAGGAACCGGTTTGCGCTAATATGGATATGAGTGCGTTTTGCCGCAAGTACGTGCTTTTTCCAGCCATGTTGGGACCGGTGATGAGCCATATACGCTCTTTGTTGCCAAGTTGACAGTCATTTGGTGCAAAGATGCGCCCTTGTTCGCTTAGCCCATGTTCGACAACAGGATGCCTACCACCAATGATGTGATGTGACGGCTCAGGACGGAGAATAGGACGATTGAAATGTTTCTCCAGAGCAAGGACGGCAAAAGCGCAGGCAACATCCAACTCGTCAAGTACTGCAGCATTGCGTCGCAGTTTCACAAGGTTTCGCACCACAGCCTCACGCAGCTCTCCAAGCACGCGTTGCTCTTCTGTCCGAATACGAAAGCGCGTCTCATCCATCTTGGCCCCCAAGTCAGTCCATTCTGGTATCTGGATAGAGCGGGTAGTTCTGCTGCTGCTCAAGGTTTTGGGGTAATATTCTGTCACTCGAGTTGCGTCTCTTCCTTTGACATGCGCAAAATGAGCCAAAACGGGGGTCCACTTCAAGACCAAGCTCTCGGTGCCCATCTTCGTACGCAAGCTATTTTCCAATTCGCTCTTGGACTGCCTCAAGGTGTCCAAGGTGTCGTGTAGCCGCTTGAGGGTAGGGCTTGCGTTGCGTTTCATGATATGGATATCCTCTCTACCGTCCGTGGCGCTCTTGAAGCTTGGTGTTATTGTATGGGGTTTGGGCTGAATGCGCTTTGGTATGCCCTTCAGATCCTCTTCACCAGCTTCTCTACCGAGTACATCCTGAGCTAGGTCTGACATTTCCTCGGCCTCGGCGCTCTCTACGCGATGATATTCAGATAGGCCTTCTTCGTCGATAGCTTTTTGTATACGTTTGGCAAGCTGGAGTGGTAGCACTAAATCGAAGCGACGCTCTAGCATCGCCATACACTGTCTGCGCCGGCTATCGGGTATACCGGTTGCAGGGTCGATAGGAGTAGCATTTCTCGAGGCCACGTGCCTTTGTATGACGTCCAAGATTGCAGAAGTTGTCAAGATCGTCTTTGAAAGCTCCATGAGGTCATCAGGGCTGCCGCGACCGTACGTGAACTTGGTCACTAGCCGAAGAGTGTCGAATGTCTGTTCCAGTAAAGCAGTAATGTCTTGACGAAGCTGTGGATACTGCATCATCTCCTCTACCAGATCTAATCTGTCATTAATGGTTGAGAGCGACATTGATGGGGCAGCTTCATTTCATTAGCAGTCTCCAGAAACGACATTATTTACGCACTTACAGAGACGCTGAGTGAGAAGTCTGGTTCCACTCTTTGTGACAGTGTTCTTGACAGTATGTAACAGGCTTCCTTCGTATACACCATCCCGAATTGTACTTCGGATTTCTAGTGCCCTCAGACTATGTTTATCGATGCTCATGTGTTCTTCAGCTTGATGCCTTACTGGGGCTCGGAGCTGCATCTGCGAACCACGTAATTGATGCTTTACATAGTGTAGCAATGAGCCACCTGCAGTCACTTCGCCAGGCGTGAATTTGGCCATGTCGAAGCCATCTACGGCATCTTCCAACATGGGCTTCCAGTCCTCCACTGTAAGCCGGTCTTCTGGAGGCTCATGGAAAGTAATGGCATACCCGTCTTCTTGCATAAGAGACACAATGTGCGAATAATCTGGCTCTTGGAAGACACTGTCCAAAACTATCTCTCTCGGCTTGATTCGAGCCACCGCTGAGGGCAGTGATGCAATATCCGTGCTCTGGGTCAGAAAATCGCCGCTGGATAAATCAAGCCATGCAAGCCCAACTTGAGTGCGTGGTAGGTTAAGAATCGAAGAAACGCTTGAACTACCAGGGATTTGGTGGGATGGTGCTTCACTCTTGAGCACCTCCGGGTCTACATGGATACTGAGGAGGTAGTTGTTCTCCCATGGGTCCATGAAATGCTCATCGATGAGGGTCCCTGGTGTCACAATGCGTGAAACCCTTCTCGTAAACTGTGAGTCACCCTTTGCTTTGGTGGGCGCATCGTTGGGAAACTCGTCACTTATCGCAACATGCCTGTTGAGGTCTTGAACAAGGATTTTGAGGTACCTGTCCAGTTGGTAAGCGGGGAAGCCAGCCTGAGGCTATTAGCGCTGTGTGTTAGTTAGGAATATTTGGCTGACTGACCATAGATACTGCAGGCTTCTTGCTGCCTTTTACAGCTCTCTTCCTGGACTTCCTGATGTTCAAGAGGGGTGCTAGCTCGTCTGCATGCTCAAAATATAGCTGTTGGTCGTTTCAGCAAGAGCTTTGTGGTCCAAATACTCTTAAAACGCACCTCGTAGAAGCCCCCGACTCGTGTGAGAAGCACACAATGGCTAAATTTGAGCATGTTGTTGCGCACCTGCTGCAATAGCGGAGGGTATTCTGGCTCGGAATCATCTTGGGGAGGCAATGCCTCGAATCCAATAGGTCCTTGGTGCAGGTCATCCAAATTGACAGTGGTTTTTCTCTTGGCGCCACGTTGTTGCGATACGTGAGGACCTGATCGACTGACATGCTGTGCTGCACGTGGTTTCGCGCAGGGCCGCGTCGAGCTGAGAAAAAGGCCCGCAGCCGTGGCGTATGGTCTGTATGGGGGAGGGAATATGCGATGACCAGGCGCTAGCTCAAGACGCGTCAGACAGCGGGCCCGCTGTAAAAGCATTTTGAGTTCAGCGCGATGTGTAGAAAACATGGGTCAAGTTGCGATGGTCAAGATGCAGGGACGCGTCTGCATGCGGCTAGCGCGGGACCTTCACGCGGGGTACTCGCATTGTCCAGCGTTCCGCCGCCGCCGCCGGTGATGATACTTTAGTGCGTGGCCCCTCCACGTCTCTCCCCTCATAGCAAAAATGGCGCCCCAATTCGAGCCCATGAAGAACAACTTGATTCTACGCACGGCGAGAGGTCAATGGCCCGCTCCGCTCTCCCAACGCGAAACGTGAATTGACATTCGGCAGGCGAAAAAGTCGAGCGCCCACCAATATGGGTGATGCGACAAGGTAGAGCTCCATGGCGCTTGAAAACTGTTCATCGCTGACAATCCACAGCCGGGCGCTATCTCCCCGAATACCACAAGGAAAAGGGAAACAACGACTTTTTTGAATGCTGTCGCAGCCCCGAAATCGCTTCCAATCTCACCCTCCAGCCCATTGATCGCTACGCGGGGCTCATCGATGCCGCCATCATCTTCTCCGACATCCTCGTCATACCCCAGGCCATGGGCATGGAGGTTATCATGGTCGACAAGAAGGGACCCCATTTCCCCGACCCACTACAAACTCCGGACGACAAGCAGTACAAGGAGGTTCTTGAGAGGAAGGTTAATGTGGCAGAGTCGCTCGACTACGTATACAAGGCCATCACCATGACCAGGCAAAAGCTGGCAGGGAGGGTACCGCTGATTGGCTTCTGCGGCGCGCCCTGGACCCTGCTCTGCTACATGGTTGAAGGGGGCGGCAGCAAGATGTTTATCCAGACCAAAACATGGATCTACAAGTACCCAGAACAGAGCAAGGCACTACTGGAGAAGATTGCAGAGCTTTGTGTCGAGTATCTCGCTCTGCAGGTACAGGCTGGAGCTCAGGTATAGCCCACGGCAGCAATTCGACCCACAATGCTAACTTATGTAGATGATCCAAGTCTTCGACTCCTGGGCTGGAGAGCTGTCGCCGTCGTGCTTTAAGACATTTGCTCTTCCGTACCTGAACCACATCGCCGACAACCTCCCCGAGCGACTCCGGTCTAAAGGCCTAGAGCCTGTCCCAATGACCGTCTTTGCCAAAGGAGCGTGGTATGCTTTGTCGGACCTTTGCGAGACAAACTACAACACGATTGGGTTGGACTGGCTACATGCACCGGCAGAGGCATACAAGGTAGCGCAGGCAAAGGGCAAGGTGCTGCAAGGCAACGCTGACCCCGGTGTCTTGTATGGCAGCAGGGAATCCATCACAAAGGCCGTGGAGGAGATGGTTGCTGGCTTCGGCGGTGGCAAGCAGGGATGGATTGCCAACCTTGGTCACGGTATGTCATACAGCACGTTTTTGCCTGTGCCAGCCGGCGCTAACGTGTCATAGGAATCACACCATTTGTCAAGCCGGACGATCTCAAGTTTTACTTTGAGGAAATCCACAGATTAACAAAGGATTAATTGACTTGCGGTGGCCAAGACTCTCTGCGGTTGGGACGTGCTTGGGCCAGAGTTCCCCAGAGCCTTCCCGACTGTTTGCACAATGCGATGAGACATTTATCACGTGGTGATAGCTCAGGCCGACCGCTCACATGAAGATGATGGCTGTTCTGCCCAGCCCGCCCTCGCATGTCTTGTGCTGCCCGACTGGCAAGACTGCATGGTTAGGAGCCCTGTCTCAGTTCCCCAGCCCAAAATAAAACTTTGTCCACTTTGACTAGCGCCTTGCATTTGCCAGTGGCAGACTTGCTGTGACATCAACGCGGCTTTTTTAGGACCAGCTCTTTTTTCTATTTTGTTCCAGCAGCCGGGCGGTTGCAGTTGCAGTTGCGCGATGTCGCAACAAGCAAGGGCAGAAAGGGTCTGGTCGCCAATCGCCGGCGATAAGAGCCCTACGGATCGACCGCCACCCGATTGGCCGGCCAGTCGGTGGTCCTAGCGTGCGTTCATCGAAGCTTCCGAAGAAACGAGCAGTGAGTACCTGTGCATTTGCGGCAGAAAAGGACTGGCGAAAGCCCGTTTCTAAATAATTTGGGTTGTTTCAGCTGTGGGCTGGCCAATTCGAGCCTTTTGGGCAGACGGAGCAGTGTTTTGAGGTAATCTTGGGCTGTCGAGGCCCCATGGAAGGCCATGGAATGGGTTGGAATCTTCTGTCGCTCGGCGCAGCCGGTGCATTCGCAACATCCCGGTTACTACTTTAAGTCCACAGGCGGCGCCATCAACATTTTGCTCTCACAACAAATATACACCCACTGCCTTGAGCCACAACCCCGCGCTCACCAGTTCCCGTTGTCTGTTCTTGTGGCGATTCTTGGTAAGTCCTTTTTGTCCCCATGCCCCCCCTGCAGCCGGCGTCACAGTTGGCGGGCCGACGTTCACAAGGCTGAACGTTTACCCTTCACACTCCGTGTACCTTGGCCCTGGAGCCTGCGTGCTGACCACATAAAGATTCCCAGCAACTTATCGACTCGCGCTCTCGATATCGCACTCGACATCTGCCATATCCCTCGCGTCCTCTCGACTTTTTCCCGACCCCACTAGCCCCTCTACACTTCGGCACAACCTGCAACAGCCACAATGGTGAAAGACACCAAGCTGTACGATACCCTGGGGGTAAGCATTGTCCGATGCAATCGTACAATGAGAGCACAACCTAACAAGTAGCAGGTGGCGCCAGACTGCTCCGAGTCACAACTGAAGTCAGCATACAAGAAGGGTGCACTCAAGTGGCATCCCGATAAGAACGCACACAACCCCGAGGCCGCAGACAAGTTCAAGGACCTCTCACACGCCTACGAAGTTCTCTCCGACCCACAAAAGCGCCAAATATACGACCAATATGGTGAAGAGGGTCTCGAGCAAGGTGGCATGGGCGGCGGAGGCGGCATGGCTGCCGAGGATCTGTTTGCGCAGTTCTTTGGCGGCGGCGGCAGCCCCTTTGGCGGCATGTTCGGCGGCGGTATGGGTGGAGGACGCGAGCAAGGCCCTAAGAAGGCACGCACAATCTCCCATGTCCACAAAGTATCACTCGAGGATGTCTACCGCGGCAAGGTCTCGAAGCTCGCTCTCCAGAAGTCGGTCATCTGCCCCAAGTGCAACGGTATCGGCGGCAAGGACGGTGCTGTAAAGAAGTGCGCTGGCTGTGACGGTCGTGGTATGAAGCACATGATGAGGCAGATGGGTCCCATGATCCAACGCTTCCAGACGGTCTGCCCAGACTGCCAGGGAGAGGGAGAAATCATCCGCGACAAGGACCGATGCAAGCAGTGCAACGGCAAGAAGACCATCATCGAGCGCAAGGTTCTCCATGTCCATGTTGATCGTGGTGTCAAGACCGGTCACAAGATCGAATTCCGAGGCGAAGGTGACCAGCTGCCGGGCGTGGAACCAGGCGACGTTGTGTTTGAGATTGAGCAGAAACCCCACCCACGCTTCCAACGCAAGGATGACGACCTTTTCTACCAGGCCGAAATTGACCTGCTGACGGCCCTTGCTGGAGGCCAGATCCACATTGAGCACCTCGATGAACGCTGGCTGACAGTCGACATCATCCCTGGCGAATGCATCAGCCCCGGTGAAGTCAAGGTGATCCGCGGCCAAGGTATGCCATCGTACCGACACCACGACTTTGGTAACCTGTACATCCAATTCGACGTCAAGTTCCCTGAGCGCCTTGGCAACGAGGAGGGCGGACCGATGAGCCCTGAGCAGATCCGCGCCCTCGAGTCGGTCCTACCGCCCCGCAAGGTCCCCGATACCCTTCCTCCACCAGACTCAATGACCGAGGACTTCACTCTCGAGGACGTCGACCAAGGAGGCGAGGGTGCCCGCGCGCGCGGTATGGGCGGCATGGAGGACGATGAAGACGAAATGCACCCAGGCGCTGAGCGCGTACAATGTGCATCGCAGTAAACGCTGCGATACAGTTATTGCCGTTGAAAGGATAGGAGTGGTATGAGTTTACGAGCACGACACTATGAAGTTCAGCAATGGTTAACCGGAAAGCATTCTGGAGGGAATGGAGCGTTCGGTCCTAGGACTGGCGTCGTAGGAGTCTTTATTATTCTTCATTTTTGTGGCCGCCGTTCGGAATGCATCAGTGGCGGTGGTGGGATGGCGGTGGTGTATCTATGGTGGGGTTGCTTTGTTTGCATAGCGCATATCAGGTGACTAGCTTTGCTGCAAACCCCACCAACCTTTTGTCATTACTGCGAAGAGAGAGAGAGGGAGGGAGAGAGATAGAGGAGGACCTTACGATACCAAAACATGGTTCTTTTTTGTGTTTTTCTCTAGGGCATTTTCTTTCTTAGTCAGGTTATTTGGGTAGACCGAGCCAGATGGAGCATTAACCATGTGGATTCTTTCTTCATCTTCTACATTTCGGGTCCGTCTTGCAATTCCATCATGTGCCTTGAGACTCGTGTTACGCAAGGGTTTTTTAAGACTTGCAACAGAAGAAAAAGCCGTTTTTTTTGTCATGGAGATTTGCCACTAAACATTGATGAGAATAAGAAACTTGGTTCACTACTGGCACCCGCAACGCACGCAACATACAGCAATCCTCCTGTTCATATTAAGAATCGACACTTCCCTTTCCCTTCTCCCATGCTTCTCACACGCTTACTTGCCCCTCCCACCAAACACGCCCCAACCGGCCAGAATCTCCCTCTCGCCCCAAAACATCCACTCGCCTTCGCCATACTTTGCAAGTCCCTCTCGGCGGCCACGCTCTCCCAGCTCCCCCCATCGCATCAGTAAATTCCCATCTAGCATGCCTCTTGCGCCCGTGCCAGCATCCCACCCGCCATCCGGGGTATCGCTTGCGCGGAACGCCCTTGGGTTCAGTCCAGCCGTCGTGTCGAGCGTGTTGGCAAGGTAGGCAGCGAGGTTCGAGAGGCGCCTGTATGTGTCTTCGCTGAGTGGCGTAATGAGTGCCAGGGTGCCTGATTGTGTTGTAGAGAGAATTTGGTGGAGGGGTACGGCCTTGTTGTCGTCGTCGTCTGGCGACGAAGTATCCATTTCTGCACCATCGGCAGCGCCAGAGCCAAAATCGTTGGCAGATGGCATTTTGAGGCGCGAGTGCACGGTGTGCAGAGTCGCGGGGAAGTGTCCTGTGTGGAACGTGGATTTGTGCAGGAGTCGGGATCCGGCTTCGGATTTGGGGTCTGGTGGAATGCATTAGTAAAGGGATGGAAGGGGGGTGATAAGGAGTAAGCGTACTGTCAGGATCGAATTGGAGGACTTGCAGGTTCATGTCTGCGTCTGCGACGACAAGATGAAGCTGCTCTTCAAAGGGGAGGAAGTCGACGGCTATGGTTTCGAGACTGTGCTTTGAGCGTGCAAAGAGAGACATTCTATATGGCTCTTCCTATCCAACGGTTAGAATCACACTCAGAAAGTGTAGCAGTGCGAGAAGGCTGACGTACTGTGTATCCTGTAAACCACACGCCACGGTATGCGTCGCCCATTGCGAGCATGCCTGTTCCAGGCAGGTTCTTTATATCGCTGACATAGCACTGCATATCCATAAAGGCTACAGGAAGAAGAGTGCCATCTTCTTTAAGGCCTCGTACCATGCACTTTTGTCCTTGGGCCATGATCATGAATCCTTGGGTTCCAAGTTCTGAGATGGCGGATACAGCACCTTTGACTTCATCTTTTACAATGAGCTTGAGGCGCTTATTGGTCTCTGGCCGGTCTGGCTCGGGGACGACGGTGATGACTTCGAAGATACGGATGCAACCCTTGGTCGCAAGATCTTCGCCATGGAGAATCGCCGTACCCACTGCGACGAGATCCTTGCGCTGATGCGTGTTCTCACTCACTTCGAGGTTGAGCGTCTTGATACTAAGAACTACTTCTTGAGGATCAAGAACATGAGTGTCGATAATCGTCCAGGATTTCTCGTCTAATAGTTTAATAATGCCGCGTTCAATGGTTGGCTTGAACGTCATATCTTCCTTGGGGAGTTCGTAGTGATAGGTCTCGGTCGGATCTAGCTGGTAGTCTTCCCTTTGTCCGGTGCCAATGATGTACAAGCCTGAAGAGTGGTAGGCAAGGGCGTGCACTTCAGCATCCATAGGCATGCGTCGTGCCGCCCAGCCCAAGTGACCGTAGTGGGTCTGGGGAGGAAGTCGAGAGATGCGAAGAGTATCGGTGGAATCTAGATATGCGAAGCCACGCTGGCAGCTAGAAGTGTGAAAAGACGTTAGACTCTTTACTGGCTTGCCACTCAATCCGATTACACGCGGTGCACTTGATGACTCTTTGAAAATGAATGCTGGAGTAGTGCCTCGCTGGAAGACGGTGCTATAGCCACCAATATCACCCAGTGCTAAGAGGGTGCTTTCGAATCCGGTATCTTCTGAGCCACCGTCTTCGGTATACCGTGGTACATGCTGTTGGGACTGCTTGACCCATCGTAAGTTCTTTGTCCATAGGTCGGCAGCTGAACGTGCTGGAGTGTGGAAGGCTTTGTAGATGACGAGATTATCGCTCGATGTGCGGACCTACATCTTGTTGTTAGAGAAGTGATATGAGGGGTACTTTGATAGGGCTCACAATGAGGTGTGGTGACTTGGTCGTTGCGTCACCCAAGTCAGCAGCCAGGATCTCTGTGATGGTGGCTTTTGTGGCACTCCGCTTGGGAGCATAGTCCATGGCCAGAACAGGTGGAAGGAAACTTAGTGCTTCAGCGACATAACATGGCTTCTCCATGTCCGACACTGTGAATACACGAAGGCCTCCCTCTGGTGTCAGGAGAAAAGCAAATACCTCGGTGAAGCTGACAGACTTGAACAAACTTGCTGAAAGCCACTGAGTGCCTGACAGGCCAGTAGCTTCAACATCCTCGAGCTCTCCATCGCCAGTAGCTTTGAAGATCTTGACACTAGAGTCTTCGCGTAGGATTAGCAAGTATGGGTCTGCAAAGCTCGCATTGATAACGTTGAGCTCGTTGCCGCTTTGCTCGTCCTCCATGGGGAGGATCTGGTCCATGTTGAGTTCTGATCAATTGATCAGCTATAGCACTAGGTTTTTTGCAAGATAGCTGTAACGTACCTGAGTCATAGGTGCGGACCTCTGTGCGCATTACCTGCACAACCTTTGTGCCTGCAGCCAGTACGCCGACGAATAGTGTTGAGCCCTCTTCCCGTTCAAAGTCGCCCTTGTCGGTTTCAGTGAGCTTGTTGCCATTGACCTCATATACTACAGTGCTTTCTGTGCCATCCTCACCAATCTTCGATACCACCAGATACTGGTCGTAGTCTACATCAGTGGCCATGTTGGCCTCCATGTCTTCACCAAAGGCAGCAGTGACTTCACCGGGTGCCTGTTTTCGGGCATGTACAGCCCATGTACCAAGTGCAGACGGCAGCTCTTTTGTAGCTACGCTAATCGGATGGAGTTCACGATCCAGGGCTGTTATGGCTCCAGCGGCTCCTCGTCCAGTCGATAGCATAATCTCGCCCTTGTTCAGGGATTCAGTCTCTTTTCCTGGGTGTAGGACAGCGTCCCTAATTGGCGCTATGCTCGGCAAGACATCATGTATTCGGAAGGTGTAGGCACCTGGCGCGGTAGGCTCTGACGCAGCAGCAGTAATCTTCTGAACAGCTGGTGCGGTGTCATTGTACAAGTCATCTTCCATGTCTTCCATGTCCTCTTCCTCAGACATGTCCTCATCACTGTCGACATTTGCGTTGGACTGTTTTCTTCGTACATGGCTGGAGGTGCTGTTCCAGCCCAGCATGACCGACTCTCCGTCTTCGCTTCCGATAAAAAGGCGTCCTCGTCCGAGATTGCTTGTGCAGGAGGCGGCGGCTTTGAGGAGGTGACCGCCATGATCTGCCGCAACGGTTTGAACAGTCATGCCCGACACAGTTCGGCCGTCGAGCGTGAAAGTTAGAACAAGCAGCCGTCCGTCATTGAGCACAATCAGCACGTCACCCGCCTCGTGAGATAGAAGCTCGATACTGCAGCCCTCGAGGCGCAAAGCCAGGTCTGACTGGTCGCTGAGTGGGAAAGCCGTGCCAGCTTTGGCGAACTCATTGACCGCCACGCCATTCGTCTTGCCTCCCTGGTCGACATGTATAATCTCGTTGGCTCCCACTAACAGCGCACCTCCTATGGGCGAGGGCAAGGGCACCACTCGCGTGATATCGTATGGTAGTCCAGAGACTGACAAAAGCGTGGTGGAGGCTTTCTGCTCAAGATCAAGCGTAAAGACAGAGTATGTGAGGATGTCTTTCCGGTGAGCGAGCAGCGACGGGGCGGTGTCGCGCGAAGCGGCGACGATGCCAAATGTGGGTTCGCGGTATTCGTGCAAGAAGGCGAGGTGGACTGGGTGTGTGAGGGTGGGGTCGAGGTTTGTGAGCGGTAGTATGAAGGAAGAGGAATAGGGAGTCGTGCGCTCGGCGGAGGCCTCGGTAGCATTTGGGTGCTCGGGTTTGGTCTCTTTGGGAGCCTCTGCATCCGAGTCGTAGTCATCCTCGACAAGATCACGCTGGCGAAAGGGAAGAATGGCGAGGTTGTGGGTGCCAAACTTGAGGGCGGCACACCTGCTGCTGGGGTCTGCCGTCAAGAAATTGTATGTGTCTTTGAGATCAGCGGACCAAGGAGCAATGCCGGGCAAGTCTGGGTTCTCATAGTAGTGTATTGATATTGTATGGAGGTTGTACGACTCGGGATCCCACTCCACCAGACTCAGCTTTGCATCCCGAAACGCCACCAGCAGCGCCTCGCCCTTTGACTTGGTGTTGAGCGCCTTTACGCGCGCCAGCGACACGACTGTGCCCGCGAGGGGGAACTCGCCGACCAGGACCAGCTTGGCGGTGCTCTCAGTGCGCTGCAGCGGCACGTCGGCCGCCTCCGTGTCCAGATTGGCGGCTGCATTGGCCGACTCGTTTCCCCCGCCCGGCGTGACTTCGGTGGTCGTCGACTTGAGCTCGAAGATCTGGAGCAGCGAGTTCTTTGCGACGACCAGGTTGTGTGCCCTTGCGTGCAGCAGCGGGAGGTGGATGGCATGGCTGACGGCCGTCGGCGGGGCGATTTCAGTGTAGCACTGCATGGTGGTGATGGAGCGCGCGTGCAGCTCGTCGCATGGCCGAGTGGCGGGGCGGAGGCGAGGCTGGGGTTTGAGCAATGCCCGCGGTGGTCTTGTCTGGCGGCGGCGGTGATGGTGGTGGTGGTGGTGTTGAGGCGCGTCAAAGAGAAGCTGCATGCATGCGCCAATCCTCGGCTAGCGCGTCGCGTGCAGGGATTACCCCCGCCTCCAGCATGACGGAACGTCATCCTGCTGCAAGCTGGGGGAGCAGTAGCGGGCCTACAAACAGGCTGCTCTCTCGACTCTCGACTCTCCCCCACTCGACCCATTGCACATCTCGATACGCAGAGCGCGAGATTGTGCCAGAGAGGCCGACCAATTCACCGCTGCAGACAGCAACGACACCGCCGCCATGGCCCTCATCCAAACCAGCCTCATCTGGGTCGCTTACGCCGTCGCCGTCGCCCTCCTCTTCCTCATCGCGTCCACCTTCGTCTACGTCTACCAGAAGCCGCGCGATCGCGCTGCTGCCGTCACCATTGTCTGCATATTCACCACCCTTGCGCTACTGGCGACGGTCCTGCTGATCCCCGTCGACGTCGCCCTCGTCTCATCCACGTCCAGATCCAGCCTCGGTCGCAAGAAGGACTGGGCCACGCCGGACAAGGTCGACAGCATCGTATACACGCTGCGCATCGTCTACTACACGCTGTACTCGCTCGATGCAGTCCTCTGTCTGCTCGTCATCCCCTTTACCTACTTCTGGTACGAGGAATACGACGAGGATGCCGCCGAGCACGGAGAGCAGACGGCGGGACAGCGCATTGGCGGCGCCCTCAAGTGGACGATTGGCTTCCTCGTCTTTGTCGTGGCCATCTTCCTTGTCGGCTTCTTCGTGCCCTTTGCAAAGCAGGCCAAGGACGACAAGCGCCTCGACCTCGACTACTTCAAGCACCTGCTGTCGGAGAATCGTAAGCATGCCCCACCCAGACTGTGACACGAACACCAGCTAACCACCTGCAGATGGCGAGCGCGCTCTGTCCTTTGCGCTCGGATTGCTCATCACCGTGGGAACTGTCCTGTACGTTCTCTACACTGGCGCCGGCCTGGCGCTTCTGCCTGTTGCCATGATCAAGTCGGCGCCTTCCATCTCAGCGCCTACCCTCGCTGCGAACACTGCCTCTCAGCTGGAGACCAACCGCGAGCGCCAGAGGCAGCTCGAGGGCCGCAACCAAGGTCGCGACGGCGGATTGGACAGCAGGGACAGGCGAGAACTAGAGGCTCTTGTTCGCGAGGAGCGCACTCTCATCCGCCGCGAACGCCTTGCTGCCGAGTCGAGCGGCGAGGACCGCCATTGGATTGTCAAGGCCTGGATCAGGACCGAGGCGTTCTTCCGCCCGCTCAAGCTCCTCGGAGGGCTCATCCTCCTCGCCTTCGCCCTTGTCATCTTCGCTAGTATGCTCATCACTGGCATTGACAAGGCCAAGAACTCCATCTGCGGCTCTCACTGCGGATACATTCTTGGACACATCAACATCTTCCAGCCTCTCAACTGGATCCTCGTCAAGTCTTCCAAAGTCTTCCCTGTCGACTATGTCTTATTTCTGCTGCTCGTTCTCTTCTTCTTTTCTGCGTCTGTTGTTGGCATCGCCACGGTCGGTATCCGCTTCTTGTGGATTACCATCTTCAAGATCCGCAAGGGCCACACTTCGCCTCAAGCGCTCCTCATGGCTACTGTTCTCCTCACGCTCATTGTCCTCGCCATCAACTACTCGGTTGCCATGGTTGTTGCACCTCAGTACGCTACCTGGGGTCCGCAAACCTACTGTGACATGAAGACCAACAGTCGTGACGAGCAACCCGACTGCAGCGAGCACAAGAACCTCATCAAGCCCTGCAGCGAACTTGCCACCAACCCCTCCGCGCAGCAGGTCTGCACACCCTCTGTCCTCAGTACCTTCATCAACCGCGTCACCATCAACTTCCCCTTCTTCGGCGTGGTTCTCTTTTGGGCTCAATTCGCCTTTTTGGGCGTCTACCTCGTTGTCTTCATCACCACGCTCTTCAGAGCGCCCACCCTTGACCAGGAACAAATGGATCGCGATCTCGAGGAGGAAGAGGAGGAGGGTCTACTTGCAAGCACCGGACGCAGATTCAACGCTGCATGGAGTGATGCCACTGGTCGCGCCACCAAGCCTACCACTGGATATGGTGCCACCAACTCAAGGAATGAGGAAAATCACTAGTTTTCAAGTCGTCTTGCCAATTCATGGAAATAAGGTTCAAAATTGTTCAGTGAGCTAGAGTACAACTCTGGGGCGAGCGTATACACCGGCTTGTTTTGTTCTTTATGTTTTTCATCAGTGTGTTTTTAGCTATGCTTTTTCTTATAAAGCCTTTGTTTTAGTAGTTGTGCGTGTATGCAAAGAATCGATTTCTTTTTCAAGGAACAAGAAGCTAGTCGTCGATGTCATGAACATTTGTTCCCACACGTTTGATGACCAACTCATTCGCGCAAGCAATATGGCTGGAATATCTGAAGAGGGTAGAATGAAGAACCACCGCACATATGCAAACATGGTTTGGCCAACTAAAGGGAAGATTACCAGTCTTCCCCTTACAGTATCATAGAAACTCCATATCCCACGCAATGCACTTGACCAGGGTGAAGGCGGTGCAGTAACTGCCAATTTGAGGTTTACACTTTGGTGCTATTTTGGTACCTATGCGCATAATTCACAGGGCCCTGGGTGTAAGGTGAGAGATGAAAGAGAAGAAAGGAGAGCGGAGTACACGCATGCCATGATGACGTAATAGTCGTGAGCCATGGTCTTGCTGATTCCGACTCTTGTCCTTAATATCCAACTCTATATCCAGGGCTATAATACCGGGGCCCGCAACATCGACAGCAGCCACCACTTCAACTTTTTAGCCATTATACGAGACCGGGACGACAGTATATTGCGCGGAATGCCGTTGCGGAAGCCGTTGCGGAAGCTGTTGCGGAAGCCGTTGCGAAAGCTGTAGCGAAAGCTGTAGTGAAGGCTGTGGCGAAAGTCGTGGCGTCGAAGCCTTCTTACCCTCTCGTGACCCCGGACTATAATGCCCCTATGATGCACGCAGAGGCCCAACAACGGCGGTATTTAACCATGTCGAATGCGTACAGTAAACGCTCGAAACAAGCACCAAACAAATAGGTGCGTGCCAATGTTCAACGCCAAGCAGCACCATGGCCAGGCTGTATTTCGCACATTCCAATTCAATCCATTCCGTCCACCCTGTTATCTTGTCCAAGCTCTTCGTCCAAGATTCTCACATTGCTCTCCGCGCCGAACCGATGCATCTTCTTGGGTGCCACGAGTGGCAGTGCCCGAATCTTCGGCGCCTCGTTTCCGGGGCTGCAACCTACCAAATCGCAGGCTCCGAGCCGGCTAGACTTGGCGCATAACAGACACTTCAGTCGCCTTTTCCTGTCGCGTCCACTATTGGCGTACTTATCGCACTGGCCAAGACAATATCGCAAGTCGGCCTGGCATGTCCGCGTGTTTCTACCTTGGCAAAGGCTGCCCAGCTAGGACCTAGATGAACACCTTCTGAAATGGGTTAGTATACCGCCAGTCTTGACCTTCCGCAAGGAGCATGGATGCCAAATGATGTCCAGACCATACACAGGTACCAAGACAGCATCGTAGAATGCAGTGGTAATTTGGTGATGCCGGGAGCGAAAACAGGGAGCGCGCCCCGTGGACAAGACTCCTGTATATATACCCATGAAGCTCTACCGAAACTTGCTCATTCCAGCTCAATCAGCCTCTCCATATCAGCCAATATGAGGTTCTCACTCGCTACGCTTGCTCTTCCTGTTGCGGTCCAGGCCGCCCATTTCTCCAAATCCGAGTATGCGTCTGGAGCAGTTCATCAAAAGCTGATGAAGCTGAAGGCGGTATGTTGAACCCGTCGTCGCTGTTATCTCCGTCGCTAACATGTAAAAGGACCAATGGGAAAACGATGCAGCTCAGGGTAAACAGGATCCTCTTCAGTGGAAGTCATGGAAGGCCATGAAGGGTGCCAATGCCACAAGTGTGCCTTGCAAGGACGGCCTTGCTGTAGTTGAAGCAGGCAATGCAAACCAGACCTTTCGCTGTAAAAATGTCAGTATATCTAATCTGCAGCAAATGGCGACGATGCTTACAAGCAATAGATGGACTTTTACGACTTCCTCAGCCATGCCGACATGGGTGGCCCTGAAGGTCGGGGAAGCTCTTCTTGGGGCTGGAGGGCTGCAAACGGCCGCGAGTTTGCCATTGTGGGCCAGTTCTCCGGTGCTGCATTCGTCGAGATCCTCAAGGATGGCCAGATGCAGTACGTGGGCCGTCTTCCAGCGCAGAGCGAGGGTGCGCGATGGCGCGAGATTCGAGTCCTCAATGACTATGTCATTATCGGCAGTGAGGCTGTCGGCCACAACGTTCAGAGTCAGTACTACGCTTGCCATATCGAGCATGACCCAAATTACTAACACCTTCGGTAGTCTTTGACATGAAGAAGCTATTGGACGTTGATCCTGCCACGCCCAAGACATTCGACCCCAAAACTGACCTGGTTGGATTGTTCAGCGACCTGCCCATTGGCCGCACTCACAACGTAGTTGTCGACTGGGACAACGAATACATTCTGGCTGTTGGCGCCCAGCCCCGCAACCAGACATGCAAGGCCGGTCTTCAGTACATTGACCTCTCCAACCCTAGCAAGCCCAGCTCTCCAGGATGTTCTAGCCAGGACGGCTACGTTCATGACGCTCAGTGCGTCACTTACAATGGACCCGACCGCAGATATCGTGGCCGCAACATTTGCATTGGCTACAACGAGGACACGATGACTGTATACGATTCAACAAGCAAGGATGGCAATCCTGCCTCTGAAATCTTATCCACCCTCTCGTACCCGGGAGCGACATACTGCCACCAGGGCTGGTGGACCGAGAGCAACTGGCATCAGTACGTGCTGCTGAACGATGAGCTCGATGAAGTGGAGAAGGTTGGACCGGGTGCTTCGGGTCGCCCAGTTACCCACATTGTTGACCTTACGGATCTGCGCAACCCAAAGGCCACGGGAACATTTTTTGCCACGGACCAGAAGGCAATTGACCACAACCTGTACATTGTGGACGGTCTGGCTTACCAGAGCAACTATGGCGCTGGTATCTGGGTTCATGATGTCAGCTCCATCAGCAAGGACTCGACGGGCAAGGATGTCACTGTCGAGGGCTTTTTCGACATCTATCCCGAGGATGACGCTCAGGGTGGCGTGGTCGAGTTTGTGGGCACATGGTCGCACTTTCTGTTCCCATCAGGATACATCCTCGTCAGTAAGTTTATGCAATCCAAACCAGTAAGACTCGGCGCTAATTTCTTGTTTCAGACACGATTGAGCGCGGTGCATTCACCGTCAAGCTTGCAAGCGGACGTGGAGCTCAGCCTGGGCCTGGCCACGGCGGAAAGTCGACAGGAAGAGGCCGGGCGCGTTTTTAATCAATGCCATGGCATGAAAAGTATTGGCTCTCCATGTGAGAGAGATGGAGAGAGAACAAAAAAATTAATGATAATGCTGCCTCTTCACAAACCATGTTTTGCGCAATAAAGGATGCCATTGGATCGCAATACGTGCCCTGATTTTTGTCAAGCACCAGGTTCCAAGCGCTACGCCGGATAGGGTAAAGCGCCATATCTGCGTTACACGTCGACGGCTGTCATCTCACGTTATCATGTCACTTTGTCTCTCCATTCATTGCGCTTCATGTCACGGTCACGCGCGCTGATTCAGAGAGAGAGAGAGACAGATAGACAGACAGACAGACAGAGTTTCCCTAATGACAGGCAAGCAAAACCCCTGGTGACGCTGGGTGTTGTGCTTGGCGCAGCAAATGGGGGTCTCATTGGTGTCCTTGCCCCTTGTTCGCAATCTAGTGGAAATCGAACCACAGGCTGACACGGCCTTGTGCGGATAAGAGAGAGAGAGAGAGAGAGAGAGAGAGAGCGTGGGGTTCATAAACGCAAGGGGTACTGACTAGCCGTGCATGTGTGCGTGTGCGTATGCGTGTGCGTGTGCGTATGCGTGTGCGTGTGCGTATGCGTGTGCGTGTGCGTATGCGTGTGCGTGTGCGTGTGCGTGTGCGCGTGTGTGCCGGGGATCGTCACAGCGATTGCCGCAGTCCCCCAGCCTTGAACGCGGGGGGAGCAACTGCTGTTATTAGTGAATGCCGGCATACACTGTATACAAGTAGTACATGCATGCTCGCTGGGAGTCGGGGGACGAAGGAAGCGCGTCTTCCAGCACAGCTATCGCCGATGAAAGAGGAAAAAAAAATATCCGGACTTGGCCGACTATACGTATGTGTGTATGTACAACCAGCTGGCCATGGGTGGCTGGCTGGCTGGCTTTTGCTTGCTGCGAGGTTATCGCAGGGGTGGCTCCAGCTCCCCCATCTCTCTACTTACCCCTACCACATATGTAAGTATATACGTCGCACCAAGCAAGGATAGTATAAGCAACAAGGGAGAAGCAGAAGGGTATCCAAGGTGCCAAAGCATCCGATTGGGAGCGGGGAAGACAGAGAAAGAGTCCTCGCGCGCAACACCCCCAACCCCATGCTGCAGGTCCCCCCCCCCTTCTCTCCGAGGAAACAAGTGTAGGGGTATTTTTTTGCTTACTAGTCGCCGCGCGCGGATGTGCATGGATTGAAGTTGGAGTTTGGAGTCGGAGTTGGAGTTTGGAGCCTTGTACATACTGTGGGATGCTTGTGTCAGCTTTTTCTCTTCCTTTACTTAGTTAGTTACGACAGGCTGCGGGTGGGTAGGGGGGGTGCAAATAATCCGAATATACCCCCCCATGCCCCCATGTCCTTGTATGTAGTACATCCGCCTTGCACCGGACCGGACGTTGGACTCACCCCACGCATGTATGTCGCATGTATGGATGCTGAGTCGGACTCCGAGCCGGCGACTGACTTGGGCGCGTACGAGTACGAGTAATCCCCCCCCACCGAGCATAACACGACATATGTATGTATGTACGGTGATACTACATGCCAAGCATTTGCTGCTAGAGTTACATTGACAATCCATGGGTAAAACACATGATACATACAACACGTATACTCTGGCCTTGACACAATCTCACTCATTCTCACTCACTCACTCACTCACTCACTCACTCACTTGGCCACTCACCGATTTTCTGACGAAAGAGCCTGCGGTGAGGTGAGGTGAGGTGAGGTGGTCCAATGAGGAGAGATGCGAGTACGCGTCACGGCCATGTCCAAGAAGTTTTTTTTGACTTGCCTTTTGCTGCACCATTGATTCGTTCGCGGGCATGTCGATTCGGTCCAGGACCATTTCCAAGAATTTTTTTGCCTTTGTCGCAGCGCAAGCCTGATTCGTTTTACAGCCACCATATGCACGGTTAACAAACAAACAGCCAGCTACGTAGCTATTGCCAAGACTTGGACATGTGGATTGATATTCGTATTTTCTTCATTGCAAATACATGGTCGTATTTTAATGACTACTCGTTGGTTGGAATGATAAAAAGTACTGCGCTAACGACAGATATCCGCCCGCTCACTGCTATGCAACATGGTAAAAAAAAAGGGAAAAAAAAACGTATTGGCTCAGAAGCGATAAAGGCTTTTGGTGTGTGAGCCGTGCTTGCTTTCTCAGCAGAACCCTTTTGATCGGATAACGCGCTTGCCAATCAAGATTGACTGTATCGGAAAGATAGAGAAAAAGGGGAAAAAAGAAAAAAAAAAGGAAGAAAAACGCCATCTGAAGCATGCAGCCTGCATCCAAACGCCAGGTTCAGTGCAGAGGCATGTCTTGGAAACGAGACGCAGCTTGACCCGGCAAGTTTGAGTCAAGTGATTTTGGTGACTGAGTCGAGAGTCTTACAGAGAGTTTTCGACCTGGACGAGTTCTTCAAAGGCATCTCGCCACTTGCGGGATTCTTCCTTGGAAGGCCTGGGGAGAGGCTTGCGGGCATAGCCTCCGTAGCCGTAGTGTGCCATGAGGGCGGCTTTGGTGCCAATGATGCCTCCTTGGATGGCTGCCCAGTCGCCTCTGGCAACCACAGCCTGGAGCTTGCGGGCCTCTGCGAGTTTGCCCGCCTCGAATAGCTCAATCAGCTTGACGCACGCCTTGGGGGCGATGTTGGCCATGCCGCCGATAATGCCCGAGCCGCCGCCGATTAGGGTTTGGAGAGTAAAGTCGACTGAGCCGCCCATGCACATGAAGCCCGACCCTGGATCCGAGACGGTAGCTGCGCGGGTTGCTGATGCGATACGGTTCAACTTTCCGGTGTTGCCGCACGTCAGCTTACAGCCGACAATGTTTGGATGTTGAGCCAGGTCAATGATGACATCTGAGTTGAGGTCGAGTCCCGAAACGGCGCCGGGGTAGTTGTAGATGAGGATGGGAATGGGCGAGGCAGTGGCTACGTCGCGGAAAAACTCCTTGACTGTGTCTTTGGAGAACAAGCCCTGGTAGTATGCTGGAGGAAGGACCAAAGCGTAGTCTCCGCCGGCGGAGGCAGCCTCTTCGCAGAGCTCTATGCATTCCCGGGTAGACTGGGCGCCGCATCCGACAATGACTGGCATGTAGCCAAAGCCAGCTTCGTCAAGAGCCTTGCGGGTGGTGCTGGTAATGAGATCGCGCTCCTTGTGCGAGAGATGAACGGCTTCGCCATTGGACCCTTGAGTGGTAATGCCAGCAACACCAGCCTTTGCCAGACGGACTGCGTGGCTGGCTACCGTCTCGACGTCTACGTTTTCCGAATTGGGCTCGAAAAAGGCTACGGTAGGGACATAGATGCCCGGGACCAGCGACCGCCGGATGCCAACATCGTTGGAAGTCATGGAGCTGGCGTCAAAGTCGGTGTAGCGGTTGTCGGTGTAGACGGCTTGGACAGGATGATGGAAGCCCGAGTCTTGAGTGAAGCTGTTGGCAGGAGAAGGTGCGTCGTGATGTGGTGACATGACGGAGGGGTTTTTTTTTCCTCGGGGGGTGGAGGTGTTATTAAGGGTTTTTATACCGACAGAAGCTTGCAGACAGAAGCGGAACTTTTTTTTTTGCTTGACAAACAAGTAGCGGTACGATGGGAGGGAAGAAAAAAACGGGACGAATACGTCAATGGTGGATTGATGTTTGGTAAGGCCCCAGGATGGCGCAGCTTCTTAAATGCTCCAAAGGGCGGAGCAGGCGTGGCAGGTTTGACAGAGGCATGATGAGCGTGGGGGTCCAGCTGACGGGTGCCATGGGGAGTGGTAGCAGTACAGACCAAAGGGGCGGTGACTCCCGCAGGTTGTTGGAGGCGCAGCTCTGCAGGCAGCCGATGCCAGGCACAGCTGTTTGGGGCTAGCGATTGAAGCGGCGTTTGTTTTTTTCGCTCACGCTGCAGGCGGTGGACAGGGGGTCGGGGGGAGAGAGGCTGTGAACATGGGATCGTTGGCCGGAAGGCAAGGGGCCATGGCTTGTGACGATCTCTGGAGATTCGTGGCGCTGCGCTGATAGGGCGAGGGGGGGGGGCACCATGCGAAGGGTTGGCGGAATCAAAGGCTGGTGGGAAGGGTTGCTGGATACCGTTCGGGGGGTGAGTTAGTGTGGGGGTGGGGAATGGTGGCAGGCGTCCGGCGTGGATGGGGCACCATCATCTGATTCGGCTCGGCGACGACGGGGGGAGGGGGGACGTGCAGGGCCGCTATGCAAAGGGTAACAGAAACGAAGGATTTCCAGCAATGATGCAAGACGTGGCAAGCAACGTGTAGCAGCAGAATTGGCGTCACAAGACCGTATGCGGCATCAGCGCGGCAGGCGAGCAAGGCCACATGCGGGCGAGGCTATGTGTATGTGTGCGTGCGTGTGTGCGTGCTAGTGATTGCGGCGGGCGTCGGAAGGGGTCCAAGAATAATCCGAGTATCAAAGAGCGAGGGCGTCAGCGTGAGGGCGAGGGCGAGGGCGAGGGAGTGAGAATGAGGCCGATGAGGGTGACATTGTGCCCCCACGCGCATTACTCTTGTGGTGGTGGCGTGTGGCCCAAGCGCGGCCCCCGCGCTGTCTGGCTCTGGCTCTGGCGCTGGCTCTGAGGCTCTTTTACGGGTCCCTAAGCACAAGTGCAAGGGCGCAGATGCAACGACAGAATTCGACGCTGGATACGGGCGCAATACGATTGGATGGACGCGTGTATCTCTAGGGCGCGAGGGGGAGAGGCGTGCAGCGTGTGCCCCCCTCCCCCCCGACGCCAATGGTGGAAGAGGACGACTGTGAATGGGCGGGCAAGAAGCCGAGCAGTGCCTTCGGCATTTGCGGCGGTGGACGAAAAAACATGCACAAAACAGCCATGGTGGATTGGTATAGTATAGTATAGGAATATGCTGCCAAGTGGAGGCGGCTTTCTTTTTTGGCGCTCGCCGCAAACGTGACCCACAGGCGTCGTGGTGGTACCTGATGGTCGGTGGACCGGTGCCGGTGTATTATTGATGCTGGCACTGGCACTGGCACCCCACGCGATACCTGCCCCATCGTGTCCGGCTTGTTCCGCTGTTTTGCTCTACCACTACGGCTGCTCTAGACAGTCGCACCCGGGGCAAGGCAGTCGATGCCGCGCACGTCCAGTGTCAAGCTGGCAGTATACAGTACACCTGTCTGTACATGGTGGCCTGAGGCGAGTGGCCTGGTGTCTTTACCCGCCGCGTGCCCTCGACGCAGACTGACTGCACGGCGCATGCTAGTTCTCACGTAGCGCGCCATACGTGGGCGTGTCACAGCCTCGCTCGGAGCATGAGCTGGGCCCGGGCCTGGATGGACATGTGTACATGTCGTGTAGATGAATCGAGGCCGAGGCGTGCTGTAGCAGGAGGCGCCAAGGCCAGCAAACACCGACGACGCTATTACCCCACAATTTGGCGATCGGCGAGGCCAAGGGCGAGCGCTGTTCCCCGCCTTCTTACCGCGTTGGAACACTGCCGCTCCATGCATTGAGGCCCTGACAATGCTGCCCAAGTCCAAGTGCAAGCATTGTGCGGGCTTAAGCCATCCGCCCCGTCCACCGCACGCCCGCTGGTCATGCCTCGCTTGCGACATGGGCCCGTCAGCTCTTGCTCTTGCTCTTGCTTTTGCCTGTTGGCGAACCACTGGAGACACCAAGAGGGAATGGCAAGGCGGCAAGGAACCCCTTGGAAAGGCCAAGTGCAAGTGCGACATTGACATGCCCATCCACATTCCATCCACATCGCATCCACTCCCGCCCACTCCCGCCCACGCCCATCCACATGCACATGCACATCCAGCGGCGTCTATGGCGCTGCCGGAAATAGCGCCAATGGGGGGCGACTGCGAGCAAGAGCACGAGCCTGCCCAAGGGATCATCTCAGATCATGCGGGGCACATGCATGGCCTCGAAGCCAGACCGTCTCCCTTACCACCACCACGACCACCGCCGTCACCGCTTCACATGGCAATGGAAAAAAAAAGGACGACCAAACCATGATGTGGCCTGATGCAGCCCGCACTGTCCGCATCCGTCTACTCACCACTCGCCTTCCGAATAGGAAAGATAATCCTGCCCCTCGTCATCATGACATGGCCAAGTCTTACCACGCCGCCCCCAGCTGGAACACGCACACGCACACCCTCCACACACACACACACACACACAGGAATTCCCACAACGCCCACTGCCCACAGACATGTCCCGAGGTGCAATTGCCATGACCTCGACTTAGCCGAGGCTATTCACCAGCAACCCAACCACACTGCCCACGCTCGCTGCGTGTGCTTGCACTTGCCGCGACGTTGGCTTCACCGCGTCAGGGTGTTCGTCGATCCTGTGTCATTGCCGTGCGTGGGGGGGACTCCCTTGCCAGCCAGAGCCACCATCCCTCCCACACAAGACACGACCAACGGCTCAACGGCAATTGTTGGCATAGCTTGTTTGCCACCCCAACCCCCCAAAGAGCCTCAGTTCTTCGTTTTTTTTCTCTCCCACTGCCACCCGCTTCTCTTAACCCAAGTGGGCCGCCTGCCGTGCTGTTTGCCGTGTGTCGCGCGCGTAGCTACTAGGAATAGATGCCAGCGTGGTGTGCCAAGCCATGCCCACACGCTGCCCTCTCCACCTCCCATCTTGCCGTTACACTCTTCCCGTCCTCTTTGTTTTTATGCTTTTGCCTCTCTCAACAATTTCAAACGGCAACCCACCGGCATTCGAGCCATACCCCCAACCCGAGTCGTCTTCTCCACGTCCCAAGCTTCACACCACCACTGCCGTCACGTGCCTGGGCGGGTCGCCTTCCACATGACCAAGTTGAAGTGCTCATACACTCCGACCAGCCAGAATAGAAGAGAGGGAAAGAATTGCTCCTGCGACATGTTCATTGCACACTTGCACTGCTTACGTCTACTCCTCACGCTGAGCAACCCCCCTTTCGCACACTTGCAATCATGCTCGAATCGTGTGCCGAGCATGGGTTCACCGGGCTCTATGCTAAAGTTTACCGGTACAGCTAAACTTGACGGCACAGCTACCACTACCACGAACCCCCCCCCCCCCCCGCTGCGCAGCCAGGACACCAACATCAAGCGCCGTTTTCTCCCGTGTTTACAACCGAGGCTTGCTACCCTGTGACGACATGCATACCAACAATGCTACACTGTTCGACGAACCCCTCTCCACCACGACATTACTCTTCGTTGCAATCGCCGCACGCCTGAAAACCCTCATCGGTGGCGCCTCTGATGCCTAGACTTGGCCTTTGGATCGTATATGCAAGCGAGAAACGGCAAGGGTCTACATTGGGCCAAACGGCCACTCCACAAGCACATGAAAATTCAGATGCCATGTCGATCCTACCTCTTGCTGAGAGGCGCTTTTGCACACGGCACAGATCTACATTACCGTAGAGGGAAAAAATCGTGGCAACCTGAACCATGGCCCCATGGCCTCAATCCCAAGGCCTATCCCTAGCTTACCGCGTCAGCAGCTTTCGCGTATACCCAAGCCCTCTGCAGAATGCGCCAAGTACAGCACGCCCGCATCCCGGATACTCAACACATTGTATACTCTGACCCCGTTATGGAGAATAAGCTGCAGCCACCGACTTGTTTCTCAATTCTCGGCCTCCCACCCAACAATATTGCCCACCTCGACGTTGACGTCAGGAGATGGCGCCAGTGGCTGGCTGACCGTTTGATGAAAACCAGGCAGTTGAAGCCAACAAACACCATAGTAAACAGGCACTTTGTTCTGCCTCAACATGCTCAGCCGCTCGTCACGCCAGCTTACATGCCAAGCAAATCCAGATGAAAATCCAGATGAAAATCTACTCAAGCGATCCGCCCCATTCCACCTTCTCAACACCATATCGCTTCCCCCCCTCCCCTCCCCCTCTGATCCAGCAATCCAGCCGCACGCCGCCTCAACCCCCCGGTATATCTAGCCATTTGTTTTCAGAGTCGGTCCGAGTACTGCAGATCTTCCACCAATCCGCACTACTCCAATACAAGTCTATCGGCTGCATTGCCCGACTGATGTTCGGCAACCCGCTCGCTTGTCGTAAAATCCTTTACCCAACAACTCTGTAGTCTTTACGCAAATCGTGGGGTAGCACACCTTCAAATCCCGCATGCACGCTTCTCTTGTACCGATTCGCTATCGTAGCATCCTCCACTTGCCCATGTAAGCCGATCAGTGTTCCTGCGGTGCTCTAGGCGCTGAGAGACTTGGTGTGCCGGGGTTTTTCCAGGCATCCTCGCACGTCGTGTTTAGCATGTGTTTCTCCGATGTTTTCCGCTTGTTGAAAATATAGACACACATGTCAGATATTCCCCACTTTGCGCCCTTTGCCCCTTCAAATTCCCGGCTTGGCTTCCGCCATCCCATACATACATGGCTGCATGCAGACATCATTGCTTGTATGTAATATGTCTCATGAGAGCATGTCGCGTATATGCGATGATTATGAAAAATAAAAGCCGCAAGTGTACTATCATTTATTGTTTAGAAAAAAAACAAGCACAGTATGCAATCCAAGTGCATACAACATAACGTTGATAGTTTAGACTAGAGTACATACACCAAAGTGAAATACCATGGTATTCTTGCCCCTCCTCTTTTCTCATCGACTCGACTTGATAATTCGACTCAACTCGACTAGTTAAGCGGAGCTAAGCGGAGCAAAGACTACGTACTTATGTACTTACGTACACTCTAGACATGTCTTCTCCCACAGAAAAAAAAATAAAATGGCTCATGTAGTAAGCTTACACGATTCTGCATGTCTATATCGCTCTTCGGCAGAAATAATAGGTGGGGTAGAAGAAGAAGTGGGAAAGGAAGAGTGGAAGAAGGAATCGAGGGAGAGGAGGAGAGGAGATGCAAGATTTTTTTCTTCTTCTTACAAGCGAGAAAATAGGAAGAAAAGAAGTAAAAAAAAAGGAAAAAGTGAGAACGGGAAGAAGGGAAGAGGGCTATTGTGCAAAAATCCTCACTGTCCTATGTATTTACTTACTTCTTTACTTCTTTACTTACTTACTTACTTACTTGCTTGCTTGCTTACTTGGCAGCTCACAGAACTGAGTTTCCAAGCGCCTCAGGTACATATATATATATACATGCATGTTAAACAAGGAATAAGATGAATATTCAGGCTCTAAACACTGAAAAGGGGAGGCTGTGGCAAGAGAATGATAGGTGAGGCATCGAAGAAGGTCGTGTGCTACTGACGAGAGAATGAGAAAAGTAAAGCTAGAAATTGCCGAGTGTAGAGTTGGAGAGGTGTGAATTGGTTACTCGCGTGCTATGAATCGCCGAATTTGCAGGAGTACATGTGTGGTAAGTATGGAGAGGATGATGGCTGTGGAAGAAGATGGGAGGTGCGGTTGGGAAGAGAGAGAGGGTAGTGCAACATGTTGTTTATTGTAAGTTATGGTGCATAGGAATAGGAGAATAATATCTCTTAGTACTATCCTGAGGATTTTGCACGATGTATTTGCTAACATGATGTCAATATCCTTATCAAGTGCTTGTTCTACAAAAGACTTCAATATGCTGACTTGTGGATTTTCTAAAGCAACGTGTATAACAAGTTCTACACCTCCACCTCTAAATAATTGTGGCTCGTTGCACAATGACTATATCACGTAGTCAAACTATGCATCTACAGCACTGACGGTGCGCATAGTGCTATGCAATCTCTGCTTAGCGTTTGTACTAACAACTTTATAATTACTGCCTCAAAACTACAACACCCGAACCCAATAGTACAAAGACTTCTAAAACGAATAGTTATACTGCCTATTGCATGGTTCTTTCACCCTATGCATCTTCCATGCTCTCCCCTGATCAATCAATAGTCACTGAAAAATAGAGCAGTCCACTATTTAGTATCAAGACTTGACTCGAGACGGCCCGCTTAATCTAAACCATCATTAATCTAAGCCATCAGCCAGCGAGGTTGCTAGAAGCTACCACGAGGCAAACCCAACAACACAAAATTTATGAACAATCTTGATTAATACTAGTGATGCAGCAGCCGCCAAGAAAAAACAATGCAGCAGTTGCTGCGCTAACTACACAGTCCCGCGCCAAAGCCCAAAGCCCTATGCCCGAACGGGGTGAGAACAAAGAGTCCTCTAAACGGTGTCGTGCCAGCAGTCGCCAGTAACATCCGTGCCAAGGTGGCCAGCAGTGCTGGTCCACTCGTCACGGCAAGTCGCCTCCCATGGCGCTCCGTCAATTCCCCTTCCAGTTCCCTTGTCAACGCACTAGGGAAAAAAAAAAGTAAGTAAGCATGTCTTTGATGGTTTTGAGAACCATGGCTTGGGTCAACTTACAGAGTAGCCATCTGGAAGAAGCGTTAGTTATCTGAACAAGAGAAGATACAAAGGTTTTGAAGACTTACCAAAGTGGGTGTTGGGGTTGTTGTTCCTGGCCCAGCGGTCGCACGTCTTGTGGCTGAGGTCGACGTCGTACTTGCCCTGGATGTCGCAACCGCAGTTGTGGTGCTTGCCGGCAATGGCACTGGAATCATATAAGATCAACCATAGTCCACGTTTAGTGCTCACAAGGTAGAACTCTTACCTGCCAATCAGGGACAGAAGTCCAAGGATGATGGTGGAGGAACGCATGGTTTTGGTGGTTGGAAGGGGGGAAGTTGGAAGTTGAGGTTGGAAGATGGAAGACTTGGTCTTGTTGTTGTTGCCTTGAAGCTCTTGGTAGTGGATGGATAGCTACAGAGCTGCGAAGCAGCATCTTTATAGCATTTCAGTCGGCTTCAACTGAGGTATAGTTAGCTTGATTGGGATTGTAGGAAATCCGTGCTCAAGGCGGGTCAGTCGATGGACTGACCGTATTATCGCATTATATCGGACCGAGCTGGTCGTGTCGCTGCATGTTATCCAGATGTATCGGACCGCGCACAAGACTTGAGTGAATGTAGACTCTTGGTATGAGACGCTGCAGCGTATTCTCAGTCGCGAGTAGATGGACGTGGACATGGCAGTTGAGATGGATCTTGTCAAGTCTGTATTATGACTATCACTGTATACTTTAGGACACCAAGTGCAACGGGTCCTAGCCTAGTTAGTGCTTAACATTGAGGGGTACAACAGGCAGTAGAGACATGGTACTGCAGGGACAAGGCCGTACAGGCTTCTGGATGCACGGTTCCCGTAACTGTGTTTCTAACGGCCTGTAATTACCGTAACGCTGCGATACAGTGACTGTTGTGGTAACAGAAGTGCCCATCTCTTGTCGCTGGACATATTATCCACTTCTATCGGACCGCACAGAACATGTCGGTCGATACAGGACGCTGTGGAAAGCATTTGGCGCTACTACAAAGGGTTAGGTAGCAAAAGGCTTCTGTGCTACTAAGAACGCTTGGCTGACTCAGGCAGTGCCGTTTTCTAGATCCACCACCAGGGGTCGCAATCCTATAGGTACTAAATGCTGGTCGCCTTGTCGACTTTTAGCCGCAATAGTACAACAAGGGGTCAGATTAGCCAGTAATACATAGTGAGATTTGAAAGGCGCTACCCCTTGTGTAGGCTATGAATGGTTGAACTGAATGATGTAGGTACATGAATATACAGCCTTGTGAAATCTTCTGCATTGGCAGATTCAAATCACTCATGCGACAAATTACTCAAGTCTTGACAAGCGGAGACTTGGCATTGCCAAGGGCTAGGCATCCTGTTGTTAGCAGTTAGCTGAAATGAGCTGGATTCTGTAGTCCTAGAGATAACTAGGTCTATCGGATGCTCATTGGGTGCAAGCCCGATCAGTGCGGCGCTTATAGGCATTCTGCCAAACGCTATCGGTCCGAGCACAAAGACATACTTAGTCATGATCCCCATTAACCAAGTCTATCGGTCCCAGCATGAAGGCCACGACACGTCTTTCAAGGATACTTGTGGCGCTGGTAATAAAGACCCAAAACTTCGTCTCAACATGAGCAACTATAACGAGGATAAGTGTTCATATATGTCTTTTATGAGGTGTACACAACTTGGCGCCTAAAATACAAGTGTTTTACCTAACCTGCTAAAACGTATATGCAGAATGTGAATAACTGTTTATGCTGTTCGCTTACCTACTTGTTATGTCCTAGTAGTTGTCTTGTTAATAGTATTGCGCTCTATTTACGCTCAATCATCCAGACAAATCACCTATCATCTACTAATGTGGCACGCCTAACCCAATCTTTGCTTCCTGCAACTTGGCGTAAAATATCCCTCAGACTGATGAGAGTCTATTTCAGTATGCAAGAAAAGGATCCATTATGTTCGGGTTCGGGAGGTTGTTGTTGTTGATCTTTGCTGAATGCATGGGGCTGCTAACAAGGGGTATCCCAATCGCACCAATAGCTACCACAAGGAATAGCAGTATGCATATTAAGCAATACGATTACGGGCGCAAAACAAAAAAAAAACATTGCACAGGAGTTTGCGTCCTTAACGGTGCTTTGGGGAAATGCAGCAGAATAACCATCTTCTCAGGCTATACTTCAACGCTCCACACAATATACGAATAGCTATCTTCATAATTAAATTATTAACTACTTGTTGCATGCAGAGTATAAGGTAAAGCACCTGACATTTATTCTGTATCGCGTACCCTATTGCGTTGTGAGTCTGCCGTGTGAGCCGTCGAAATCACTCCGAGAACAAAGCGTTCCCTAATAACCCGTTTTCCTTGCTGTCTCACTTTGTTATGTCGACAACTTCTATAGCACTTGGATACTTGTAGCGGTACTATTCTCTGATATTCCAAGTAGTGTTTTCTTCATGTAGTGATTTTATACTTTATAAGGTTCTTATGGTATAAGGTTCTGATATTATATGACCTCAGCTTACCTTAGTCATGGCGCCCACTCCATCATCGCGCTTTCGCTCTACCATGAAGTCTGAATTGAATACAGCTCTAATTCAGGGTCCAGTTTACAAGCGATCGCTTGGCAGCTTTGAATTCTAGAGGCACCTGCAGATCTAATAGGAGTCCCAGGGTCCTGCTTGGCGGGGAGATTTTGAAGCGACATGGGGCGCTGCGCTGACACAAGCATGACAAATGTGGGTGGAACTTTGTTCTGGTGGTAAGCATTGAAGTTTTCGGTCGTACAGCAAAACCAGACATAATGCTCCAAGACGTGAAGGCCATTTTGAAGAGCTATGACGGTATAAGGGCAGGTAATGTTTTTTTTGCTGATTCTGTTGATCCCTCGCTCTAGGCAGCCTTGAGTGGAGCAAACGATGTGGTATTGCAGGGCTGTAGCCTGTAGGAGCAGTCTAGAGAATACAAAAGAATCATGCTGTTCGCGAAGCAAAACTTTAGAATTCGGTCTTGTTTGAAGTGAGATCATCAGCCTAGACAACTGATTCTCCTTTGTTGTGCTTTGTTGACTATCTCTACGTTGCTTATCATTTCTCTGCGACGTTAATAGCCATCAGTTCATTGTTGCAGAGTTCAATTATTTCTGTAAGTAATAGATTTGTGCTGACTGAGTGTGAGTCACAATCTTTTAGGGTATATAGTAGAAGATGGTAGTAATGCACTCTATCTTATCGCTGATAAATAAATCAGTAGGTAGTAATGCATACCATTGGTACGATTCGATCACTATCAGAAGTTCTGTGAGTACCAAAGATATTATATAACTCCTCTTAGAAAGAGAGATTGAACCTTTTTGATACTTAATGTCCGTCTCTAGTCGGATACTACATCAGGGTAGGCGTAGCTCACACCTTTACAACTATGAATGTTTGTAAAAGCCCACGGCCTTGGGCAGGTACAAGAAACCGTTTAAGACGATTTTAACATCGATACAATATCGCATGAACCAGTGATGAAATGGCCTACCAGATGACCTGGCTACAAGTTGGATCAATGATGAAGCTTAGTAGATGTGCGTGGTTTTATCCGCTCACTTTATTTTTGAGACAGCGGATACAACGAATTCATCTCACACCTATCTAATGACATAGTTTCTAAGCTCCCACATCGTTTCCAAGAAACAACGCAAAGCCTAGCTAATACCAGCGATCCATGTCGGGAGTAAGCCATCTGAAGAATAGTGACTGAAGGATTGTTAAGGTTGATTACATCGCATCAAGGACGCATTTCTAGACCCTCGAATTGCGAGAACGGCTCGCGAACGGTATGTTTGGAGCAGCACAATACATGAGTAAAATGCAAATGAAGCCATCTAGCGATAAGTCTTGTCAGCGGTCAGCCCACAAGATGGTCACGTGGTTAAACATGTGGCACTATTCCAAGGCGGCACAGCAACATGGAACGTGTGTTACCATATCCTCTGTCTAATAGCGATATGATTTGCATCAATGGTGTCTATTTCACAAAATGGCGTAGTATATCACAATGTACGTATCTTTATGTTGCTCACGTGATCTGACATGGGCCTTGCACGAGTCGAATGGGCCCGAATGACGGACATGGAGATCTTCCCCAGGTTCTTTTAATTCCCATGTGCCGATAGCCGTGGTGGAGATAGTGAGAATGCGACTGGTAATAAGAGAGTTGATCCAGGTACGCGGGATGGTTTCGGTACAAGCAGTTCCATTGCACCTGATTTCTCGAGAACTGAGTGGCGAAAAATCAGGACAAGACGCATGTGACAGAAAGGAGATATATTTCCCCAGGGTGTGTAGATAGTTTGGCGCCCGCCCAGGAGAACCTAAGCCCGCTCAATATTTGCTCGGATCACGGCAACCTCCATGACAATCGGAACGTGTCTGATAACCACCGGATGAAATACGGTTCTACGTATCACCAGTTTTTCCGTTGAAGTTTCCAGCTCACTCTAGCACTAGTATCGGCCCGGTGGTCCAAAGATAGTTTCGAGCAAAAGCGCTATACCAAGTGATGCCGAACAAGACTGATAAAGAAGAGCAGCAATACGTCGCTGTCGTCTTATGGCCGTTGATACTGGATGCATAAAAAGGGACTTGATTAGCAGGCACATATGGACCCATGGCCGGGTTTGCTTGTGGCGATTAGTGCCATATTCGGCAAAAGGTTAATATAATATATACGGGTGACGGCAATGGTTAAACAACCCACCACCAATAGCTATCTCACCCACCTCGAAGCCGGGGCCCCCTGCATAGCGCGCTTGGCTGCATCATTAGTGGTATTATATATTACTTACGCTTGTATAGCCGTGCAGTAGTAATCTTAAGTGCCTAAAGATAGCTAGTATGTAAGCAATAAGTAGGTAGTGTTGCGCAGTTAAAACAGAAATCGCAGAAGCAGAAAAGTAATGCTTAAAAACTAGCTATATTACCTAAGTTTTAGTGTTCAATATAGCCTAAAAACTAGCCTAAAATAGGCTCCTAGCTACTCACCAAAAAAGCTATGGCTGGCGTAGTACGACGATCGCGTTAGCTAACTGTAATAGGGCTCCTAATCATCATCGCGCCTTTCGCCACTCAAGTTTAGTAGTAAATTTAGGTGGAGAGGCAAGTGGTATGGAGGATAGGAATGTTGCGCGACAGCCGGGCGGTCGAGGTGGCCGAAACGGGCACCCGGAGGCCCATTTTGAAGCCCTATCGCGAAGCCTCCGTGGGCGGAGCCGTACGCGAGCGGTGGTTGGAAAATCGGGTGGGCGGCCGGGTGGGCGGGGTGAGCGGCTGGGTGGTATAGCGGCGGCGGCGGCGGAAGCTGGTAACCTGGCTGGTAGCCCGGCTGGTAGCCTGGCAGAGCTACATGAGGCTGCTGGGATAGCTGCGGGGCAGCTATCCCAGCCAAAACTTGGTGTTGTAGCTAAGCCTGGTGGCGGTGATTGGGTGCCGGAGGCTGCGGTGGAGGCAGTATAGTAAACTACTCCATTGGCTAGGTCGCCATCTAGGCTGGTATAGCGGCTAGTAGGGTTACCTAATTGTTAGCATCTGCGCGCTTAAAAAAGCTTAGTTTGCGCCACTAGCTTAAGCCTTTTTTCTAAGTTTTTTTAGGCTATTTTTGCTATAAAATTGCCTTTAGCTTAAGAGGCGTTTAGGTAACTTTGATCTCTAGAGCTTAAGATTAATTAGTCTACTAATATAGATTAAAATCTAATGCCTAGAGCACCTTAGCGTTAAGTTCTAGCTTAGCAAGAAGATGCTAATATAGCATCTTAAGCGCTAGCGTGTACTAATTAGTGTAGGCTATAAGCTTATAACTAACTCTATAATAAAGTTTTTTTTAACTCTACCTTTGCCTTTATAAGCTATTTTACTATTTCTATAAGCGTATAGTAGGTTATTTAAAAGCTAGTAGCGCTAAAAATAGTATTTTAGGTGTTGTAATAAATTTTAGTATTACTTTATGCATTGATAAGATTATTAGTAATGCTATAAGAGAGATAGAAGCTATAAAGACGTTAAAAAAGAGTTAAAATATTAACACTAGAGCCTTTTATCTATTACTTAATAACGTAATAAGCGCTCTTAGCCTTACTAGTAATAGTAAGGCTAAAATAAGTATTGTAATTCATATAATAACTTACTAACTTATTATAGTAACTATTTAGCTAGTGCTACTTTAGGTAGGTAGTCATAACCTTTAATTACTACTTATAAGTGTAAAGGGCTACGCCAGAGAGGTATGACCTACAGGTCACATGGTAGTGAATCACATGACTTTAGTCACGTGACTAAATAACGTGGTTAGTGTAATGGGCGGGCCCAACGGGCCGAGCGTACGACTACTTACGCCATCCATAGCCAAAAAGGCAGTAACAAGACTTCAAGCTTCTTGAAGTCTAGGTAGTCGTATAGATATACTCGATCACACACACACTTTAGGCGTAGCCTCTTACAGTTAGCTACGTACGAACTGTAAAGGGCTACGCCAGAGAGGTATGACCTGCAGGTCACATGGTAGTGAATCACATGACTTTAGTCACGTGACTAAATAACGTAGTTAGCTACGTACGAACAAGCTTAAGTAAGGAGGAAAACTAAAGGTCTAAGCGTTTGTACGAGTAACAACTATAAAAGGAGGGCCCTCTAGATAGTTCTTTTCTATATCTTTCTTCTTCTATATAATAGGTAAATGCATACTTGTTAGTTAGGCCTCTCTTGCCTATAACATGAGAAGAAAGATTAACACTCTTTAATTTCTCTTGTACGACACAAGAGAGACTAAAACAACGTAAGAAGAAAGAGATAGAGTTACAAGGAACGCCACTAGCCTCTAGCCTAGCTATGCTAGACGAGGAATCTATTGCCTTTATCCGTACAATAAGAGGAAATATTAACTAGCTAATAGCTAACAACGTATAACAGGCTAAACAGCTTAAGAGACAGGCAGTTGCACACTAGGAAATAATGTCCTAGATTAAGCTTCTAACAAGGCAACTCTAAGAAGCCTATATAACACTGCCTTTTACAGGAGCTCACGTTAGCGCTATAAATACGATGTTACACGGGGTTCGACTATACTTAGCTAGGACTCGATCCGGGTTAGGGCGAGTCAGCGGGTTCGTGGTAAGCCGTGTGATTGCCGAGTAATTCAGGTGGAAAAGAGTTATGGATGTTTAACCGATAGTAAAGACAATCAATTCTATGGTAAGATAGAATAACAAAGTACTAATCTTGTTAAGTAAAGAACTTGTAAGAGAGTACAGTATAATAAGTTGACCACAACGAGTGTAATAATGAAATCCAACACATTCTTATACCCATCGTGTTCTGTCCTGATGCTCCCTATTCTCCCCATGCCATGGGAGCATTGGGAGCACAATTCTCCCAAGGCCACCCGTGCTCCGGGAGCAGGGCTCTTGGCGGGAGCACGCATCACGTGACCTCAAGCCCCGCGATGATCATTACCTTCTGACGTGGACGTGGTTGGCCTTCAACCTCTCTGTCCCCGTCAAGGAGAGAATCCTTCCTGTTGCTTGTAACATTATCCCCCCTCTTAGGCGTATCGTCCCGATACCCTGGAACATCGTTTTGCCGTGCCGCGTGTTAACTCGCTGGCCGCATATAAGGTCGGTAGGCCCCGGGCCATTGTACTCGTCCCTTCCCTCCAGCCTTCTTAACCATGCCCAAGGTCCCGTCTTCCGCTCGTCAGACTTCTGCGACAACCTCGACTCAGCGCCGCCAGGCTCGATCTGATCGGGTTCGCCATCAAGGGAAAGAGATGACTTTTCGCTGTAAGCGCTGTGAGAAGAAGAACCTTCGTTGCTTCGTAGATACTGCGTCCGGGCAGTGTGCTGGTTGTATCGCTGTGAAGGCTGAGTGCAGCTTGTTTGTGACTGAGGAAGAGTGGGAAAAGGTTGAGGCTGAGAAGCGTCAAAAGCGTCTTGAGCTTGCTCGTTCTGAGGAACAGACCGCGCGACTTCGTCGCGAGCTCCTAGAGGTCGAGGAGCGAGAGCGAGCGTACGCTGACCGTGATCATGCCATTCTGAATCTTCAAAATCGTGAAAAAGAGGAGGCTGAGGGGAGTTCCGCCCCTGGTATGGAGTTTCCGGCAACCGAACCATCGCTACCCGTACAATCGACTGACCCGGGCTGGTTACAGGCTGATTACTCTTCTTCTTCTTTCGACCCTTTACCTCTTGATTACTTCCTTTCCTACGAGAATCCGATTCTCGCTTCTGTGGATTTTTCCGATGGTACTCACGTACCAGTGACTTGCAGTTCGTCAAATTTTCCTCCGGTTCCCAAGTGTTATAGCTCTCTGGCCATCCTTGCCATTTGACTAGGTACTTCCACTGACTGCCGATTTTCCGTAGGTCCTTGATTTCCTCGACTACGTACTCGTCGTCTTCGAGCTCGATATCTTCCATTAGCTCGGCGTTTTGGGGTGCTGGTTCCAATAGCTTCTTGTGGAACACGTTGTGTATGCGCATGCCTGGTGGTAGCCGGAGTTTGTAGTTTACCAGTCCAATTGTCTCTAGGATTTCAAATGGTCCTAATCGGAGATTATCCAGTTTCTTGCTTGGCCGTTTAGTCTTCAGGTTTTGTTGTGACAAGAAGACTTTGTCCCCCTTCTTAAAGGTTAGTCCCTCAATCCTTTGTTTATTCGCAGCCTTGGATGCCGTGAGGTTCCTGTGAGCTATATTCTTGCTCAATTGCTCGTGCAATTCTCGCATCAGTCGAGCTTTGTCGTCTGCTCCAACTGCAATGCTTTCAATATCCTTCGGATCTCGATGAGCAACCGGCTCATATCCGTAGTTCGCGTAGTGCGGAGAGTATTTCGTCGTTGCCGATTTTCTACTATTGTACGCCAATTGTGCTGTCGGCAAAAGCTCAACCCAGTTGTCTTGCAGCTTGTTGGTGTAGAATCGCAAGTACTCCTCCAGCGTCTGGTTCGTTCGTTCCGTCTGTCCGTCTGTTTCTAGGTGAAAGCTAGTCGATAGCTTTTTCTTGATTCCTATCTTTGCTAGGAACGTTGACTAATGTTTCGACGTAAACAGCTTATCTCTGTCCGTAATAAATTCCTCAGGTATCCCATGCTCTAATACTAGTGCTTTCTAGACTTCATACGCGTATTCATCTGCCGTAATAGTTTCTTCTGTGGGCACAAACTTGGCTCCTTTAGTTAATTGATATACGATTACTAGGATTGTGTCGCAAAGTCGAGCTGATCCTGGTTCTAACGATTTCGGGAGCTTCACTATGAAGTCCATCGTTACACTACTCTATGGTCGTGTCGGTGGCGGTAAGGGTTGTAACAGGCCGTAGGGCTTATGTCTCTTGGGCTTGTTCTAGTGACATGCCAAACAGTTGCCTAGGATATCCTGCACCATCGCTCGCAAGCGTGGTATATTGAACATCCTTTTTAGTCTTCTGACCATTTCGTCTACCGCTGCGTGTCCATATTCTAGGGACTCGTGCAGGGTCTTGATGAGTTCCGTTCTCATATGAGGAGGCACATACGTTCGTGTTCCTTCTCTCAAAGCCATGAGTTCTATCCCATCGTTAGTTACTTCTGGCGGGTATTCTGGTTCCTGTCGCCATTGCGTGGCTTTCTCTTGCCATTGTTGTTGAAGAGTCGTGACTTGGTGAGCTACTACGCTGACCTTGACTAGGTCAGGCTTGTTATACCTTAAGCTTCCATCAGGCATCTGCCTGAGGACTGCGTTGTATGGCTCCTTGTGTCCTTCTTCTCGTAGGTCGGATCTTCGGCTTAGAGCATCAGCAGCTCCGTTGAGCGATCCCGCTCGGTGCGTTATTTTAAAGTCGAATTGGGCGAGCATTTCGGCCCATCGAACTTGTCGTCGGTTGAGTTTCTTGGTTGTCATGAAACTCGTTAGGTTCTAGTGATCGGTGAATACTTTGATCATGTCTGGGAGACCTAACAGGTACACCTCCCATTGTTTAAAGGCGTCGACTACTCCAAGTAGTTCCTTGTCGTGAACATCGTAGTTTAGTTCTGCTCCTAAGAACTTTCGTGAATGGTAGAACACTAGTCTCCATTTCCCATCTAGGCACTGCTGTGACAGTACAGCTCCTAGTGCGTAATCGGACGCATCGGTCTCAACTCTGGTTTTCCGTCTTGGATCGTACATCTCCAGTACGGGTGCTTCGAGGAACATCTGCTTTAGTTCTTCAAAGGCTTCCTAACATTCTTTAGTCCATTTAAACCCTATATCTTTCTTCGTAATCTCCGTAAGTGGTGTCGTAATCCAGAAGTAATTCCTAATAAACTTTTAGTAGAAGTTCGCAAATCCTAGGAAGGATTGCACGTCCTTGACTGTTTTAGGTTTTGGCTATTCCTGTATAGTCTGGGTTTTCTTTGGATTCATCTTAACACCTTCTGTTGAGATAATAAAGCCTAGGAATTCCGTTTCCTGCGTGTGGAATTCACACTTCTTGGCTTGAAGGTATAGCTTATATTCTTTAAGCTTTCGTAAGACCTTCTTGACATGTTTAACATGTTCTTCGAGCGATCCTCTAGAGTACACCAGTACATCGTCTAGGTACGCTGTCGCGAAGATTCCAAGGTATTCGTGGAGAGCGCTGTTGATGACTAATTAAAAGGTTGCCGGCGCATTCGTCAATCCGAACGGCATTACCGTATACTCGAACAGTCCATATTTCGTCTTGAACGCTGTCTTCCATTCGTCTCCTTCCTTGATCCTAATCCGGTAAAATCCCTCCCGGACATCGAACTTCGTGAACCACTTAGCTCCCTGGAGTCGATCCATGAGCTCCGATATGAGTGGTAGTGGGTATCTATTCTTTCGAGTAACCCCGTTCAACCTTCTGTAGTCGACGCACAGTCGCCACTTTCCGTTGGGCTTCTTTACGAACAATATTGGTGAGGCCATCGGGCCTGATCCTGGTCTGATGAATCCTTTCTTCAGATTCTTCTAGAGGTATTCCTTAAGCTCAGCATCGTGCTCGGGCGATATAGGGTACATTCCTCCTGGGCTCAACTTAGCTCTATCTTCGAGGACGATCTCGTGATCCTAGTCCTGATGTTCTGCTAGGTCTGTTGCTTCGTTTTCCTCGAACAGTTCTCGAAACTCGTTCGTCTGGTATTCTGTTGGTATCGCCAACTATGGTACTGGTCCTTCCTTCGTGGTCGCGACCCGTTTTAACCAAATGACTCCTATTCTCTGAGGGTCCTTCACATAGATTCTCATGATCTTATGTGGTGAGATCGTACCTATCCTCCCGTCCTTGGGTGAGCTCTGGATAATCGGGTTCGTCTCTTTTCGTACTCTAGCAACCTTGTGCACAGGTTCTTGGCTGAGTATTGTTTTCTTTTGCCAATCGATGGCCGGGTTGTGTTCTAACAACTAGTCATAGCCTATGAGGATATCTTCCTCTCCGAGGTCCATGATGTTGATCTTCACGTGGCTTTTCCTGCCTGCCAATTCCATTGGCACCAGCTTGGTCTCTAGCCTGATCATGCCGTTCCCGTATGCCATGGGATTATCGTCGGCTAATACCACTCGCATCGGCACCTTCTTGGCCTGATGGGGTATGTCGTATTTCTCCACCACTCGGGGTGAGATCATTGTTCGTGCAGCACCACTATCTATGGTCGCTGTCATCCTATGTCCGTTTACTAAGACATTTGTTCGAAGTCTAAGGTCCTGCGTGCCTACGCTCTTGACTTCCTTGAGGGTCGTTTTAGGACTGCCTTCACCAGCGTGACCCTGTCCCTGGTGGCATCCTAGTTTTTTGTCGGCCTACTCTTCCTCTGTCTAGGAAAGTAGCCTGCGCCGTACTTGGCGTCTTGGTGTATTGTGCAATAGTCGTTGTAGCAGAAGGACCAGTGTAAGAGTTCATGACGCTCTTCACTGTCCTTAACTCGTTGCTTCGGCATTCGAGACGTCGTGACTTTCGACTGCTTTTCTCGGTGCATACGATATTCCGTTGCATTACATTCCTCAGCGTTTACCATTCCGTGGTAGTAGCTGGCCGGGTTCAAGGCTTCCTTATACTGCGTCCTGTGATACTGACACATGCTTTCGCAGTTCACCCAACACAGCCGTTGGTGAGCTCGATCTTGCTTCTCGGGTCCATGGATATGACATTGCTCCACTAGACACTCATATGTCTCTAGATGTGTGTGGCAACAGTTATTGTCGTTTTTTCTTGATTTCTGCTTTTCCTGGTAATGCTTCTTGCATTTCTTCCAGCTGCAGTTAACCTAGTGCAAATCTTTGTGTTGCGTCATGCGTGCCTTAAACAAGTAAGAGTTTCGTTCCTTAATTTGAGCTTTAGGGCTCTTAAAGCGTGGTTGTTCGTAAATCGCTTGATACCCAATCTCTTTAGCGTTAGGGCCCGTAATCGCGATACGTTCTTGCTGATGGCAATCGTCTGCCTGGTGTGCGGCGTCTCCGCAGACCCAGCATTGGTGATTCCTTAGGCGGCTCTGGATTTCAGCCCCGTCAATCTTCCAATCTGTTTCCTGTGGTATGTCCTACCGGACATTCTTGGCTCCTAGAGCTTCTTGTACCATCTCGAAGGCCTCGTCACTCTCTTGGCGTGCCTCCTCATACAAGTCTAAGTCACTGAGGCTGTCGTCGGGTTCCGTGACTGGTGGGTAAGGCGTCCCACTCCTGATCATCCCGATCTTGATTTGACCTTGCCTGACTTCGTTTTTTGGGCAGTCTCTGCGGAAGTGTCCTGCTTCGCCGCATCGGAGACATGCCTTCTTTTCGTAACGCTTTTGGCGTTCTTCCTTAGAAAGGCCATCCTGGCCCCTTCCTCGGGTGTTCCGGTTCTTGTTTTCTTGCACCTTGCCAGTCATGATGGTGTCTCCATCTCTGTCTTTGTGGTTGCGTTGCTTCTTCATATTGGCCGTCGTGGGCTGGAACGTCTTTTTCTGTTCATATCGTTCCCACAGCCTGTGGTCAATTCGCGTGGCTAGCTCTATCAGAGCGTGAAGCGTTGTTGGCTTTTCATGGTGTACAAGACTGTCTTTTATATTTTCCTTCAGTCCTGCCTCGAATACAGTTCGTAGCGCAGCGTCATCCTAATTAATTCTTGCCTGTAGCTGTTTAAATTCTGCCGTATACTTCAAGACTGACTTGGTCTGCTTCAGGCGAGTTATCGCTTTCTCTGCCTGGTTCTTGGCGTCTACTTCCCCAAAGATGCGTCCCATTTCTTCCTTGAAACTTTCCCAATCCTTGAACAAGGCCTTAGTTTCTTCCCTAGTTCCGTGGGTGGTGGGTGAGGTCAGGAAATCCTCGACATATAGCTGCATCCACATGGCTGCTTTGCCCTTCATGTGTGTGTTGGCCATTAGGATCTTTTCCTAGTCGTTGGGTACTTAGTTGAATCCACAGTATAGGTCGATGTTGGTGAGGAACGTCCTTAGTTCGTTTCGTCCTCCTTCATATTTCTCGGGTACTGCCATCTTGGGTTTTGGGGGTGGTTTCTCGTTAGGCGTAGCCATAAGCTGGCTTACCATCTGGGCCATCATTTCTTGCATGGCTGCCATCTGCTTGGCTTGGTCGCTATGCTGCTTTTCCTGCATGCGTAGCCTTCGCTTAAGATCTCGTACCTCGGCCTGGTTCGTGTTGTTGTTCTCGTCATCTGAAGAGTCAGAATCCGAACCACTTCCTTCGAGCATCTCGTCATCGAGAGCTGGTGAGGGCGTAGGGGCCGCAGCCGTGGGCTCCTGTCCCTGGGTGAACTGGTTTCCGTTGTGGGCCATTATGGTAATCTTATTCGAGCGAACTATTGGTTAAACTCCTCCACTGAATTCGGTGGTGGTCAAAGTGTTACACGGGGTTCGACTATACTTAGCTAGGACTCGATCCGGGTTAGGGCGAGTCAGCGGGTTCGTGGTAAGCCGTGTGATTGCCGAGTAATTCAGGTGGAAAAGAGTTATAGATGTTTAACCAATAGTAAAGACAATCAATTCTATAGTAAGATAGAATAACAAAGTACTAATCTTGTTAAGTAAAGAACTTGTAAGAGAGTACAGTATAATAAGTTGACCACAACGAGTGTAATAATGAAATCCAACACATTCTTATACCCATCGTGTTCTGTCCTGATGCTCCCTATTCTCCCCATGCCATGGGAGCATTGGGAGCACAATTCTCCCAAGGCCACCCGTGCTCCGGGAGCAGGGCTCTTGGCGGGAGCACGCATCACGTGACCTCAAGCCCCGCGATGATCATTACCTTCTGACGTGGACGTGGTTGGCCTTCAACCTCTCTGTCCCCGTCAAGGAGAGAATCCTTCCTGTTGCTTGTAACATACGACTAACTAAACGAGCGAGGCGACTACTCTAGCCCCACCCGTATAAAGTTACCCTAAGCCTAGACTTCCTAATATAGACATGTTTAACTATAGTACCTATAAATAATACACTTAGTAGAAGATGTGTATATAGGCTAAGCTCTTTGTAAATAGAGTAGCTTACCTAAGTAAGAAACTTAAAACCTACTATATTATTACATGTATAAAAGGACGAGCTTTTAATACGCTCTATACGTACGTCTAAGCTCTTATAAACAGCACCCTAGCAGCTACAATAGCTAGACTATAGTCCTAGTTAGATAAGTTCTTTTAAGACCTTACAATTAAATAGAAGGCTCTCTACTACCTCCGTACGACTAGACAAGGAAGGGGAGAGTTCCTTTGTCACATTTAAGTCTTTAATTCAAAATTCTAAGAAGTAGGCCTAAGCGCCATAGACAACGCTTAAAAGATTAACTACTTAAAGAACTCTCTTAACAAAGAGTTGCTTAAGTATTAAGTAGGCTACTAGCCTAGTAAGAATAAGAAGTATAATAGCTTTATATAAAGAATAAGAGTTACGTAAGAAAACCTAAGAGCGATAGAACAACTATTATCTAAACAACTAACTTTTACGTCACCCTTCCTTAGCAACACTTAAGCTATATCTAAAGAGATAAACTAGACCTCTACTTTAGGCGCAACTAGGCTATATATAATAAAAGAATACTAGGGGTCCTATACTAAAATTAAAAGACGCTATTAAGAGAGACGTTATTTCTGCTATAGCGGACAAGGACACTATTGCAAAGACTGCAACGCTCCTCTTACTACTCGTACGTATGAATAAGGAAACTATACTAAGGTAGCTACTATAGCACCTATAAAGGATAACTTAGACGAGGGAAAAGAAGAGCTCTAACTAAAAAGCGCTAGTTAGAGCGAATAAAGCAGGAAAGATGTGTCGTACGAGCACCGCATAAGATACTTAAACTATTAAAGCCTATAAAAGCAATGTCTATAAATATAGTTATAAATAGTGTAAGGAATGCTATTGTAATGCTTAACTATAGGTGTTACATATTGTAAGGGGCTCGACCCCGGAGGGTAGTCTTAAGCTCGGGAGCACGATCGGACAGGCCAAGGTAACAAGATTGTATTCGATAGAGAGCTAAGCTCTCGGCTACGTAGCTATCTATATACAATGCTGGTTGCTAGGGTAACAATCAGGCCGGGCAGGTGGAGTAAACGAGGTCGTAGACGAGTATGGGAGGCGAAGGGCGTTTAGCCCGTTACAATACCCCCCTCCTTAAGGAATAGCCCCTCCCTTCTTCGATCCAAAGAGGGCATCTATAGTAGGGCTTCGTGCGGTAGTCTTAGTTCTTGGCTGGGCTGGTCTGGCTGGGCTGGCTGGTCTGGCTGAGCGGGATTCGGGGCAGGATTCTATCCAGTGATTGGCTGATCCGCAGCAGAGGCAAAGGTCGTTGAGGAGGCGGTACTCTCGGCGATCTGCTGAGGCACTGGACGAGGTCGAGGAGGATCGGGATCTGGAGGGTCTGGCAGGTCTGGCAGCGTTGACTCGGATTGGATCAATATCCATCTGTTGGCTGAACCGGTTTCGGCTGGACTGGTTGGGCTGGCTGGACTGGCTGGGCTGGCTGGGCTGGCTGGGCTGGCTGGGCTGGCTGGGCTGGCTGGGCTGGCTGGAAGGAAAACGCTTCGAACGCCTCTCGGCGCTCTGCATGGTCTCTACGTACTGATCGTACGGAAGGCTGAAGAGAGAGTCGTTTAACTCCTCGAGCTTCTGCCTGAGCGACTGTCGGAGACCGCGATGCAGCGTTGTGACGCGGGAGATATCTGGCCACGAGGAAGCCTTTGCTTCAAACGATAGCCGCTCGAATCGCGCAAGGTAGGCGATTAGCGACTCATCGTCCCTCTGGCGGATCTGGTAGGCGCACTCGGACTCGCGTCTGAGCGTCGTTCGGGTGCTGGCGGGACTGAAGCTGGAGCTGGAGCTGGGCGACGCTGTCGCGCAGGGAGGTAATCTCTGATCGCTGGTTCTGGAGCTCTTGCTGGAGCTGCTGTACGAGCAGCAGAAGAGCGTTCTAGTTCTAGCTGGGGCTGGACATAGTTCTGGTGGATAGTAAAAAATTTTCTGGCGAGGGCTAGACGCTTGTCTGATCTCCTCTTAGCTAGCTGGTGATCGAATACAAAATGTAAGGGGCTCGACCCCGGAGGGTAGTCTTAAGCTCGGGAGCACGATCGGACAGGCCAAGGTAACAAGATTGTATTCGATAGAGAGCTAAGCTCTCGGCTACGTAGCTATCTATATACAATGCTGGTTGCTAGGGTAACAATTAGGCCGGGCAGGTGGAGTAAACGAGGTCGTAGACGAGTATGGGAGGCGAAGGGCGTTTAGCCCGTTACACATATATTTAGTTGTGTGTGACAAGCTTATACAACAACTAAACCTGCCACGTTATATAATCTTATCTAACCTCTTAGCAATAGTAGATAAAAAGATAAGTCCTATACAAGGAGTAATAGAGTTTGTACTTAACATAGGAGAAGTAAAATAAAAAGTAGCGGCGTATATTATCTCGTCTACGTACGAGTTTAACATAATCCTTAGAAAGACCTAGTTAGAAGAGATAGACAGAGTACTATACACTGCTAAACACCGCCTGCTCCTACAACGCTACGGATTCTCCATACAAAGTAGGGAGAGCACCACGCCCACGTAGATAGACTGTGCTGCTATTACTACTACTGCTTTCTAACTACACGTACGAAGAAATAGAAGATAGAAGGTAGTATAGGTATTTGCGGCTAGTCTAAAAGATATCAAAAAAGCTCTCTGTCTAAAAGCAAAACTTACGATAGATAAAGTAAAGAAAACCTTCTCTACCTACCTTAAGGACTACGCGCAGCTTTTCTTACTAAAAGAGGGAGCAGAGTTACTACCCTACTAAGGCCTAGACGTAGACTACAAAATTAAATTAATTCCCTAAGATGGCAAGCTACTAGAGATCCTGTATAGACCGCTCTATAGCATGTCTAGAGACAAACTACTAGTCCTAAGGAAGACACTCCTAGACCTACTTAATAAGGGTTTTATTTGTGTAAGCACCTCTTCTATTGTAAAGGGCTACGCCAGAGAGGCATGACCTACAGGTCACATGGCAGTGAATCACATGACTTTAGTCACGTGACTAAATGACGTGGTTAGTTACGTACGAACAAGCTTAAGTAAGGAGGAAGACTAAAGGTCTGAGCGTTCGTACGAGTAACAACTATAAAAGGAGGGCCCTCTAGATAGTTCTTTTCTGTATCTTTCTTCTTCTGTACAATAGGTGAATGCATACTCGTTAGTTAGGCCTCTCTCGCCCATAACATAAGAAGAAAGATCACCACTCTTCAATCTCTCTCGTACGACACAAGAGAGACTGAAACAACGCAAGAAGAAAGAGATGGAGTCACAAGGAACGCTACCAGCCTCTGGCCCAGCTATGCTGGACGAGGAATCCATCGCCTTTATCCGTATAATGAGAGGAAATATCGACCAGCTAACAGCCAACAACGTACGACAGGCTGAACAGCTCGAGAGACAGGCAGTCGCACACCAGGAAATGATGTCCCAGATTGAGCTCCTGACAAGACGACTTCAAGAAGCCCGTACGACACCGCCTCCCGCGGGAGCTCACGTCAGCGCTATGAATACGACCGACCAAACGAGCGAGGCGACTGCTCCAGCCCCACCCGTACGAAGTTACCCCAAGCCTAGACTCCCTAACGTGGACATGTTCGACCATGGTACCCATGAACAATACACTCAGTGGAAGATGCGTGTACAGGCTAAGCTCTTCGCGGACGGAGCGGCTTACCCAAGTGAGGAACTTAAAACCCACTATATTGTCACACGTACGAAAGGACGAGCTTTTGATGCGCTCCGTGCGTACGTCCAAGCTCTTATGAACGGCACTCTAACAGCCACGACAGCTGGACTATGGTCCCAGTTAGACAAGTTCTTCCAAGACCCTACGATTAAGCAGAAGGCTCTCCACTACCTTCGTACGACTAGACAAGGAAGGGGAGAGTTCCTTCGTCACGTTCAAGTCTTTGATTTAAAATTCCAAGAAGCAGGCCTAAGCGCCACGGACGACGCTCAAAAGATTGACTACTTAAAGAACTCCCTTAACAAAGAGTTGCTTAAGTATCAAGCAGGCTACCAGCCTAGTGAGAACGAGAAGTACGACAGCTTCGTACAAAGAATGAGAGTTACGTGGGAAAACCTAAGAGCGATAGAACAACTATCGTCCAAACGACCAACTTTTACGTCACCCTTCCCTAGCGACACTCAGACTGCATCTGAAGAGATGGACTGGACCCCTACTTTAGGCGCAACTAGGCCACGTACGACAAGAGAATACTGGGGGTCCCATGCCGAAATTGAAAGACGCCGTCAAGAGAGACGTTGTCTCCGCTGTGGCGGACGAGGACACCGTTGCAGAGACTGCAACACTCCTCTTACTACTCGTACGCATGAACAAGGAAACCATACTAAGGTGGCTACTATAGCACCTATAGAGGATGACTTGGACGAGGGAAAAGAAGAGCTCTAACCAAAAAGCGCTGGTTAGAGCGAACAAGGCAGGAAAGAGATGTCGTACGAGCACCGCATAGGATACTTAAACTATTAAAGACTACAAAAGCAATGTCTATAGATGTAGTCGTAAATGGTGTAAGGAATGCTATCGCAATGCTTGACCATGGATGTTGCACATATTCAGTTGTGTGTGACAAGCTCGTACGACAACTAAACCTGCCGCGTTACACAATCTCATCCACCCTCTTAGCAATGGTAGATGAAAAGACGAGTCCTGTACAAGGAGTGACAGAGTTTGTACTCGACATAGGAGGGGTGAAACGAAAAGTAGCGGCGTACATTATCTCATCTACGTACGAGTTTGACATGATCCTTGGAAAGACCTGGTTGGAAGAGATGGACGGAGTACTGTACACTGCCGAGCACCGCCTGCTCCTACGACGCTACGGATTCTCCGTACAAAGTAGAGAGAGCACCACGCCCACGCAGATAGACTGTGCTGCTATCACTGCAGCTGCTTTCCAACTACACGTACGAAGAAACAGAAGACAGAAGGTAGTGCAGGTATTCGCGGCTAGTCTAAAAGACATCGAGAAAGCTCTCCGTCCGAAAGCAAAACTCACGATAGACGAAGTAAAGAAAGCCCTCCCTACATACCTTAAGGACTACGCGCAGCTTTTCTTGCCAAAAGAGGGAGCAGAGTTACCACCCCACCGAGGCCCGGACGTAGACCACAAAATCGAATTAATTCCCCAAGATGGCAAGCTACCGGAGATCCCGTACGGACCGCTCTATAGCATGTCCAGAGACGAACTACTAGTCCTAAGGAAGACACTCCTAGATCTGCTTGACAAGGGTTTTATCCGTGCAAGCACCTCTCCTGCAGCGTCGCCAGTCCTCTTCGTACGGAAGCCTGGAGGAGGACTAAGGTTCTGCGTTGACTACCGTGCGCTTAACGCTATTACGCGAAAAGACCGATACCCTCTCCCTCTAATCCGTGAGACCCTGAACCAAGTCGGACGAGCTAAGTGGTATACTAAGCTAGACGTGTCTGCTGCTTTTCACAAAATACGGATTACTGAAGGACAAGAATGGATGACAGCCTTCCGGACGAGATTTGGCTCGTACGAATGGCTAGTCACACCCTTTGGTCTAGCCAACGCTCCAAGTACGTTCCAGCGCTACGTTAATTGGATCTTACGGGACCTACTAGACGACTTTGTATCTGCTTACCTTGACGACATCTTGATTTTTACGGACGGCTCTCTATCTCAACACCATACCCACGTACGACAAGTGATCAAACGACTACAAGCAGCAGGACTACAACTTGAATTGGATAAGTGCGAATTTGACGTCCAACGTACGAAGTATTTAGGGTTTATCCTTGAAGCAGGGAAAGGTGTCTCAATGGACCCAGAGAAGACAAAAGCCATCCAAGAATGGGAACCCCCCACGTCCGTCCGAGGCGTACGAGGTTTCTTAGGTTTCGCCAACTTTTACCGAAGGTTTATTCCTTACTTCTCACGTTTAGTAGACCCTCTCGTACAACTCACCAAGAAAGACGCTAAGTTTCAATGGGGCGCTGCTCAAGAAGAGAGTTTCGCAGCTCTTAAAGAAGCATTCCTTTCGGACGAAGTACTCGTCGCATTCGACCCCGAACGCCGTACGGTAGTAGAATGTGATTCTTCTGGTCGAGCCTTAGGAGCCGTACTCCTACAAGAAGATGATGAAGGCACGCTCCGTACAGTAGCTTATCTCTCTAGGAAACTGCTTACACACGGAGCTAATTACCCCATCCACGATAAGGAACTGCTAGCAGTAATCTACTGCTTAAAAGAATGGGACGCTGAACTCCGTGGCGTACGAGAGTTTGAAGTTATTACAGACCACAAGAACTTAGAATACTTCACCCACAAGCAGAAGCTTTCTGAACGCCACGTACGATGGAACTTAGAGCTTGCTCGCTTCCCAAACATGAAGTTGCGCTATCGTCCAGGCAAGGATAACATAAGAGCAGACGCGCTATCTCGCCGAGATCAAGATATGCTTAAGGACGAAGGGGACGAGCATGCCTCCTCTCGTGAATTCACAATGCTAGTCCCAGCTTATACGCCAGACTACGTCCTAGCACTACCCGTACGGACTCAAGAAACCTCCTTAGTGTCAGAAACACTACCTCAACCCCCAGACCTTCTAGCTTTAGTACGAGAACATTGGGTACAGGCAGCGCAGGATGACACTATCTACCAAGAAGTACTAGCCGCCGTACGAGAAGGAAGACGATCGCTCTCTAGCACGCGCAAGATTGCTATCTCGCTAAGTGACTGTACGATTGACCAAGAAGAACGACTCCAATGGCGTGGACGTGTGTGGGTACCAGACTTTGAACCATTACGCACAGGAGTTATCCAAGTGGCTCACTTATCTCTCCTAACTGGACATCCTGGACGAGAAGAGACCTATCGGATCGTTGCACGAGAATGGTACTGGCCTCACATGAGCGATGACATACGACGCTTCGTACGGAACTGCGAGCTATGCCGCAAAAGCACTCCCTGGCGGGACGGAAAGTTTGGTTACTTAAAGCCCCTACCTGTGCCTAGTCGTACGTGGCAGCACCTCACAGTTGATTTTATTACAGGCCTTCCTAACTCTCTTGGAAACACGAACTTGATGGTAGTAAAGGACCGATTAGGGAAAGGCGTCGTACTAGTCCCTATGAACAAGATTGAGACAACAGACGTTGCTTGGGCTTTCGTACGAGAAGTCTACCGCCACCACAGCCTTCCACAGTCTATCACGTCCGACCGCGGCCCCCAGTTCGCAAGCCAACTATGGGAAAACATCTGCAAGCTGCTAAATATTCAGCGGAATCTCTCTACAGCTTACCACCCACAAACGGACGGGACGACAGAACGAGCTAATAGCGACATAGAAGTAGTCGTACGGATCTTTTGCAACTACGACCAAGACAATTGGGCTCAGCTTTGCCCCCTTCTCGAACTTATGCTTAACTCCCGTACGAACGCCTCTACAGGTGTATCCCCCTTCTTTCTCCACCATGGTTACCATAATACCCCGTTTCCCCAAAAAGAAGCTATCTTAGACAACCGAGAAGCGAGCATAGCAGCTAAAGAGATAGTACGTACGATTAGTGATGCGGCAAACTGGGCAGTTTCAGCAATGTCGTACGCCCAACAAGAGCAAGAGAAGCAGGCAAACAAATCTCGCAAACCATCGCCTGCTTACAAAGTGGGAGACTGGGTCTGGCTAGACTTACGCAACGTACGAACGACCCGGACAAGCAAAAAGCTAGACTGGAAAAGTGGAAAGTACCAAGTCGCCCGCGTACGGGACCCCTACTGGGTAGAACTCGCGGTGCCCTGGGAGACAAAATCCTTCCATGTAGACAAGCTAAGGCCAGCATCCAACGACCCCTTGCCATCACAACAAACAGACGATAGCAGCCCTGCGGCTATCGTCGTACGAGAAGATGGAGAAGAAGAAGACCATTTAGAATGGCTCGTACAAGGCATCACGGACGAACGAATACGAAACGGAGAACTGCAATATCTCGTCATTTGGATGGGCTACCTAGAGGGCAGTTGGGAACCAGCTACGGCACTTAAAGACACGAAGGCCCTGGACGAATGGCTCGCCCAAACTTCCTCCGTACGAAAACCCAACGGCCGGCTACAAAATGGCTGGAGGCGAAAGCTACTCGATGAGCAACGGAGACCCGGCGCTACCCCCAGAGGCCGAACGATCCCTCTTGGTGCCCAGAAGACGACGCTTAGCTGGCGTACGGACGGACGAACCGTCCCCTCCTCCTGCCGTACAACGGGCGCCATGGTCCTGCCAGATGCAATTGCTACACGCACCACCCCACTCTCCATGGATAGAGACACAACCAGCAAAGGCCGTGAACTCCTTCGCCCCGTCCAAGACTGGCGCACAGTTATCGCAGAACGTAGCATTAAGGGCGCCACGCGAATGGACGAGGAAGGCCTTGAGGTACGAGGGTCGGCCACCCAAGATTTGACGGGCATGGAGCGTCGTACGGGCGACAACAGGCGAATAACCGCTGAGGCCAGGACCGAAGGTAGCATCGTACGGCGACAGCCCCCTTGGACGGCAGAACATGTCGAAGACCCGGCGAAGCTCAGGCTACACCAGTTAGCAAATTCAAACGTACGACAAGAAAGCGACACTCACGGGAGCAGCGGCGAACACTCGGCGAATCTCCTCAGCGACCCGCACGTCAAAAATGTACCAGACCTGGTAGTTGTTGAGGTTAACCCGTCCGACAATGACAGGCGCTGCGGCCTGGATGGCACCCGGCGTCGTACGAGTGAGCAACTGATGAGCAACGTCGAAGATCCGAGCAGTTGCCTGCTCAATGGTGTCGTTAACTCCACCGTTCGTGCAGAAACGCAAGGCGTTGACCTAGCCGTTGGCCCACATCCCACGATTGGCCATTGTACGGGAAGACTTAAGGAAGTGACTATAATAAGAGAAAAGTTGAAGCTGAAGGGATAGAGGAAACAAGCAGTAGGCAGGGGAAGAAGAGTATTTATGCTCGCCGGACAGCGTTTGCTATATAGCACCGTTGCCTAACTCTCTCTCACCTTCACTATTTGCCTTTACCTTAACCGTACGAGACGCCAAACATGTGATAGCAAACGGACGGAGAGAAAGGAAAAGAAGACTAAGGAATACGCACGTGATATTGGACGAGGTGAAGGAGGGGAGTATTGTAAAGGGCTACGCCAGAGAGGCATGACCTACAGGTCACATGGCAGTGAATCACATGACTTTAGTCACGTGACTAAATGACGTGGTTAGTTACGTACGAACAAGCTTAAGTAAGGAGGAAGACTAAAGGTCTGAGCGTTCGTACGAGTAACAACTATAAAAGGAGGGCCCTCTAGATAGTTCTTTTCTGTATCTTTCTTCTTCTGTACAATAGGTGAATGCATACTCGTTAGTTAGGCCTCTCTCGCCCATAACATCTATAGCGTTACTAGTCCTCTTTATATAGAAGCCTAAAGAAGGACTAAGGTTCTATATTAACTACTATACGCTTAACGCTATTACGTAAAAAGACTAATACTCTCTTTCTCTAATCTATAAGACCCTAAACTAAGTTAGACGAGCTAAGTAGTATACTAAGCTAGACGTGTCTGCTGCCTTTTATAAAATACAAATTACTAAAAAATAAGAATAGATAATAGCCTTTTAAACAAGATTTAGCTAATATAAATAGCTAGTTACACCCTTTAGTCTAGCTAATGCTCTAAGTACGTTTTAGCGCTACGTTAATTAGATCTTATAGGACCTACTAGACGACTTTATATCTACTTACCTTAACAACATTTTAATTTTTATAGATAGCTCTCTATCTTAACACTACACCTATATACAATAAGTAATTAGACAACTATAAGTAGCAGGACTATAACTTAAATTAGATAAGTGCGAATTTCACGTCTAACGTATAAAGTATTTAGAGTTTATCCTTAAAGTAGGAAAGGGTGTCTTAATAGACCTAGAGAAGACGAAAGCTATCTAAGAATAGGAACCCCTTACGTCCGTCTAAGGCGTATAAGGTTTCTTAGGATTTGCTAACTTTTACCAAAGGTTTATTTCTTACTTCTTATGTTTAGTAGACCCTCTTGTAAGAGGCTACGCCTAAAGTGTGTGTGTGTGATCGAGTATATCTATACGACTACCTAGACTTCAAGAAGCTTGAAGTCTTGTTACTGCCTTTTTGGCAATGGATGGCGTAAGTAGTCGTACGCTCGGCCCGTTGGGCCCGCCCATTACACCTCTTATACAACTTACTAAGAAAGATGCTAAGTTTTAATAGGGCGCTGCTTGAGAAGAGAGTTTTGCAGCTCTTAAAGAAGCATTCCTTTTAGATAAAGTACTCGTTGCATTTAACCCTAAACACTATATAGTAGTAGAATGTGATTCTTCTAGTTAAGTCTTAGAAGCTGTACTCCTATAAGAAGATGATAAGGGCACGCTCTATATAGTAGCTTATCTCTCTAGGAAACTGCTTACACACGAAGCTAATTACCCTATCTATAATAAGGAACTGCTAGCAGTAATCTACTGCTTAAAGGAATAGGACGCTGAACTCTATGGCGTACAAGAGTTTGAAGTTATTACAGACTATAAGAACTTAGAATACTTTACCCACAAGCAAAAGCTGTCTAAACGCCACGTACAATAGAACTTAGAGCTTGCTCGCTTCCTAAATATAAAGTTGCGCTATTATCTAGGCAAGAATAATATAAGAGCAGACGCACTATCTCGCTAAGATTAAGATATGCTTAAGGACGCAAGGGACAAGCATGCCTCCTCTCGTGAATTTATAATGCTAGTCCTAGCTTATACGCTAGACTACGTCCTAGCACTACCTATATAGACTTAAGGAACCTCCTTAGTATTAGAAATACTACCTTAACCTCTAGACCTTCTAGCTTTAGTATAAGAAAATTAGGTACAAGTAGCGCAAGATAATACTATCTACCAAGAAGTACTAGCCGCCGTACAAGAAGGAAGACGATTGCTCTCTAGCACGCGCAAGGTTGCTATCTCACTAAGTGACTATACAATTAACTAAAAAGAACGACTCTAATAGCGTGGACGTGTGTAGGTACTAGACTTTAAACCATTACGCACAGGAGTTATCTAAGTGGCTCACCTATCTCTCCTAACTGGATATCCTAGATGAGAAGAGACTTATTAGATTGTTACACAAGAATAGTACTAGCCTTGCATAAGCGATAACATACGACGCTTTATATAGAACTGCGAGCTATGCCGCAAAAGCACTCCCTAGCGGGACGGAAAGTTTGGTTACTTAAAGCCCCTACCTGTGCCTAGTCGTACGTGGCAGCACCTTATGGTTAATTTTATTATAGGCCTTCCTAACTCTCTTAGAAACATAAACTTAATAGTAGTAAAGGACTAATTAGGGAAAGGCGTTGTACTAGTCCCTATAAACAAGATTAAGATAATAGACGTTGCTTGGGCTTTCGTACGAGAAGTCTACCGCCACCACAGCCTTCCACAGTCTATCACGTCCAACTGCGGCCCCTAGTTCGCAAGCTAACTATAGGAAAACATCTGCAAGCTGCTAAATATTTAGCAAAATCTCTCTATAGCTTACTACCTATAAATAGACAGAACAATAGAATAAGCTAATAGCGACATAGAAGTAGTTGTATAGATCTTTTGCAACTATAACTAAGACAATTAAGCTTAGCTTTGCCCTCTTCTAGAACTTATGCTTAACTCTTGTATAAACGCCTCTATAGGTGTATTCCTCTTCTTTCTCTACTATTGTTACTATAATACCCTATTTCCCTAAAAAGAAGCTATCTTAGATAACTAAGAAGCGAGCGTAGCAGCTAAAGAGATAGTACGTACAATTAGTAATGCGGCAAACTAGGTAGTTTTAGTAATATTGTACGCCTAATAAGAGCAAGAGAAGTAGGTAAATAAATCTCGCAAACTATTGCCTGCTTATAAAGTAGGAGACTAGGTCTAGCTAGACTTACGTAACGTATAAATAGCCTAGATAAGTAAAAAGCTAAACTAGAAAAGTAGAAAGTACTAAGTCGCCCGCGTATAGGACCCCTACTAGGTAGAACTCGCGGTGCCTTAGGAGACAAAATCCTTCCACGTAGACAAGCTAAGGCTAGCATCTAACGACCCCTTGCTATTATAATAAATAGACGACAGCAGCCCTATAGCTATTGTCGTACAAGAAGATGGAGAAGAAGAAGAAGAAGAAGACTATTTAGAATAGCTTGTACAAGGCATCACGGACAAACGAATGTAAAACAAAGAACTACAATATCTTGTTATTTAGATAGGCTACCTAGAGGGAAGTTAGGAACTAGCTATAGCACTTAAAGACACAAAGGCCCTAGACAAATAGCTCGCCTAAACTTCCTCTATACGAAAACCCAATAGCCAGCTATAAAATAGCTAAAGGCGAAAGCTACTTAATAAGTAATAGAGACCTAGCGCTACCCTTAGAGGCTAAACAATTCCTCTTAGTGCCTAGAAGACGACGCTTAGCTGGCGTATAGACGGACGAACTGTCCCCTCCTTCTGCTAAACAACGGGCGCTATAGTCCTGCTAGATGCAATTGCTACACGCACCCCCCCACTCTCTATAGATAGAGACACAACTAGCAAAGGCTGTAAACTCCTTCGCCCTATCTAAGACTAGCGCATAGTTATCGCAACATGTAGTATTAAGGGCGCCACGTGAATGGATAAGGAAGGCCTTAAGGTACGAGGGTTGGCCACCTAAGATTTAACGGGCATAGAGCGTCGTACGGGCGACAATAGGCGAATAACCGCTAAGGCTAGGACTAAAGGTAGCATCGCAGGGCGATAGCCCCCTTAGACAGTAGAACATGTCAAAGACCTAGCGAAGCTTAGGCTACACTAGTTAGCTAATTTAGACGTACAACAAGGAAGCGACACTTATAAGAGTAGTAGTGAACGCTTAGCAAATCTCTTTAGTAACCTGCACGTTAAAAATGTACTAGACCTAGTAGTTGTTAAGGTTAACTTATTTAATAATAATAGGCGCTGTAGCCTAGATAGCACCTAGCGTTGTACAAGTAAGCAACTAATAAGCAACGTTAAAGATCTAAGTAGTTGCCTACTTAATAGTGTTGTTAACTCTACTATTTGTGTAGAAACGTAAGGCGTTAACTTAGCTGTTAGCCTACATCCTACAATTAGCTATTATACAAGAAGACTTAAGGAAGTGACTATAATAAAAGAAAAGTTAAAGCTAAAGGGATAGAGGAAACAAGTAGTAGGTAGGGGAAGAAGAGTATTTATGCTTACTAGACAGCGTTTGCTATATAGCACTGTTGCCTAACTCTCTCTTACCTTTACTATTTGCTTTTACCTTAACTGTACAAGACGCTAAATATATAATAGTAAATAGATAGAGAGAAAGAAAAAGAAGACTAAAGAATACGCACGTGATATTAGATAAGGTAAAGGAGGGGAGTATTGTAAAGGGCTACGCTAGAGAGGTATGACCTACAGGTCACATAGTAGTAAATCACATAACTTTAGTAACGTAACTAAATAACATAGTTAGCTACGTACGAACAAGCTTAAGTAAGGAGGAAGACTAAAGGTCTAAGCGTTCGTACGAGTAACAACTATAAAAGGAGGGCCCTCTAGATAGTTCTTTTCTATATCTTTCTTCTTCTGTACAATAGGTGAATGCATACTCGTTAGTTAGGCCTCTCTCGCCTATAACAATAAGCTACTAAGTTAGTATTATAATTAGCTTCTAATAGTAAGTTCAGAAGGTAGAGATAGAGGTTAAAGAACTTAGTAGTTCTTTTACTATTTACTTACTTATTGCTAACCTAATTATAACTAAATTTAGTAGATAGCTCAAGCTAAAGGTAGCTTAGAAAATCTTTATCAAAGTACTACAAATAGAGTATGATTATAAGTTAATTAAAGACATTTTTAAGAGCGTTTAAGAAAGCCTAATCTTAATTGCTTAGCTATACGAGTATAGTAATTTTCTCTAACTTCAATAGAGCCTAAAGGTGGCGTAGTACTTAGGTAAATAAAGCTTTATCTTAGTAGTAAATAAGTGTAATACTAAGGTGTATCATATAGTTATACCTATTTAAACTAATAAGATTAAGTAAAGAAAAGTAGTATTTATTTATCTTATATATGTAGTTAATAATAAGCGTATTTAGCAACTTTTTAAAGTTTTTAAGGTAGCGTAGGTAAATGAAAAAAAGGTGTGTAATATAGTTCTTTGCGTTAATTCTATGCCTAGCAACGTGTTAGAATATTTTAATTTTCTTACTAATAGGTAGTAAGTTATTAGCGCAAGTATTTAAGCTAATAAGATAATATATTTAGACTATTTTTAAGTCTATACGCGCTAGAATTAGTAGAACTCTTATAACACTAAAATAATTTAGTAATAGAGACTTACTAAAACTAATACTTTTTCTACTTTAACTTCTTTAAAAGTAACCTAGTTTTTGTGTTAAAACCTAGTTCTTAATAGTAGTACGCTATAAATTAGTTTCTAATGTCCTATTGCGTTATCTAGATAGTGGGGAACTTAGCGCGCACTATCTATAGCGTATAGTTTAGACCTTGCAATGCCGCCTAAATTTCCTTTAACCTCTTCTCTAGCAACGCTTTATAGGTCGCTCTCTAGTACTAAGCAAATATAAATTTTTCTTTAACTAGTAGGTAATTATAGGTAAAGCTCTTTTAATCTTTCTATAATTTAACTCTCTACTAACCCTCTAGTTATATAGAGTCTTTTATAAGCAACGAAAATCCTATGTTATAATCTATCTTCTATAATAACACACTCTACTATGATTCTAGTTTTGCTACTTTTTTACTTAGGCGTAGTAAGCCTTTTTAGTTATAATATATTATAACTTAAATTGCTAGCTTGCTACGTGGTTTATATTAATTATACGTAATACTATAGTTTTTAGCCTACTTATTAACTATATTAAGAGCTTTATTATAGCTATTGTATAGAACTTCTAGTAGTAGTAGGTGCTTATCATTAATAAGCAAGGCCTCTTATAAACTATTAATATCACACTCTATAATACTATAGAGCTTACTATAATTCTATTAGCGCAGCGCACGCTTAGTACTTCGCCTGTAGTATAGAGGCTTAGGCTGTACAGCTTTATAGGCTATAGCTTTATAGGCTATAACCTTATAGAGAGCAGCTTTATAGAGAGCGGCTTTATAGGGAGCAGCTTCATAGGCAAGGGCGTTGCTTAACGACTCTAGTTCTTGCTTAGAATTAGTATAGCCTGTAACGGGCTGAACGCCCTTTGGATAGCTCCTCGATGGAATCTCGGGCCAAGCTGCGCGCGCACCATCTGAACTACGTTCAGACCGAGCAGCGCTCAGACAATGCGCTCAGATACTCCGGCATAACCTTTCTCCGATAAGTAAATAAACACCACGTAAGCAGAGTAGATAGCTCCTTATCGAATACAACCTCTTGTATACCTCGCGATTGCTCCCCAAAGCGCAGCCCCTTACATTTTATATTCAATCCTAATTAGACATAAGCCTTAGGCAGACTGTCTTCTAACTAAGTTTTAGAGCGTGTTGTTAGTGCGAGCTAGTAACATAGAGTTAGTGCTGCAATAGGTACGAAAGGCCTTCAGTGCAGCGAGAAGGTAGACCGTCGCAAGACAGTACACCTAGGGCAGAGCTTCGCAGGAAGTTCAGCCGTAAGAGACAGTAGGCGATTTAGTCGCCCGGGACCTGTCTAGGAAGTCCTACCGTGTCTTGGAAAGCCGAGCCGTAGGCGCAACGTCGCGTGATAAACTACCTGAAGGCCACTCGGGCCTAGCGTACAGTTAGCTAGAAGTAGACGTTGTAGTAAGAAGTCCTGTCGATCCTCTATCGGACGGGGTGCAGGCTGTGCGATTACTCTCAATTGGAGACGAGATCCCACGAGCGAGACGGCAAGACGCGAGTCTTCCTAGGGACGCGACACGACAGCAGCCAAACGCTGTTCAGAACTAGCTAGAAGAGAAGTACGGCCGAAGGTAAGCCCTACTAGTCCTCACTGACGAGGAGTAGGCCGCAGTCAAGGACTGCGCGAGCGGATTGAAGAGCGACCGGAAGCCCTGCATATTAGCAGGCAAAGAACGAGACGTCCAAAACGAATTAGGCAATGGAGATTAACGTTCCAAACTTGAATGTGGAAGAGCTGGCGGCGTACGCTGCTGCCAAGAACCAGGCAGGAGTATCAGATGAAGAGATCCTGCGCGAAATTACACAAATGCTTAGAGAGGACGGATGGAAGGAGGCAGCAATCAGGCCAACGATTGAAGCGGTCGCCAAACGATCGGCCGTCGTGGGAGGAAAGGGCTCACCAAGGCAAGGAGGCTCGCCGAAGGCCAACCAGGATGCCATGGCCCAGATGATGGAGCTGATGAATCGGTTAACAGCCCAGAACCAGGTGCTAACGGAACGGCTCGTGGCACTCGAGCGTAACCAAGCTGAGGGGCGTTCAGAGTCGTCCCATAGAGCCTTCACGCCTCCCCTAGCAGCAGCCGCAATCGCCGAGCCAGCTGCGCGCAGGAACAAGTTCCCGCACCTAGAACCATTTGATGGAGATCGAACGAAGTACGTAGCGTTTAAATACAAGACTCAAGCTAAGCTCCGGCACGAGTACGAAGGAACTTCGAGCCTCGCTCAGATCGAGTACGTGGTTAGTAGGTGTACGGGCAAGGCAGCGGATGTACTTCTACCCTGGGCAATACAGAACCAGAGTAAACGCCACATTGAAGACCTCTGGAGCTTTATGGACTAGCAGTTTAACGACCCACACTAGAAGTCTAAAGCACTTGATCGCCTTTTAACTCTTAAACAAGGCAAGCTCTTAGTAAGAGACTATTACATGGAGTTTAACCGTCTTGAGATTTAGTTAGGCGAGCAGTTCGGCGAAGCAGCTAAGAAGAGTATGTTCTTAAAGGGCCTTCACACTAAGCTGCAGGAGGCTCTTGCTATGATTGATGAGAATCTATCGTACGAGCAGCTAGTCAATAAGGCAGTAAGAACGTCCGACAACCTCTACCGGGTAGGTCTCGTTAAACTGCGCGCAACGAGCTCCCGGGTGGTAGATCGCCCTACTACGACAACCGCTCAACACGAAGCTAGTCCGGACGTTATAGACTGGGAGCCTTCGAAGGTTAATCAGGCGCGAGAAGCTAGAGGCAAGCCACGACGACCTCCGCCCGACTGCTATCGCTGCGGAGAGCTAGGTCATATCGCGAAATACTGTTGAAACGCCACCCAGGTCAAGAAGGCAAGGCCCGCGCCAAGCAACGTTGGACATAAGCCGCAGGAGGAAGTCGATCAGGTGCCGAGTAGCGACTCGGAAAAAGAGTAGCTCTGGGCCAGAGTCTCGGCCCAGAGCCTCTGAAGATGGATCGGCAGATACGTAGCGAATGGAATCAGTTTCAGCAGAAGCATATGCGTCCCCCACCAATCACTGTAGATCTTATCGTGAACAACGTAGCAAACGCTGTCGCGCTTATAGACTGCGGATGCCTATGCTATGCACTAATTAGCAAGAGATTCGCTTACCGCCACTGTCTAGAGCGCTTTTAGATCCCCTCTTAGATGATTGAGGGAGTGAACGGCAAGCTGTCAGAGATTAGCGAGGTCGCCCGATTCTCGTTCAAGATGCATGGGTACGAAGAGACTGCTTATGCATACGTGATGGACTTGTCCTCTAGTGAGGACGTGTACCTTGGCAGGGGATGGATGGACCACTGGGACGTATCAGTATCTCCTGCTAAGAAGAGTATTTTTATCTACTCGAAGGGCATTTGAGTGAGGTCAACTAAAGGACGCCTACAAGGAGGAGTTAGCTAAGTTAACGCCGCAGCGTTTGCGGCCTTAGTTCGTAGGCATAAGAACGCTCTGAATAGCGTTCAGATCTTCGCCGCGTCGATTGCAGACATCGACAAGGCGCTACAACCGAAGAAGCCCGTAGATGTACGAGCACTGCTACCAACACAGTACCAGGAGTTCTATGAGCTCTTCAACCCGAAGCAAGCAGAGAAGCTTCCACCGCACCGAGGGCCAGGGGTGGACCACAAGATCGAGCTAGAGCCGAAGGATGCTCAGCCACCGTGGGGACCCCTCTATAGCATGTCGCGCGGAGAGCTCCTAGTCCTTAGAAAGGAACTCACATCGCTTCTTAAGAAGGGATTCATCTGCGTAAGCAGCTCGCCAGCCGCAGCGCCAGTATTATTCGCCAAGAAACCTAGAGGAGGGCTCCGACTGTGCATCGATTATCGAGCTCTAAACGCAATTACTAAGAAGGACCGGTACCCGCTACCTCTCATCCAAGAGACACTTAACGGCTTAAGCAAGGCCAAATGGTTCACAAAGTTGGACGTTATCGCAGCCTTCCACAAGATCCGTGTCGCACCAGGCGATGAGTGGAAGACAGCCTTCCGAACAAGATTCGGACTGTTTAAGTGGCTAGTTACCCCCTTTGGCATGGCGAACTCCCCAAGTACTTTTCAACGATACATTAACTGGACCTTGAGAGAACACCTAGATGACTTCTGCTTAGCATACCTGGACGACGTACTAATCTACACCGATGGCGATCTGTGCCAGCACCGAGAGCACGTCTGAAAAGTGCTTAGCAAGCTGCAAGCCGCAGGGCTACAGGTGGACATTAAGAAGTGCGAGTTTGAAGTCAAGACAACCAAGTACCTTGGGTTCATTATCGAAGCAGGTAAAGGGATAAGCATGGATCTAGCCAAGGTAGCCGCAATCCGCGAGTGGGAGGCACTGAAGACAGTAAAGGGAGTAAGATCGTTCCTAGGGTTCGCGAACTTCTACTGAAGGTTCATTAAGAACTTTGCGCAGCTAGCCGCACCCCTTACTAGGCTTACAGGTGACGTCCCCTTCCGATGGGGATCTGAAGAGCAGTCAGCCTTTGAGAAGCTAAAGGAGATCTTCGTTACAGAGCCCACGCTGGCGGCGTTCGACCCAGATCGGGAGACAGTGCTCGAGTGCGATTCGAGCGGCTACGCGGTGGGCGGGGTGCTATCACAGTACGACGATGATGGAGTCTTACGGCCTTGCGCGTTCTTCTCGCGGAAGAATAGCGCGCACGAGTGCAACTACGAGATCCACGACAAGGAGTTGCTCGCGGTAGTACGATGCCTTGAGGAATGGGATTCTGAGCTGCGTTCAGTTGAGAAGTTCAAGGTGATTACGGATCACAAGAACTTGGAGTACTTCATGAAACCTCGCATGCTGAACGAGCGCCAGGTGAGATGGTCGCTTCTACTTGGTAGGTACAACCTAGAGCTGCTGTATCGGCCAGGCAAGCAGAATGTGAGAGCCGACGCGCTCTCGAGAAGAGAACAAGACCTGCCTGTAGGGGCAGAAGACGAGCGCTTGTAGAAGCGTTTCGTGCAAATATTTAAGCCAACAAACTCCTATCAAGAGATAGCAGAAGAAGAACTAGAAGAGGAACTAGAAGAAGCCATTTTAGTAATGGCCACGAAAACACGAAGCTAACAGCGGGAAGAAGAGGCTGTTGCCCTAGCTAAAGAAGAACTAGGCCAACTACCTCCTAGAGAACCAGACGAAGAAGCGTTGGAGCAGAACGAGTTAGAGAAGCTCTGGCAAGAAGCGACAGCGAAGGATTGGGTCTACTAGGGAGCGAAGAAGGCCGTAGAGGACTAAGAACGACGTTTCCCTGCGAACTTAGGCCTAAAGTGCTCAATCGAAGACTGCTCAGCAGACGGCGGAGTCCTGTTTTACCGAGGGCGCAAGTGGGTGCCAGACAACGACGAATTGCGAACGGCAATCATCAGCGGCGCACACGACTCATTAGTCACTGGCCACCCAGGACGCGAGCTAACGTACAAGATACTCGCAAGGGACTACTTCTGGCCAGGCATGACCAACTCGATCCGGAGATATGTTAGAAACTGCGACGCTTGTGGACGGAGCAAGTCCTGGAGAGAGGGCACGCAAGGCCTTCTAAAACCACTGCCGATACCCACCCGGATCTGGAAGGAGATCTCCATGGATTTCGTCGAAGGGCTACCAGAGAGTGAGGGCATGACTAGCTTGATGGTAATTACTGATCGGCTTAGTAAGGGTGCGATTTTCGTACCGCTCCTAGATACAAAGACAGAAACCGTCGTTCGAAAGTTCATTAAACGTGTAGTCGCATATCACTGGCTACCAGACGCTATTACCTCTAATAGAGGCAGCTAGTTTGTGAGTGCACTATGGACAAGACTATGCGAGCTTCTGAAGATCAAACGGAGACTATCGACAGCCTACCACCCACAGACGGACGGTGCAACAGAAAGGATGAACAGCGTCTGGGAGACCTACATCCGAACGTTCACGAACTAGGCTCAGAATGACTGGGCACAGCTCTGCCCGATGGCCCAGATCGCGATCAATGGTAGAAACGCAACGTTGACTGGAATGTCACCGTTCTTCTTACAGCATGGGCACGAAGTGGAGCCGCTGCAGCTAGAGCTAGACAATGAAAGGCAACAGCGGAAACCAGCCGAACAGCTTTCGGATGAGCAGAAGGCAGCAGAGATCGCGGTTAAGCTACAACAAGCCGTAGAACTAGCCCAAGCAGGCATAGCAGTTGCTCAACAAGAACAAGAGAGACAGGCGAACAAGACTCGGAGAGAAGCGCAGAGCTACCGAGTAGGCGACAAGGTATGGCTGAAGCTCGATCAGCAGTACAGCACAGGGCGAAGCTCTAAGAAGCTCGACTGGAAGAACGCTAAGTACACAGTGGTTAAGGTAATCGATAGCCACTCAGTCCAACTAGACACGCCCCCAGGCCCACACCCTGTTTTCCATGTCGATAGGTTGAAACTTGCTAGCAACGATCCGCTCCCAAACCAGGTTCAGGACGACTATCAGCCACAGCCGCTGCAGGTAGATGGAGAAGATGAATGGGAAGTAGAAGAAATTGTAGCAGAGGAGGTACGCCGTCGTGGGAGAGGGCATAAGCTATACTACGAGGTAAAATGGAAAGGGTTCCACCGAACGACGCTCGAACCAGCTGAGCTGCTAGAGGACGCTGAGGCAGTAGATCGTTGGGAAGCATTCACGGAGGCCAAACGAGACAGCGAGGGCCGCCTCCCAGAGGGGTTTCGGAGAGGCGATGCGGTATCCCCTAAGGAGGGGGGTATTGTAACGGGCTGAACGCCCTTTGGATAGCTCCTCGATGGAATCTCGGGCCAAGCTGCGCGCGCACCATCTGAACTACGTTCAGACCGAGCAGCGCTCAGACAATGCGCTCAGATACTCCGGCATAACCTTTCTCCGATAAGTAAATAAACACCACGTAAGCAGAGTAGATAGCTCCTTATCGAATACAACCTCTTGTATACCTCGCGATTGCTCCCCGGAGCGCAGCCCCTTACATAGCCCTCCTAAACTAACCTATCTTTATTAGACTTAGACTTAATTGTATAGTAAATTAGCTGCTAGGCAGTCTTATCAAATAAAATAGTATTATAGGCAGTAAGCAATATAATAGAAAGCAAAATTAATGGAGTTTTTAGTATGTTTTAACAATTTCTACGCGTTATATAGTGTAGGTTAAGATAGCTTAGAGGCTGCCTAGCTCGCCTAAAACACAACACTAGCGCTCTATACCAGATAAGTATTATCTAGCTACTTAGTAAGTTATAAAAAAAGAGCTAAGTTATTTAATTACAGTGCTAACTCTATAAATTTTAGATGCCGCGCCCCTAATGCAGACCCCAGCTTCAAGGTGGGTGAGATAGCTATTGGTGGTGGGTTGTTTAACCATTGCCACGGGTGACTGGCAAGAGGGTTTAGCACGGGCCGACTAGTCCAAAGAGGGAAGGCTCCAGCATGCAGAAAATGTCCGTTGAGCAGCTCTACAGCCATGTCGACGCGCTCAGACAGTTTACTCTGCATCCCCAGAGGCGCTCTAGAGCAACAAAATATGGTGCCTACACCTCCTCCCCAGGATTCCCCACTCGTCATCTACAGAACAATTCGCAGCCCCTCGTCCAACTAGACAGTTTGCCACCTCCGTATCCGTACAGACGACCAATTTATGTGCTACCTAAGCTGGAAAGCTGGCCGCCAACCCAGCAGAACAGGCTAAACGCCCAGCACAGGGCCCACCAAGCTACTGCTAAGAAGGAAGAAAACAAGCCAGCAGACGATGACGACGAGAAATATTCCACAAGCCAGAAGCCCTCCCGTAGATTACCCCATACGATGCAGGTAATGCCCCGGTCCGTGGCCCACGTGCCCGGCTTCCCCAACTTTTGGAGCTCCGGAGAATGTCTGAGACAAGAGCGAGACAACGGGTATATAAAGGATGGGGGTCCCGACGAGAAGAGAGACAGTATTGGAGTTGCAGTCCAGTAAAAAAAACGACTAGAATGCGTTCGTTTCTCATCAGCTGCGTTGCGCTCGCAGCCACAGTTCTCGCCCGCAATGTACCTGCGAACCTCCGTCCATCGCTTGCCGAGCGCCAGGCCAATCTCCCCAGCAGCTTTAGCTGGACTTCGAGCGGCATTCTAGTTTCGCCCAAGAAGGACAGCCGCAACCTCGCCGGCATCAAGGACCCATCCATCATCCAGTACCAGGGCACATACCATGTTTTTGCCAGCACGGCTAAAGAAGAGGGCTACAACCTCGTCTACTTCAACTTTACCGATTTCTCAAAGGCCCAGGAGGCGCCGTTTTACTACCTCGACCAGTCGGGCATTGGCACGGGATACCGTGCTGCGCCTGAAGTCTGTACGTATTTTTCCACCCACCCACCCACCCGCACACCCGGAGATGCGTACACAAGACGGCTGTGCGTGGAGATGGGAGTTGGAGTCGAGGTTCCACATCAGCTGACACATGGGCAAAAAAGTCTACTTTGCGCCGCAGAAACTCTGGTATCTCATCTACCAAAACGGCAATGCAGCCTACAGCACCAACCCGGACATTTCGAATCCGCGGGGCTGGTCAGCTCCCCAAGTCTTCTACCCCAACGGCACGCCGGCGACGATCCAGAATGGGCTTGCGGGCGGCGGCTACTGGGTCGACATGTGGGTCATCTGCGACTCGGCCAACTGCCATCTCTTCTCGTCCGACGACATGGGCCGGCTGTACCGCAGCTCGACGCCCATTTCGCAGTTCCCCAAGGGCATGAACGAGCCGGTGATTGCGCTGCAGGACACCAAGAACAACCTGTTTGAGGCGTCCAACGTGTACCGCGTGGCCGACAACAAGTACCTGCTTCTTGTCGAGTGCATTGGCTCGGGCAACTCGCCGGGCGGGCTGCGCTACTTCCGCAGCTGGACCGCGTCGTCGCTGACGGGGCCGTGGACCGCCCTGGCCGCCACCCAGCAGAACCCGTTCCTCGGCCAGGCAAACGTCCAGTTCCCCGCCGGCCGCTGGTCCACCAGCATCTCCCACGGCGAGATTGTCCGCACAAACGTCGATCAGACTCTCACCATTACCCCCTGCAACATGCGCTACTTGTACCAGGGTATCGACCCCAACGCCAGTGCTACCTACAATGCCCTGCCGTGGCACTTGGGCCTTGCCACGCAGACAAACTCAAACTGCTAGGTGTGAGCTGATTGTGTGCGTGTGTGTGTGTGTGTGTGTGTGTATGTGTGTATGTGGGAGAGAGAGGGGGTAGAGGGGATGTAAGAGGCATGGCATGGACAGTCTTTTGGTGATGATTGAATATAGAAATGAAATGAAACGTTGAATGCCTGATAGTATCATGTGTACCCTTTCTCTTTCTCTCTTCTTCCTTGTCTGAACTCTATGTAAGAGTCACCATGAATATAATAATATGACATATATATATATATATATGTGTGTGTGTGTGCACATACCAATCCCGCATCTTATGATGACCAGGCAACGCATTAGCGCCGGCAAGCAATGACGGGGCAAAGAAAGTGGAGAAAATAGAGAAAAATGGAAACGAAGAATGTAAGAACGTAAAGAGACATACGTAGTAGTAAGCGTCATGGTCCGCAGAAGCATGATGATTTCAAAGACGAGAGAGAGAGAGAGAGAGAGAGAGAGAGACAGTTGCACAGTAGATAGTCGGGCGAAACAAGAGAGCAAGCACAGAAGAAGCAGCTGCTCAATGACAGCAACTTCAAATCTGAATTTTGATATTCCACCTTCTTCTTACTCAATTCTCCATCCATCCATCCATTCATCCATCTGCAGAGCCACTTCAAATTTGTGCGTTTGCAATCTCACCAAGGGCATTTTTTCTTCTCGATTTTACACGAAAAAAATAAAGACACAGCTTGGGGAAATAAAAAAAAACGCACGGGTTGAGGAAATCAAGCTCTCCGGCAGTATTCTTCCACCCCGTATTTCCTCACTCACTCACACTTCCTCCGAGCAACGACAACGGCAACGACAATGACAAGGAAACAAGAACATATTCTTTTCCGCGTTTCCAACTTCCCATCCAGATCCATCCACCCCGACACAGACAAAGACGCGCGCCGTACCAATCCTCCCGCCTCTCTTTTTTCCCTTTCCCTTGAAAAGAAGAAGAAGAAGAAAAAAAGATGAAAAGGGAAAAAAAAAGAAGCCGCACAAACAAAAGGTTTTTTCTTGTCAACGAGTTACACCAGCAACCGGGTATTAGATTTACGTATGAATCGAAAGTGAAGGAAAAAGAAAAAAAAGAGAGAGAGAGGGGGGGGAGAGAGACAACTCTGAAATTCAGATATCCCGTAAAAGACAGAAGGAAAGAAAGAGAAGAAAGGGAAAAAAAAATACTAAGGCATCAAAGGGCCGAATAGGAAAAATGCGACAGTGGTATAAACATAGGAAAAGAGGGCAGGGAGAGAGAATGGCTAGGAAACATGGGAACAAGTAGGCAGGCAATAACAAAAGAAAACGCAACGCAAGAACAAGGCTTAATGGCGAAATGCTATGTTCAAGTATCGAAGAGTGTACTCGATCAACATGTGCGAATAATAATCCAAGCACAGTTTATAGTTTATGTATGGCCCCAGCCATGCGCCAGGCAGGTATCGTGAAAGTAGAAAAAAAAGAGGGAAAGCAAACAACCGAAAGGAAAAAAGAAAGGAAAGAGAGAAGAAAAAAGGTTCTTTTTTTGCAACAAAGCAAGCGCAGGGCTAAGTAGAGACCGGCCGGGACGCAACCAAGGTATATGTAAAATCAGACACCGAGCCACTACGCCTAGACGCCATCGCCAAACGCATAAGAAAGAGTCGTGGACACATATACAAGGTAGGAGGAGGGGGGGGAGGGAGAGAGAGAGAGGGGGGGGAGGAAGAGAGTTAAGCCGCACTCTTCTTGCGGCTGAAGATGGTACGCGTCCTGCTCTTGTCGCGGGCCTTCTTCTCAGAGTGGTCCCTTGTTGTAGAGCGACCAGATCGAACTGAGCGTGCGTCAGACATGGTTGGGCCATCGTCCATGTATTTGTCCTTGTAGATCCAGCTGTTGCCAACCATGCTGACGCCCTTGGCCTCGGCTGCACGGTAGAACTTGGCAGCCTTCTTCATGTTCTTCTTGCAGCCCACGCCTTCAGCATAGCAGTAGCCAGCTTCGACAAGGGCGTCTGCATCGCCCCAGTTGCCGGCAATCTCGTAGCAGCGGAGCGCGAGCGATTTGTCCTGAGGACAGCCCCAACCGTTTCCGTAGCACTTTCCAAGCTCGTAGATTGCCACTGCATACTGTGCACGATGCTTCTTCTTCTTGACTTGGTCGGTGGGTTGGCCGTGTTTGTCCTGGTCTTCGTCATCTGCGATTTCAAGATGGCCAGAGTCAACGGCACGTCGCAACCACTGCAACGCTTCGCCCTTGTTCTCACGCATGCCCCAGCCGTGTCGGCAGGCCAGGCCATACCAGAACATGGCTTCTGGAAGGCCAGCACGGGCAGCGAGGCGGAGGTGGTAGGTCGACTTGAGAAGCTCGCCAGCCTCGTGAAGCTCGATACCCATGTCGCAGTGCTGCTGAGCGGTAATTTCCGTACCACCAGCGGTGCGGGCACGGATGGTGCTATTGCTAGAAGTGAGTGACGGTGCGCCATGGTCAAAAGAACGAGGTGGGGATTCTGGCGAGGGTGGACGGGCCTGAGCCTGGTTGGGCTTCTTTGGCTGGTCCCATTTGATCTGACTGTTGAGGAAATCCTCGACACCGACCGATCGACGATCCACCGTCCTGCCACGAGGCAGGTTGAATTTGGTGTACGTGTACGAGGGAGCCGGGTTGTTGGCAAAGTCGCCCGATCGGCGAAAGTCCTCACTGGCCATGCTGACGGGCGTGTGAACAGTCTCATTGGCGTAGGGTGCCATGGGAGGCTCGTTGGGGTCATGTTGATGAGACTGGCTATCAAAAGAGGGCCTCATGTAGGCACTTTCGTCGGATGCCTGGCGTGAGGGACCCTCGTTGGACATGACGTCCAATGATGGGCGTGTGCTCTGGCGACTCATTGGCCTGGAGAAGTTGTATGCAGGGCGCGGAAGGCTTGTGCTATTAATAGAATAGTCGGATGCAGCCGAAGGTGATCGAGGAACCATGGAAGCCGCACCGGCGGCGAACGGCGACTGCGCCCCGGAAAAGCTGGAGCTAGGGGACAGGCTGCGGTTCTGGTGCAGAGAGTCGTATGATCCGCTGAGGGACAGGTCTTCGACGTCGTCGTAGCTGTCGGCGTGTGTGGACCGCATGCTGGGCGACAGGCGCGGGGAGCGATTGGAGCGTACCGAGCTGGACGAGCGGGGGGGCAGCAGGTTGGCGCGCGATTGCGGCGACGATTGCTGGGCCTCGACAGATGGCTTTCGCTGTGGGCTCAGGAACATTCTCGAGGGCGTGGCTGGCACGCGGGGGCTGACGGGCGTCGCCTCGCATAGTCCAAACTGGGGCTCAACCTGCTCGGGCGAGCGCGACCTGGGAATATCAAAGTAGCCGCGTGGTGAAATGGCAGGGCTTGCCTCTGCGATGGTGGCCATGGGGCTCTGCAGTGGGCCAGCGGCATGTTGGGGTTCGAGGTCGTCGTTGCTAATCTGCGGGTAGTGAGATCTGTGCTTCTCCAATGCTTCGTGGCGGGGGGACACGTCGGGTCGGGGAGACCTGAAGGAGTTTGCGTCTTCGTTGGGCGAGTTGACGGTCGAGTTGGACAGCGAAGAAAAGTATCCGGGGCGGTTGCCAAACTCGTTCTGGATGGTCAGAGGAGCCAAGCGACTGAGGCGGCGGCCGGCCTTGTCCTGCTGCTCGAAGCGCTTTGCAAGCAGTCGTCCTTGGAGGGCAAGCGCGTCCAGAGGGGAGAGGGCGGGCGGGGCCTCGCCGGTGCGCGGGCTGGGAAGGTCAGAGCCGAGGGACAAATTGCTCATGCTGGCGCTGGCAATGCAGCCGAGGCCAGACTGCGACGAGTTGTTGGAGTTGTTGTACATGTTGCTTGGAGGGTCAAACGACTGGGAGCGCAGGTCGAGGCCGCCTGGGCGATGAGGTCGGCTCGTCATGGTGGTGGTGGTGGTGGTGGTGGGCGTGGGCGTGGTTGCGGGGACAGCAAAGGACGTCTCAGCAGCAGGGGTAGGGCATGGAATCGGTGGCAAAGGGCTGATGACGCCGGGCTGTCATGCGTGCAGCGTGCACTGGGGCGAATGCTGGGGGTAAGCAGGCCAGAGAAGAAGAAGAGTAACGGCGGCGGCGGTGGTGGTGGTGGCTGCAAGTGCGATTGAGGCTGTGCCGGCAGGGGAGACGGGCGCAGACGGGGGTGGTGGTAGCGGCGTCGGCGGCGGCGGCGGCGCGGCGTTGCTGTTGGTGGAGGACGAGGAGGAGATGGTTGTGGTTGTGGTAAAGGCGGGCTGGCGTGGGTGGTGTAGGTAGTAGTGGTATGGCGTGGGAGGAGGAGCAGACAGCAGAGGGCCGTGTCGGGAGCATGGAAAGAAGAAAACGGGAGGTTAGGGTGCAGCGCGAAGGAGCGGATACGACAGCAAGCGTCGCCGTGACGGGGTAAGATGGACGTGGGCGGACTACTGAGGGGGAGGGGGGTTGGATGCAATAATAGCCAAACCTACACCTCCTGAAACCCGCGACGACTCCTGTGCTTTGCTTCCAATCGGGCGCGCTACCTGCAATCGGCCCTGCATCGACGACGTTGTGGCCTGTGCGCGTCCCCCCCGGCGGCGTGGAGCGTGACACGACGCCACCGCCGCCGCCCAGACACGCCCGGCAATTGGTGGCCCTATGCATGTATACACGCATTCATTCATTCATTCATTCATTCATTCATTCAGCATTCCGCGTCCATCGTTCATCCATTCATTCATTCAATACTCTGCCTACGTACACGGCCAGCCACGCCTGGTCCCCCCATGCCCAGTGTGTCCTCTCTGCCGCGCCGCCATGACTCTCCGCCCTGGCTCGCCTCTGTCCTCGGCCTCCCTGCTCCATCCTACTCCATCCTACTATCCATACACCTACACCTATAAGCAAGCACGCCTGTGCACCGCTGCACCGCTGCACCACGCATTCACCCCATCCCTCCGCATGTGTCATCGTTATTGTTCCCCCACCCCCATACCTGCGACATGACAGCTCCCTCTGCCTCGTTTCACTAGCACCACGCGTATTCGCCCTTGGTCGGCTCGCTTCCGCTTTGGGCCCTCGCCGTCAATAGTAGCCGTCTGCCCTCGCGCCCTCGACGCCCGCCCTGGGCCACCACTTTGTTGCTCATTTAACTTGCTGCCCATGCTGCGAACCACTGTTCCTGCTCCTTCACACACGCCTGAGCATGCTTGCTTGCTTTGATCAATAGCCCGCCCAAACTATACACGTCCAGCTGACTGGCCGCAACGCCCTGTCCTGCCAATCTAACCATGCAGGGGCGCCTCCGCTAGCTGAAAACAACTGCCAAGCCCCTCGTTCCGTCCTCTCCAACCACTGCACGGGTTTCATCTCCTTTGCTCCTCACACACTCCCGCACACACATGCACACACATGCACACATACACACACGCGCTCAGAGAACAATAACCTGCCTTGCAATTTCATTCCTGCCCGTCCATGACGCTGCCCAAGCTCGCACTCCAAAACACGCGCGCCGCCCTGCTAAGCGACGCCCTCGAGCTTTTCCCATGACTGTAGTTGCACACTATCCTCTAGCTTCGGCTGAGATGGCGTGTCCAGAGACACTCGTCTCAATCCCATCATCCAGCCAACAAGCCCACGAGGCACCCAGCTGCCCACCACGTCGTACATGACGCTGCCACGCCCAACCCGCCACAGCTTGGCCGGCCGCGGCTGCGTGAGGGCGTCAAACACGGCGTTGTGTAGCTCGCGCACCGAGCTGCCGTTTTGGTTGAGCAGGCCTCGGCTCTGCGCGACGCGTGTCTGGGCCTCAAAGTTGCTTGCGTACAGCGCTCGTGTGGTGGCCGGCCAAGCATGTGGGCTGCCGATCGAACGCGTCTGGAGATGATGTTTGGAGCCCACGCTGCTCAGATCAAAGGTGCCGAGATGAAACTGGAGCACCTCGATGCCCAGGGTCCCCAGCTCTGCCCGCAGCGACGCCAGGAAGCCCTCGAGCGCGCTGACAATGGTCGTCTCGACGCTGTGGAACGGCGGCCGCAGTGACGCAATGATGCTCGGTGTGAGCAGCAGAAGCCGCGCCTTGAACTCGCACACGGTCGGCAGCAGCGCCTGCGTCACGGCAATGGTGTTGAGCACTTTGGCATTGAGCGCATCCGACCAGAGCTCAGGGCCCACCGTCTGCACCGGTCCAGTCGGGTAAATCAAGTCAGGGACCAACATGACACCGCTCAGGTTGAGCTTGTGTGGGCTTGCCCCGGCAAAGGCAACATGCGGCTTAGCGAGCAGTTCGTTGAACCGCCTCATGGCCTGCTGCGTGCCCATCGTGTCCACGACGTCCAGGTGCAGCGGCCGCACGTCTGCCCGGGACTCGCCCAGCACCTGCTGCTCCTCGTCCATGCTGGAGCACACAATGTATACAATGAAGCCGCGCCGCTCCAGATCCAGCGACAGCGACCGCACAATGGGCGAGTTGGGCGCGCCCGCGAGCACTGTCTCCGTTAGCACAATTGCCACAACCGCGCTCGCCCCGCCCTCGCATGCTCACCCACAACCTCGCACCGCGCCCCGTTGCTCGCCCGCCGCGCTCTGCGCTTGCGGTTGTACTTCTTCTGCTCACGCCATACCAGCAGGCTGCCCGTCGCGAAAAAGGCCGCCGCCGCCGCCGCCAGCGCCTGGTGCCCGAGGACCCAGTCGTACACGCGATGCAGGTAGTGGCCTGTCATGGCATGCGGGGGTGGAGGCGGCGGTCGCGGTCGCGCGCGTTCGGGCAGCCAGGCCTCGGGCAGCTTCTTCTTGATGTAGCCGGCCACATGTGCGAAATGCGCATCGGTTGCGTCCCAGATGGAGCCCGTCACGGTGCGCACGTCTTTGGAGTACTCGGCGAGCTTCCCACGTCGTCAGTTCCAGGTGCAGAGGCGACCGCCACCGCCATACTCACCACGCCGAGGAGTTGCTGGTCGTCGTTCGACATGCTTGCTGCTCGCACCGATGGCAGACGGCAAGCAGCAAGGTCAGGGCGGAGGACAGGATTGGCAGCCGACTATGCTTTGCAGGTCCTCGGGGCGGCCTTTGGAGGTGCAGCAAGGCCTTCGTCGGTCATTGCAGGCACTACGTCAAGCCAATGAGTTAGCGCCGCCTTCCTCCACACGACTCCACGTGACGGCCCGTGGCTTTTGCGCCACCCTCTCAGCTCTCGCTCACGGCCAACGCAGCTTTTTTTAGGCGTGCAGAGCGTGCTGCCCTTGCATGCCATCGGCCTGGCCTTCACGGGGGACGCCAGCAGCCTGTAAATACCCTTGTCAGTAGAATAAAGTCACTCGCCGCCTCCATCAACCACCGAGACAACGCGTGAAGTGCTTACGTGGCTATCCGTACTTGTTTTCTAGCTTTTTTTCCTGCCATTTCTTGGCTCTCACCATTCGGCTTGCTTCCTTTGCCCCTGCATGGGCCGTGTTGTACGGCACTCTGGCCGCAGCGAGCGCTCATTTAACTAAGCAGCGGGCGTCGCCTTTGCCAACACCAGAACCTCGCGCTGCCCTCTAGAGCCCATCCAACCCCCCAGCCCATCCTGACTAGTTAGAACACAGACACAGACACAGACACAGCATGCGCGAGATTGATGCGCATTTCGACGCCTACGAGCATCTGAAGCACCTACCGCGAGATGGCGAGGCCCTGCACACGCTCCGCAAGGCTGCATCCATGGTCAAGCCCATGATGAGGAAGCGCGGCTGGAAGGTCGGCACACTGGCCGAGTTTCTCCCTGACGAGCCTCAGCTGCTGGGTGGGCACACAGAAGCTGACTGTAAGATAGTGTGCTGACAGCCCGCAGGCCTGAACATTAACCGCACAGAGAGAATCCTCATCCGCCTGAGATATCACCATGATTCCAGGCAGTTCCTCTCTATGGAGCAGGTCACAGACACGCTGCTGCATGAGCTCTGCCACATCGTCATTGGTCCTCACAATGTCGACTTCAACAATCTGTGGAACGAGCTTCGCGAGGAGCACCAGTCGCTCCTCATGAGGGGTTACACTGGAGAAAGCTTCCTGTCGCAAGGCCAGAAACTCGGTGGCAAGCGCATACCGCTCGACGAAATGCGCCGCCAGGCCAGAGTCGCCGCTGAGAAACGAAGAGCCGCGCCCAAGGCCAATGCAGGAGGACACCGCTTGGGGGGTTCGCGGCCCACAGCACATGGCGTTGACATGCGCAAAGTCATTGCAGACGCCGCGTCCCGCAGGAGCAGCATCATCGAAGGCTGTGCCAGCGGCAGCTCTGAGGCTGACCGGCTGCTCCACCAACAAGAGCGAGACCGTTTCCGTACGACAGCCGAGCAAGACGACGCCAACGATTGGGCGATTGCTCAGGCTCTGCAGGACCTCATGTACGACGAGGAAATGCAGAGATTGGGTGCTCCAACGGGCAACGGTGGTCTCAGTTGGGATCCCAAAAACGGTCTGCAATTCGACAGTGCACAGCCTCCCTCGGTCCCCTTGGCAACTCGACCCTATCCCACACGCAGCACCACGCATCCTCCCCAAGGACGGCCTCTGTCACGCCTGCTCACGCAACCGCTGTCAAGATCAACATCCACCAGGCACCCCGTCTCTGCAAGGCCGCCCCCGCGCCTCATCTCATTGGAAGAAGAGCAGCTTCGAAATAGGCAATTTCCACCCCCAGCCCCGCGACCAGCTGACACGCCTCTGCCCGACCCTACCAAGTGGGCGTGTCCGCAATGCACACTGCACAACTCTCTCGACTACCTTGCCTGTGGCGCGTGTGGCCTGGAGCAACCGCCTCAGCCCATACCAGAGCACAAGCGCTTTGCGTCGTCATACACGGCACCCGTTCTCCCTAAGCCCCCACCACAGTCTGGGTTGCGCGGCCGTGGAGCCACACCGTTTGAGCCAGCACGGGGGAGATTGGGCTGGAATTGTTTGGAGTGTGGAACCTTCATGGTAACATGGCTGGCATGGCATCGCGGGAACCATCTACTGACTTGTGTAGGAAAACCAATGGTGGACATGCTCGCTGTGCGGGACAATGAAGCCGGACTCGTAAGAACGGGCCTTGCGTATCAAGCTAATCGCGCTATCGTATATGGATTGACTCGAAATGATATTATGAAGACACATTACTCGCGTTGCGGCGCCATTCACTGCTCTCCATCACGTGCTGCGCTATGCTAGATGGAGCTAGTGTCTTCACTTCCGCCTTCGCACTTGTTTCTCCCACTGCTGACATGAAGCCTCAGATATGGACCTGACGTTGTTGGACGCTGCGTTGGCGTCCTACACCGTTTAGCGTAAACATTACTGGCTACTGCTGTTTGTAATCACGGTTAAGAGCTGGTCCACAGCAAACCCCGTTCCGCAAGCCTGGCATGTCTGTCACTGCTCACTGACAACATTGTTGCGAAAGGGTTTACAGACGCCTGAAAACGTGAAGATGTGTCGTTCGTGTAGGTATTGATGAAGCTGTCAATCGGCAGCTGAAGTAATGTATATGATGGCGTCTTTCACAGGACTTTGCGCATAGCAAACTTGGCCCAGCCTCTGTCGATTGCCTGAAAGACGTCATCGAATAGACGCTCTACATTTCTCTATGGCTTGAGCACAGGCCGACTGCGCTGTTGCTCTCACCACGTGCAGCTCGCTGTCGCTGTGACGCCCCACTCACTGCCTACCTCATCCAGTAGTGCATCACCAGCCCTAGCCTCTGAACCCTCCTTCCATAACAAGCCATTGCTTCAACCGCCCCAATGCCCTCGCTCAAGGACCTCAACTGTGCAATCGAGCTCTCTGAGAGCCACCAAGCACTGCAGGAATTCGGCACTACCTACGGCGACGGCTTTGTCGAGACGTTTGTCCCTGTACCCAGTCAACCCCAATCATTTTCCATCCACCTTACCTCGAACAAGTTCATCGCGCCAGGAATCGCCCTCTTCGTCTACGTTGACGGCGTATATCAGTGCAACCGCAACCGACAGGACTTGAAGCCCCGCAAGCCGTCCGATAACCGCTCTTTGGTTGATTTCACCGTCCGCCAAAAGGAGGAGAGGCAAAAGGATGGCTCCATGATTGCGCGCGAATGGACGTTTGATAAGTTGAATATTGGTATGTTGGCCAGAGGTAGTTTTGGTATCGACTGACAACAGCAGTGTCGGCGGACGAAGCACTCAATACCTCGGAGAATATAGGCTGCATCGAAGTCTTGGTGCTGCGATGCGCTGGGACTCGCGACAAGTCAACTTTGACTATGAACCTTGACGGCGCCAGTGACTGGTCCGGTGATCCGTTTGGATTGGACGAGAAATTGTCACGCTCCCATAAAAGTCAGACATATGATGATCGAGGGCCGTATTTTAAAAGCACCCGTAGTGGCTCCGGTCCACCGCCCCCATTGCCATCGTATCGCACGTCCTACGCCGAATCACTGCGTAGCCCCAGCGGCTCAGAGCAACGAAATCACCACAACAGTCAGCATGTACGAAAGTCAATTTCTCGAGTATCGATATCGCATCATTCGCAACCTAAATCTAGATACTCGCAGTCGGTCAGTCCACACACGCGGCGCGCAACCGATCTTCCGCCTTCGGGCTTCCAATACGGCAGCGGACCCATTCCACCTGACAAAAACGATACTCACTATGAATCATACAGCACTGCAGTTCCGCACAAAGACGGCGTTGACCCTGTATGGCTGAACAAACTGTTGACGACGGCAGTCAAGCAGGGTGTGGAAGAGTCTCGAAGAATGGAGCAGTCTATACATGGCAAGGATTCAGCATATGCATCACAGAAAGAGAAAAGCCAGGCATCTGCACAACCCTCTCGCCAGTCCGAGTCAACGTCTTCCATACGCAATCGCAGTGACCGCGGGTCATGGAAACAAAGCCAAGATGGCTGCGCGCAAAGCGAAGCAAGAAGTAAAGGCACCCGCGTTAGTTGGAGTATGGAGCCTGTGTGGGAAACGGAGACTTCTAGCAGTAATGGGTGGCATTCGAGCGGAGAGACCCCTTCTGACTCTTGGGATACGGAAGAGACATGGACGAAAAACAAGGCACAGGGTTGGGAAGATTCGAGCCAATCGGCAATGCCGATACCTGCAACTCCTGTTCGATTAGATGCTCGGTCTATCCCTTTACATCTAAGCGATGGACAGCGTTCCAAGCAGAGTTCGAGGCACCAGTCTCGTTCAAGACGATCTAGAAGAGATGACGAATCATCTTCCTCGGAAGACAAAGGCTGGGCACATATCGAACAGCCTTCAGACTCGGTCATCTCACTGAGCTCAAACGACACTGTCCAGCCTTCACATCACCAAAGTACAAAGAGTCTGCGTCAAACATCTAAAGGCCGTTCTCGTCGCTCAAAGTCTACACATCGCAGTCGTGATCGAACCTCATCGCGACACTCACATCATACCGCGCAACCAACAGGCTCTCAAACAGTGCATGTTCCTGCTCCCATCACACTAGTGATACCTACCATTGTAAATGCCCCGGAGTCCGTGCCTCCACAAGTACAATCAAGGCAACCGAGCGTGCACGGCAATGCGAGTGCTTCGGTATTTCCGGCTCCGAGTCTGGTCGTGCCCGTGCAGGATCCTGTGCGAAAGCAAAGTAGCACTCACAGCATTCCTGCACCATATACATCATGGGGGACAGACTTTTTACAGGATCCTGCTGCGGATAAAGAATGCAGATCTACGTCATCAGGTTCGTGGGGCAATGAAATGGAGTCTGGATGGAAAAAAACAGAGTTTGAGGACGAGAAGACGTCTGGCTGGGAAAAGACAGACGTTGAGGGCCACGGCAAGACGTCGGGCTGGGAAAACACAGAGGTTCAGGACTACGGGAAGAACGGCTGGTACTCGACCGACGAAGATCAAAACAGCGCATGGAGTGAGCCAGAAAAGGACAAGAAGCCTGAAGCTACAGGTTGGGACATTGAAAGTACGACATGGAGCGAGCCAAACAAGGACCAGAAACCCGAAGCCACAGCCTGGGACACTAAGAGTACCACATGGAGCATAAAAGATCCTCCAAAGGAGACGAAAAAGCAGTCAGTATCCATGCAGCAAGTGCCTGATCTAAAGACAGCTCTCGAAGCAACACCCTGCACCAAGGAATCCAAAGCAAAACACCGGAAATGGGAAAATTCATCATGGACGATTCAACCCGCTTCCGATACGAACACCAAGTCAAAGCCAGCCATGCAATGGGATACTCCAGATCCTTTTACTACCACTACTACCTTACTACCACCCTACAGTCACAGCAGAAAACACCATGTTAAACACCATACTAAACACCATCACAAACAAAAACATCAACATGCACATCCTCCTCCAGAAACTAACCCTCAAAGGCCCTTACCGCCATCACCATCCACCCACCAGCCCCCCAACATACCCCCAGGTGAAAAAGAAACCCCCTCAAAGATCGTGGCTCCCAAACCAAATCTCGCCCACCACATCCGCACAGGCACCCCGCGTCCCTATGGCCACGCCATTGCGCGTCCCGATTATATCGATAGCCTCGAGGCGCCGTATGCCGTGTTTCGCTTCAAGTACCGGAGTGTAGGCGTTCTAGAGCGCATGTTTGGACGGGACGAGGTGCTTGGGCAGGGGGTGGAGAAAGATGGAAAGGGAATGGGGAGTGTGAGGAGTACTGTGACGAAAGAGAGGAAGGAAGAGAAAGTAGAGAAGGTGGATAGTAGGACTGAGGAGTGGGTGAGGGGGCAGAGTGCTGTGTTGGTATAGGTAGATCAGTAGGTGGTGGGTTTCATTGGGAACGAAGAGGTATGTGGAATCTGCACAGTAAATCAGACGAGAGTGCAAGTACCTTTCTCTACTCATCTTCTTGTGTAAACTACACTTCCACATCCATACACACATGGCAATTCAGTAAACACTCCACTTCAAATCCGCGTTTATTAACCATAGATAAATAAATAAATGAATAAATAAATAATTAAATCCCCCGCCCCCCTTCCGTCCAGCTAGCTCATCCCCATCTAACCTCGACGAAACTAAACCCTACTCTCAAATACAAAGCTCATCCCTCACATCGTCATCCTCGTCGTCGTCGTCGACATCGACGTCATAATCATCATCATCGTAAGTATCATGACTCCTACTCCCACTACTACTATTACTACTTCTCCTCCTCTTCTTATTCCTACTATTACTACCACTACTACTACCCCCCAGCACCCCCAAACCCAAACTAAGCCTCCTCTTCTTCGTCGCCTTCTTCGTCGCCTTATCGACGTGCTGCAATCGCGGCATTCCCATCATCGTCGTCGCTGTTGTTGCTGTTGTACCCGCAGCTTTGCCTTTCCAGCACTGTTTAACGCGTTTCATATGTGCCTTTGCATCTTCTTGTTCTCTTTGTTTTCTGTTTACAGCACCTGGTACAGGCTGAGGATGTTTGGTGTTTGCGTCGCGGATACTGTGGCGTTGTCGTGGCTGCGAGGAGAGACTTGTGTTCGGGGTGTACAGCGTGGAGAGGAAGAAGCTTGTTGATGGGGTGCTGGGTTCGCGCTTGATGGCTGGCGTGGTGGGGGCGGTGACGGGGGGAGGAGAGGGCGCGAGGAGGATGAGAGGGTCGTCATCTTCATCTTCTTCTTCTTCTTCTTCTTCTTCTTCTGGAACACTGGTTTCGGCGACGCGGTCTAGAGATGTAGCAGTAGTGGTGGTGGTAGTGGCTTTTTTCCGGGGCAGCGCAGGATGCGTGTGTGTATTTCTCGGGTTCGCCTTATGCCGTGCGAGGGTTTGCGGTGTTTTGAAAGAGCGGTTGCAGATGGGGCAGGTGAGAGCAAGTGCTGGGATCTTCGTATTTTGTTGACTACTACTAGTATCTTCTTCTGGCGTATCCGAGTCTGGTACTGTGTCGTATCGCATGGGCGAATCCTCTACCTGTGCGGCGATGGGAGAAGAAGGTATTGGCTCGGTTTTTACGCGGATCGAGGCTAGTCGTGGGGGTGTTAGGGTGGCATCTCGTAACGGTAGGTTTTCAAGCAAGTCTCGCTGCAGGTCGTCTTCATCGATAACGTCGTTGGCTTCTATAGATGGGATGATGACGTCTTCTGGTAAGGGGTCTGATATTTCTTCGTCTGGATTCTCAGGAAACGGTTCTTCATCTTCCGCCTCTCGGCCAGTCAGGGATAGCAGCTCAAGTTCGTCGTCGTCAAAGTGCGCGCTCGATGGGTATCCGTTGGCATACTGTGGTGATTCAACTCCCTCCCTGTGGCCATCTCCATGCTCAGATGAACTCGGCGTTGGCAAATGGTGGGATTGTATCGGAGAAGCCTCCGCTTGCTCATCCAGCTCGATTTCAGTATCAGGCATCTCATCACTCGTGCCAGCTACAAGCGGTGTCTGCAGATGCAAGTTCTGGTCTTTGATCACAGCCCATCGTCTTGTAAGCGCGCTGAGTGGCCAATCTTTCCACTTTTCCTGGCTCTCTTTGATAGCGGCCCATGACAATTGGTCTATCTTCTTCTTCTCGCTTATGTATTCGTCATCTTCTTTAGTAAAATGATATTTTCGAGCTGAACGGATACGGCGTCTTTGGACCTCGACACGCGGACTAGCTCGGCGGGGTCTAGAAGGCGAGCTCTCTCCCAATCGTGTTGGAGGTGCCATAGAAGACATTTCATTCGCCAAGGGCGTCGATTCTGTTATTTGTTCTTGCTCATGCGGGAGCGTAGCGCCAACTACTTGATGAGCCTGTCCAGTCGCTACAGCCGCTGCATGGATTGGAAGAGGACTTGATTGTGCTGCTGGATGTTCGCGCGCTGCAGCGGACAGAGGTGGAAAGAACCATTTCGGGTCAGTGGCTGGCACAACCTTGTCGTTTGTCGTGATGGACGTAACCGGTGGGGCAGCGGTTACGGGAGGGATAGGAGAGTAAGGTAATAAGCCGGATTGAATCATGGCTCTTTGGACAAGTTCTCCAATTCCCTGCGTCAACGTCATGTAGAATGTAGCCTGCGCCTGCTGACCCGCAGGAGTTTGCGGAAACTGGACAGCCGGCAAGATATTTGTAGTAGGGACCGGTGTGTTTGGGGTTTGTAGTCCGCCAAATTGCGGTATCGAGGTCGCCAAAGTGTTCGGCTGCGCGTCGTCGTCTGATGTTTTGGTTTGTTGTCCGTCTGATTCGGGCTGTCCGTCCTTCGACTTGACTGGCTGGCTCGGTGCCAGTTCATCTTCTGAATCCTCTACAATTTCTTCCTCTTCCTCGTCAATTCCACGCTTTGGTCCCTTCTCCACAGCCAAGCCAAGGGTATCCAGTAACAAGGCTTCTTTGCGGCCGACCTGGCGCTTTAGTCTCCGCAAATGACCTCTATCCACCACCACTCTGTTGGTCTTCATGTCGATCTCGTCGCTCATTGACTCGTGCATGTTTCCGTATTTCTCGAATATCGATTCCAGCCGGCCCTTGAACTTTTGCTGCTGCTTCTGCTTCGCCTTGACATAGTCGGAATTCTCCTCGTCCACCTCGACCGACTGCCAGATGCGCATGCGCTTCGCCGGCGGTTCCATGGCGGCGGAGGAGCGCTTTCGAGATGCGAGTAAAGGAAAGGATGCCGCGTTTCACGGCGATAGGGATAGTGGGTTGGCGGTGAGCGGGGGTGGTTTGCGACGATTTGCGACGGAGCGCTAGGGTGACGCGAGAGCTGAGGGCTGGGACGCGACTTCCCCCTCGCCCAGCACGCACGTCTTTTAGCGCGGCTCCGGGAAGCCCCACCCGCCTGCATGTCATCGCTAACCACGAACCGCTGCATCGGCATAGGGCTTATTGGTGGATTTTGCCCTATTACCGAAACGTATTTACCTAGACGTCACCCGATAGATTTCAGCCTTCCTACTAACTCTCAATTTCTTGCTCGTAGGTAGTGATATATTTACATGTTGATTCCCACACTGCATTCCTATATGACAGACTTGTAAAGCGTTCGCGCCATGAATGTTCTGGCGGGTTGAAGAATGGAGAAGAGTGGTCTTATTGACCGAGGCAACGCGGTTTCGCATATCACACTTGTATCTTACAAGCCGGCTACATTGTCCAAAAACCACTATACGCGAAACACTTGTAAAAATGCTCATAAGCATTGCCGGTGGATTTTTCTAGCACAAAGTATTCAACGTTTGGGACAATTAACTAAAGTAATGCCAGTTCCCGCAACTCGGCATGGCAAATCCAAACATGTGCGCTATTGCCTCGTGCAGCAGAGGCTTCCTGGTGTGAAACTCATGTCTATGTATATGTTAAATTATTTTCAATCTGGAAAGAATTTGCTCACACATTTGCATGTGCATTGGCAGCTTTTGACCGTGTACATAGTAAGCAACAGTGTGTTATGATATACGCTACCACTTGATTGATACGTATCTTACTCTCCAACTATAACTTAATCACTACCCTAAGGAACTGTATCGGGCAACAAACCATGAGGCATGTGAGCCTGCAGGCCACCTAGACAATGCCAAGACCCAACGAGCATGGAAAAGAAAAGCTATAGTAAAATAGCAGGAGATTACTCTACGCACATACACCATCGGAACACCAGTACAGCTAGAAAGACGTAGCTCAGAATCTCAGTTTCTTTTTGACACTCAGTGGAGAAACAGCCCGCCGTACTGACATACATACGACCGGGGAAGCCCCACCCGCCCGCAGCTGATCTCCAACCACCAAACGGGCGCATCGTCATCCACGCCAGATTAACCCATCCCACAACGCCCACCGCAACATGAACGCACACGTCTTCCGCTAGCATGACTTCCAAGACCGACAAGAAGCCCGCAGGCCTGGCCTGTCAAAAGTGCCGCACCCCCATCGACATCGATGCTTCGATTGACCAGCTCAATCCCGCTGCCTTCAAGCTCCTGACAGGTACCGCCCCCGCACACAGTCTTTCTATGCCAGTATTAACTGCCAACCACCAGACTCGGTAGTATCGAGCCAAGTGCCTACTCCCAAAATCTCGCCAAACCGGCTGTCGCGTCCGCCAAACCCGCCCGAACACCTCAAGACGTATCACGATGCCATCCGGGACGCCAAAACACCCACGCATAGGCGCAACATTACAGGGGCGCCGCCGCGAAGCGCAAATGGGCCCCAGAACCCTGCCATGTCGTTTATCGATATCCACATGTCCGAGTCGATGATTGACTCGCCGTCGTCCAAGCCAGTCCGCAGTCCGGATGGCAAGGCGCAAGCAGAGACGACGGCAAAGTCGGACGCGAATGACAAGGCACGACGGAAAGGCACGGCCAACGGGCTGGGTACGCCGGGCGGTGCAAGTCTGGCAGACGGCCTGGAGACGACCAACCGCATGTTTGAGATTCTGTCTGCGCGCTCCGACATCGACCATCCCATCTGCGTGGAATGCACCGAGATGCTCATCGACGGGCTCCAGAAGCGGCTGGCTGTTGCGACGCGAGAGCGCGACGCCTACGTGGACTTTCTGCGGCGCGCAAACACCGACGTCCCCAGCGCCGAGGAGGTCAAGGCAGCCGAGGCAGCGCTCAAAGCTGCCAACAAGGCCGAAAGCACGGCCATTACGCAGCTCGAGAACCTCGAGGCGGAAAAGGCGGAGCTCGACAACCAGATTGCCGCCTTGGAGGCGGAAGCGCGGATACTGGACCAAGAGGAGAATGAGTTTTGGAAGAGCAGAAACGCCTTCAACACGACGCTGACCGAGTTTCAAAATGAGCGCGATGCTCTCGCCACACGCTATGCGCACGATGCACAGGTGCTCAACCAGCTGCAGCGGAGAAGCGTTTACAACGACACATTCAACATCACGCACGACAACCACTTTGCCACCATCAACGGGCTGCGCCTCGGCCGCCTGCCAAACCCCTACGTCGACTGGCCCGAAATCAACGCGGCATGGGGCCAAACCTGTCTCCTGCTCGCTACCCTGGCAGAGCGTCTAGGCTACAAATTCGACGGCTACGAGCTCTGCCCCATGGGCTCTACATCGACCATCACGCGCATAGAGGCAAAAGGCGGGGGTTCCGTCGCCGACTCATCCAGACAAGTACAACACGCGTCCACGGCGACTACGGCATCATCACCACAACTGACAAAGCAACGCCTAGAGCTATATTCGTCCGGTGACTTCCCCATCAATTTTGGTTTCCTGCACCGCAAGTTTGACGCGGCCATGGTTGCATTCCTAGAATGCCTCCGACAGCTGGGTGAGTTTGTAGAGAACCAGGCGCCGCCGAACGCTGCTGGCATAGGGGGAGGAGGACCCGGCCCCGGTGGCGGCGGGGTCAAGATGCCGTACGAAATACGCAAAGACCGCATCCACGATCAAAGCATCAAGCTTGCTCTCAACAAGGACGAAGGATGGACAAAGGCGTGCAAGTACACCCTAACGTGTTGCAAGTACTTGCTTGCACACGCAAACAACGTCGAGAGTAACGGCATGAGGAGACGGTAGTAGTAGGCACGGGCTCGAGTGTACAGACGGGTCCGGTCAGTGCAAAGTTTGTTTTGTCGTCCATGATAAGATACCCAAATATAATTCATCTTCTCTTTCTCCACTTGATCTGTGACGGTTGCAACGTGACTCCCGTGTGGAGATGCTCATCCCGTGTCGGGACTCTCCGGCCTCAAACCATGGTTGGCAGAAGGACAGAGTGGTAATGCCTGGCAACAAAGTTCGCAATCTTGCGCTCTGTAACTGTGATATCGGATATCGGCATCTTAGGTCGTACCGTATCCTGACCGGACAGGAAGTATGAGACTTTTTTTGTGCGTATTCCCGACGGTCGATGTTGCTAGTCGACGGCTTCGTGGATTTAGTGTCACAATACGGGAGACCCTTTTTTCTTGAACCCTTACCGCGGAACCATTGTTAAAGAGGAAAGACGCGTCACCTAGAAACTTCCCGTGTACGGCGCCGGTGTATACTCTGCTGTTGCGGGTTTTGTTCAGTGGCGTTGCAACAGCACTACGGGAATAGTGTCTCATGTGGTTCGACGGCGAGCTACTGGCGCCACAGTAAGTTGGTGCTAGCACAGCACAGCCTCACTAAAAGGGAACAATTGCCTCGTCTGGTGAGTAGGCAGACTGCATTGATTACGTGGACCCCTAAGATGGGGTACACTGAGACGCCTGACCAGTATACAAAGTATGTATTTGGCTACTGCACCGATCAACACGCACGGATACAGCGTCCAGCCGCAGGCGCCGGGTTCACCGGCAGGGGAAAAAGGAAGCAAGCCACAAGTCTCGTCTTTCCCGACGCGCGAGGTGAAGTCGGGAAGGCACGATCCTCTCGGTGGTGTTGCGGCTCTGAGTGCAGGAGACGACGTCAGCTGAGCTACTAGAACAGCCTTGTGACTAACAGTATATATGCCCGGACGGACGAATCACGAGGGCGGCTAAGGTCGTGGCAAAGAATAGGCCAAGGTCTCGGGGTTTATTGGAAGCCCGTGTCTAGTATGCCGTGGCTGGATGGCGGGTCTAGAGGCCCCAAGACCAGAAGAGTTTCAAAGACCCGGCCTTGCCAGGGGCCGAGAATTTTGCGGGGTAGCGTATTTCTTTAGCTCATAGAAACTAAGGCCTGAACTTGACCGTGCCCGGATATGTGGTTGATATTGCTTAGGGGCGCGGCTAATGGAGTAACCGATGTGCTGTGTCCATGTTGGGCCAGTACCGTCGTCCTGACGTGCTTGTGATGGCGTCGACGCAAGCAGTGCAATCAACGGCTACACCCGATGTGCTCAGAATTGGTGAGGATTGCGTCGAGCATGCCTGGTCCGGGTGGTGAGCTAAAGTACTAGTTCCCGTCAGGGAGTTAATTCGCGGCTGTGGAGAAAGTGCATAGCGGGGAAGTTTTGAAGACGTAACAAATTGCCCAAAGAGCCCAGGTCCAACACGAAGGGGAAGAGGCTAGGCGTCAACTCATGCAAGCGGCGGCCATGTACGTGTCAAGCAGAGGAAGCGTCCATGCATCGTGAAGATTTTTTTGCAGACTGGTCCACCGAGGGGGTCGCGAGGCGGTCGCGAAGAGGCATGACACGAGCTGTGCATACATTGCGTGACTGGCCGTGGTGCACGCTGCCTGGCGGCCAAGGGGGCCGAGATTGTTGCCATGACTTGGAGGCTTTTGCAGCGAGGGCAGAGAGGGCGTCGGGGGGGCGTTGTGAAGCAGATGCGGTGTACACGAGGGGTGGGGAGGTGGTGAAGGGGAGGCAGAAGACTCATGGAGCAGGGCCCGCGCGTCCATGGCGTGGAGAAGCGGAGAAGCACAGATGCAGATGGGTCGAGGGCGGACGAGTGGTGAGGGCGGTTTGGGGCACGCAGCAGCGCTGGCACTGGTGCTGGCGCGGTGGTATGCACAGCGACGCGGTCGTGGGCGATGTCGGGTGGTGAGAGGAAGCCGTGGTGGTGGCAGCGAAGCTTCACGAAGCCGCCAGCCAACGGCAGGCGGCATGCGTCGGCAAGCCGGTCACGGTGCCAGCAGGGCAGCAGGGCAGGGCAGCCGGGCAGCAGGACGAGGGCTTGCTGCAGGCACGAGGGGGCGTGTCGGCGGATTTCGATGTGTCATGCGAGGTCAGGTGGCCTGCGGATTGAATTTCATGGGGGTAATCGAAACGCTGTGGCCCAGCCCACGTGAAGGCATATGCGAGCGTCGAGCTGGCGGTCCAGCGCAGCCGGCGCGCCAAGCCCCCGTGACGTAAGGCGAACCCGACGTCCAAGTCGCCTTCACGCGCAACTCTAGACGCGAGCGGCGCCGCGCGGGGCTGCCCATTGGCCGCGCCTGCCCCCGATGGCTCCCTCGTATTCGCCGCGGCCCACCGTCCGAGGCGTTGGCGCCGCTGCATCAGGCTGGGGAAGCGCTCGACTCGTTGACTAACACGGTACCACGGTGCCTGGTGCTCTTGTCTGCAATAAATCTCTGCCCGTCGCCACGCCTATAAGATGGCCCCAGGACCGCCGGCACCGTCTGGAGACTGACCTCGCCCGCCTGCCTCGCATCAGCAACCACCACCCAGCCATACATACATCCACACATGCACATCCGCCCCAGAGGCTGCCGGCGACACCACACACCCACCACCACCACCCCTGCCCCTGCCCGCCTGCACATTCAATGCACCTCAACGACTTCCCCTACGAGATCCTCGCCCAGATCCTCCACGAGGTTACCAAGGCCAATGTCCGCGAGGGCCCGACCTACACGTTTGGCCTGCAGCAAGCCCCACTGCCGCTCGAGAGGGCCAAGCTCCAGCGCTATGTGAGGGGCCCCGTTCCCCCCGAGCTGCTCAAGTGGGATGCCACGGCGACGCTTCGCTCCGTCTGCTGGAAGTGGCACGAGTGGGCCCTGGAGCACTCGCTCAAGGACGTCTACATCCGCCGCTGGAAGGGTGGAGAGGTACGAAGCCTGTCCCTGTCTGCATCCGCCAGCCAACATGCTAACCCCCGCACAGCGATGGGCCGAGCTCTCCAACAGGCGAGAGAGCTACCCGCTCTACGAGCTCATTGACCGTCCAACCGGCACTGCCGTCTACCGTGACCCATTCGCCTCGCTCAAGCGGACGGTCAAGATTTGCAACGACTACCCCCAGGTGGCTTCCAAGGTCCGCCGCATGTGGGTCCACGGCTTCTACACGGCCGAGACGGACCGTATGATTTTCGAGTCGCTGAAGAACTGCACCAACCTGACCTCGCTCTCGATTCCATGGACCACGATCCGTCACGTTGACGCCAAGGCTTGGCGAACCATGCTGACGGGAAGCGGCAAGTCACTCGAATCCTTGGAGCTCCAGTGTGTCGATCCTACATCGCAGCAAGCAACCGACAAGGACAATCTCGTCGATCTGGAGCCCCTGCAGTCGGTCAACTTTAGCCAATTGCGACGCCTGAAGATTTTTGGCGACACGTCCTTCATGCCCATCACGGACAACGACCTGTTCGCCATTGCTCGCACCGCCACCCAGCTCGAGGAATTCCACCTGACGTGCAACTCGTCCATCACCATTGACGGAGTCATGGCAATTGTCAAGGCCTCGCGCAAGACGCTGCGTGTTCTCGAGCACAGCCCGCGGTCGCAGGATGGCTTCTGGCACCCGCACCCGGGCTCCCCAAGCGACAGCGAGCATCTCTGTGACACGTTCCGCAACTGTCCGAAACTGGAGACTCTTTCCATCTCTCTCCCGTCCGTGTGCTCCCATCTCTTTTCCAACGAGGACGCCAAGTTTGCGGGCGACCTGCAGGTCCGCGCGCTGCACTTGTGCGAGCACGAACACGGCCGCTCTACGCACGAGGCCACCGACGCCCTGCAGAAGCTGCTTGAGCAAGCGCGCCGCTTCATCCGGCTGCGCGCCGAGAGCGCCATTCCCCGCGAGCTCTACATTGAGCTTTTCTTCGCAGACTGCATCTTCGAGCCGGGCTTCGAGGCGGTGCACGGCGACTTTTCCCTGGCCCAGATCTCGTCCGAGGGACACTGGCCGCAAAACGTTGATTTCAGCGGAAAGGGCCCCTATGGCAGCACCGGCCTGTACGGAAAGGAGGAAGAGGCGCAGTTCCAGCGCATCGACGAGGCCGAGTTCCTGGCTGGTGTCCACCGCAGGCTCCATTCCATCCAGACGTGATTGCGGACAACTTCCTTTCTTCTGTACAGCATTATTACGACTTGTATTATGATTTAACGACTCACATGCATGAGCGACGGGCCTGGCGCCAAGAGATACCAGGCTGAAGCGGCCATTTTCGATTCATGCATTTGGAGAACTTTACAAAAAAGACACGGTCTGTGTCTTCCTAAAAAGCGGTTACTGGGTATTTGTTTAGCATGGGAGCAGGGGGCATTCTGTTTTTTTCTATGATTTTACATTTGTTAGCATCAGCATTAGCGTTCATAACCGGATACCATTGTAATGGACAAAGATTTTATGCACTTGGCGGATCGTGGCCCGAAAAGGCAACATGACGTGGTGGTTGAAAATTTTAAAGAGGCATGATTGTGATGGGCAGCCTTATCAAGGAAAAGCAGAAAAAGAATCTTCCCACCAGCTGTCCAACCCCGTTGGCTTGGCGATCCCCGACCCCCGCAATTGCAAGCGCGCCAGGCCGCCAGGCCCAAAGCGGCAAGGCTCAAGGTACGGTGTTTCCGCCTTGCTTACATACAGCTCACGTACAGCAGATAGTAAGCTCCCGGAAGCCGTGTCTTGCTCCATCCGGGGCTTACCAATCCGCTCGCGGTATGGCCATAGATTGCACGCATGTTTGCACCTTCCCATAGATAACAGCCACAGCGCGCTAAATAACCATTCGCGGAATTAGCCCCGCCGCGTTTCGGACCGTTGGTTTCCAGGTTCCCGAGGGCGCAGTATCGATTGCAGGCGCCGCGTGCGACGACTGACCATTTTGGCAGCCTTTGAAATCCTGACCAAGCACTCATGTAATCCGGGATTCAACCAGATGAAAAAGAAGGGTGGGCCCATGACGCTACTGCGCTGGGGACACGGGTGGGGGCCGCTTTGCCGCAACCGGCTAGCTCCGGAGGGGCAGAAATGCATCTCTGCAATGCTCCTTTGCATCCGCTGGCCTGCTAACGGTAAAGTTTGGCTTCCGCGACCGGGTCTCGCTGCATGTCATTGGCCGGGTGTGAGCGCGTTTGGCTTGCATCATGTCATGTAGGGAGACATGGGGATCGGGTATGAGAGAGGAGGAGTGGGGGCTGCCTGGAGTGCTGTGTTGTGCCAGAGCTGGCAGATATAAGGCCAGGAGCTTCCCCCCTCCCAGTACCTCCACAGCAGCTCATCCACTCTCCATTCTAGTTTCTCTCATCTCTCTCTCTCTCTATCTCTCTGTCCCTTGTTTGATACCCCCCGTCGCTCAAGATGGCTCCCAAGATTGCGATTGTTTACTACTCCATGTACGGCCACATCAAGCAATTGGTACGTTGGTCTCGCTGCGATCAAGCTACATGGGACCATGCTAATAACAGCACCAGGCCGATGCTGAGGCCGAGGGCATCAAAGAGGCTGGCGGCGACGCCAAGATCTTCCAGTAAGTACTTGAAGCCTCGCCTTGTATACCCATGTACTAACCAAGTCGCAGGGTCCCCGAGACACTTCCCAAGGAGGTCCTCGAGAAGATGTACGCCGCCCCCAAGGCCGATGTGCCCGTCATCGACGACCCAGCCGTCCTCGAGGAGTTTGACGGTGTCCTCTTCGGTATCCCCACACGTTACGGCAACTTCCCCGCCCAGTTCAAGGCCTTCTGGGACAAGACTGGCAAGCAATGGCAGCAGGGAAGCTTCTGGGGCAAGTACGCCGGTCTCTTCGTTTCCACCGGCACCCAGGGTGGTGGCCAGGAGAGCACCTGCCTTGCTGCCATGAGCACCCTTGCCCACCACGGCTTCATCTACGTGCCATTGGGCTACAAGACCGTATTCGGTAAGCTGAATCCGTCATGTTGCTGTATCAGCACATGGAGCTGACACGATTGTTTCACAGCCGACCTGGCCAACCTCGAGGAGATCCACGGTGGCTCTGCCTGGGGCGCTGGTACCTTTGCCGGTGCCGACGGCTCGCGCCAGCCCACTGCGCTCGAGCTGAGGGTCGCCAAGGCCCAGGGCAAGGCCTTCTACGAGGCCATTGCCAAGACTCCCCAGTGACTAGATGATGGTGAGAAGAAGACGGCCGCTGCTACAAATGGTGCCACCACCGCCAATGGAACCACGGCTGCTCCAGCAAACAAGTCGTCTACCACACCTGCTGCTGCTCCTTCATCACAACCCCAGCAAAAGACTGAGAAAGACAAGGAGGGTCCTTGCGGGTTGCCCGTGAAGTGCGAAATCATGTAGATCTTCTGTCCTGCTTTTTACCTTATTAATGCCTAAACCACGAACAAATGAATTAATGCCAGTATATACAAGCAATCATTCCAATCAAGCACTTGGCAATGTGTTTGTCAGTATTCAGTCGCTAGCTTTCTGCTATAGTTTGAGTGTACCCTACTGCCTTGTGAAGTCTACTGTGTTATCATGTTGAAAACATTCAAAGAACAAAACTTATAATCTCTAGCCGCACAACTTGGAAACTGGTTCCTACCCTCTACAACACTTTATTGTGTCCTAAAAGTTCCTTGTTAGTAACATCACACACACACACACACACACACACACACATACACACGCGAATCCCAGTCCCAGCACGCTACAAGACACATATACCCAGTATATATTTGAACCCAGTGCTCTCTAACTCTCTAGCTCGACAAAGCAGTAAAAAAAGAAATAGAAATAAAAATACAGAACCCTCCCAAAAAACGAAAGAAGAAGCATGATGCAAGTAAGAAACTGAAACCTAGCTTTAACCACTCTTCGCATCCTCAGCCTTGCTGTTATCCTTATCCTTATCCTTATCCTTGTCCTTATCACCCTTGACATGATCATTGATGAATTCATTGACCCACTCCTCAATCCCATCAGCCTTGTGCGTAAGCCACTCCCACCAACTCTCTTTTTCCTTTTCTTTTTCCTTTTCCTTGTCTTCATCATCTTTGTTTTTGTCATCACCGCCGGCCTTATCTTTATCCTTGAGCTCATCCTTGCCGGTACTAGGGGGCGTGGGACGCACGGGGGCTTCTTCCTCGAGCGTCGGCTGGATGCCTTCGAGACCCGAGGCTGAGGCTGAGATGCTGGAGAGAGAGTCGAGTGGAGTTGAGGAGATGGATGCGAGGTTTGTGGATGAGAATGAGGAGGAAGATGGCTGGGCGGATGATGATGATGGAGATGGGGATGGGGACGGAGAAGGGGAAGGAGAGTAAGAAGGCACTGGATCCTGTGGCGTCTCGTCATCTTCGGGCTTGCCGTCGCTGTGCAGACCAATGGGTTTGAGCGGGAGACGCAGTGTGCCGTTGTTGGGGGCCGGCGTCAACTTGATCGAGTCACAGATGATGTTGTAAATCTCAATGTTTTCTGTCTCTGTTAGCCAAAATATCCAATTTGATGGTAAAATGAGGAGCTGGACTTACGAAACGGCTCCATCTGACTGCCTGGTTGGTGCGGGAACGCAGGACCCCTGGCTACAAATATGGCGCGCATAAGTGGGTGCTCGTGGTCGTAGCCATGGAGACCCCGTGGATGATACACCTCGCCTTTCTGCTTTCCCTTTTCCACGTTGAAATGGTCCTTGGTGACAATGGCCCACCCCGTCTTTGGCACGATCCAAAGCGGGGCTATACGGTCGTTTTTGCTAAAGTGGTATCGCTCGGGCATGTTCTCGTCGCGGAGGTACACTTCAACGTTGGGGTTGTTGGCAGTGCGCTCTTTGATCTGGTTGTATAGGCGACGCAGGGCTGAAGGGTCCTTAGGTCGGAGACCGTAGAGAGGCCAACCATCAATGTGTTCGATCTCAGCAGGGTCAACGAGGTCTTCGAGTTGGATGAGGCGCTGAGTGTCTGTTGTTGCCATGCCGTGGTCGGACACAACAACCACGTTGACAATGTTTGTAAGGTTGCGCGCATGGAGGCCCTTGAGGATGTCACCCACCAGGGTATCAGCCCTTGTGATGGTTTTCCGGATTTCCGTGCTGTTTGGGCCGTATGTGTGACCATCGCCATCTACATCGGGAACATACGCAGCGATGAGTTGGGGTCGAGGAGTAGCCGCACTTGCGCCAACGTCTTTAGGACCGGGCAGATCAAGGAACCCCATGATGCGATCGACCTTTCTGGAGAGAACTTCTGACCCGTTGTATTTGTCAACGTACGCAACCTTTTGTTCCAGGATATTGGCTTCTGAGCCTGGCCACATGTGCACTGCTGCCCGCACATTCTGCCTCTCGGCCGTCACCCATAGAGGCTCGCCTCCCCACCAATAAGGCTGCAAGCTTCTTTTGGGATCCGTGTAGTGAAACTCCTCCTTGATATCTGGGTCCCAGAATGTGTTGGACACAATGCCATGCGCTTCGGGATACAAGCCAGTCGCGAGCGTATAATGGTTCGGAAAGGTCACACTGGGGAAGCTGGGCAGCATGTACTTTGGCGAGATACCCTCCTGTACAAACTGACTGAGCGTAGGCGTAATATTGCGGTACAGGAAATCGGCGCGAAAGCCGTCGAGAGATATAAGGATCGTAGTGGGCGCGAATAGTGAGGTACCATTCGAGACCATCGCCGCCGCCGCTCTGATATCCTGTGGGGTGGAGAGATTGTATGCGGTTGCTAGGAGAACGACAAACAGTATGATAATCGAGATATATATGGCTATCCGGCGAAATAGACTCTTCCTCTGTGTCTACGCCATCGTCAGCTTCATGCGCAACAGGGGCTGTCGTGATATACCTTTCGCTGCGATTCATTCGCAAGTAACCGCTCTTTGTCTTGTTCAGCACTCCTCGTAGACCTGAGACTGGCACTCGAGGCCCCGATGCCCTCCTCCATCTCATACATGAGCGCGTTCGCTTCCTCATGGCCACCTTTTCTGCGCGCTTTCGTCTTGCCCTTGACCCATTTCCCAATCTTTACGGCTGAGCTTCTGCGGCCCAGGATGCCCTTGCCCGCCCCATCTCCTGTAAGCAGCTTTTCGCGCTCGTCTTCCGAGTCTAGTATGTCGTGGTCGTTCTTAGAAAGCTCGCCCGAGGCCCTGCCATCGTAGCCTTCTTCGTCGGAGGTGTGGTCGTATAGCGTGTGCTCATCGGTGCCTGCGTCTGAGCTTGCGACTCTGTGCAATTCGTCCTGCGACCGTGTAGACATGACCGTATCCTCGAGGCCAGTATTACATAACTAAGAAAAAGGTCAAGACTGCGCGCCGCGACTGAGTTGTAGATCGCATGGGGTGTCAGCAACTCCAGACGCGTTCCTTGGCATCCGTGTTTCACGCGTGGAAATAGTAGCCATGGCTACGCCGAAATAACAAAATACATCCGATTCTCGTATGAACTAAAAGCCGCAATCAATAATATGTGGGGCAATTCTGAACGATGGATTCGATTGATTGCATGCCCGACAGAGCGTGTGCATGTGATGGTAGGACTAAATTGTTCGCTGTCCACCTATCCAATGCCTGCGCATGATGCACCATTTATGCAAACCATTTACGACATTACAAGGGCCTCATTCCCATCGGCATCAATCCATTTGAGCCCAGAGCCAGATACTTGTCCTTTGGAACAAAGCCACAAAACCAGCCACATGTGCTCTATGACCTCTCCCCAGCAGTATAGTTTCACCTTGCCTAGCGACCGAGAAGTGAAACTCTCTCGGTACAGCGTCACCCCCCAGCCCAGCCTCCCGCTCGACACCTGTTCGGAGACTTTGGTCCAGAATACCTGCTGAAGCTGTGCTGGCCAGTGTGAGCACCCGACTAGCCAATATCCCCGATCATCAGCCTTTGGCTTGTTCAGTATTCTGATAGGCTTGAACCGTGTCGGGTTTTGCTCCTTGATTGCTGCCAGGGGTGCAGTGATTTGAGATGGCAGAGTACCTGGTCGCGCTGTGGAAACCTTTGGTTCAGGTGGATATGCGTCGATTTGAAGATTGGAGAAATCTACAGGTTGCAGGAATTGGCGAGTGTCGATAGGAGTCTCTTGAACATTTTCTGCATGCTGTGATGCTGGTGTTGGTTTTGGAGCGTCATCAGAATACACGGATTCCTGGCGTTTTGTAGGAGAACTACATGACGTCCCTGGTGGTTTTGAAGCAGGCTCTGGTACACCTGCCGTACTACTGATCGCTTTCAAGCGCAAGCTTCGTCGACGTTGCGGGACGGCACCGTTTGTCTCCATTGCTCCAATCGGGGTGTTCTCCTCTTTTTCTGTATTTGTAACAGTGTCGTCTTGGATATGCTTTTCATCTTGGTCGATCTCAGAAGTTCCGTCAGAGGCCAATAAATAGATGTCCTGCAATTCACTCGGGAGTGTCCCAGGAGCTACTTGTGAATCCTCGACAAAGCCCATGTCAACGTCATCTGGACTACTGGGCATCGGGTCCTCTGATATATTTCTAGGGTTCGAGCTTGATTTGAGAGTTCGCTGTCCTTTTTCGTTGCGATCTGTATGCTCTGGTTGGGCAAGTGGACTAGACACTGGTGACAGGTCTTCTTTCGCCCCATGATGGCCAAACCTTCCAGCACCATCTGTAGGAGCCTTTACGCCATCAAAAGACGGATATGATGGAAAGCTACCATACGAGTCTTTGCTGGCGGATATAATCGAAGTGTCTGCGGTACCTCGAAAGGAGCTCCGATCCGGTGCTGCGGCATCATTCAAGCCGGTTGGGGCACATGGACTCGATCCATTGTTTTGTTGCGAAATTCCAGGACGGATTCCATGTGGGTCGAATCCAAGATATGCCTCAGCCAAAGACTGGTAAAGTTGATCGCTTTGTCGCGTCGTCGGTGCAGAGATGTGGACCAAGAGTTCATCAATCATGGTTGAGGTGGGCTATATATAGTGGGTAATGGTGAAAGGCCATGGCGAGGAATACCGTTATTCAATGCATACCAAAACATGTATGGCCAACGATCCGAAACTTGTAGATTACTCTGAGGGTGTAGGAGTGGGCAAGAGATGTAAGCGGGAGTTCTGGGGTAGCTTGGCGAGCATGGCCTGTGCACATCCTGCTTATCCAGTCATCTTCTCTTGTCGTACTAAAGCAACAAGGCTTGCGCTTTTCAATGATAGTTCGTTCGTCTCACACTGAATTTATGTACTTTTCGTATCATAAGACAACGTCCGTCGAGCGTTGCCATTCAATGATATTCATATACCATGCATCTAGTCATAGACCCAACCCTACGGATATCGCTGGAAAGGAAAGAAACACACCCGTTCGTTTGGCGCAAATCTACTCATCATCGTCTTCAGCCGGTGCTTGCATCTCCTCAACATCGTCCTCGTCAAAGGTATTAAGAGGTACAGAGTACAAGCGGAGGAGAGACTTGTTGGGGTCCTTGACAAGGACGTACTTGCCATCGTCCATGCGAAGGACCATGTCGACAATCGTGCGAACAATAGCCCATCCGTTGTTGAGGTTGAGAGCCATCTGGGCGGCGAAGTCACGGGGCTTGTTGGTAAGCACGCCGAGAATAACATGGTCGTTGTTGTTCTTGGGGTTGGTACGGGACACGAAACTAGACATTGTTAGCTAGGAAGTAGCAAATGTAGCCAGAACACATACCCAAGCTTCATGGTATCGGCCTTGGCGAGGATACTCTGCACAGTCCATCGAGCAAGCTTGCAAGAGTTGTTCTTCATCTCGGTGGCAAGAACAGCACCCCTCTGGCTTGCCAACTTGGTCCTCCAGTCGAGAGCACCACCGGCTCCTTGGGCCTTGTTGTCGAACTCGTTGAGCGCCTTGATGGTCAGGTATTGGTCCTCGCCATTGATGTTGTTCTTGACGACAGCGTCAAGCTCTGTTCGGACAATCAAGTGCAGTGGCTCCTCGTCCTTGTCTAGAGACAGGTCAAATCGGCGGTACCTGTATGCCTTGGACGCTGGCGGGTCGGTCTCGACCTCCTCGTTGTAGAAGGGATGCTCGTGGGGCATGTTGACCTTGTTGGTCTCGGACTCGAGAACGACCTGCAGAGGGAAGACGTTGTTGATGTGTGTGGCCTCGAGCATCAGGGCGCCGGGGCTGTTGATGGAGTCCTTGTTACCCTCGGAGATCTCGAGCGGTGCATCGGCGGCGTTCTCATTGACAGTAACCATGTCCAGACTTGATCCATCACGCTTGTCAATGAAGACCTTGTTGTTCTTTTTGGTGAAGACCAGATCCCAAGAGTAGACAGACTTGGTAGCGCACATGAGCATCGACAAGATGTTGTCGGTAGCAAAGACGGTAGCCTCGTCCTTGTCGGCAAGTTCCTGCAGGACGGGATCGCTGGAGGTGGTGACGTTGTAGGCCGCGCGGTCGAGGACATTGAGTCTGCGTTCGGAGGTCTTAGCACCGGGCTGCTTGTCGTAGCTGCGGTCGTAGTAGTAGAGGAAGCCGTATTTGTCAATGTCCTCGCCCTCGTGGGTGTCGAGGTTGAGCTTGCTGAGACGTGAGAAGTCAATTTCCTCCATGACGCTCCACTCGGGCTTGACCTGGACAGAGGCATCGCGGTTGCGCTGGGGCTTGTCGTCCCTCCAGCCAAAGCGGCGTCCTCCTCTTCCGCCCCGACCACCACGGTTGTCGTACTGCTGTCCGCCCCGGCCGCCAACGCGCTGGAAAGTGCCCCGGCCTCCGCGCTGCGCCTGTCCACCCCGCGCACCGCCTCGCCCACGGAAAACAGTGCCGCCTCCACGGCCGAATCCCCGTCCTCGTGCTGATGTTCGTGTGTTGTCGACGACGGAGAAGGTTGCCTCCTCCTCGGCGGCCTGGATGGCGAAGGGGTTGGTCTGCTGGTTTGCGCCGTATACCTGCTGGTCTGTAGAATGCCATTAGATTCTTGTTTCTCTCGTCCCCCATTCCCTGACATACCTCTGAAGTTGCGGTTTCCGTATTGCTGGCGTCCTCCCCGCTCACGGTCCTTGCCCTCAGTCCAGTCAGCCATGCGACCCAACTTGTCGGCCTTGGAGTAGGGCGCAAACGGCACGCCGTCGAGCATCGTCTCGCTGGAGACTGGCGGCCCCCATGCTTGGGTGTCGGGGAGCGCGGACACGAGGTCCAGAAGCGATGCTGGAGCCATGTTGCGTAGTCGTGGTTCTGCTGTCGGACGTGGTGGTTGCCGCACTCGAAATTGCTCCAAGTGGGCTGCCAAGATTACGCCGCTAAGGAAAAGCGAAAGCCCGTACCCCGCGCTAGCACCTTCACCTCACCAGGACCTCTCTCTGAGGTGCATTACCGCAGCACTCTACAGTTTGCATCGAGTCATGCTACGGAGAGGACGTAGTGCATGTGACTGTCAGCGTGAGCTACAGCTGCACCCAACATTCTCTTACAAACGAGTGTGAATAAAAGGCCTGCACCCCAGAGCCAGCATTTGTGGAAACTGGAAGAACGCATCTGTTGAGACTCATCTGTATCTGCATGCTGGAAATAACCATTTCATTCCAAAAAAGAGGTCGACTTTGCATGGGGCCCAAAGAACTCAGCGTTGGGTTACCTTACTACGAAAAGGCTACACCGCAGGATGCTCACGACTTGATCCCTAGCCTATTCCCGATTGCTCTCTTCCATTCGTCTGCAGCTCAAAGGGACTCTGATGATTTCCAGTGTTCTTCCGGGCTTCGTATTGGCCTGCCTTGGAGCATCCATGTGCTCCGCATGCCAAAACACAAGGACACTACATTTGCTTCTTGGATTTTTCCGCCTCCTCTCGCATTTCCTCTTGGTCATCCTTGAACGCCATAATAACATATGCAATTAACACAACATTCGCCATGAGTGCGGCTAGGCCTCCTGCATATGTTGCGTTGCCTAGACAGAGTCAACAATGCTCTTTAGTGCACGACAAGAACTCACCCTGAAAGACAAAGTTGACGGTGAAGAAGTAGGTGCCAATGGGCAACGTGATCATGGCAAAGGTGAAGCTCATCAACTTCCAGATGACGGATCTATCGTGGTGCACAGCACATGTAAGCCCGTGTAGCGTGCAGGGGATCAACGACGACTCACGATGGCACCGCAGGCGAAGTGTTGGAGGGCTCTTGCGGGCCCTTGCCATCATATTCGAGAGATGTCTTGCCCTCGCCAACGAATCTCCTGGTCGTCATGTTTCGTGTTGCAATGTCGTCGTGTGGTGTCGAGTGCCTGGCTCTGCCTGGCTAGCCGCAGCCGAAAGCAGTAACGTAATGGGCACGCTAGAGGCCCAAGCGCCCAGATTCTCTCCAACGCGTAGAGTGCTTTCTTTAACGCGTAAATGTTTTTGGACATCCCCGCCACAAGCTTTACGACTCTCTCCTACACTTCAGGTGCGCTGCCACTGCGCTATGCGCATTGCTTTGTCGCACATTGTCCTGTGCTTTTGTTTGTTCAAACCAAGCATTTGATCTCTCATCTTCTGCATCTTCGTAGGCTACCGCGCGCAGAGCGGCAAAGTCGACGACAACCCTTTCAACCCTTCTGCTCAGCGCGGTATTATAACACGGTTACACAATGTATCGCCACGACCCTATTGTATCTTCGTCACCACCCCCTGCCGAACCACACTCCACTCCGCACAGCGACGACGAGCAACAGGATCCCTACGTCACTCAGCCTACTCAAATTCTCGGCGAACGGTCACCATTCTTTGCAGCGCCCTCTGATGCCACACAACCCACGCAAATCCTAACACCACGCGCAAACCGTGTCCAGACCGCAGCATCGTCGCAATTGCAGGTCCTCCGCTCGTCTCCTACCATTCAACGATACTCTTCGCCTGTAATGTCGCCTACTCGCTCGCCCACTCGCTCGCAGCGGCCGTATGGGGGCTACAGCAACCCAATGGCGCCCCCTGGCACAAGCTTCTTTCCTCCACAGGCCGTCCGCAAGCCAGTCGTCGATTTGACTTCGGACGACCCTCCAGTCGAGCGCGACCCTGACGAGGATGAGTCTGAATACAGGTCGAATATACCACTGTCGAAAATCGAAATGGCTTCGGTGGCATCGAGGATCGAGGAGACACCGCAAAAACCGTCGTGGGATCTTTCGGGGTTCAAATACAATGGTGACCAGTCGCGAAAACGACCGTCTGAAGAGCCAGGTTCCAGCTCGCCTCCGAAGAGACAGAAGCCTTTGCCACGGCAAGGAGCCCCCTCGCGCGCCCTGCCGGTAGATTTGACACGGGACTCTGACACGACCTTGGAAGACATCACCGACTTTGCCATACAACGCAGTGTAAAACGGTTGCAGGTCATCTACCCCCATCGGTCAGTCAAGCAGCTGCATGATGCTTTGGTAAAGAAGAAGGGTAATTTCGAGGACGCATGCTCGTACTTGGCAGACCAGGAGTCTGAAGATGAGCTGCTTCGATCTCCGCAGTTTGGAGTGGCCCAGTCGAAGTCGAAGCCAGTTGTGAAGAAAACGGCACAGCGTGGTTTGAAGCAGCCTGTCCAGTCGTTGCAGAACAAGTATTCAAAGCTGGGTGCTACCCAAACCAGCCCCGTAGTAATCGATAGCCCAGAGAAGGAGGCACCGAAACGCAAAGGCAGACTGATTAGCGGAAAGGATCGCAAGCCGAAAATGAAATTTTCGCCCTCACCGGAGTCCAGTCCCCAACGGCCGCAGCGTGCAAAGAAGCAGGCGCCAATCGTGGTCTCTTCCGACGAAGACGAGGGTATCGACGCAGATCTTGTGGTTGATGACGATTCGGAAGCAAGCGAAGTATCAGAGAAAAATTTCAGCGACGATGCCCTGTTGAACTTTTTTAACACGTGCACTGTGGAGGCCATGGTCGACTTATCGGGCCACAAGGAAGAGGACATCAAGGAGGTTTTCAAGAAACGTCCGTTTGCCTCACTCGATGCTGTTCGAAACATCCATGTAGACCTCACTCCACCCGAGAAAGGCAAGAAGAAGGCTCGTAAGCCGCGCATAACAACAGGTGCAAGGCTGGTGGAGTCTACCGAAGGCATGTGGAATGCATATTCGACCATCGACTCGGTGGTTCAGCAATGCGAAGCGCTTGGAAAGCCGATGGTTGCAGGCATGGCACGATGGGGAATCGACATCTTTGGCGCGTCTACCGAAGATGGGATGGATGTAACGACTCTTGACGACAGCGATGCCAGTTCATCACGGGATTCAGGCTACCATACACCCAGAAGTACCAGCGGCAGCGATACAGAGTCCAAGAGCATACGCAAAGCAGTCGGTCGCACAAAGCTGCTGAAACAACCATCCATCATGAACGATGATATTCAGCTCAAGGATTACCAGGTTGTTGGTCTCAACTGGTTGAATCTTCTCTGGAAAACAAAGACCTCTGGTATTCTGGCCGATGACATGGGGCTGGGAAAGACTTGTCAGATCATCGCCTTCCTGTCACATCTAAAAGAGGAGGGCAGCGGAAAGCCTGCGCTTATCGTCGTGCCTGGATCCACCCTGGAAAACTGGTGTCGTGAGTTTGAGCGCTTCTCGAGTTCAATCAACTTCACCCCGTACTACGGGTCGCAGGCCGAGCGCTTCTCACACCAGGAGAGCATCCACCAGAATATCCAACAGGGCACATGTGATGTGATTATCACCACATACGACCTCACGTTCAGGAAAGAGGACTTTATCTTCCTCAAGAAGTGCAGGCCTGAGATTTGCATCTTTGACGAGGGGCATATGCTAAAGAATGCCAATACGATCCGGTACAAGAGCTTGATGAAGATTCCGACCAAATGCAGAATCTTGTTGACTGGTACGCCGCTGCAGAACAGTCTGCAGGAGCTCATGTCGATTCTCGGGTTCTTGATGCCACAGGTCTTTTACGGCGATCAGCAGGAGGAGGTCCAGGAGATGTTGCAGATACTCTTCAAGCACAAGGCCAAGACCATGGAGAGCGACTCGCACAGTTCATTGTTGTCTGCCCAGCGCATCCAGCGCGCTCGAACCATGTTGACGCCTTTCATCCTGCGACGAAAGAAGGCGCAAGTACTCAAGCATCTGCCCAAAAAGACTTCTCGCGTCGAGTACTGTGAGCTCACAGATACCCAGAAGACTCTGTACAACGAGCAGCTGGCAAAGCAACGCAAGATTCTCGAGGATAGAGCAGCAGGCATTCTCGTCAAAGACCATGCTAACGTAATGATGAAGCTTCGTCAAGCAGCCATCCATTCGCTTTTGTTTCGCCATCGCTACAACAACGACACCATTCGCAAAATGTCCAAGGCTTGTCTCAAGGAAGATATGTTTGCCGAGAGCAACCCAGACATTATATACGAAGAGCTGGAACTCTACCAAGATTACCAGTGTCACCAACTTGCTACCAAGTACCGGGCCCTCAAGAAATTCGAGCTCCAAAATCAGGAGTGGATGGATTCAGGCAAGGTCACTGCGCTTCTTGCTCTCCTGAAAAAGTACAAGGAAAACGGAGATCGGGCCCTGGTCTTCAGCCAGTTCACGTCGGTCATGGATATTCTCGGCTGGGTCTTTGACGATCACGACATCAACTTTATGCGTATGGATGGGTCGACGCCGATCCAAGAACGCCAATCCCTCATGGACGTTTTCTACCAGGACGAATCCATCCAGCTCTTCATGATCAGCACTAAGAGCGGCGGCGCAGGCATCAACCTCGCCTGTGCCAACAAAGTCATCATCTTCGACTCAAGCTTCAATCCCCAAGACGATATTCAAGCCGAGAACCGTGCGCACCGCGTGGGTCAGACCAGAGAAGTCGAAGTCGTACGACTCGTCACCAAGGGCACCGTCGAAGAGCAGATCTACGCGCTTGGCGTCAGCAAGCTCGAGCTAGACAAGATGGTTCAGGGGGAAGAAGACGGCGGCGCAAAGACGAAGGGCAAAAAGAAAGATGACGCGTCTGCGGCGGGCGCGCTGAGCAAAGCCGAAGAAGCGGGCATGGCGGCTGTAGAGAAGATGATGTTGCAGCAGTTGCAGTCGCCGCCAGACAACAAGGGCAGCGCAGACGTCAAGGATCAGTATCTCGATGGTTTGAAGAAGGCGGGGTTGGATATTGCTGCTTAGAGATGAGGTTTGCACTGGTGCGGGACTAAGTAGCGATTGTTTGAAGGGGTGTTTTTGTTTTCTCCACGGTAGGATGATTCTCTCGCACTAATATCTTTTGGATATCCAGCTTCAAGTTTTTTTTTTTTAGTTCTCTTTCTTTCTTTCTTGGGTTTCGGTGATTTAGGTATTTTGTTATCTCACCTTTTCTTCTTCATCCTCCTCCCCCTCCCCCTTTCTTCTTGTTCTTCTTGTTCTTCTTGTTCTTCTTGTTCTTCTTGTTCTTCTTGTTCTTCTTGTTCTTCCCGCCCCCCTTCTTCTTCTTCTGGATTTCCACGCCGTAGATAGATATATAGATGGAGAAAAAAAAGACGCATGCATGTATATGTATGTATGGATGTATGGATGTATGTATGGAAAGGTATGTAGAGCATGGCATTAATGGCGTAGAGTATCCTAGCATAGCATAGCAATAACATGTAACGTGTTTTACAAGCGAGCGCCGCGTACAAGCGAGCGCCGCACCCCACCAAACCTGCGCACCTCTATAAGCCTGTAGTTCCACCACAATATAGTTGTTTTACTGTATATTAATATAATAGATTAAGCAGTACCTAGAGTATCTTTCTTGCACGTACGCGAGTTGTGGCCAGTTTCTCTACACCTACTGCAGCGCGCCAAAGCCTGGCGGCTGACACCTGATCGCTCTCCTCCCTGACGCTCTTCATGAGCAATCTGCTAATCAGCCTCACGCTAAGCAAGTAGATCCTCTCCAGCTCCCTTTGTTAGCACTCCATGCTTCTATATCCACTTCCTTTTACGCTACCTACGCTTTGTTGCTACCTCGTTAGCCCTCTCAAGGCTGGCGATCCGATCACGCATTAGCTCAGCCAAGAGCATTATTCTCTCTGCCCCCTTCTTAAGCTGGCTAATCGCCGCAATAATTGACGCTAGTGACGAGCTCTTATGCCGCTAGACCCGATCACGTATTAGCGTTAATTAGGCTTTAAGCTCGCGTACGTTGCTTAGGGTACGAGCCTGCCAGACGGCCTCTGCAAGAGCAGCTACTAGAGTAGGCGTACGCAGCTGTACGTTAAGCTTTGATAGAACAGTGTCTGGCTAGAAAGGAACAAGGCCTGCGCCTTAAAAGGCTGAGCAGATATTGGCTGCCGTGAAGGATCGATCAAAGGCTACCTTGAACGCTGGTAGAAACTCAAGCTTGGTGATATGGTTGATGTGGTTGCGTATTAGGCTCTCCACCTCACGGCTGTACGCGCGCTTTAATGGCGAGAAGCAGCCAACGTTAAGAGGCTGGAGTAGGTGAGATGAGTGAGGCGGCATACAGAGCGTATAGATATTGTTTGCCTTACAGAGCTCTTGGAACTCAAGTGACTGGTGGCTCTTATGGCCGTCAAGAATAAGCAGCTAGCGTACCCCAACAACCTTGCTATCCGTATGCTTAATAAAGTGCTTTAGCCACTTAACTCCTAGCTTATTAGTCGTCCAGCCATTGTCGCTAACTGCGATCGCCTAGTCGCGTGGGATCTCTGTCTCCTTATACTAGGCAGATAGGTGATGCTTGCTAGTAAAGATAAGGAACGGTGGGATAGACCAGCTAGCTGCATTGATCCCAGCGATAAACGTTACCCACTCTCGGCCACCTGGTTGAACAGCCTTTGGCCGGCCTCTTCTCTCTAACGCTGTAACAACTAGCTAAGTCGCGATCTTGCCCATCATAAAGCCCGCTTCGTCGAAGTTGTAGACGTCTTCGTCACAGATGCCGTACTTAGCCTTTGTCTTCTCCACAAGCTTAAACTAGCTCTTAATTAAGACTAGATCTTCACACAAGGCTCTCTGCCTATCGTACGCTCGATTAAAACGCGTTGTAAGACTGTCAGTACGCTTGACAAAGTTGCGCGGCCAGTGGACGCCAACCTGGCCAGCGCCGCGCGCAGCCAGCAGTCTATCAGCCATATCTCGCACAGCTGCATAGGTAGGCGAAAATCCACGTAGATCCAGATGAAGTACATGATCAATTATCACCTGCTCTTCTAGCTTAGTAAGCTTCTTTAAGTTGGGCTGGCAATCGCGTCGGGCAGGCTTGCCGACGCGTCGGCGGCGGATTGTTCGTTCTGACACGTTATAGATAGCAGCAGCACTGCGATTACTCTATATCTGACCAGATTCAATAGAGGATATAGCGAGCTGGATATCTACTTCATTTAAAGCTAACTGACTAGCGTTGCGTTGAGCCATTATGTATTGAGATGAGAGAGGTGCACAAAGTTGGTGGGGTGCGGCGCTCGCTTGTACGCGGCGCTCGCTTGTAAAACACGTTACGTATGTAGCATAAGCATTCAGCGACGATCCGTTTCTGCATATATTCATTTCGTGTACAGGTTCAATTCGGCTGATGAATTAGTTATGTAGTTGAGGAAATCTGAGTATGTTCTCTCTCTCTCTCTCTCTCTCTCTCTTTTTTTTTGATGTCGGTTTGATTGTAGAGTGCATGATATACACGGCATAAGCAAAGCGACACGACGAAAGACTCCGAAAACAGATACATGGACACCAGAGCAACAACAGCAAAGCAGGAAAGAGAAGAAGAAGAAAAACCCATTCCCCCACGTGCGGAAAATGCATGGAGAAAAAAAACTTGGATTTAAAAAAAAACAATAATAATACTATATATATATATATATATATTGTCACAAAGCTATCCTACACCTACAGCCACAGCCACAACCCAGGCATGTTTATATTGCGGGGGTGAAAAGAAAAAAGGGATCGAATAAAGAAAGGTAATACAGAAAAAAAAAGAGAAGAAGAATAAGAAGAAAAAGAACCCCCGTCCCGTCCCGTCCCGTACGTCTACACCTAGAGCAAAGAAGGAAGGAAGGAAGGAAGAAAGGAAGGAAGGAAGAAAGGAAGGAAGGAAGAAAGGAAGGAAGAAGAAAAACCGCCGCCAAATGAACGAACAAACGAACGAACAAACGAGCGAGCGAGCGCGCAAAGTGCCAACAAGAAACTCTCATCGCGTACTCATTCCTACTCTTACTCTCACACGACATTTTCACCCTTCTTCTTGTCCTGGGCTAGACACGACTAGTTCCAAGGACGAAGAACGAGATGTATGTAATACAAGGAAAAAAAAGAAGGCGGGGGAGACAAGTCTACTCTTTGGCGCTAGCAGCAGCGGGTTTTGCTGGGGCGGCAGCAGGTTGTTTCTGCGTCTTTGCTGCTTCCTCCTCTTCCTCTTCGCTATCGTCTTCGTCGTCGTCATCATCATCGTCATCTTCCTCCTCTTTCTTCTCCTCTTCAGCTGACACGATTTTCTGTGCTGCTGGTGCTGGTGCTGGTGCTGCCGCCGCCGCCGCTGGTTTGCTTTTTGCGGCGGCTTCTGTGGTAGTTTCCTCGTCTGACGTCTCTTCATCTTCGTCATCGTCATCATCGTCTTCTTCTTCCTCGGAGGCCTCTTCTTCAGAACCTTCCTCCTTCTCGACTTCTTCCTCGTTCTTGCTAGCGTCCTCTTGGGTTGTACTTATTGGACCAGCACTTAGCTCAGGGTTCTTGGCGTCGTCATGCATCGAAGGAGGCATCGAGACGGGTTTCTGTACGTCAGAGATCTTTGGAACGGCCTTTCCAGCCGTCTCTTTTGATGTCTTTGCATCCTTTGACTTTACGTCTTTTGACTTGGTTGTTGTTGTTGTCTTGCTAGCAGACGTCGATTTCGATTTGGACTTTGGCGCAGGCTTTCCCAGACCAAAGAGACCGCCTGTGGGTTTGCGCGTCGCTTTTGACGTGGATGTCTTGGATGAGGAGCTTGTCTTGGTATCTTTTGACTTTGTGTCCTTTGATTTGATGTCCTTTGATGTGGTGACCTTTGCTTTTGTGTTTTTGGACTTGGTGTCTTTGCTGGCAGTAGGCTTTGCTGCGGCCTTTGCCTCCGCCTTTTCAGCCTTGACCTCTACCTTGGCCTCTGCCTCTGGCTTTGCCTCTGGCTCTACCTCTACCTTCACTTCCTTTGCGTCCGTCTCGGCATCCTTTGTATCCGTCTTCACCTCTGCCTTATCGTCTGACTTTTCGTCTACCTTCTCAACTACCTTTTCATCTGTCTTTTCAGCTACCTTTTCGTCCGCCTTTGCCGACTCAACAGCCTTGGAATCCTTGGTCGCACTCGGTGTAGTCGGCGTCGCAGCCTTGGGCGTATCGGGAAGCGGAACGGACCTGGGCGAGAGAATACCAGCGAGTTCCTCCTTGATAGGGCTCTTCATGGATGAAGCTGAAGTCGGGGTATTCGTCTTCTCGGCCAGCAATGGATTCGTCGTCTTGATGTTGCCAGGAGTAGGCTTCAACGACGCGGCCTTCTTTGCGGCCTCGGCACCCAGCTGACGGAGCGCAAGATTCGTTTCCGGGCTAAGGAGCGGGACATCCTCCTTCTTGGATGCGCCCTTGGACGATGCGGACGCGGCGGAGACTGGTGCTGCCATGGGCGGGGGCCCAGGTTTCGCGGGAAAAGGGGTAAAGGCAGAGGTGACACCTAGGGCCTCTCTGATCTCGTCGTATTCGTTCCATTCTTCGATTTCGGTGATACCCTGTGTGGTTCAAGGTCAGCGTTTTGCTCCAGCAATGCGCTGCGCATAGTACCCACGCCTAGAACATATCCCTCCTTCACGATCAGGGGCAGCTTCTTGCCACTTGCTCTCCGCTGGAACAGCTTCCGGGCAAGCTCATCCGTCGCAGTGTCTACCCCTTTAAACGGGATCTTGTTCGCCTTCAGGATTGTCTCGATTCGCGAGGTGGCAGTGATGATGTGCGAGGAGCCAGCAGTTAGCGAGGTGAAGAGGTATATGGTTGGGTCGTTGTCGTAGACGCTGAGTTCAGACATGGTTGGGGTGGGCGGCGCAAGTGAGTAGCTTTGGTGGAGGCGATGCTAAGGGGGGACGGCCCAAAGTAAGTAGTAGACGAGCAAGACGGCACAGGCAACTTTGTGCAAGCCTGGAACACGGCGCAACAATTTGTGTGTTTCACGAGTAAGGAATGTACCAGAGTCGAGGAGGACGAGCCCGAGGCCGTGCCAGCGCGCGGGGCTCTGGACTGGACCCTGACTCGGCGCAGACGCGCCATGGCGGCCGACGGCATGCACGACAAAAGTCTCCGACACGTTTATCGTCATCAATCCACGTTTCTCCACACAGTCATGATGCATAAGCCAAGGATATTATATATTATTATCTACAAAACATACAACCAATACTTTGTTACTCGAGAACGCACGTTATACAGTGGGTGGGGACCCGTTCGCGCATTTGCCAGCAAGCACAGTCATCAGAGCATCCCTGACTTCAAATTCCTCGAGCACGGCGCCGAATCTGCAAATGTTAGCTGGTGCTAAGATGACAGCATCCTAGACCACTCACCCGTAGCAGCGGACTTTGGCGAGGAGCTCTCCTTTGATGAGCTCAATATCCTCTTTGGACAGGTCCCGCAGCTTGTCGTGCTGGAGAATCTTTGCCCAGGCCATGATGGGCGTAATCTCCCCATCAAGGGGCAGGCGATTGCTCAGATCCAGCAGCTTCATCAGATCTGGCATCTTTACGTCGGGCATCTGGTGCGGATACTTTTCCTCTGGGCAGTTTGTAATGTGCGCATCCGGCGGGGCCGTGGCCATGAGGGCGTGGCCGCTGATGTTTTCGTCGGCATCATGGGCTCGCACCATCAGATACTGCATGTGATCCATACACGGTCGTTCAAGCCTGCCAGACAAGATTGTCAGAACAGAGCTGATTCAGATTGAAGAAGAACGTACGAGAGTATGGAAAACAAAAGGACAAGAAAAAGACGCAAGCGCATTACTGCTGGGGCGGAGGAGAAAGGTAGGGCGTTCGGTCGTACGTTAAAACGAAGTCTATGCCAATCTGGTCATAGTCCATGCCTTGGGGTTGGTGGTGGCTGGGCTGTTGAGCTTGCTGCTGCTGCTGCTGCTGATGCTGCTGCTGTTGCTGCAAAGCCATTGACTGATGGGTCATGCCGTCGTGAGACGTCGATCCGCGTGTTGGTGGCGACGTGTAGACGGTCGAGGCTGAGCCTTGTCCGTAGCCTGAAACGCTACCGGTCGAACTTCCGTACGTGGAGCTGCCGACCTGGCCCAGGCCATTCGAGGGCCGACTGGACAGATCAAACGAGATGCCGTGCGCCATGAGCAACTCTCGGAGTCTCCGGTTCTCTTCAGCAAAGGCATCGCGTTCGTGCGACGTGGCAGCAAAGGTATCCTTGAGACGAATGACCTCCTGCTCGAGCGCCTTGATATATAGTTCTTTCCTTTCCCGATGCGTTCTAGTGGACAGAGTCAGTGTATGATTCATGTTTCGCATCGCTTTGTCAATGCTACCTCTGCGCCTGACGGTTCAGTTCCTGTCTGCGAGTCAAGGCCGGCTTGCTGTCTGGTTTGGGGCCGCGTCTCTTTGGCGGTTGGCCATCTTGCAGTCGTGTTAGTCGGGTTGCGTGGGAGCGGTATAGGCGTCGAGACAAACCTCGTATCGTCTTCTTGTCGGTCAGGCTCTTGAAGAAGCCAAACTGGGCAAGAGGACTCTTGGAATCGCTGCCTATTGATTGCCATTGCCCGGCACTCTCCACATCCGGCGCAAACGCCGCCAAGCTCCCTCTTCGGCTGCTGCCCATGCTCATCTCAGAGAAGCAGTCTGAAGGACGGCGCGAGGCAGCAGGAGAGGGATACTCGTTGGGCGCGCCGGCGGGAGGGTAGGTGGGCGCCATGGTCAGTACGTGGGAATCGGACCAGGACATGTAGCGGTGATGCGACATTGTGTTTTGCGGATTAAAAAAAGCTGATTGGGAGATATCAAAACAGAAAACAAATCAAAGGCATGTACGTGTGGATGTGTATGTAATGAGCTTGGACGCGGGGAATGCAGCGTAGCACAGCCATGTATATGTAGTGTCCTCGGGGCCTTGGAGCGACTGAGGCCAAAAAAGAGTTTACCAGGTAGCATGGCCTTCATGCGATGGTCAAAGACCGGCTCGCAGCAGAGCCGTGAGGCATGTGTAGCAACGCCATGCTGACATCGGCGGGCCTGGGACGACGAGACTTGGTGTGTCTCTGCGGTGCCGGTTTCCTGGTGCGGAGTAAAGATGGAAAAGGCTACGACAAGCGGCTGGCCAATGAGGGGCGGCGCGCGGGCATGCCAAGCACAAAGCACAGGAGTCGCGAGGCGGAGACAAAACACAACCAACGTCAAAGGGGGACAACGGGTTCAAGCGCACGACAAAGACGGCAGGAAAAAAAAGGGCTGCTTACCACTGCCGTTCTGAAAGTGTGTGTCCCCGATGGAGGGGTCGGACTTGATGGTCGCAGCCATGCTAAGAAGAGAGATGGTGCATTGAAGATGGCTGGCGGCGGGCACAAGAGCGGTCCGAAGGCTGCAGGGCGCTTTCGCTAATATGGCTGGCGGCGGGCTGGACAGACGAGCTGGCCGAGCTGGCCGAGCTGGCTGGACAGACGGGGACTGGCCGGGCCTGGACGGGCCTGGCAACTCGACTGGGACGAGGGCAGTACTGCAAGTGGAGAGGCGAGGGTGCGCTATCGCTATTCTTGAACTGCAGAAGATCCATCAGTTTGCGCGCCATCCCTGTGCACATCCAAAACATACAAGGCGCTCAGATGGACGGCTTATGTCAGGCGACCCTACACCTGCGCCCGGCGGCGGCGGCAGCGGCGGCGGCGGCGTCGGCAGACAGGCCAGGGGGCGGGCGGAGCGTCGGGCGCTGCGAGGACGAGAGCTGCTGGGAGCCGAGAGGTGCTGGAGAGAGACGGATGGATCGAGGGGTGGAGGGATGGATGGATGGATGGATGCCCAAGGCGAGCGAGGGGCAAGAGGGCAGGCGGCGGCGGTGGTGGCGCGAGATGGGCGAGTAGCGGCTGATGCAATTGAGACAGCCGAGGGGGCTCTTGGCGTCACAGGCGTCGAGGTTGGTCGTGTAGCACGGCAGAAGCGACGCTGCGACTGGGAAGACTGCTCTGGGGGCTCGGGGGGGGGGACAGGTCTCACACTTGTGGTGCGATATCCAGCGTGGTTTAGTAGCAGCGAGCCTGCACCGCAATGCGCTATGCGATGCGGTCAAGATCATCGCCGTCCACACGGCCCCGGCCTGCGATTTGGAATCGGCCTGCATCCTTGGGCCCTACGCCATGCACCCGCCTCGCCTGGTGGTTTAGTGCTCCTGCTTGCCTCCATCTGCGTGCGGCTCTGCATCCATGGCCCGCCTAGGGCCCAGAGCTGACGGACCGCCCCCCCAAAAAAACAAAAGCCTCGACATGCACTTGCACTCCTGGCCCCGCCGCTACCGGCCCCCCCGACACGCCTCGAGGCACAGCCCATTCCTGGTTGCAATGGTCATGGGCACCAGCTGCCAGCTCCATCTCCAGACGCCGCCTTGCCAGCTGCAAAGGCGCCCCAACCATCTGCTCCCGGCCCACGTGCATGCCGCCTGCACATCATCTCTTACGACATGGTCTTGCCGCCTCACCACAAAGCTTAATACCTGCCATGGTCATGCGAGCAAAGGCGCATGTGGCTAACTTGCATTGTCTGTGTCTGGCCAAGCCATGGCCGACGCTTGTCCTGGAGTGGTCTACGTTGCATTGTCTATGGTCTGGCCAAGTCATTGATTACATACTTGCAACTCGCGCATGCCCTAGGGCTTGTTGTCGAGAATCTTCTCAATCTCGTCCTTGACCTCGGGCGTCAACTTGGCCAGCAGCTTGAGAGCGCCGCAGTTGTCTCGCACTTGCTCGGGCTTACTCGCGCCCAGGATGACGGTGCTGACGTTGGGGTTGCTCGCAGCCCATGCGAGCGCCAGCTGCGTCGTCGTGCCCCCCAGCCTCTCGGCCACCTTGGTCAGCTCCCTGACCTTGTTGATCTTGGCCTGGCCCTCTTCGCTCTTGAGCGAGTCGATGGTGTTCTTGAAAAAGTCGGCATTGGTGGCGAAGCGGCTGTCCTCTGGAATTCCGTCGTTGTACTTGCCCGTGAGCAGGCCGCTGGCCAGAGGGCTCCAGATGGTCGTGCCGTACTGGTACTTTTTGTACAGCGGCGCATACTCCTTCTCGAAGCGCTCGCGGTGGAAGGCGTTGTACTGCGGCTGCTCGACAATGGGCGCAATGAGGTTGTACTTTTCGGCAATGTCGCACGCCTCTTGAATCTGCTCTGCAGACCACTCCGACGTGCCCCAGTAGTACGCCAAGTTCATGTTAATCGTCTGGGTGAAAGCTTCGACAATCTCCCTCATTGGCACACTAGTGCAAACCCGTTAGCATGGTGTTCCTGTGCAGACGGCGCATCCTTGCCTACTCGGGATCAAAGCGATGGGCAAAGACGACATCGACATAGGAGTGCTCGAGGCGCGCCAGAGAGCTCTTCAAGCCCTCGACAATGTGCTTCTTGGACAGGCCCCTGCACACGCACACACACGGGTTAGCCCAGCAACATCACGTGGCGCGTCCCCAACTTGCCTGGTGTTGGGTTCCTTTCTGCGCGTTCCAAAGAAGATCTGTGGCCCAAGTTAGTGTGGGCGGAGGGCGCTTGGTTGGAGTTCATGGAGCGGCCACCTTTGTCGACAAGACGTACTCGTCGCGCGGCCATTGCAGCTCCTTGAAGGCCTTGCCCATCTCGACCTCGCACTCGCCGGCGGCATAGACCTCGGCCGTGTCGAAGAAGTTGATTCCATGGTCCCAGGCCTCTTGCATGCAGTCCTTGACAATGGAGCCCTTTTGCGTGCCTCCGTACGTCAGCCAGCCACCCAGCGACAGGACCGACACCTTGAGGCCGGCGGGGCCCAGGCGGCGGAACTGCATGTCCTTGGGGTCGAACTTTGATTCTACGACAGGCATCTTGGTGGTAGTGGTGGTGGTGGTGGTGGTGGTGGTGGTGGTGTTTGGTTCAGCGGCGCAAGAAGAAACGTTTGCAGGAGCAGGGAGTGAGGGGCAAGGTAGCAGCAACACATGGCACAGGTGCAGGTGCAGGTGCAGGTCAAGGTTACCAATGGGGTGCCGTCATCGGGCGGAGCACATCCTCGGAGTCGATGGATGATGTCACGAAACGAAAAGAGCAAGCGCGACCAGGCGCAGAACAGAACAGCGCAGAACAGAACAGAACAGCGCAGAACAAAACAGCGCATGAGAGGCGCGAGACGAGGCGCGGGTTAAACAAAGGGCAAGTGGCGGCGAGTGGAGACGCCGTGTTCAGCTCGCTCGACGATGCATTGTTGACATTGAGCGCTTGGGAGGCGCAGCGCAGGCACAGGCGGTCCTTGGTGATGCAGGCCATTCAGCTGCGGGCCCATCTGACACGACAGGCTGGCAGGCTGGCGGGCGCGCTGCGAGCTTGCCGCGGCCAGCACCAACCACGGGCGCTGGCTGCAGTACTTGGCTGGCTGCCTGATGCCACGGCTTTGGCGGGCCATGTTGCAATCTTAGGCTGGCGGTGCTGGAATCGCTTTTGACGGCTGTCGACGGGCGACGTGTTTCACGTTTGGAGACGCCCCCTGCATCGCCGCCACGCACAGCCAATCACTCCTGCGCCACGCCCGGTCACGTGCAGCGCCAGTCACCTCGCACACGGGTGATTGGCTGTGGCGGCTCGTGCGCCCGCCGCCCGCCAGGCACGCTTAGGGTAACACGGTGCCTGGCCGGCATGCTCGTCAGGCACCCCAAGCAAACGCCCGCCAGCCTGCACCGCCCTATATCTTGGGCGTTCCGTTTCCTTCACACTGCCACGGCCCCATCCATTGCTCTCCTTGTCTTTTTTTAGCCCTTTCCATTCTCTGCGGGGCAGACGCTTTACACTGTCCATCCTTCACCACGTCGCTCTTTTAAGAAGCCTGCATTCTCCCCCCTTCACTTTTATACAACGACAGCAACAATAGCAACAATACCTTTCAACCACGACACCCATTCCACCATAAAACTCGAGAGCACTGCTTGATTGTCCAAGTCGACGACTCCCACAACCACAACCAAGTCTACCACACCACCACCACCACCATGGGCTTCAAGAAGAACATTTTCCTCGCCAGCGCCCTCGCCGCCTGCACTTTGGCCGCGCCCGTCCCCGACTGCAACGGCGGATCCAACGCTGGGGGCCTGACCGCCGCCACCTTGGTCACGATTGCGCCCAAGACGCAGTCATGCTCCGGCGCAGACTTCCCAGAGGAGTGTGCCGACGCCACCAAGGCCGCGGCAGCCCTCAACAAGGCGTTTGCGACGTACAAGATCACGGCCAAGGGCGAGCAGGCCGCCATTGTCGCCTACGAGCTGTTTGAGAGCGGCGACTTCAAGTACAAGAAGAACCACTTTCCGGGCCGTCCTGGCCAGGGAACGCGGAGTAAGTCATTTCTTTGTCTATTGTGTGTTGTAAAGACAAAAAACTAACCCTCTACCTCGCAGTGATGGCCATGCCGCCGTTTGTCGAAAAGTACGCGACCAGTGTCGCCGGTGCAGACGCCGTGCAGCAGGCCAAGGCCAAGGGTGGCGACGCGGGTCTCGTGGCCGTGCTCGACCTGGTCAACAGCGACGACGAGAAGAGCTTTGGCAGCGCCGCCTGGTTCGTAAGCACCCAGTGCAGTGCTGATGTGCGCGCTGGCCTGGCTGCTGCCACCGAGGACGGCTGGACAAAGTTCCTCACCGACTGCGTTGGCACCACAGCTGATCCTGCGCGCAACCCGGCATGGGTCGCTGCAACGGCAAACATCAAGTAAGAGCTGAGAAGTTGGCGTCTTACCTGCTGCTGCTGCTACTGCTGCTGCTACCGTTCAGATCCTGGTGACTCTGGGCCTGATGACTGGGGGGATTTTCTCTGTGCTTACTTACATACATACATACTTACCTTCTTCTTCTTCTTCTTCTACGACTTTGACTATTACATGTGTCTACTTGGTCAATATCACGATTCTCCATGATTAAAACGCATTGACGTACTTGTTTTGTGACTCTTGCGTGCTCACCCGTTATGTTTATTCACCGTGGAAACTGGCAATGTATTTGTTTGATCTCTTTTCCCACAGGGTTGCCCCCTTGACGTCGTGCCCTGAAGTTCCCCCCCCCCCCTCCCCCCCTGTCTACCGCGCACCACCATGTCCGTGGGACGTGCACCACTAAGTATGTAACGACCATGGAAAACCCACGGCAACTGAGTACACGGTCAAGTAGGCCGGAAACACGACATGCGAAAACAACCAAAGAAACAAAGACTCTTCTCAATTTTTTTTTAAAATTTACTTAAGCACTAACTAACCAAAGAAACACTTGAAAATAAAAGAAAAGAAAAAAAAACTCCACCCAAAGTGACCTACATACTATTCCCCCCTTCCCCCCCCCCTATCTGGTATACAGATGATGCTGATTGATCAATTTAGCCAAAGACGGCAGCAGCACTGAAAGGCCCCGCCATAGCATGATACTAAAAAAAGCTACTAATTCATACATTACAAGAACATATATATATACCTACTAGCTGAACAAATGAATGAATGAATGAGTGAATAAGTGAATGAACAAACAAACAAATGAATGACTGATTGAAAGAAAAAAAAATAACCTCCCACTTTCCAATATACGTCTGGAAAACGAGATACTAGAAAGAAAAAAAAAAAAAAAAAAAACTCCATCGAGCTCCAGACCCAGAAAAAAAGGTTTTTTCGTTATCATAAACTAACGACTATGACTATGACTATGACCATGACTATATGCGGCAATTTATAATTTTTTTGGCCTCGCATCTAAATGTCCAAAACAAATCAAAAAAGAAAAGAAAAGAAACAGAGAAGAAAAAAAATTTGTGATAAATAAACAAAGGAAGAAAGAGAGCAGAAAAGATGCATGCATGCATGGAAAGGGAAAGACAAGAAAAGAACAAGACTTTTCAAGGCGGACAGGCTGCACCCCCGGTCGCAGCAAACACATCCTCCCTGCTCATTGCCTCGCCACACTCAGGACACGAGCAAGCGTCGATGCCGCGCCCACCCGCAGCAGCCATGCACCGCGAGATCCACGCGTGGAAGCATCCCGCGCACGTAGCAGGCTCGTGCCAGCAGTTTTGGGTAATGCGGCGGGACATGAATTCCATTGTTGGCTTGGCCGTCTTGCACAGAATGCATGTGCGCTCGAGGGCGGGTGTGTTGCGGCGTGAGGCGGGCGTGCCGAGACGAGGGGCTTCTGCGGTAGGAGGCCGCGAAGAGCCAGAGTAGTGAGGTTGGTGTTGGTGGTGTTGGTGGTGATGGTGGTGATGGTGGGCGTGCGAGGTGTATTGTGCGGGGAATGTGGATGAGTGGTGTGGAGAAGGAAACGCCGACGTGTTTGTGCTACGGGGCGAGTGCATCGATGAGTGCATGGACGAAGGACGGGCTTGGTACTGCTGGTAGGGAGATTCGACGCGGATGCCGAGCGGTGTGGGCTTCGGGGAGAGCGACGAGGTGCCGCTGCTACGGCGCCGCCGTTGGTAGTCGATGGATGCGCTGGGACTGGGAGGTGCGTCTGTGGCCCAGGGGGCAAAGGGCGCGGGGAGAGGCGCACCGAGCTGGGGCGCGGATTTCTTGGCAGACGGGTCAAAGGGCGAGTATTGGGGCGTGGGAATCATGCCGAGAGTGGACTGGCGTCGGGGGGCGACGGAAGAGCGGTTTGCTTCGTGCTCGTGCATGTTCAGGTTGTCTTCCGTGAGCTTCAGCCGGCGGAGGTCGTCGACGACCATGGTGAATTTGGGCGTCTCCTGCGAGGCAGCCGTCGAGTCTCGCCTGCGCCCTCCAAGGTTCTTGAGGGCCTGCGGTATCGTGGACCATCGGTTCTTGGACTTCTTCTCTGGCTTCGGCTTCTCCTCGAGGTGCTCAAACTTGTCAAACGAATCGAATGTGGTGGCCACGGGCGTCACTGGAGTTGCCGAGAATACGGATGGCGGCGGGATGGCGGGCGATATCGATGTTGCAGGCGTAGGTGGGCCAACCTCGTCGTCTCCGAAGCGTTGATATACCGTGTCATTCTCAATGTTTTCTCCTGAAACTGCCTTTGAGAAACTGCCGGACGGTGGCCTTGACGAGCTGGCGGGGAAACTGTCTTTTCGGAAGCCTCGTGAGGATGCAATCTTTGTCCCAGAACGTTTGCGTTGGTGGTAGTTTGCAAATGATGTTGGGCGTTGGCGTGGCTGTACTGCTGGATTCTCGAACGAAGTAAAGCTTTGTGGATGGTATGACACTGGACGTTCTGCCCGCGATTCCTTTGCTTTCTGCGTCGACTTGTTCTTCCATGTGGCGGGATTTCGCTGCTCACACTCGCAGCTGCCCCGTGAAGATGTGCTGCTTGGCTTCCGTGGGCTCTCGGCATATGATGACAGAGGCGGCAGGCCCGCTGTTTCAGGACCCATCGTAGAGGGTGAGGCAGTCCATTCCGGCGTCAGCAAGTGCTGAGGGTTATAAGATAGCGGGCGTGCAAGTGGCGGCGGGCGTCGTGTGACAGACGATGTGTCGCGCTTAGCAATGGGTTCCGAGTCGGGAAGCTTCACCATGGATGTCTCAGGATTGATAGACGATGTCGGCCTATCCGGGTTGATCCACTTGTCGAGGAGGTCTGAATCGCTGTCACTGTGCCGCTTCTCCTGTGGAATCATCACACTGTGCACCGACAATAGTGGTTTGGGCTCGTCCTTGGCCTCAATCTCTGGTGTGGGTTCGGCTTTGGCCATGCTCCTTTCTTCTTCCGCGTTGGCCGCCTCCCTCTGTTCGTACATTGGCCGTTCCAGCCATCGTGTGGTGACAGATTTTTCCCGGTGCAGGCCCTTGAATGCTTCTTCCGAGTCGGCCAGGTATCCCAACATGCGGTGTGCTTTGGCGGGATCGCGCTTGATGGGTCGGGGGTGCCTGAGGAGAGGGTGCACGTCATCCTGTGCATAGTTGTGCGCCACCGTCGCCATTTTGCTAGAGGCCGTTTGAGGCGGGGCGGTGGGAGCCTGGAAGCAAGATTAAAAGAAGAAGAATGGACGAGGTCGGGAAACGAAGGGTTGAACGAGCGGGCACGCGCAAAACAATAAAAGCGAGAGGCAGGCAGGTCGGATCGACGGACGGGTCCAAAGCAGGCGGGACAGGGCCTGTCGTTATCAGCAGCGGAGTGCTCCCACGGGCCCCGGCCTGCCGCGACGGTGCTGTGTGGCTGGCAGAACAGCACAGAGGCGATGTGCCCGTTTCATGCACCGTTGGCATGGGTCGCACGACGCTGCGCCTTTGCTCATTCGCCGCCTGGGCCCGTATTGCGAGGCCCGCACCCATTGGAGTTCGGCGGATTACTGTGCGGTCGCCCCGCAGCGCGAGACGGTATTTTTAGCAGCCAGTGCGAGTGGCTGCGTGGAGGGACGGGCAGTAGGTTTCGACGGCCCTGGACGCGGACGGTCCACGCGATGCTTGCGTTGCCGTGTTTGGGCATGCTGGGGCATGCTCGTGGGTGTGGGTGTGGGTGTGGGTGTGGGCCGTGTGAGCACGATGGCTGGGGACGAGGTGGGTGGTGGGTGTGGGCATCTCGAGCACCAGGGCGATCAGCAAGCCACCTAATCGTATGACGACGAGCTCGGCCCTAGCTGCGCAGGCGGCCAGGGAGCCGTGGTGCCAAAACAAATACACACACAATGCAATCCACAACAACAGGTGCCGTCGCTACAAACTCTACGCGTGGCGTGCATGCGCGTACATAGGGGGCCGCCGCCACCCGCCTCTGCGACCGAGCCACATGCAACAGACGGCTGCCCAGGCCATGTCGTGTACTGTACATGTATACACCACGAACAAGCTCTCTGTCTCCCATGCACCTCCCGTGTCCATGTCAGACAGACGATCAAATAAGCAACGCGTCGGCTCCGGACGCGCCCAAACTTTGCCGTACTGTACACGGGCCTGTGGTAAGCCAACATTTCCGCTCGGCCTTTCTGGGCCACAGACGCTACTGTCACTGCAGAATCGGGCTAGCAGCGCGACCAAAAAAGACACGGCTCCTAGCATGCATTCAGACTCCATTATGCTGCGCTTCCGCCAATGGCACCACGCCCGCCTGCGGTCCCATGTGTCAACATAATGCGAATAAGAACAACGGCACTGGTACGCCGTGAGACTAGCACAACGCACCCGTACGCGTCAAGCTGGCTGCATCAGTGTGAGACGAGCAACCATGTAGCATTTCCACCGCTGCTTGTTGGGCGCCTGCAACAAGACATGGCGGGTCTGGGCTGCCGACACGTGACATGGCCTGAGCCTGCGACACCGAGCTGCTTCCACGCGCATGACTAAGCCACGCGCTAGGCCCAAACAGGCCCGCGCTAGGCACGGCGTCTCGAAACTTGAGAGAAGCTCACGTTACCGTGTTGCCATCCCCTCAATCAACCCCAACCACGCCTCGACGTCACGCAACCTGCAGCAAAAATGGCCGGGCCGCGCGCAGGAAACCCAAGGGCCAATGGCGCCAGTGGGGACACCTCCAACAACAAGCAGTCGCTCACAGAGGCCTTTGACAAGGAGCTGTATGGCGGAAACAACGGCGACTATGTCAGCTCCATCGCTGTCGGTGATCAGGATGACGACATGGACGACGTGCAGCTCAACGGCCGGAGCCTGGTTGGCCAATACACAGCCTCCAAGGAGATGATGAACGAGTTTGCGCACGGCGACGCGGGCGAGGCAGACATCCTCGACAGCCGCGAGAAGCAGGCCCAGATTGCGTCGCGCGAGACCGATTACCAGCGAAGACGGTTCGATCGCGCCCTCTCCCCCGCGCGCGCCGACCCCTTTGCCAAAGATGGCGATGAAGCCGGCCAGTCGTACAAGGATGTCATGAAGCAACGCGAGTTTGAACGCGAGGAGGCGCGTGTGCAGAAATTGATCGAGGACAAGGAACGGTCTGGAGGCAACGAGGTTCTCGATCACAAGCCCACACTCAAAGACGATGATGCCCCTGCCGCCGTCGACGGCGACAAAACCCCGCCTATGAAAAAGACCCGCAAAAGGAGACGGTGGGATGAGGTTGCAGACGACGAGGCCCCTGCGGCCAAGCAAGATGGCAAGGAAGAAGAAGAAGAAGAAGAAGAAGGGGCAGAGCCCAAGAAGCGCTCGCGATGGTCACCGGCGCCAGAAGACACAAAGGAAGCTGCTGCGCCAGCCCGATCACGTTGGGACACCACTGCTGTGGCCCCTGCAAGCACTGCAACGCCCGCCCCCGCTGCCAGCGGTGCTCATCCCGTCTCTCAGACTTTTGCCTTTGGTACCGACATCTCGAGCCGCAACGCCCCGCTGTCCGATGAGCAACTCGATATGATGCTCCCGGGCGAGGCCGAGGGCTACAAGATCCTCGAGCCACCGCCAGGCTATGAGCCCGTCCGACGACCAGTTGGCATGCCCGCTCTCCCGACTGGATACCAGGGCTTCTTGATTCCGGAAGCAGACAACAGCTTGGCTGCCATGGGCAAGCAGCTGCCGACGGAAATCCCTGGTGTCGGAGATTTGCAATTCTTCAAGAACGAGGACATGAAGTACTTTGGAAAGCTCACGGACGGCGCCGACGAGAACGAAATGACCGTGGAGGAACTCAAGGAGCGCAAGATTATGCGATTGCTACTCAAAGTCAAGAATGGAACACCGCCGATGCGAAAGACTGCGCTTCGGCAGCTTACGGACAACGCCAGGCAGTTTGGTGCTGGGGCTCTGTTCAACCAGATTTTGCCACTTTTGATGGAGCGCACCCTCGAAGACCAGGAGCGGCATTTGCTGGTCAAAGTCATTGACCGTGTCCTGTACAAGCTCGACGACCTCGTTCGACCCTACGTCCACAAGATCCTGGTCGTCATCGAGCCGCTCCTTATCGACCAAGACTACTATGCTCGTGTCGAAGGTCGAGAAATCATTTCCAACCTCGCCAAGGCTGCTGGTCTGGCCCACATGATCAGTACGATGCGTCCGGACCTGGACCACCAAGACGAATACGTCCGAAACACGACCGCTCGAGCCTTTGCCGTCGTCGCATCCGCCCTCGGTATTCCCGCCCTACTGCCCTTCCTTCGAGCCGTTTGCCGATCCAAGAAGTCATGGCACGCACGTCACACTGGCGTAAAGATTATTCAGCAGATACCCATCCTCATGGGTTGTGCGATTCTGCCTCATCTAAAGGGACTCGTCGAGTGTATTGGCGAGAACCTCAACGATGAGCAGCCAAAGGTCCGCATGGTCACAGCTCTCTCCCTTGCCGCTCTTGCGGAAGCTGCCAGCCCCTATGGTATCGAATCTTTTGACGATATCCTCAACCCTCTCTGGACTGGAGCCCGTCGCCAGCGCGGCAAGGCTCTTGCGTCTTTCTTGAAGGCTGTGGGTTATGTCATTCCGCTCATGGACGAGGAGTACTCCAACTACTACACCAGCCAGATCATGGAGATTGTCATCCGCGAGTTCCAATCGCCCGACGAGGAAATGAAAAAGGTCGTCCTCAAGGTCGTTTCCCAGTGCTCAAACACGGCCGGTGTCACTCCAGTCTACCTCAAGGACAACGTCTTGCCCGAGTTCTTCAAGCACTTTTGGGTACGACGCATGGCTCTCGACAAGCGCAACTACCGACAAGTAGTGGACACGACAGTCGACCTGGCGCAAAAGGCCGGTGTTTCGGAGATTGTAGGCCGTATTGTTAACAACATGAAGGACGAGAACGAAGCATACCGTAAGATGACTGTCGAAACCATCGACAAGGTGATTAGCACGCTGGGCGCACATGATGTCGACCAGCGTCTGGAGGAGCAGCTTATTGATGGTGTGCTTGTCGCTTTCCAGGATCAGACTATCGAGGATCCCATTGTCATTGACGGTTTTGCCACGGTTGTCAATGCGCTCGGCGAGCGTACCAAGACCTATCTTCCTCAGATTGTTGCGACGGTCCTGGCTAGGCTCAACAACAAGTCTGCCACTGTCCGCCAGCAAGCCGCAGACCTCATCTCCCGGATTACTTTTGTAATGCAAAAGTGTGACGAGGATCCCCAGCTCATCAAGCTTGCGCAGGCATTGTACGAATACCTTGGTGAGGAATACCCTGAGGTGCTTGGTTCCATCCTCGGTGCTCTTCGTGCCATCGTCACAGTTGTTGGTCTCCATGCCATGCAACCGCCCATCAAGGATCTCTTGCCCCGCCTCACACCCATTCTTCGTAATCGGCACGAAAAGGTACAGGAAAACACGATTGATCTGGTTGGCCGTATCGCGGACCGAGGTGCAAACTACGTGAACCCCCGTGAATGGATGAGAATCTGTTTCGAGCTTTTGGACATGCTCAAGGCCCACAAGAAGGGTATCCGTCGTGCTGCCAACAACACGTTTGGCTACATTGCCAAGGCCATTGGTCCTCAGGATGTGCTGGCCACTCTTCTCGGCAACCTTCGAGTCCAGGAGCGCCAGTCTCGTGTCTGTACGGCCGTCGCCATTGGTATCGTCGCAGAGACTTGTGCGCCATTCACTGTCCTCCCAGCGCTCATGAACGAATACCGTGTGCCTGAACTCAACGTACAGAATGGTGTTCTCAAGTCGCTCTCCTTTATGTTCGAGTACATTGGTGAAATGGCCAAAGATTATGTCTATGCCATCACACCACTCTTGGAAGATGCTCTCATCGATCGAGACCAAGTGCACCGTCAGACTGCCGCCTCTGTAGTCAAGCATGTCGCTTTGGGTTGTGTCGGTCTCGACTGCGAAGATGCCATGATCCACTTACTGAACCTTCTGTGGCCGAACCTTTTCGAGACTAGTCCTCACGTCATTGACAGGATCATCGAAGCTATTGAGGGTGTTCGCAACGCAATCGGCACTCCTCTTGTCATGAATTACGTATGGGCCGGTCTTTTCCACCCCGCCCGCAAGGTCCGCCAGCCTTATTGGCGCATCTACAACGACGCATACGTTCAGAGCGCCGATGCCATGGTTCCGGCGTACCCGGCGTTTGAGGAGGACCAGGTTAAGAGACATGAACTGGACATCTTCATCTAACGTAAGATTCACAGTACTTCCTTTGATCTTTGCGCCTGGGGCCACCACTTCGGCGTTGCGTTGCATTTACCTCTATCAGTTTGGGACAAGGTTTCTGGTTTGAGCAGTCATGGGTCAGTGTCCTTGTGGTTGGGCTCACATTGCTTATCATGTACATCACAGTAGGGGTTAGATCGGAGTATGCGGCGTTCTGGTACGCTACAAGGATTCTGGACTGCCACCGGGGCCACTTCGTAGGACTACGTATGGTAACAAGATAATTTGCACCCACTTCCACGCTGATCACCTTTAGGTTTCGTGAAGTCGTCCTGTCTTGTTCCCAGTTGCCATGTCAAGAGGTAAGTCTTTGCTTGTTGTTGCACCGTGTGCTGAGCTTCCCAAGAACGATGGCCTAGATGAAAGGCTTTTCATATCACATTCACCTGCACAGATTAGCCGAGGATAAGTATGAGTGTTCTTCTATTAGGTGTCTCATCACGTCAGGACCTTGCTGTACTTAGTGCCTTTGACCACGATTGGTAAGTCATCACACTATAGGTTTCTACCCGGATCAAAGGTATGATGTATATACTATTCATCAAAAGCGTATCCTGGATGCACCTCTTACACCCTGAGCCTTGTAGTCTCGAGCTCTATACTGAACAAATACAACCCAACCTCATACCTCGTACACGCCTTGTAGAATCACAGCTTAGTATCAAAGCACTACCTCCCCATACCACGTGATAGAAGATACGTAGATGGATGTGAATGATACATTCGAATAAATGGCTGTTCGTCGATATTTGATGCCTCCTCCCTATGTCCTTGGTGGTCTTGAGTAGTATGTGTTATGCCTAGTAGCTTCCACTGCTGAAGATTTCACTTGGGGAACGAGACGAGCGACGCCAAGTCAGCTGAGGATTTACTGTAAGTACGCTGGCCCTCCCCCGCATACTTACGCGCCGCTGTGGCGCCATGCCGCACGTTTGATTCGCGACAACGCATTACGCCCTGCATGCCAAAACACAATCTGCATACGGGAGCCTGGCAACAGGTTCCATTTGGAGTTTTGTGGCGCATCGTTGCTACGGGCAAGAAGCCGTACTTATCGTCAAAGCTGATTACAGTAGCGCAGGGGGTGGAGGAGGACAAGCCATGTAAATAAGTAGCTGTGCAAGCCCAAGTTTTGAGCCTCGGCGACGTGTGGAAATTTGTCACTTCCTTTACTCCAAGTACTTTACAGCCTCGTCTCTTCGTCCAAGTACCCACAGCACAAGTCAAAAGAGAGAAAAAGAAAGAAAAAAAAATGTCCAAAGGCGCTGCTACACTCGATACCATCGGTATGCCCACTGCGCCCGCAGCAGATGCCCCTGCTGCAACTTACAACGCGTCATGCCACTGCGGAGCCTTTGCATACAGCGTGACCATCTCCCCGCCACTCGATAGCCCCAGCTCCACCGTCACAGAATGTAACTGCAGTATCTGCACGCGCAACAGCTACCTACTCGTCTATGTGCCCAACGAGCGCGTAGTTTTCTCAAAAGGCCGTATCGAGCAGTTTTGCGTAAGTAAGGCAGTCCCGTTCCCCTTCCCTTTTACCATGATCTCCGTGAGGAAAAAAAAGGCATCTTGCATGTTTTATTTTGGGGGGAAGTTTTTTTTTCTTTGCTGATACATTAGCCAAAGTCGTATTCGTTTGCTACCAAGAAAATGGACCATTATTTCTGTGGCGCCTGCGGCTCAGCGTGCATGGTTCGATCGCGATTCGAGCATTTCTTTCCGGGCATGACGGCGGTCAATGTGCGGATGCTGCATCATGTTGATGTCAAGAGGTTGAATACCAAGGCTGCGGATGGGAAGAGTCTTTGATATACTTGGAGGTGATTTTTAGGTGCTACTGGGGTTTTCAACATGGGTTTATAAAAGGGAATTATGCTATAAAGCTGAATCTATCGACAGGAATTACTCAAGTTCATCTGTCGTCGATTGGATCTGTCTTTTCTTCTTCTTGAGTATATGAGCATGCTCTCGGTCCTGTGCATGTTGGAGATGATGAGCAATGCTCTTCTATATGGTAGCTCTACCCTAGTAAACTCGTACTCAATAGCAATATATATAACGTCTGCTTCTTGAACTAGTGAGAGAGGTTACTAGACTAAAGCGGGGTAGGTAGCGGTATTTAGTGAAGATACGTTGGTATAGTTGAATTCATGAATGTATCGCTTAGCAGGTGTTAATTCAGGGCTTGGAAGTTGAAAGGTGGGGGAAGTAATAGTATTTTACGAGAGTTGACAGTGGCTGATAGTAGCGTAGTTGATAGAATGGCAGTGCTTAACAGAAGTGACAGTGGTTGACAGAAATGCCGGTAATTAACAGGCGTGACTGTCGGGCGTGGAAATGATGGGCATGGAAGTGCTAGGCGTAGGTGCCAAGTGTAGTTGCTGGATGTCGGACGTTGTCGGTATTTCTTGGCACTGCCGTGCGTGGGTGTCGGTAGAGACAAATTATTAATGTCAAGAGTAGAAGCCCTCCACCTATGATCAAAAGTCTGATTTATATCTTTGAATAATGATCTACTGCAAACTTGATTCTATAAAATAATCACTGGCTCTATTATCAACTAGGGTATCATGAAACCAAACTGTATTATAACTCATCAAATGACCGCAGCTGCTCATCCTCCTTCAGAACATGCCTGGTCTTGGCCGTGTCGACTACAGGGCTGACTCTGGATGTTGCTGCCCTTGTGATGGCTTCCTTTGCCATGTCAGGTACGTCGGCATTCAGAATGGCAGGGTCCAATTTGGGTTTGAATTGTTCAGCACCATCATGGGCTGGTTCGTGGGGATGGAAAAGAACAAAGACGAAGAAGAGGGTGATTACGAAGCCTACTGCAATCCAGAATATGCGCATGCAATCTAGAACATGTTAGCTTACTTCAATAAGTCGATTCAGATATCCATACGCGTATTTCTTGCCTGCCACTCTGCTTCAGACTTGGCCCTTGCATCGACATGCTCTTTGGCTTGCTCCAGTCTTGCTGTCAGAGCATCTGCCTTTTCCTTTCCCGCTTTGATGCGCTCCTTCAGGCTGCTGACTTGCTGTTGCTGTGTCTTGAAGTTATCGAATGCTTCAACCTGGCCACTCACGTCGTCTACGAGCTCTGCAGTGTCCGCCTCAAAGTTCTCGTGCAGCTCGCGGGTGAGGCTTGACAGCTCATGTAGTGTACCAATGGTCTGTCGCAACACAGATATCCTCTCAAGGATCGAGTAGTATGTGTCATCTAGGCGGCGCGAAGTCTTGAGAGACTGGTCGGAAAGAGACTGTAGGGCGGTACGGATATCCCTGAATGGCATGTTAGGGGGTCTTCTGTATGAAATGGCAAGAAGAATCTCCAGTGGTGCAGACTGACCGTTGCCTGATTCTGACCCTTCTTGCTTCCAGCTCCACATCGGCCTGTCGGAGTGGTCTCCGTGGCGGGATGGTGATGCCTAGGGCGTTTTCCTCCTTTCCACTCGCACTTCCATCCGTTTGTCTTGGGGCTACGCTGTGCCCGCGACTGTGACTGGGGCTGGTGTCTCTGCTCCCGCGGGCCTGCCTCAGTAGATCTCCGAAACTGGCGGGTGGCTGTATCTGGATAGCCGATTGCACGGCTTCCTTGGCTGCATGACGTCGACTGGAGCCATGGCGGTGGTGGCTATCGCGGCCGTCGTGGTGGTGTCGCGACGACTTGTGCTTGTGGGAATGCGACTTCTTTACCGGGTCCGAAATCGCGCGGGTCTCGTACCGGGTGGGGTCGGCCAAGCCTGCATGGAAGTACGGCGATCGCTCCATGTCATGGTGGAGGGTGGGTGAGCGATGCGGGCGTTGACCTTGAGGTTGGGCGGGTTGGGTGAGCGTTACCCGAGCGTCGCGTGTCGGTGCAGGGGTCCCAGCGCCATCAGGCACAAGCATGTCAAGAGGCGAATCTCTCATTCATAGACGCGCATCATGGCACTGCCTGTTCCAATTGTTATAGTATATGGCCTGGGCGGCTCCATGGCGGGATTAAGCCGTAGTTGCTATCTACTTCCTGGAGCTCAGGGTATCATTGTTCACGTCGCTTGGTGTGTCCGACTTCCTCCAAGCAGTATTTCCTTTTTGCATTTTCTGTGTCGCCTGCGCTCACGACTTGAGCATCTTGTTGCGCTTCTCCTTTCTCTTCAACCGCTCAACACGCCTCTTGTGCATCTTCTCCTCCATCTTGGCAAACCGTTCGCGTTCTTCCTTGGCTGCGCGCTTTGCCTTGATAGCCTCGACTCGTCGCTATTGCATTGTCAGCTCCAGGCACTGCGTACTCGTCGGCCCGCATCGCCTACCACTCGCTCAGCCTCCTTCTCGTCCTTGAGTTCCTTCTCCTTTGCCTTTACTGCAGCGAGCGCCTTCCTATCCGCCAGGCGCTTCTCCCACGTCGACTGGTTTGCTTTTGGGCGGAACGGAGCCTTGTTGTCATGCCATTGCTTGCCTGCATGCGTGGTTAGATAGGCCGGGTCGCTGCTGCTGCTGCTGCTGCTGCTGGAGGCGCATACCGTTCTTCTTCATGCCCTTGACAGGCACCGTCTCCGTCGCGGGCGGCGCCTCGGCTGTGACCGTAGCAGTGGCAGACATTGTGGTCGTGTTGCGCAGGCCGGAGCATCAATGATGGTCTGCGCCAGAGTTGTCGCAGGCAGACGGCGCAAGAAAAGTTAGCCGATATCGATAGCGCGCCATGGGTTGCAGGGTCAGGGTCGCGCCTACCGAAAGCGGGGTGGTCTGTGTAGCGACAGGCCATGAAGCCTCCATCAGATCTGATAAGATTAATGCCACGAGAAGGCGGATTTGGCTTCTGCAAGCCAGGAGGCGCCTTTTTTTTCTCGTCACGCCCAAAACCGCGTCAATGGCATGTTTTGGCCACTTGGCCGCCGTGCCCTTTGTACGCTCCACGATGCTCCGTCTGACACGCTGAAGATTTTTTGGAGCTAGGGAAAAAGTCTTCCTCGGTCTGCACCACGTCGGGCGTCAGACTCGTGTAATTGCAATCACCCATAGTTACACATCACCGCCTCTTCCCGCCCGTCACTCCTCGTGTTACCTCGCTCGCCGACCCTACTCCCTAGGCAATTGCGCAAACGACCTGTCGCATTCTGTCCTTGACATGCGCTCGGCCTCATAACAGTCATCGCCGCGCCCTCTCACCGCCCACAACTCTTGGAACCCAACATGCCCTCTGCTTCCTAACAGCATACTTGACCCAGAGCCATACAACCCCGACCAAACCGTATATACCAGTGATTGATGGAGGCACACAAGAGTCCTGTGGCGGTGGTGGGCGGAAGAGTCGAGCTGCCCACCCCAGTTCTCATGGAAGACGTACCGGGCCCTGCAGCAGCACATGCTGGCGGGGGTGGAGAAGAAGCCCTGAAGGATATCCTATGTGGCTCAGCGGCTGGAGTCGTGGGCAAGTACATCGAGTACCCCTTTGATACCGTCAAGGTCCGTCTGCAGTCACAGCCAGACACTGTGCCTCTCCGATACACCGGACCACTGGACTGCTTCAAAAAGTCCTTACGGCAGGATGGATTTCTGGGCATATACAGAGGCATCAGTGCGCCTCTAGTAGGAGCTGCCATAGAAAACAGCACCCTGTTCTTTAGTGTAAGTTGTCGCTTTGGTAGGCTTTGTATTCGTCACTAACCCAGCCCAGTACCGCATAGCAGGAGATGCTCTCAAAGCCTCGGGCATATACCCCGAATTAATGAGACACCCTGAGCGAGACCTGCCTTACTCGGGCATGCTTTGCAGCGGCATGATTGCTGGAGCCATTACCTCGCTATTCCTCACTCCTATTGAACTCGTCAAGTGCAAAATGCAGGTTCCTCTGGAAACGCCTGGTAGCATAGGCGCCGCACCAACCATCCGAGGGGTCATTGCCTCCATCTATCGGCACCAGGGCCTTAGGGGCTACTGGCACGGCCAATTTGGAACCTTGATCCGCGAAACAGGAGGCGGAGCAGCCTGGTTTGGCGGTTACGAGGGCATGAAGATATTGTTCAAGAAATCCAACGCATCAGACAAAGACGAGGACCTTCTCGTATGGCAGCGCATGGCTTCTGGTTCTGTTGCTGGCGGCGCATACAACTTCATGTTCTTTCCTGCCGACACAATCAAGTCGAGGATGCAGACAGAGGACGTCAAGCAGCTCACTGGCGGAAGGTCGACCTTTACTGCCGTGGGCAAAGCGGTCTGGAAGCAATACGGCATCAAGGGCATGTACCGTGGATGCGGAATCACCGTTGCAAGGTCGATTCCGAGCTCTGCATTCATCTTTACGGTATACGAGGAGCTCAAGAAGCGCTGGCCCAGTCGGGGGTCTGAGTAGCGGCAGCATTCTGCTGGATTTCAGCGTAGCCATGGCGAGGATTTAAGGAGCAGTGGTACAAGGTGACGGCGTTTGGAAGAACAAAAGCATAGCATGAAGGTGCGGGCATATAGATACCATGATAGTCGTAGTTTCAGCTGATAGACTTTGTTGTTTGGATCCTCTTGCAGCCATGCATAAAGAGCACATGCCAAATGCCCTACCTGCACGCCTTCACATGTCAGCAGCGAGGCCACTACCCCTGCGCCCTTCCAATCGCGGCCTAGCGCCAAACGGCCCTCCAATCTGTGGGGAAAGGCAAGCCAGGCCGGGAATCTGACGCGAAGCCGAGGATACCAACCGCCAGCGTCACCCGCCATTGCGACGCCTTTGCCTTCAGGGCACGTTACCCGTCTACAACTACTTTGCATGCCCGCCGCGTGACCGACTTCTCTCCGGAGCATCCCTCTCTCTCTCTCCTTTTTTCCGCGCCTCCCCTGAGCATCGCAGCGACGCCGCAAGACAACAAAGCGCACTCGACGTCATCGCAAGCTGCGCGTTTGGCTGGACCGAGGCTCGTTCGCACAGTCGGCTGGAGATCTGCCGCCCGACGTATTTTGGCGCAACCACCGGACAAACCGTACCCTTATACTTCCAGTCCCTATTCGCACATTCCTTTTCAAGTCGATACCCCACATAGCACGCCGACATGGACCGTCTGCAAGCCCTCGAAGTACGTTACTCATGGCTGCGAAACTCGCGCATCCACACGCCGTACCCTGCGTATCCACACAAGTCGTGCCCGGCGCGGTCCCTACATACACCCGCATTCTGGCGCCTGATGCTGACAAGCGCTCGTGTAAACAGACTGCCCTGGAGCGCATCGTCCTGGATCCAAAGTACCACGATATCCTCACACTGGTGAAAGGCGTCAGGAATGGCGTGGTATACGGATGCAAAGTGCGCTTTCCGCACGCGCTGGTGTAAGTTGTTTTCCGGCCGCAGGATGGATATCCGTTGAGAAGGTTATCCATGGGCTAATACGAGAGTCGCAAACAGGATGATTTTCCTCTTTAGATCGGGAAGGTAAATGCTCCCCTCTCAAAATCGATACATACCTACCTCTCTCTCCAGATATGTCTGCTCAAACGCACGGAAAAAAAACTGATACGATTCCCTTGTCTAGTCTACGGTCAAAATGCTCGCTCGTGTACAAGGCGACGCGGCAGCACGCGCGCAACCTGAGCTTGTTTGCCCTCGTGTACAAATCCACGATGCTGTTCCTGCGCCACACATCGCCGAATGGCAAGGAGCGCCAATTCGACTCGTTTCTCGCGGGCCTGCTCGGCGGCTACACGGTGTTTGGCCGCACAATCCACAACTCGGTGTCGCAGCAAATCGTCATCTACGTGGCGGCGCGCGTGTGCCTGGCCCTGGCAAAACTCGCCGTGCAGCCTCGCCTCGCGGCAAATGCCCATCACAAGACGCATCATCATCACCATCACGCCCAGGTCGATGGCTGGCAGCTGTTTGGCAACGGCCAGTTGAGTCGAACGCTGTCAAGGAACGGGTGGCCGGCATTCGCCAGTCTGAGCTGGGCCATGGTAATGTATATCTTCAGGTGGCATCCTGAGAGTATGCAGAGCAGTCTCCGGAGCAGTATGAGTTACATGTGCGTATTTCCTGTGCTTGTCCTCGTACCGGGCATGTATTGCTGATCTGGTGCTTTTGGCTAACCGTAAAATGCAGTTATGTGCAATCAGACGAGTGGGATTCGCTGCGGACGTTGCTCTGGCATAACAAATAACGTGTTGGTAGGGAATCTTAGGAACGGAACGGATTGGAACATTATCAGCATGTTCACGACTGGGATAACACTGGTATCTTGCCTGTTTGTGTGAAGAAGATTGTTGAGAGGGGTTTTTTTTTCTTTATGGTGAGAAGATGACATTCCACGTGCACTCGGGCGATAGAGGGAATACACGCACTCTCTTAGACTGAGAGAGAGAGAGAGCAAAGAACTATATCCAAGAAAACAAGGGATATGTAGTAGAGGCATGGATAGACTTGAGAGAAAACAAAGACAAATATTAAATCATCAATCTCATGTTCATTTTTCTTGGTCAGATGCTGGCACATGAAGTGAATCTAGGTAGGTCGGAAAAATGGAAAAGATATTGTCACATGCAAACTCGAGCACATGTCCAACACGTGCGGCGCCATGGCTGTCGTAACACCGGGATATTTTTTTTGGCACAACGCAGCCATCCAGGATCATGCGTCGACGTTTTGGTCAAATCCAGTCAGCCAATGTGTACCGCGCACGAGTCTCATTGTGTTTGGTTGTGTTTAGTTGTGTTTGGCTGGCTGGGCTGGCTGAGGGGCGCAAAGCTTGACGAATGTAGTCACCGATGAGACCGTCTTACCCCGCTCTGTGTGGTTGCTTGCTGAAAGCGTACAAGACATGTGGCGGCGGTGAGCTGAATGGAGTAGTAGTGCACGCCATGTCGCAGGTTCCCCAATCGACGAGAATGCTTTATTTTGGAGGCGGCGACGAAACATATCGTCAGTGGTGCCACGAGGAGATGGTTGGCCTGATGTGTCGGTTACTCTCGGTACACACATCGTTGCCAGTGTAGGCATCCATGGCGAGGGTAGAATGACAAAGGATATGGACTATTTAGGCAGGGAGCGTCGCTGTGGGCGGAGAAGCAGAGTTGTGAATGGACTGTGTGTTATTAGCAAGGGGCGTGAAGAGGAGATATATTGGCCCTGTTTCGTGACATTGGCTGGTGCTGATTCTGATGAAAGAGGGGAAAGACGTCCAGCTAGTGCTTGGCGGAGAGGGGAAATGAATGTGTTGTTTGTGCGGAGGCGATTCACGAGGTTGCTGGGTGGTGGTAAGTGGCTGATGGCTAACGACCAATGATGCTCCTGTGCTCCCAAGACTTAAAGAAGCTGCATCCGCAACACTTGTGGGTTTGCAGTTTCTTCCTGCAACGTAGGTTTGGAAGGGCCTCCATCTGTATTATTAGTGTGTACATCTTTAGCGTTTCAAACAATTGCGTCGTGTAGGTATATCACCTTGAGTGTATCACCTTGATAGTGTCATTGCATACAGCCTGACTGTTGTTTCTTCTTGTCCCAAGCTTCTTGGATTGCCGATTTCACAATGGATCACCGCGAGGATGGCAATGATGGGCCCAACCAATCAAACATGAACACACTTTCTCCGGATAGACCACCGCAGTTTAATGCGAGGAACTGCGGATACGATTGTGGATATGGATGCGAAAAGGCCCAGGAGGACGAGGGTGGTGGGGCCGAGAGTGACGAAGAGACGGCCATCGGCGATGAAGGCGAAGAAGAAGAAGAAGAAGAAGAAGAAGAAGAAGAAGAAGAAGAAGAAGAAGAGAGCATGGACTCGTATGCAGAGGCGCAAGACGGAGGTGGTGAAGAGGCTGAGGATGCAAGTGGCTCTCAGGCGTCCATGTCAGAGGTGGATGCAGCCGGGTGGAACGAGGGGGATGTGCAGTTGCCATGGACCCGGGAATCTGACGACATGTGTGCGAGTATGGTTGTCGAGCCACCGTCGCCTGGGGAGCACAGCCCGGCAATTTCCAGAAGCGGCAGCGCTCGCAGCTCGTCGCCTAATCCAGGAGTCGTGTATTGGATCAGTAGCATGCGAGTCGCGTCTCCTCTGCCAATCAGCTACCACTTTTTGCAAACGCCGCTGCGTCTCAGCCCGCAGTTTGAGCACTGCAGAGGGGATCCGGCATCGCACCTGGTTGTGCCGGATCGGTGTCGGCTGGCGTACATGATGGAGCAGCTGGCACGCGAGTACGCACCTGCACACAGGAGCGTCTCACCGCCTCGATTCGGAGCGTGCTAGATGGTGAGTGGTGTTTGGTAGTTTGGCGACGGTGGTATTGCTGGGGAGCACGCGAGGCATTTGCTTGTTTCGGGAATTACGAGTCCGTGTCGCCTAAGCGGTTGCGCCCGGGTGGGCTAGTTTTGCTTGTATATTGAATCGTCAGAAATTGATTGCCAGTCTACTATATAGCGATGCGCAGCAGACGAGGGCGCGTGGGCAGGTGCAGGAGACGAGGTGCGGTCAAGTGGATGATGGGTTGATGGAGGATGGGGGTGGGTGGATGGATGGATGGATGGATGGATGGATGGATGGATGGATGGATGGATGGATGGATGGATGGATGGATGGATGGATGGATACATAGATGGGTGTACAGGGCAGAGGGTGTGAAGGGCGTGCGCGGTTCCGACTTCACCCGCATGTTCGCGCTACGCCATTGGGCGCACTGTCGCGTACCGCCGTTGCAGCATCAGCAGCAGCTGCAGACGCAGCCATTGCACCGTGGCGTGGGCGGCCGCGGATGCGCCCATAGTTGTGGCAGCATAGAATAGCAGAATAGAGGCATTTTCTCGGACAGCCAGCGTGTGTGTGCACAGCAGACAGGGAACGCGCCGTGCGTCTGCGTCGTGCATGGCGAGACGTGTTCCGATGAGGCCAGACAGGCGAGCAAAGTGGGCATCAGCAAGACGCCATGATTATGGCAGCAGAATTGGGAATCGTCCAGGCGGGCAAATGTGCGGTCGTGGCTTGGCGCGGCATATCCCTGGCCGCGTGCCTGCATGGCGAGCGGGCGAGCGGGCGATGTTGGCGTGGGCGTGCGAGCGGGAGGAGGAGGAGGAGGAGGAGCGGTAGCAGTATGTAGCAAGACAGGCTGCTCTGGGCGCATGCTTGGGGCCGCCATCCTTCTCACCCACCACCAGGCTGTCCACCGTCGATCCCCCAGCTCAACCGTCGCCGCTCCATGGCCGCTTCAGTCGCGTCTGCGAGCTGCCCATCGCATCGCCTTGCCTGGCCGCCATCCCAAGACCCACACTGCCTCCCTCCGCCTGCACGCCATGGAGTGCTAGACGCCGCCCCGGTGCCGTGACATGCGGTCCAGTCCACGGCCTCTGGGCCTGTTGGGCCGACGTGCCACACTGTCTGCCCGTCTGCCTGTCCGCCTGCTCTTGTCGGGTTGCCACGACCTGACCGCCTGCCAGCGCCATCTATATTTGTTTTGGGCGACGGTTGCGAGTGGTGCCGCTGCGACATGGGCGCTCCACTCTGCACCGCGCATTGATATCCCAATCTTATTGACAGCAGTCGGGCGGGAAAAGACGAGGCGCAGCGGGCGAGATTTGATCGAAGCGCTCTTCTGCACCCGACAGCAAACCGCATCTCGTCGCTTCGCCGCGTCTCCTCGTCTGGCCAGGGTTTAGCACTACTGCACCACGGCTGCTTCATATACCGTATCCCTTCCCTCCCCCCCCACTCCTCGCCGCTCCTCTCGCCGCTCTCGACCAACATCTACAACCCACCCACCCCCCCGCGGGCGCTCCAGGGGCTGTCTGTCATCGCGACTCAGTCTTGTCCCCATACGTCATCCTGCACCAACACCATCATCACCCGCACCACCACCACTACTACTACCCACCGCCGCCGCCGCCGCCAGTCGCCGTTAGTCCGCCTGCTCGGCATTGCGCCTTTTCACATGTTGCCCGCCATCCTCTCCTTCAGACGCTTTCCGCACTTTGACAAACCCCTGGCCGTGTGGGAATTGAGATACGGCCTACGGTGAGTGCACCGCCATCCATCCCACGGCGCACGCGACTGACGCTCCCCAAGCCTCCACACGCACCCTTGAACTCTACTATACCAGCGGGCCGAGTGTCGTACTACACACACCATCCCAGCCAATACCAAACACCACATCATCCCATCTACCACATCAGTCGACACCTGTCGCCCTCGCCATCAGCCAATCTGCATGCCCTTCCGTTTGCCCTAGATTTGCGCTTCTCACTAAGCCGGCACGCATTGCAATCCTCATACCTAATTGCATGCCTCCGAAATCTTCCGACCAGCTTCCCCGCTCGCGTGCGCATCCGCAACGCAGACAGACTGCCATTTGTTGCTGCTAGTCCATCCCGACGGCCACAGCGCCCTGCTATTGGCGGTTCAACACCATCAGTGACATAGACCATTTCCAACACAGCAAAGTAACGAGACACTTGTCAAGGGTGGTGTCATACTAAGAAAATGGCTTCTGCAGCTCCCCCCCGGCGCTTCAAGCCCGAGCCTATTGAGACGACAGTTTCGTCCTCCAAGGATAGATATAAGCAAGAGCATGCTGAGGGGGATAAGCCCCCAAGGTTTGCGCCCCAGCCCATTGAGACGACAGTTTCGTCGTCCAAGGACAAGCACCGGCAAGAGCAGGCCGAGGGGAAAAAGCCCCGAAGATTTGCGCCTGAGCCTATTGAGACGACAAAGTCGAGTTCAAAAGCCACGCGCAGGTTTTTGCCCGAGCCCTTTGAAACAACAACCACGAGCTCCAAATCCATCCGGAGATTCGCACCGGAGCCCATTGAGACGACGAGCACAAGCTCCAAGGCGAACCGCAGATTCAAACCCGAACCTCTCGAAACCACGGCCAGGTCGAACCGCCGCTTTGCTCCCGAGCCAATAGAAACCACAACAAGAAGCAGTCGTCACAGATTTGCCAAGGACTGGGAAGCGCAAACATCCCCCACGGATAAATTCAAGGCCAATCCCATGGAAACAGCCTCAAAGAAGCTGCCCATCAAGAGATACAGGCCCCAGCTCATCGAGACTGCCCAGAGACACCGCAAGGCCGGCGACGACGAGCCCGCACTGCTGCCACGCGACAAGACGGAAGCGACACCAGATTCATTCATCAGTGCCCGAAAGGCACGAATCCTTGGCATACCACCCACGCCGCCAGTCAATACGCCAAGTTACGATATTTCACAGAATCCCCTGTTCTTGGAGATTCAACGCAACGCTTCACCGCTGGGCAGACGGCGATCGTACTTTAGCTCTTCACAGCACTCGTTCCGTGTACCAGACTTGGACCCCATCGAGTCCTCCGAGTCCGAGGCATCAGTGCCATCGTCGCCCATCGAGTCACTTCCTTACAGCTCCGACCACTCCTTCATGTACAAGGAGGCCACGCGGCGACGAGAAAGTGTGGACGGCACTTCTGCCGGATATCTGCTCCAGCTGGCTGCAAAGACTGCCGAGAAGCAACTTCAAGAACAGGCACTGGCCGCATTCCCCAACAGCGAGGACCACGAGCCTGTGACTCACTATGTAGACCACGACACGGACGAGTCTGAGCCATCCATGACAGAGGCGAAACAGCAGCCAGAGGCATCATACTCACAAATCAACTGGGAGTTGGAGGATATGCGGAAATTCCATGAAAAACAAGGGACTGAAAAGGACAAGTCGGCGCCTGCACAAAACGCAAAGCCTGCGTTTAGTCCGTTTGGCAACCCAGCCGGCTTTCTCGATGCTGCCACGGCCAAGAAGCTTGCAAACGAACGCAAAGACCCTGAACTGGAGCGTCAGCGCAGAGAAGCCCGACCTCCGATGCTTGGGCAGGATATCAAATTTCCACGCTGCGCATCACCCGAGCCATCTCGGTTCGACCCCACGCAAGGGTGCGATGCCGTCAAGACAGCCATGTGCTATCTCTCGGAGCAGTCCAAGGCCGCTTCGGAAAAGGGAGAGAGTCTGTGGTGCGGCGTGGGAAATGGAAGGCAAACCAGCACAACACCATCATTGTGGTCTAATGCCAACAGTCGAGCGTCGAGCACTCATGGTCTGTGGGGTGGAATGTGCGTCAATGGTGGAGACAAGTCTCCACGCGGGCCGAGTGGTCTCCTGACGCCCCACAACGAGAAGCCAAATCCCATATCGCCCTATCCCACGCCCACTGCGAGTCTGCTGCCCCCCACGCCCCCGGCGTCTAGCTCAGGCGCCACGTTTGCGTCGTCCGACTTTGCAGGCATCGATGAAAAGCTCGCTGTGGAGCAGACGATTGAAGAAGAGTTTGGCGACGACTTTGTTACGCAGGTGTACAACTACCTCTCGCTGGGCTACCCGTCGATGGCGCGTCCGTTTGACGAGGAGCTCTCCAAGATCTCGGGCATTCCCATTTCTGAACTGAGGCAGGATGACCACCTTGCCTCGTCGCGCGGGTACATACGACTTGGGAAAGACGGCAATCTCAAGGACTCTGAGATTACGGAGGAGACGTGCATGCGTTGGCGGGCGTTGCGCATCTACATCCAGGAGTGGGCGAGACAGCACCCCAACATGGCCGAGGATGATGTCACGGGCCCTAGCAGTGGCACTGCTGTGCGGAGAGGCAGCTGGGCGCTCTAGCTCTAGCATGTCTCTGAGCACTGGTGTGCCTTTTGTGCGTGTGTCGAGCCGTCTTTATGTGGGCTTAGCGTGTGTTGCTTAGCGGGGATCTCTTCTGCATTTGATACGGGGAGGCAATGTCGGTCCCTTGACTCTCTTCCTTGCAAAGGCTTGCATGGCAGCGTGTAGATCGCATACGGTCTTGTTCCGGCGTCTCCGCAAAGGGGAGTTTGTGAGGGGAGGGTGCTTCATCTTGGTGGGGACATGTGCATTTATTTCCAGATACTTACATTCGTTGTAATCAATAGAACCTAGTTTTTGCGTGTTGAGCGCCTCATATGCTTTGGTATACGCACACGGTGGCAGTAAGATTTGGCCGAGACAGGCGGAGCCAAGTGCAAGCTGAGGCACTGTCAAATAGACTTTCGGCGCCAGTGAGGATACGCAGGCTAACGTGGTTCTTGAAGACCTGACTCGAAACCTTGTGGCGCCTAGGCTGGGAGCAGCCGCCCAATTCTTCGGGACGTATGCGCTGCCAGTGTCTCAGTTGGCGAATGACATGCGACAGCGTTCTGGTGTTGCTTTTTTTTCTCTTCTTCTTCTTATCTTGACCAACGCCTTTTGCGTCAAGTCGTGTACCTTGGCCGTCCAGCCTGGCCGTCCGCCGGCTGCTGCATCGCCATGGAGCCAGGTCCGCTCGATGCTGAGGTCATGCTTTGCCTCCCTACGCCGCAAGCTTTCAGCCCGTTCCCGACCGGCCCTTTCTGGCTCCAGGGCCCTGGCCCCTTGGGAGCTGGGTGAGATTAGGCCACTCCTGTCCTGTCCTGTCCTGTCAAGCCGTACCCAGCTCAAAGGTCATGGTCTTGGCCCTTCTCCCATCGCCAGTCTTGGCGCTCCCGCGTGCAGATCGAGTCAGGCAGTGCAGTAGCAAGCCCACTGCAAGGCCGTGGGGGGCGTTAAGAGAGAGAGAGAGAGAGAGAGCCACGGCATCTATCGGATTCGGAATCGCAACGGTATTGCAAAGCGCCCTGACTCTCTTCCCCTCCCCTATCTGCTACTTATCTTGTCCAGGAACCATGTCATGCATCCGTCGCGTGGGCGCACCCGCCCATGGCGAACCCACATCCCGCGCCCGCCGTCGCCTCCGTTGCCTCCCGTGCTCCACCTCAGGCCCGGCCATACTCGTTCCCCCAGCCTTCACCAATGGGAGTCGCCTCCTCCACGAATCATTAGTCGGGGTTCCAGGCCCCCTCCCTGACGCATGAGCCTGATCTCTGCTGCTCGTGGCATCAGGCTTGGTGCCGATCATCGCGTCCCAGCCCTGCACAGTACCGACTGCTTGAGCAAAACCCATAGGCACGGATTAGTGTTTGGCTAGCTGCCCTTCCTCGTACGAGCCATGCCAAAAGCATGCGGCTCGTGGTCCAATGTACTAAACCCGGCCTTATCGCCTGGCTCGTGGGGACGGCCAGCAAGATATCTACTGTCTATCCATTTCCTTAGTCCTCACGCAACGACACGACCCCCCCCCCCCCAAGCTTTCTGCTTGAATCGCCGCCGTTTGATGCTACACGGCAAACCAGCCACTACAACCTCTTTTCTCTGAGAGCATCCAGTCGATGCATGATTCAACACACACAAGGGCATCAATCGGGCCTATACCGCCGTATTAACCATAGTAAACGACCAGTGAAGCCCTTGACGGACCTCCGACTCCTTGCAAACCGGGCCCAGACAAAACTGTCAGCATGGCCGACTTTGCACACCGACTAGCGGTACAGTCGTGGATTCTGTTTAGCATCGGCATTGCCTTCATTGTCTTGCGAACGTTAGTCCAAAGGTTCTATTTTGATCTTGTTACGTACCCACGCTAATCTGTTGCATCGTCAAGCTTTGCCCGTTGGCGCCAGGTTCGTAGCCTCACGCGCTTTGCCGCAGATGACTGGCTCATGATGACGCTGGTGCCGGGCTTCTACACTGGCCTGATGATATCTCTCAACGCCATAGCTACTGGCGGTGGCAGCAACTTGTTTCCACCCGGACACATGGACGACTTCACCCAGGAGGAGATTGATGCGCGCATCAAGGGGTCCAAGGTGGTGCTTGTGTCTGAGCAGGTATGTCCAAATCACATGCCACATACATGGAGGCATTTGGAGACTAACATTCCTGCAGTGTATGCTCAACGTCATCTGGCTGCTCAAAGCCTGTATGCTCTTCATGTTTGCCCGTGTGCTCACTGAGACATCAGTTATGAAATGGATCCAGGCCGCCGCCGCATGGGTCGCCATGGGCTGGGTGGCTGTTCAAATCACCTTCTTCACCACGTGTCGGCCCTTCGCAGGATACTGGGCCATGCCTCCGCCCAACGAACAGTGCGCGACACTGCAGACATATGCCATTGTGCAGTCCATCTTCAACATCAGTAGCGACCTGCTCCTCATTGCGATCCCCATCCCAGTCATCATGTCGCTGTCGCTGCCGCCCAAGCAGAAAATCGGGTTAGTCGTACTATTTAGCATGGGAACCTTTGTCGTATGCTCGCATCCCCTGTTCCTTTTGTCTCTCTCCCACCTCAGTGTCCCCTCCCCTTGATCGTGTGCCAGATACTAACCTTTGTTTCTTCGCTCGCTCCTCACAGATCCTCGCCGCCATCCTAACAAAAGTATACAACCTCTCCGACATTTACTCGTACCGCTACATGCTGTGGTACACGCGCGAAGCCTCGGTCGCCGTCTACGTCGCAAACTTCCCCGGCATCTGGCCGCTGCTGCGCGAAAACATGCGCTGTCTCCGCGAAACCTCGACGCTATACGGCACCCAAGAGGAGGGCGATAATAACCGGAAGAAGAAGCGATTTGGATACGGCTCGCAGCAGTACTATGGCGAGCTATCCAGCGCCGGTGGCGGCGTAAAGCATAACAGCTGCGGAGAAGAATTCACTCCTCTGCCTCCCCTCCCGCCCTGCCGTCTTTCCGCCGACACAGCATCCCGGAACGCAGCAAGAAAAGACTCGGTAACCAACCACGCGGCGCTGCCACCACCACCGACCTACAGCGAGACCCCTCCTCCTGACGCCATTACTCTTGCTGAGCCCACACGAGCCGCGAGTCTAGATGCAGACGAAAAGCGCGGCAACACGGCTCTCGATGCAGATCCCTGGAAGTGCATGCGCTCCATAGACGTCCATGTCGATACAAAAGTAGAGGTCCTGTATGCCTGGACCCTCGGCCCGCACATGGAGGCCGCCCAGTCGCAAGTCGTCACGTGCGAGGGGCCAGAAGTCATGCTACCCCGCGTGCCGCCACCTATTGTCGAGTGTTGATTACTTAGCTAGCCATCCCTTGAAGTATTTGTTAATGTCTTTTTTTTGGGGGCCCATTCCTGCATCTGCGGTCCTGTCTGTCTGTCTGTCTGTCTGTCTGTCTGTTTCTTTTCCTTTTATCCGGAATACGTCTTTTCAATTGGCGTTTTTTTGCGTGTGGGTGGCGGTGTACTAAGTAGTGATGGGGGGGGGTTAGATGCGTTTTTTCTTTATGTTTGATATACATAGGTGTCTTTCCCTTTTTCCCCTCTCCCTTTTTTTTTCCTTGTTAATATTATTATTGTCGTTATTGTTTGTTTTTTTTAATTTCGCGCATTTGAGCGGAGGCTGTTTGCTATATTGTTTTTTTTTGGCGGAGCGAGAATACCACGGCAGCCCATGCGCTTTTCCCCTATATTTTCTCTTTTCTCTTTTTGTTTGTGTGTGTGTGTGTGTACGTGTCCAACACTCGTTCTCTTTACTTACAGCCCGTGTACATTACAAGGCCAAGTACCTATGTACATATATCCTCAAAGAGCGTTTTTTTCTTCTAGCGCTATATTCTTCTCTCCTAATCGAAGGCTGTGAATTATAGTTCCTAGGGACCTGCGGTTCTATTTTCAGGCGGCTAAAATAGTATTTACACGTGGTTTTTTTTTCTTTCTTTGATTTAGTATCGAGGAAGGCAGATTCTTTTGTTCTATTCCCGTGTGAGGCGTTACAGAGCACGTGATGTTAACATTCAGGAACGGTATTCTTTTTTTCTTGTATTTTGTTTATTCCTGCGTTCCTACATTTTGCTACTTCTGGAAAATCCTTGGGTTGGTTTGCTTTTGGGGTCCATTCGAACTACCACTACAGTGACAGCATTTGTGTGGCTGTGCTGCTAAGTCTGGTTGAAAGGGGATTACTTACTCCTTTTTCCTTTTTTGTACCACACACACACACACACACAGACATTCCCTCTCTCCACCTCTTCCTCTGTGTGATTTCCAGCACCCAAAACCCATCCTCCCTATCTTCCCGACCATTTCCAATTTCCAACCATGACCATGACCATGACCACTGCTCCAACCCGCAAATTAAGTAACCGAACGAAAAAAAAAACACCCCGATCTAGCCCCAACCAAATATCGACATCCCATTCTCAAAGCGGCAAATCTATCCCCTCGCCTCCTCCCCCAATAGATGGAAAACACAGGTACACTAACATGCCGCGCGCGCGCGACGCCATCCACTCAGAACCGCTGGACGTCATTCCGGTCTCCCGCCTCCCCCCCCCTCCCCACCACAAGGAACCACTTTGCTACATACTACCACCACCACTAAACATACTTGTTGTTTACTTTTTCTTCCGGGGTGTTTTTCCTTTTTCTTCGGGCCCCCCAAACTTAAGATAACGGATTTTTTTATTTTATTTCCCGCGCGTTGAGAGAGGGTGAGAGAGATAGTGTGTGTGTGTGTGTGCTACTTAGGTGCGAAGGAGGTCTGGGCCTACATGGGGGTTTCGTGCTCGTATTCGCATTGCTAAATGGGCGTGGACCGGTAAGCGTGCGGGGGACGAAGGGTCAGATAGGGCTTGGCTTGGCCAAGTGGGCTGGGCTTGTGGTCTTTTTGATAGCGGCGAGTCGGTTACCTCATTGTGGGTGTATGGATGCGGGTGTGGGTGGGTGGGTGTTTGGCCCCCCTCCCTCTCTCTCTCCCCCTCGTCCTCCCCCCCGAGCCCTGCGGTGGGCCTTACATAGCGGAGGCGGGGTCGTGGAGATGGAGATGGAGATGGAGATTTGCTGGGGGTGGGGGCGCAGTAGCCTCGTTCTACATGTGTGTATGTTACGTATGCAAGGCCCTTGTCTCAGCCGCAGGGCAGTTACTTTGTTTGGATTTACGTCGGCGATGGCAATGGCGTGTTTTTTTCTTTCTTTGACACTCCGACGAGCGGAGTTGGTGTCTGTAGGATTCCATGTGCTCAGTCTTTGTTGTACTACTCCAGTCCGAGTGCTCTATATATGGATTTGCCTCTTCTCTCGTGACGGTACTCTGTTTCAGGGGGTGGATTGCACAACGCCCAATACGCTGTGGCTTTTCCCTTACTTAGCCAGAGAAGCGAATTGCTACGGTGCTACATTACAGTAATTGGCTTACAAGGCTGATCCACGTCACACACAGGGTGTTGTGCGCGCCAAGTCCGTACTAGAAGCAAGCTTGTGTTCGCTTTTTTGGGGCCCAAAGCGCCAAGTCTACGAAAATAGCGGTTTCTATCCATAACTCGCTGGACACAGCTTCAGCTTGCGTGTAAGCCTTGCCCCAGATAAATTGCTGGATACGAGAAAATGGAGATGAGGCCATGTATACGGCGTGGTGTTTTCTCGCATTCATCGCATTCAGCACGTTGAGATGGGTATGGCCATGGGGGCGGAAAGATGGCCGGTTGGATATAAAAGAAGGGAGTGTAGAATAGTCAGTTGAGCAGCTCAGAAATCAGCAGAGCAATTGAACATCTTAACACCAGCAACATCTTCTCACTTCAGTTCGTTTCATCATGAAGTCCACCATTGTCATCGCCGTCATTGCTGCCCTCACCACCGCCGTCGTAGGCACCCCCGCTCTGTCTACTCTTGAAGCCCGCGAAGCAGAAGCCGAGCGTGCTGGTCTTCTCCCTCGTGTAAGTCCCCTACATACCATGACCTCTTTCTCTTTGATAAAAGCTAATCGGAACCAGGCCTGCCCCGGCGCACGCTCCAGCTGCCGCTTGGACTGGGCCAAGAAATGCGAATGGTGGTGCCAGAATCGTGGCGGTTTCCACGTCATGGAGTCTTGTTACCTGGGCTTTAGCAGGTGCTGCTGCAACAATTGATGACTTGTGAGAAGCCATTCTGTCGTGAAGGAAGAGGTTGGATCGTAGGACAGTCCAAGTATACATGTTTAAGTTAGGAACGCAGTGTCAGGTTTGAAAAATGTACTTTTTGCCCATTTAATGTCTTCACATTGAATTTGATGTCCCCTGATTGCCGTATTTCTTCATATTGGGTTACCAAATTCACTTTAGATACAATTTTATGATCCAATGTCCCCCACCTGGTGAGAAGCTCTTGGGCAGGACGATGGCTGTTGATGTCCACGGGTATTTTCTCTTTGTAAAAGATGCAGATTGTCACTCATCCGACTATATCGATGGAGAGAAAAACTGACATCTTTCTCTCCCGTAAATTGTTTAACCAGGCCTCGTTGGCGGTCTGTGAAAGTTCGGATACGACATTCATATAGTCCATCTGGTCGTGGAAGAATTGCTCCCGATTGTATTCTTCATCGCCCATCCCTGGCCTCACAACGCTGTAATCGTCCTCATCGGGGAGGGTTTCATATGCCGGTGTCAGTTTGTAGGGCACAAAGCTAAATAAAACTGCGGGCAGAATGAGCGTACGCGAAGCAGCGGTGTGATGTGCAGTTTCCTGTGGTCCTCGATACGATGCTCCCATGTAATTTCAAACATCTTGAGTAGATGTTTGCGGTCTGCACGATTCGGCATGAAGATGTAGATGAACTGCTTTAAATCCCAGAATGATCCAAACCGGATAGCAGTATTTCGCATCCAGAGTGGACCAAACTCAGCCCGGATCTGCCTACTAGTCTGCGCGAGGGCAAAGATTTTCCACACGCGGTCCGCATACGACTTGGGGGAGGCTGGCGCGAACGTTTCCACGAGCAAAGGCACAATTTTGCATTTGGTGTTTCGGTAGTGAAGTTGTAGATGCGGTTTCGGAGCTCTTGCTTGCGTCAGTAAATAGCACAGTACTGTCGTCCTTCTCGATTAGTTACCTGCTGAGAGATCAAGGAAGCCGAGCGGCCTTTCAGCGCTCCTCATAGCGACTCTTAGTTCCAGTTCGATAGGACTGAACGTCTCTGGGCCCGGAGTAACTCAGAGAAGGTGATACAGAAGCGCTGGGGTCTATAAGTGCATCCGCCAAGAGGCACTAGTCGGGTGACACAGGCACACACTGGAGCATTCTATGCCTGATTAGGCTGCACACATTTGAGCCTTACTTGAAGTAGAAGCTCTGATACTCAGACTTATTCTACGCGCTTGAAAACAAGTATTGCCTACAAGGCTGAAGTCAGCCTGGTTCTCTGATATACAACAACAGCTACCTATAACCATTCCTACAGCTTATAACGGCGCTGGAGTGATACAACTTGTAGATGTGACGTTCTTACGCCATCACAATATTTAAATACCCTTGCGTTTATCGAATAAATAGGCGGCTAGATTAAAACAACGATTTACCCCACCTTGATAGATACCAGACAAATAGTGCTAAGTTCATCATTTCTTCTTGTGTGAAAACCCCTTAACTCCTGTTGAATATGCAACTAAATCTGAGGCTACTATATATTACTGCCTACGTATTTGGTATAGGGTCACGGTAAACAACCTCGCTGTATCTTCCATTGTGTACTCTATTGTGTCGTGAAATCTGCTGCGTCAGCATGTCAAAATCACTTATAGAACAAATCAACAAATGAATAGCTAAAACTGCAGTTAACTCGCATATCCATTTGCTTGAGATGTTATCGTAAATGTAGGATGCGAGAATCTGATTACCGCATGTATTGACCCTGCACATGTAGATTAAACAGCAACTGCACAAGCTCATAAACACCTTGGTGAATATTAACCCCTGTCCACACGTGCTTTCACCATGGAACCTACGTGGATTGCTGAATGTCAGGTCTGAAAAGGAGCTGCGACGTTGTGGATATGGCCAATAGTTTGGGCGCACCTTCTTGTTGTGGTCCACTTGAACCCTCTTTCCGGTTGTAGTGAAGTCATTGTATGCACTGCGTGCAAACGCAGACTGGCCTCAGCGCCGACATGCATTCCTTCACCGAAACATCTGAACATATCCAGCCCTTTTATTTCTCTCCGTTCAATCAAGTATAATCAAATCACTCGTTACAACCCACACACACAAACCAGGCATCTCGCGTTCCCGGGTTATACGGCATCCACAACACAGGCACCAGCTCTGTCGCATGGACTACTTTACCTGCTCATTGGAAGATCTACACCGAGAGATGGAGCGGCGCGCATTTAGACCGCAATTGCAATCCCAGGAGCAGCTCAGCGAGGTCCTGAAGTACGACGACGAGATACGAGGGTCAGAGGCAACAACTGTGGATACACAAAGACAAGGCGCATTTGTACCGCGCATCGTCAACATGATACACACAGTCGAGTTCGGAGGGACGGTACCAGCTATGTATCTGGTCAATGAGAGTACGTACAGCCAGAGCCGATGTGAAGATAAGCCAAGTTGACGATACGCAGAGGTTGTTTACTGGGCGATGAATACCTTCTTCCCGACGCTACAACTCTTTTTCGAGTCCGGCAACTCGTGCACTATCGACGGCGGCCAGCTTCCAGACGCAAAGATAGGCCTCGACCCAGGCCTTCGGTTCAAACTGACGGATTGCACGCATGAAGAGGATGGTGTTGTCACAAACTCGATACTTCCACGGCGGTATCCAAACTCGGGAACTGGCCTTGTCATCAAAGAAGTCACAGTCGCTCAGCGAATAAGCATCGCGCTCAAGCCACTGCACACACAAGACGCTGAGCCATTAACGCAGTCACATCGTCCTCGCAACAAGATAGTGACAGAAATACACACGGTTGTTGGAATCAGGCTGAGGGGCATGGAAAAGATGGCATACGTGTGGGCGAAAGCCACAGGCCCACCCGCAGCACGAGTTTGGGGCGACGTCAGGATAGCTGGACTGCGAAACGACGTGTCGATGCCAAATATCTGCTATCCAGAGCCGAACGCGAAGCCGGGGACCCAGAACACTGTCGTAGTCAAGGAAAGTCTCATAAAGGACAGTCGTACGGGAGGCTAGAGCAGCGCCTCCAGGTGTTATGCTTTTACACCGGTCAAAAGCCTCTTACGGGTACCCTTGCGATTTACTCGGAAGCCATACCAAGATCAGCATAGTCGTTCGTCAACCAGCTGCACAAATTGCTTCTCACAGTGCGATACCCACCCGAGAGTATCCACCCGAGAGTATCCGGCAGCAGCAAGTCGTGGAAGCTTGAAAGCAGACGCGGTTAGTCGGGTGCCCATATGTATGCAGACGTAAGCAGCATCGGTCGGCCCTAGCCCAATCAAGACAGAGACTAGGGAGCAGCCTCTAGTCAACACGCCAAAGCAAGGACTAGGGGCCGAGAGAAGACGATCCCAAGGTGGGGTTACACTACGCAAACCGAGGGCCACCGGAAGTGTATATAAACTACACACCGGAACCCTCAGTCGATATACTACGACATCACCACCACTGCACAATTCCCAGTCTCACAGCAAACTCGTACAAGGATAAACGATATCCTCGTCAAGGACCAGTTCCAGACCTACCTTTCAATACTACTATATTTCCCCTTTCTATACACACACCACCACCATGGCCGTCGGCACTGTATTTGTCATGTACCCGCGCAAGGACGGCTCGACGTTCAACAAGGACTACTACCTCACGTCGCACATGGAGCTGTGCAAGAAGCACTGGACAAAACACGGCTTCAAGTCGTGGTCTGTGACGGAGCCCAATGCCGACAGCCCCTACATCTGCATTTCGGTGCTCGAGTTCGAGACGCCCGAGGGCTTCGGCAACGCCGCTCAGGACTCGACCATCAAGGAAATCATGGAAGATGTAAAGAACTACTACACGGAGCCCCCCGTTATCGCTCACGGCCCCGTTGTCGGTCGTGGTTAGCCTGTGTTATTGTCGCCACTACCACTACCGGTGATGGTATTCGGATGAAGCAGGGACCGCGTGACAAGTGGAGCCAGCAAATGCAATATGAAGAAGAAGAAAAAAGAGGGGTTTACCGGGTATGCAAAGCTTGTATTCATGGAGGGGTAGCTTGTTACCGTCTTTGTATGTAGTGGAAAGAAGGAATATCATCATCTGCCCCGCACTTTTTTTTTGGGTCCTTGCACTTGAACCGAGGTGATTTATCTTTTGTTCTTTCCTCGCCGGTGAAGAGACTCTCTATTTCTGTGTATGCATGCATGCATTCATGTATGTGTGCATGTAGTAGTCTTCTTCTTCTTCTTCTTCTTATTTTTTTTTTCTGTTGAGAATCGCTTAATCTTGTCAATCCAATTATTTTTTTTCTCTTTCCAATTTTTTTTTCAAGTCTTGATATTATGAATTATTTAATGCTGTGTAGAGTGAAGAATATGTTATGTGGTGGTTTTTTTCCCCACCCCTCCCCGCTCTATGATAAAGAGAGGCCAATCTTCCAAGTCCAAAAAGGAAAAAAAAGGGAAAAGAAAAAGAAAAAGAAAAGTGATGCAGTGTTTAAACAAATGAAAAAGAAAAGAGGATATGTAAGAAAAAAGAATGAAAGAAAGAACAGCACACGCGACTAAAAGCGAGCAAAAGAAAAAAAAGAAAGGAACGTCCAAGGCTAACCGGCAATCTATGTAAGAGAGAGAGAGAGAGAGAGGAAAAAGAAAAATCTCATAAACTCCATTCCGGTGCAACCACGTTGGCTACTATGCAAGAATCTTTGATTTTCCAAAAAAAAAACCAACGCAAGCAAGAGAGACAGACGAAAAAAAAAACGAAATTCAACTCCTCCCAGATGCAAATCAAGTCCAGTAAACCGATATGGCATCGGATGGGTTGGAGACGGACTATAAAGGAAAGCTGCAAAACAGGAAAGGGAAGGGAAGGAAAAAAAGGAATGTTAGGTATATACAAAACGAGATGATGACAAGGTGAATGCTGATGCTGATGCTGATGCTGCTATCCAAAATCGTAATCTTTTACAGATTACAACCAATTCGGGGAAATATCTTGACTACTACTTATGCTTTCATTATGCCATTTTGGAAGAGGCTTATCGTCGGTAATGACCCTGCTGTTGTTGTTGGTATGCAAGCTTTGCCGCCTGTTGGGCTTGGTCGAAACTTGCACCGTAGGCCTGTGTTGGTGGTGTTTGCTGTTGCTGCTGACCCATATTGCTATAGCCTGGCGATGACTGTTGCGGAAAGTACTGGCCTTGCGACATTTGGCCTGGTGGTGTACCCCAAGCACCAGGAACCTGCATGTATGGAGTGGATGGCTGTTGTGGAAAGTATTGCTGTTGCTGATACATGGGATGCATCTGGTTTGGTGTAGAGTACCCCATACCAGCTACGCTAGACGGCGTCCCTGGACCTGTGGGCATGCCCATGACACTGGCAGTGCCCACCATGCTAGGAGCACCCATAACACTCGGGGCGCCCATGACGCTTGGAGCGCCCATAACACTAGGAGCGCCCATAACACTTGCAGCACCCATGCCGCTTGGTGTTCCCATCATGCTTGGGGTATAGCTACTTTTCGCCAAGGCCAATTGTTTCTGTTGCTGCAGCAATTGTTGTTGTACTATCATCTGTTGGCGCTGCTGAGCTTCCATCTGTTGACGTTGCTGAACCTCCATGATTTGGCGCTGCTGGGCCGCCAGCGTCCGCCTGTCGATTTCGGCTTGCATAGACGACGAATAGCTCTGGCGATTGACCTTGGAGGCGGCCCTTTCCTTTTCGCGATTGTCAATGAAGCCTGTTAGACCCGTGGCAGGCTCCTTTTGCAACTTCTTGGGGGTCTGTGTCAGATCAAGAAGTGGCGTATTTGTCATTCGCGCCACCTGTTCTTGTTCGCGGGCCGACAATGTTGTGGGTCGTTTATCAACCAGCAGTGTATCGGCAGCAAAACTCAACGGGCGACTTGGCGGGCGTACATGGCCTGGGGATTCTTGAAGAGATCGCTGCACTTGGCTCCAATCCCCCGAGTGTGTGCGACCAAAGGGTGGAGGCGTACGCGATACACTTCTCGAGTGCCCATGCATTATAGGCTGTTGCTGAGACGCACGGTGCAATACCCAGTCTTCAGGATCCAGTCTCAGTTTATCTGAGTGATGGTTCTGGGGTGCAGCTGGCTGCCAAGGCACCTGTCGGGGCTCATGGATCTGTGTAGAATCAGAGATACTACGCATGTGTCCAGACGCGTAAGGAGGACTAGGAGCAGCCATGTAGGAATGCCTTTTTTGCTCCCCGAGAGTTGTTGCAGGATTTTCCCTTGGCTGTGAAGCTCCACTGTCGTGCAGCATCTGTGTCATGGTTCCGCTCGTACTTGGGCGCTTTTCATTAAAGTCCAAAGCATAGGTCGGTCCAAAGTCGATGCTTGGCATCTCGTCCTCGGTAGGTGGTTTCACTGGCTCTGCGGCAGGTTTGGCTGGGTCCAACACAGACTGATATCCGATTTGAGCATCCGTAGGAACCTTTACGCTCGGGTCTCCAACCACTGTCAACACCCCACTCCGGGGTCGATCCTCGCGCCTTTGGGGAAGCTGGCGTGGCGTAGGTTCCTCTTCAGTAACACTGGCATAGTCTGGGGTAGATGTAGATATTCCGTCATCGTCGTAACGGCTGCTTGAGGAGCTTGGATGGCGATCGAGAGTGTCGAGTGCATCAGGGTCGATTATATCGTTTCGTAAACTGTCGAGTCTTGAGCTAGAGGTTGAGAGGGTATCATCCTCTTGCGAGGCGAGGGGAGACGGACCTGGCACTGGCTTACGCGGAATGCTGCCATTCCCAGGCTGGGGGCGGAAGGGGAGCTCCTGGCTTTGCGATTCCTGTGGTAACTCACTATGCTCTGGAACAGGCGGGGCAATGGGATGGTAGCCATTTGGGGAGTCGACAAATTCTGAATGCTCAACGTAAGGGGACGCAGGAATCGTGGACAGACGATTGCCAGAGTTTTGGTTTGATGGCGGTGGCCTTGAAGTGACATCAAGCGTCATGGCTGGTGCTGGCTCACCGTAGTCGCCGCTTCGCCTACTCTGTATGGTTTCATGGCCTCTCCAAGAAGGGCTAGCAAGGGCGGCGTTGGCTACGCCGGGCTGTACAGCGTCAGCCATCTGCTGAAGTGTGGCAGAGTCGACGGCTGGGTTTGGCTTCATGGTGGGGATGTTTGGGCGAATGGGCGGCTTCTGGTTGGCGGCATGCTCCTGGGTTGGTGGGAGATCGACGATACCCTGAGGCGGGGCAGCCAAGTCTGCAGGAGGCGGCGGCAAGTTTTCTGGCTCCCTTATAGGGCTTTCATCGTAGTCAGAACTGTCGTAAGGCTGCACGGCGCCATTCTGGTAAGGCTCGTGAAAGACACGATGCTCAGGCGGCGTTGGCGCACGCTCGTCTGGCAACGATGCCTCAATAGGGACGAATTTTGGCGGTGTCGTTTGGAGTTGACCATTGGGTTGCTCGGATACGGAGCGCTGATGGCGTGGTGTACCAAACGGACTCACGGCTGGTGCAGTTCCAATACGACGGGGCGCTTGCACTTGGAGGTCTTCCGGTATCCTCCTTGTAGGAGATGACTGGCGCGTAGACGGGCTGGAGCGGACGGAGCCTTGATCTTCAAAACGTAGGCCACGACGGGGGAAGCCTGCTCGGCTCACAGTGTTCCTGCGGCTAGCTCGCCTGTAGCCAGAATCTGAATCCGAGCCCGAGTTCATCATACGGGTCGATGTCAGGTCCTTCAACTGTTTTCTCCACTGGCGCTCTGACCACTTGTCACTGCCCTCTGTGTTGATCAGGCCCACCACGTCCCACATTTCCAGATATCCGTAGCGCCGATCGGACGGCATAGCAAACATTAATCCTCGCGTGTCCAGAACATCTGCAATCAGCTTCTTGGGCCGGCCGTATAGGGAAAAGGTATCGAACACAGGGAAGAGAAACTGGAGCATAATCTCAAAACCGGAAATGGCGGGTCGTGTTTCTGGCAGAACAAAAACAAAGCCTTCGGTCGTACTCTCTGGATTCGAGTGCACGGTGATCTTGCCCTCAATCTTGACGAGCGTGGACTGGTCAATGAGGGGTTTTGACTGGGGGTAAATGGCGTAGCAGGAGTAGGCGTCTTTGACCGTGGCGATGGCCTTTGTGCGCTTGGTGACCTTTTTGGTTTCGTAGAATTTGATGTCGCCTCGGAGGACTGGTGGTCGCTCGTAGGCGCCGGCCTTTTTTTGCACTTTTTGTAGTCTGACATACTCCTTCTCGTCTGGCGGAGAAACGACGCACCAGCATCGGCGCCACGGAGTGCCTGCTCCGAATCGAACGCGGACCCAGTCTTCGTACTTTGCGCACTGGCGGTCGAGTATGACGCGGATGTTGTTCAGTGCCTTGCCCTTGCCTGCAATCAATGCGCCAGTATATGCCTCGGAGAGCGTCGTGTGCTCGAACATGGCCAGGCGGATGCCGGCGGTCCATTGTGTGAGGGCGTGGTATGAATCGAAGTGGAAAAGGAACTTGTTGCTGGCGGCTGTCGACACGCTGAGGATGTTGTCGAGCTTCTTGCCGTCTTTGAGCGTCATGGAGGGAATCTGGGGGGGTGCGGGTTAGCCATGCCATGCGTCCAGGCGGGAGCAAAAGTTACCATGTGGATTGCGGCGTCTGTGAGGTTGATAAAGGTCGGTATCACCTCGCCCTCGCCGCCAGCCTGGTCGAGGGCACTCGCATCCCACAGCGAGAGAATGGTGCCCACGAGCTGGACAAAGTACTCTTGCCAGCGGCGATCTGCGGCCGGACGGCCGCCTGCATAGGGTCAGTATCACAAGGGCCAGCAGTCATCGGGGGAGGGGCGACGTACGCGAGTCGGTGTCGTGGAACTTGAGGAAATAGCCCTCCTGGTACAGCTTGTTGGAATGGCTGTTGAGGAACATGAAGATGCGCTGCAGCTCGGGCAGGGTGTCGTGGCTCACTTCCATGACGGGCGGCTGGTATGTCTGGATCATGGACATGGGGCGGACCGAGGCGCGGGAGTCGCTGCGCTCGCGGTGGGTGGCGGTGCGCGACGGCGGGCGGTCGTTGTTGTAGGCTTCCAGGGCGGTGGCCGAGTGGGCAAAGCTGTTGGAGGCAGCGGGCTGCCTGGGCAAGGGCGAGGGGGGGCCGGCAGGGGACGCGGAGCCCGGCGAGGGAGCCGCAGAGGGAGGGTTTTTGTGCAGCGTGTGTGGCAGCCCGCCCCATTGCGACATGAAGGAGAGGACTGGCGAGGGGTCAGCCGGGCGCACCGTCCGAGGCAGAGATGGCGTCGCTTCCACACAGTGGCAGCGAGAACATGTTTCGAGGAGCGAGCGGCTGAGGGCATGGGCATGGGCATGGGGGGCGCACGACTTACCTCTCTTGGGGCGGCCCATGGCGGCGACAACGGGCAGGCGTGTCTGCTGTAGCAGCGGGCTATGGTGTGGGCTATGAGGTGTTCCAGGGCGCGCGTCGTGTGTCGACGGTAGTGAAGCGGTCGCGCAAGCCACAGGGACACGGTCGCCCGCAGGCACACACAGCAGCAGGAGCAGCAGCAGCAGCAGGGACGGCGAGGGGGGTTGCTGGCGAAACGAGCGACGGCAGCACAGGGGGGATGCGGAGGGCAGGGCACGGCGCGAGGGGGGGAGGAGAGAGGAGATGGCGGGCCACGGGGGAGACGAGAGCACGAGGGCGTGGGCGAGGGCAGGCGGGCGCTTCATGTAGTGCGCATACCGGAGCAGCGCGGTCGACTTAGGCTGGTGGAGGAATTTCTAGGCGCAGGGCAGGGATGCGCTATGCCTATGACGCGGAAGGGTTCAGCGATCGGCCAGTTGGACATGGCCATGGCCCCAGAGCGCGCCATGCAAAGCCCGGCGTGTGTATTCTTATTCTGTCGCCGCCGCCGCCGCCGCCGCCCGCCCGCCCGCCGTTGTGCCTCGTGTGCTTCTTCTGGCTGTAGTCCCAGTGTGTAGCGTGCGGTGCCTCTGTGCCCATGCCTACTTGGACCACCGCCGCCCATGGCCTGCTGCCTCCATACGCGTCCGCCTCCCTTTGCACCCCCCCCCCAGTGCAGGGCTTGGCCCGGAGAGCACACACACACATCCGCTTACTCACTGCATTGCCCTAATGCCGTATTGGCAGCGCTCAGGAGCCCGTGCCAGACTACAAGGGCCATTGCCCAGTGGTGCTCGGCCACTCGGCACCGCTGCTGGTGTCATGCCGTTGGCTGTGCTGGTGCTGGCGCTGGCGCTGGTGCTGGTGCTGGTGCTGCCATGTCTTCGGCGGCGGTCATGATGATGCTGTGGCAGTGCGCCCATGTCCTTGCACTTGCTTTTGCGCCGCCAGTGCCAGTGCCACGCCACGACAAGCCGCCGAAGATGCGGCTCGCGAAACCTGGGGTATACGCTGCCTGCAACCGGCGTCGCGCACACACGCCGCTCACCCTCGCCCTCGCGCACACACATACGCCCACACGCACGCACACGCCCGCCCTGGACGGCAAAACCGTCGCGCTCTCTCCTCGCTCGCCATCTCACACATGGCGCCATGCAGCCCGCTGGCACGCTTCCCGGCCGCGCCCAGCCAACAGCACCGCGCCGCGGGGGGCGGACGGCCTGCCGCCAGCATTGAACGCGTAACCCAAGCCTGCATGCATTCACGTCATCCAGCCACCCGCTACCACTACCAGCAATGCGCGCTCCCCAAGGCCAGCTGCCCGGCGCCGGCACAGCATCGTGACACGCCCACGCCCTCCCTCAGGCCGCGACTCTGGATCCCTGACGCAAACCACCCCTGCACGTGACCTGTCACTTTCTGCCTAGCGCAGCCCAAGCCCTCGGGATTGCCCGACTGCCGACAACGCGTCCACCCTTCCACGTCGGAACCAACGCGTCTGTCCACGGCTCGCGGGCCTATTCCTATCATCGCGGCCAAACTTTATCCTCCCTTTCACCTCATCCCGCAAGGTGTACTGTCTCCAAACCGTCACACCACACTGCGCCACCTCTGCTCCCCCAAGTGCTGTCTGCAACCTGCGTCGCCACTGCCTGCGACCTGCACTAGTTCCACAATAGCCCCAAAGCCTAGTCGTCGCCTGCCTCGCACGGCCAAAGAGCGCCCCCCCCCCTCCACCCCTCACCATGGCCCGCAAACGCAAACCAAGCACCGAGCCTGCCGCACGCCATGCATCCACCAAAGAACATGTCGCTAAGAAACGGCGCGTCGACTGGTCTACCGTCGAAGACTTCTCTGGCTTTACCATCAGCCCCGTAAACGTCAAGGCACAGAAGAAGCACACCGCTGCTGACGCCAAGCTCCTGAACAACGGGGTAGAGAGAAAGCCTCCAAAATACCCTGGCCAGGATGCGCCCTTGGATGCATATGTCGTCCAGCCCAATATCTTCCCAGAGGCGGAACTCAGCGAAGTCCATGTCAAGATTTCGCCCGCACTCTACTGGGAAAGCACGAGCCGCTATCGAAAATTCACCAGTAAGTATCCGTCTGGTTCCGCATGTCGCCCCGTCGTCTTGATAGGCGTCGCCAGCAGCTGTTTCGTGCTCCGCACTGCTGGTCTACAGGAACATGCTGACAAGACTGTTAGTCAACGGCGAAGAGTTTCAAGTCGGCCAAGTCGTCTTCGTAAAGAACACCGAGGAATCCGAATGCAATGCGCCCGATGCGCTGGATGGTTGGCTGGCCAAAGTGCTCGAGGTCCGCGCCGGCGACTCGTCACACGTATATCTTCGAGTATTCTGGGCCTACCGACCCGAGGACCTGCCAGGCGGCCGGCAGCCCCACCACGGCGTCAACGAAGTCATTGTCAGCAACCACATGGACATTATCGAAGCCTTGACGGTCCAGTCTGCCGCAGATATGGTATATTGGAATGATGATCCGGATTCCCTGCCACTGCCCGAAGACGAATTGTTCTTCAGGCAAAGTTTCGACATTACCAAGAGCAACCCACTAAGTGTAAGAAATTCTCCTGTTGAATGTGGCATTGCTTACTGATCGCTTACAGAAACTCAACAAGTATTGCATCGACAATCAGCCTATCAATCCCAACGAGCTTCTGGTCCAATGCTCGCATTGCTCTGAATGGCTCCATGCGCACTGCCTCGAAGAACAAGCAATCCAAAATCTACGCGAAGATTCCGAGCCCATCTGCCCCTTGCCAAACAAGCGCGGCCGCTCCGATAAACACGCAAAATCGAACAGCAACAACTCGGCCACAAAGTCTAGCTTTGACGCCAACCTGACCGTGTCAGACACGGGCAAGGCTCGTCTTACCATCACATGCAACGATGTATCTAAGGAGAAAATGGAGATGCGACAATGGGACGTTGATATAACATGTCTAAAGTGCGGCAAGGTTATAGAAAATGCCGAAGATGGATTCCAGGTGGCGGAGCACAAGGATTCAACCATTCATGTGTTCAGCCATGCAGCCAAAGACAATGGCTATGAAAATGATCCTGCCCCCATCACACCTGACTCCGAAAAAGCACTCATCAAGGATGATGGAACCGACTCTGTCATGGACCACCAAGATCGTGGGCAGGATGCTGAAATGAAAGGCGTCCCTCCAAATGAAGCATTTGCAAATGAGCTCGAGGCTGCATCAACAACGGCGAGTGAGACGAAGGGTGAGATGGTTAAATCACGATCATCCCGCTAAGCCACTAAGTTGTTGTTACCAGCCCTAAAACGGAGAGGTCGTCTGCCGGGATCCACTAAGGAGAGGAAACGTGCAGCCACAGGTTCAGCCACAGAGCCTAGTCTACATCAGGCGAAACATCTCAAGACTCTGAACCCGACGAGGGAGGAAAACATTGTTTCGAATTCCATCACCATGCAGGACTGCCTGACAAATACGGACCCAACGCCATCACTAGTGTCAGACCCTGTAAAGCATGAAGCAAAAGTGACACCTACGTCTCCCCCACCACTTCCCAACGAATCTGTGTTTCACTCTGGCGTACGCTCCGTCAGGCGATTGCTTTGGAGGTCATGATACCCACTGTCATCAAGTTTCTTCTTTTCTTTTCCCCTTCCATGGTAAACGACTGTTCGTTCCTGTCTTCAAAAGCAACTTGCCCTCTGGATTGACTTCTTCTATCGTCACACCAAAGGCAAGTACCCAAATGCCACGTCATGTCATATCATGTCATGAGATACGTGGTCCATGACTGCGAACGAGATTTCCCTTACATTCCAACACGAGTTTTTTTTTCATTTTGTTGCTTTTTTTCCGGTACTGCTGCCAAGTTTATATGTATGTCAAGCGAAGTTGTGTGAGCGTTAAACGAGTAAGCAACAAAAATGGGCGAGGCAGCGAGGGGAGGAAAGGCCTAAACAGCTTTTTCTCCAAATTTGAGATAATTTTTTTTCACTGTATATATTGTGCTGCTGTCTCTTGCATTTGTGAAGTCCCCCCTCCCCCTCTTCTATGGTTGTCGTCAATGTCATAGCTTCCTACACATTCACAAGCAACCAACTCACCGATACGCACATACACCACACGCGTTGTGAAAGTCGCTTTTACCTACAAGCTCATCAAAGATACGTACATTTACACCGCACCACGTTTGCACACACACACACACACACACCAAAAAATGGGGGCATGATCATTCTTCTGGTTATTCTGCTCTCTCTCCCTCTCCCCCTCCCTCTCGCGCACACATTTTCCTTCTCTCGACTTTCTCTCTCCGTATCTTTCCTCGCTCCGTCGCACTCACCCCAAATATCTACACCATCCAGCCAGCAATACCGCACACCAAATGGAAGAGTGAAAGAAAGAAAGAAGAAGAAGAAGAAAAAGAAGAAGATGAAGAAGAAAAAAAAAGAAGGGGGTATATCCACGTAATTCCCTAGTCCCTAGTTTGCACATACACACGCACACACGCAACTGTACCCATTCATCTATCCATCCATCCATCCATCCATGCATACACGCGCAAGCCATACTTACTTACTTAGATACATGCATGCATAGTCTATACATGTATGTATGTATGCATGCACACGAGCAAGCTAATAATGCCCTGCAATAAACCTCTCGTCATGCCCTGGCCCCAAAAGAAGAAGAGGAAGAAGAAGAAGAAGTATATATAATGAAAACAAGAGAGAGAGAGAGAGAGAGAGAAGAAAGAAGAAAGAAGAGAAGAGTAAGAAAATTAACAGTAAAAAAAAAAAACGCCATCGCTAAATGCTGTTTTTGGTTGTCCTAATAAAAGCCCTTTCTCCCCCCCCCCCGTCCCCGCATTTCATTCCCGTGTGCTGTCCCATTCATCCTTGCTTGCTTGCTTGCTTGTCTGCTTGCTTCAATTGATGTGGTGTTTGTGCCTTCCTAGTCCCAGTCCTGCTTTCGCTTGTATGGATGTGTATGTGTGTGTGTGTGGGCTGGAAGGAAGGATACGACGTATATGTCGCCGGGTAAGATAGAAAGAAGAGGAAGAAGAAAAACCAAGGTACCATGATACCTTATACCTTATAACACCATGAAATGCACGCAACTCTCTCTCTCTCTCTCTCTCTCTCTCAATGTCTCTGTCGCTTTGCTTCTTTCGTCTCGTTTGCTGTGTATGTGAGAGAGCGCTCAACAGTCATCAATACCGTCATGTTAGAATGGTCGCTCGTCGACCCCTCCGGATAAGCGAAGAAATCATGACTTTCGATCCATGGGCAGTTTTCCCCGTCCAACCTTCAACTTGACCACCAAGCGCGGTTTGTCTGCACCGCCCCGCTCCACACGAACCAAACCGCTCTTTCCAGTGCCATTTCCATTCGCATACGCACCCGTATCAAGACTCTGTCGCTTGATTGGCCTTCCGTCATCACCGTGGTTCACAATCAGCTTACGCTTCTTGGGCTCGCCTGTAAAGCGCGAGAGAAGACGTGGTGGAAGCCGTAGCTTGACGATTTTGCTTCTCTTGTGCTTGATGACTGGTCGTGCGGCTGGATGTGGCGGAGCTCCAGCAGGGCGAGATGGCGGAACAATGGTCGGTCGAGACGCAGGTACGGCGCTGGGACGTGGCGATGGAGCAGCACTCGATGGTTTGGATGGCACGGTTGAACCATTGGCAGTCTTCGTCTTGATCTTGAGTTTGGGAGCAGGTAGCGGAACCGGCGATGAAATGGCAGGAGGCGTGGCAACAGATTTTGGAATTTTGACGGTTGTTGGTGCTGACCTTCCGTGTGCAGAGCTGGAACCAGAAGCTGATGAGGGAACTTTTGGCGGAAGCACTGGCGTTTTGGTAATTGGTTTTGGAGTTGGTGCTGGAGCCGCGGCTGGCGTTGGCGTTGGCGCTGCTACCGGAGTTGCTACTTTGGGTGTTGCTGCTGGAGCGGCCACTTTCTTCATTGGTTGCTGCATCAATGGTATCTCTGGTGTGGAAGCTCGAGAATCCGGTTGACCAGGGGTAGGAGCGGATGCAGGGGCAGGGACAGGAGTGGAGATAGGAGGGGGGACATGCACTGGCTGTGGTTGTGGCGCTGGAGAAGGCTTGGTCGACTGAGGAATAGGGGAGGGTGAATGATGGATTTTGGGCGAAAATACAATAGACTGGCTTCGTGATTTCGCCGGGGCAGAGTCGATGCCTGATGGAGGGGATGAAGCACTCTTCTTTAGACCACCAATCTTGAGCGACAGCTTGGGCTGTCCAGGTGGCTTCGCTATCGGAGGTACTGGCTCTCGTACAGGAAGAGGCGGAGCAACCGGAAGAACAGGTGCAGGAACCTTGGCAACCACAGGCCGCTTGGGCGTGGTTCGAAATTTGTTGGTCTGCTTGAAGCGCAACACTGCCTTTCCAATGTGTTCTATCCTCCAGTAACGTGGAAGAGCCAGTTTAACGGGTAGCTTGTTGACCTTTTTGTCGTCAAAGATCATGTCGCAAATGTCCAAAATCTCAATCACGTCATTGAGAGACAGTGCTGTAGACTTGAGAGCTTCCTCCAGAACCGAACGCAAAGTCTGGTGGCCTTGCAGATCGCTCTTCAAACCTTTCAGAGCCCCCTCAAGGGTCTGACGGGCAAGAGCTGATGCGCGCTCGGCATTGCTTGCTTCGTTCTCAACCACGAGCGTATCTGCAGCCGTCTCAGCAGCCTTCTCTGGTGCCCAGACATCGCCCGTGGCAACCTGGCCAATGGCAAGGCCAAAAATGCGCAGCATTTGTTTCCTGAAGTATGGCGAGGGATCCGACTTGATTTCGTGAACCAGGAACCTCATTACCGAATCTTTGCGGAACATGCCCAGGCGAACGAGACATTCCCACGCTTTCAAGCGTACATTGTCTGCATTCCCTAGTTGCGCATACTGCATGAATTCCGTAGGCTTGAAAGGGACGACTCGGCTCGTGACCAGCTTGAACGCACAGTCCAGCGCAGTAGTCGTGTACACGTTTTGGTACGTGGGAATCCATTCATCGAGTCTCTGATGGCGGGTAAGCTCTCCAATGGCCTTGTTCATAAAGTCTTGTTCTTGGGCCCATTCTTCATGGCTGAGCTCAGAGTTGACGTTTGTCTTGGTGAGAGTTTCCGCTAGACATCGCATCAGTGTAGCAATGTAGTGATCATCGCTGTAATCGTTTCCGCGGTTGTCGTTGTATCGCACCAGGTCGAGGAGGAAACGCTTGGCTTCTAGGGGTGACCTGCCGTCTTCGCCCTTGATCTTGGCAATAGCTCTGGGAATAGCGCATTGTATCAGATACATGCTGCGATCAGAAAAGTCATTTGATCGAGTCATTGGCGAGTTCGGCAAACAGAAGAGCTCACGAAAAGCCTTCATCAGGTGGAAGAGTCCAACCCACTCGGTTCGCTTGAGCGCACTCTGAGCGAGGACCATGGCTGCCATTGTTCGTATGCCATGAAAGTATCGATTGTCCATGAGCGTTTTGACCAGAAAAGTAGAAATCAGCTTATGACCCTCCTTGTTGGCAAGAAACTGTATCGACTCTGCTTGTGCAACAACATCCTTGTCCTGTTGCAGTTGCGAAACGTACATGTAGGACGGCATGTCTTCGATATTGGTCCGGCATATCCATTCAAAATCGGCGTCAATACGGATCCATTCATAGGCTTCCCCCTCCTGCTTGGCTTCGTCTTCCGGTGGCCAGTCGTCCAGTCGCCACTCTTCATGTTCTTGCGGCGAGGTGAAAAGATCTCCCAACATGTAAAAAGTAACGTCTTCTTGCGTCTCGCCAGAAGCATCGAGGCCTGCTGCGGCAGCCATACGCTCTTTGTTCAATCGATTCCTCTTGAGGCGCTTGTATTTTGTATTGTATGGAATCTCCACTTTGACATTGTTGGAGTTGATATCGACGATGTGCTCGTAAGGTGTTCCGTCAGCCTCATGAATTCGAATTGTCATCGGGCCCACAAAAGTAGGATACCCTGTTCCTGATGGCAATCCACGAGCCTTCTCCTTTGCTTCGCGCATAAAGTCATCTGCCGCAAGGCCGTTGTCAAATGTTGTAATGGTTGAGTCGGCCTGGAGCTGCTTGATGGTAAGCTGAACCACCTGCTTCTTCTTGTTGAATGAAGGAACGCAGTGGAACGTAGGGCATCCTGAGCCAAAAATCCATTGCTGAAAGAAGGACTCGAGCTTCTGGTGTCCCACTTTCTCGCAAATATCAAGGAAGTCGTCCGTAGTGATGGCGCCATTGGGATACTTGCCTTGACGGGCATTGAACAGCATTCGGTACAGGCACCGGTCAACACCATTCTTACCGCTCTGTTTTACCAGGCGGTTGTGCAATATGGAAAGGACCATGAGCGATTTCAGTTCCATAAATTCGACTTCGCGAGGATCGAGCTGTATGTGCTGTCCTAGCTGCTGGAGTGACGGGCGTTTTCGGTCCATGTAAATAACCTTGTCCACCATCAGCTTTTGCCTGAACCGCCAGTCGTTCCGGCCAAAGAGCTCTTTGAGGTAGAGTTCGGCCATGAACCATGAGCCACCGACGATGATCCAGTAGTCTTGCAGATGGTGGGCAATGACATCAACTCCTATCCACTGGCTGGCTACCGCATGCACCAACACCCGGGTGGTGTGCTCGAGTGGCTCCCAAACGGTCTCCGGAAACAGCAGACGCGAACTGCAGATCGAGAACGAGGCCGTGTGCGCCGTATCGCAATCAAGATCGTCTACAAATGCGAGTTTGTACGAATTACCAAAGGCATAACTCTGAAAACGCTCGGTAAAGGAATCCAGGGCTCGTGCAAGCATCATGGCGCTATTCCGGACTTCATTCTCCTTGCCTGGCAAACAGAAAGCGTGGACCTTGATGGCATTCTCGCCCAAGCGTTCGTCGTCAAGGGTATCGCGGTATTCGGAGAGGTCGACATGCTCGAAGGGCCCAATAACGAATCCAATGTGCTGTGGAAGAACGGGGGTGTCGCATGAAAAGCTCGCAGTTTTTCGTGCAGGGTCGGCAGGGTCGAGGATCTATACGTGTCAGCATTGCGCATCAAAGTAACCCGAACCAAGTACGCACGTCATCTGTTAGCGTTCCAGAGCAAATGACCTGCATTTCCATGGCCTTTTCTTCCTCGGACAGATCGGCTTGCTCGTCGTCCACATCCAGCATGACACTGTCGGCCTTCTCGACTCCATCAGCGGGCGCATGGGCGCTCGCATTGGAGGCAGAGGATTTGCTGAGAGCATCGCCTAGCGTCCGCGGATAGCGAATGGATACGTCGAAGATGCACCTCGTCTCGCCGTCGTCTACGCACGGAAACAGGCAGGACGCAGTACCGGGAAAGGACGAGTTGCGCGTGTAGGCATGCGGGAAGCGAGAGTCTCCATCCTCGACACCGACAAAGTGGAGCGCATCCCGGAAATCATCTAGTTCGTACTCAATCTCGAGCTTGAGTGGCGCGTAAAAGGTACCCGGGGCATCGTCCGTCATGCCGGCCTCTGAAGGCCTCACTTCCCGAATCTTGACCCGGTCAGGCACCACAATGTACAGCTCATCCTCGCCGCCCGAAGCATGTCGCGCTATGCGCTGTTTGATAAAATGATATTGTTCGAGGTCGGTGCCAGGGTAGAGCGTCAGGCGCTGGTGCAGGTTCGAGTAGCTAAAGGCGGCCTTTTCTCCCTCGATGCGGATGCTGGTCGGTCTCAGTTGTCGGCAATTCAGCGTAATTTCCCGCAGTTGCGCCTTGTCTGGCTGGATGTCGAGCGTGGTAAGGCCCTTGACCCGGAGCGGTGCAAAGCTAAAGTCGAACTCGAGCTGCTGCTTCAGCAGAGTGAAAGAGTCGCCCGACGAGGCGTCGACCACGGTGTCGGCGAGCTCGAGGGGCGCCATGATAGGCGGCGCAGGCAGTCCTGCTCCCGAATGTGCGGCCGGGCGGGGGGAGGAGGGGGATGCGTCGAGTGTTGCGGTGGTGGTTGGTGGTGGTGGACGCCCGGGTCTGCGATGCGCGTTGTTCGGGAGTATCGCGACATTGGACGCCAACCAGGGTGGTCCGTGCACACACTAGGCTGGCGCGCCAGGTTCCGCGCTTCACCACAACCCCACGTCACGGCTCCACCACGCTCGCCATGGTGAATGCAAATTGCCTGGGCCCCAACCACCAGTTCACGTGTCGCAGACCTTGCCAAGATTCACATGGCCGTCAGTCATGACGCGCGGCTCAGGTACGTATCGTGCATCGCGGATCACGTGCGCCGTCTCATCTCACGTCAGAGGAGAAAAAACACCATGTCCCAAATAGGTAACATGAGCCCTGCCTGTCCTATAATGGTAAGATTATCACGTCACTTAATGTATGCTATCCATGCCTATCATATCATGCATTTGATGGTTTCTTGAAGTATTACAGGGCCATTCCAGGGCTGTCAAATCGTCTAATCGGATCCATGCGGCACGTCTTGCCCCTAGGCAAAACTCCTCTTACGCATACCAACTTCCAGGGCGACTGGCTTCCGGAGGAATCCCTCCCGGGTGTCCATCGCACCCTGTCTCAGCTCAAACTCATACCGCCTGAAGACCGTCGACACAATCAGTGCCAGCTCCATCTCGGCTACGTTTCTTCCTACACATGCCCTGGGACCGTAGCTAAATGGAATGAATGCGCTCTTTTGCCTCTCCGTAAGCTTCTCCCAGCGCTCAGGACGGAAAGTATCTGCGTCTGGGCCCCAGATCTCGGTCGAGTGATGGATGGTGTATGCCGGTACAGAGAGAGCGGTGCCTGCGGGGTAGTGACGGCCTAGGATGGTGGCACCAGGACCAGGGGGGACGAGGCGTGGGAGACCCAGAGAAGATGTGCTGTGGATGCGCATTGTCTCTTTGATAACAGCATCCAAGTATGGCAGGTCCTTGACTTGGGCGTAGGTAGGAACGGCGTCCGGGTCTGGTAGCGCGGCATCTAGTTCTTGCTGCAGCTTTGTGATGACTTCGGGGTGTGTCAAACAGTGGTAGAGGAGTGCGCACGAGGTGTTTGAAGTAGTGTCCGAACCAGCAATCAATTGGGTCAAGGCCTCTGCGGTGAGCTCTTCACGACCTAGTTTGTTGCCACTTTCATCGCGGCCCTCCATGAGTCGGGCGAGTAGGTCCACACGGTCGGATGGTTTCTCCAGACGGGCATTTACACGGGCAATTGCCATACCTGCAAGATTCTCAATGGCTTTCATACCTTGGCTGAAGAAGGGGTCCGGGAAATATTTGGCATAGGGCTTGATGGCAGGGAAACATCCAATGGTTCTGTACGCTGTTAGTTTACGAAGTTGAAAACAAGTATCCAACGTACCCGCTGACTTCTCCCCTTCGATTCAACACCTCAATAGCCGGTGCATAGGTGATTTTTCCTCCTATGCTGACCTCTGCTTCATCCCGGCCTTTTTCCAGCATGCCAAAGGGGGCTCCAAAGGCCAAGTCACCAATGACGTCGAAGGCGAGGTAGTTGAACCAGTTCAACGCATCCATCTGATACCACCCCCCCTTGACGCTGTCGGCACGAGTGTCCCATTGCTTCTGCAGCATAGCTAGGTTGTGGTGGATGTACTGTTCGAATTGGAGAACACTCTTTGCAGAAAAGGTGTGGGCCACCGTCTTCCTCTTTCTTGTGTGTTCGGCGCGATCTCGCGTGTTGAACAGGCCCCTCCTAATCGATACAAAGGCGTCATAGTACTCACTCTTCAAAAATCCATTACCGTGGCCGTAGACTTGTGTGATGGCGTCGGCATCCGCGATGCTGACATGGTGTGGCTGTAGACGAACAAGCTTTCCAAGCTTCTTGTGTGCTTCATGGACAGCAAGGAAACGTCTTCCCCGGCGGGCTTGGTACAGAAGCCACAGGTTGGTCCAGGCAGCAGGGAAAGGTGCGGGAATGTCGCGAATCTGCCAGTTCCGAAGGTAGGGGAGCAGATAGAAAAGAACCGGTAGAAGAAGGATCGTATAGGGAGTGAGGAGAAGCGATGTGAGAAGCATTATGGGCGAGCGTGGAGATCTGAGAGAGGCAGAGAAAACAGGTATCTAAGTACTCGTTGTCTGATGGAGCCACTTCTCAATAGCACCGAGCTCGGCCCTTTTGAATCGCAGCTTACAACAGTTTAATGAGCATGTCCTGATGCTCTTATTTTATAGTCAACACGTAGACCATGCCACCCTTGTACCCGTCTCTTCAACCCGTATGTCTTTTCCCGCTTTTTTTTTCCTCTCCATGGGGAACATTGGCGCGAAGCTTGTCGCGAGATGGTTTCCGAGATCTGCGCACAACGAACAAACGTCAGACATGCCATGACGATTGATCTAGCTTTCAGTGGTAGCCAATCAGGCATCCCCCATATTCTGCTCACGTAGCCTTGTTGACACTCCGAGCGGCTCGTATGCTGGGTGTTGTGACCCCGCCCTTCCCTAGTGCGCCGAACATTCTCCGCGTCTACATTCCTCCTTATCGGGAGCGGACGCCAAGTCAGCCTGCAGCCGATCGCGCTTAATCCTGCCCGAGATTTTTGCGTAGCTGTGGAGGAGTTGGAAGGGCGATGCTAGCAGTGTGGAGTATAAAAATGTCCCCACGCCAAGCGACAACATGCAAGGCTACCGACTTGTCTTCCGTGCAATGCTTGGTGCATGGGAATTGACGCAAATAAAATAAGCTCGTGTGCGGAACCGGTGGGTATGCACGTCAGGTAAGCTCAGCAGAGTCACCGCACGCGTGGGCCGTCAGCATGTCTCAAAAGGGTATTACATTAAGAAACCAACACTGTCTATACACAATGTCATCCCACTACAAATGGTCTTCAACTGAGTCAGACAGGTCTTCCATCCACTCCAATGTCAGCAAAACGCCTTGTGGTATCATGCCCTCGAATCATCCATTCATGACTCGTTCCTATAGCCTGTGTATCCTCCAAGAGAATGTATACTTAGTTGTTTTCTTCGTCGTCCGAGAAGAAGTTCAGAATAGCCTTGACCGCCATGGGGCCCAGCCCGTGAGGCGGATAGCAGATGTAACTTGGGTCGTCCGTCGCACCCAGTTTCTCGCGAAACTCCGTCTTGTTGGTGAGCTTGAGCTCCGTTGCAATTGCGTGGTAGGCACGGCTAAGAACCTTGACACGCGTGCCCTTGACGTTGTGCCCAGGAGTGAACTTGGCGCTGGCACCACCACCAAAGGTGACGCTTGTAGCGCCGCTTGCTGCAACCTGCTTGAGAGCATGGGTGACGATCTGCTCGATTGAGCCACCGGGTGCGCCAGGGAAGTCAAGCGAGTACTTGACTTGCCAGCCATGGTCTGGCGACAGTTGAGCCATGGCTACAAAGGCAACAATGGTGCCATCTGGTGTGGCCGCGACGTGGTACTGGCGATGCTCCTCGTCCTGCCACGGGTGAATGTTGGTCAAATGGACCTGTTTGCCCTTGCGGTTCTTCAGCCAGTCCTCCACACGAGCGTCAACCTTTTGCTTGACATCTGGCGGGGGTGGCGACCCGATGGCATAGTCAGTAATCTTGACGCCCTCCTTCTCAGCGTGACGGATCTTGCGCTGCACATCCGAGTCTTTGTCGGCGGGGTTGTGTGCAGGGTCTACACGTTGCTCTCCAGTAACGGAGAATGTGCGCCAGTTGAACTTTGTCGCCAGGACATCCTCGACGGCCGATCCCACAAGCAGCCAGAGCGGCTTGAGGTTGCGCTCCTTCTTGATATACTTGAGATAACCAGCAATGGTCTTCAGATACTGCGACTCGTGGCACAGAGGATCACCAACAGTGATGGCGAAGCCATCTTGAGGCACAAAACCAACAGCCGCACCAGTTGTGTCGTCCCGCCAGATTTCAGTGCGGGGCTCCAACCACGACGTGTTTGTGGCATCCCCGTAATTGGCGATGAGCTTCTCAACAGGCTGGAAGTCTATCTTGGCCACAGCGCGGTCTTGTCCTTCCCATGGCGGGTGCATGGTGCTGGCTTCAGGGTGACGCAGTTGTTTGATGACCGGCTTCTCGGGCAAGCTCTTTGGATCACGAGGGAACATGGACGCATGGCGAATGTTTCCGAGACCCATCATCAACATGAGAATACGCTCAAGACCGATGCCGCCACCACCGTGGGGAGGTGTACCCCACTGGAAGGCCTGGATGTATTCTTCCATGGAGCTGGGGTCAATCTTGAGCTTGCGCATCTTGTCCAGCAACATGTTGGCGTCGTGGATACGTTGACCACCACTGAGAATCTCCTGGCCTCGACAGAAGATGTCAAACGAGTTGGTGAGATTGGGGTTGTTTGGATCGTTCATGGCATAAAAGGGTCGGGCGTTTGCTGGGAACTTATCCAAGATGTAGTAGTCGGTTCCCAGCTTCTGCTTGATGACACGACCAAGCTGGACTTCGTCCCTGGTTCCCATGTCCTCGTTCTCGTCAAGCTCGTTTCCGTCGTCATCTCTCCATCCGGATTCATTCAGCATGCGGATACCCTCGGCGAATGGAATGATGGGGGTCTCATCAAGCCAGACCAAATCCTCGTGAGGGAAGTGCTTCTTGATAATCTCAATCTCAGGGCGGTACTGCTCGTAGATGCCCTTGAATATGGCCTTGAACGTGCGATCCAGCACACGAAGGACCTCGTGGTAGTGCTCGTCAATCTGCATCTCAAGATCCAGACCAGTGTATTCCGTCAAGTGTCGGTAGGTGTTGCTGTTCTCGGCACGGAACACAGCGCCAATCTCGTACACCCTGCCAAAATCCGCAGAGATGGCCATCTGCTTGGCCAACTGAGGACTCTGGGCAAGGAAAGCGCCACGGCCAAAGTAGTCAATCTTGAACACGCTTGCGCCAGACTCTGTTGCGCCGCCTTGCAGCTTGGGGGTGTGGATTTCGATGAACCCCTCGGAATCGAGTTGTTGACGGAACAGCCTGCAAATACCAGACTGAATGCGGAAGATGCCCTGCGAGGCAGTTGTTCTCAGGTCGATGACGCGGTTGTTCAGACGGGTGCGGTCTGCAATCTTGACTCGGGTATGTCCCTCCTTGCGGTCTTCCTCTGCCAGCTTGGCAGCTTCAGCGTCGACCTCGGCCTGAGACACCTCGGCCTCGTTGACGTTAAATGGCAGGTTGTCTGTGACGGAGGCTTCCACGTGCAGAGCGTGGACCGACACCTCGACGTCATGAACGGTGGCACCGAGGACCTCGCCCTGCTTGGCCTTGGGCTCCTGCAGGATACCCTTGACGATGACGACTGTCTCAGCGTCTAGGTGCTCCGCCCAGTACAGCATGTATTTGGAAATGTCTGCGTGCTCCAAGAGCACGCCCTGAATTGTAGCGAGCTGCTGGCGGAACACCAAAAAGACAAACTTGGAGCTCATCTTCCGGAGGTGGTGGATGCGAGCGCGGAAGATGACCTCCTTGCCAACGTCCTTTGCGGAAAAGTCCTGGATCTTGTGGCGAGCCTCGTGTTTCCACTCGCCCGCGTAGCTGTTGGGGGGGATGACGCCGTATTTGGCTCTCTGCTCTGGCGTGAGCTCGGTCAGAGCCTGGTGCTCCATCTCCTTCCTCCGGCGCTCCAACTCGTGCTCCTTTTCGAGGTTCTGCTTGTAGCGCTCCTCTTGCTGCGCCTGCTTCTCGTGCTTGCGCAGCTGCCCGCGAGACATGGGCTCGCCGTCGCGGTTGAGGGGGGCATCATCGTCGCTCGAGTCGTTGCCAAGGTGGAGCTTCTCCTTGACAGCGCGCATGGGACTGTGGGCAGAAAGAGAGGCGGAGCGGTGGTGGCTGTTGGTGCTGTTGGTCATCTTGGAGCCAATGCGGCCTGGGCTCTCGGTGCGGCGGTGCAGGATGCCGCTAAGAGAGCCCCGGGTCTGCTGGTCGATGCTGGTCCTGCTGCCCGAAGGCGACGACGCTTCGTTGCGCTTGAATTCACCGCTGGGACGGTTGCCGAGCGTGACGGATGAGCGCGGAGTAGCGGCAGGCGAGTGCGCCCTTCCATTGGGCGTGGCGGGCGACTTGACGCCGCTTTTTTCAGAATCTGAGGCCGCACCACCATGGCTTGGCTTGAGTTTCTCTAGTGCTTTCTTGAGGGAACTCATTGTCGGGGGATGGCGCGCGAACTGAGCCCGTTGTGCGTGGTTAGACTACCTAGGCGCAGGGTGGGGCCAGCAGACGCGGGGGAGGGGTTGCTGGTACAGCGAAGGAGGGCGTTGGGGGGGCTTGGGCGAAGAGACGAGGAGCAGGTGAAGGAGAGCCAGCGGGAGCTGGAGCAGAGGCGAGCTGAAGTAGGCAGTGGCCAGTGGCTGGGGACGGCGTACGGCGGCCACGGCGGCGTATAGCGGATGCCGCGAGCGACGAAAGGGTGAATTGGCTATGACGTGACCGCCCGCGGGCGCGACCAGGTTTCTCCCCCTAGCGCGGCAAAGGCTTAGTCCCGATCCGAACAGCACCAACGCCGCCTGTGCGCAAGCGTGACGTAGCCAGTAATGGCCCATTGCCGCCTTCCTACCACTGCCACCACCACCACCACCACAACCACAACCGCTCGCCCTCCGCCAAAGTCACGGAGCAAAGCGTTGCCCGAGCATGACAAAAAAAATTTGCGCGCAATGCAACTGGGGGCCCCCGACAGGGGCTGTCTCGGGCGACGAAAACGCTGCATTGGCATGGCGTCGAGAACAGTCGACTGCACCCCCCCGCCGTCTTCCGCACACGTCCGCACGACCATGTGCTGACACATCTCCCCTATGGCCCAATCCGTCCTCGCTGCTCGCTGCTTGCGGCTACACGCACTGACAAGCATTGCTTGGTAAACTCTTCGACCAGCTCAGAGCTCTCTCGTGCCCTGCGCGCCCATGGCCGTGTCCGCTGCCCCCGGCGTAGTGAGCGCCTCCAGCAACCCCAGGCCATCAGTCATGCTCTCACATCCGCTGGTTGCCTTGATGACTACTCCAACTAGTGTTTGGCCGGCCTCCGATCAGTCGGCCAGAGGACATGTGCATGTCCGTCGTATATCCGCTTCCATGTCCGCTCATCGCGCCGGGTGAAACCGGCCCTAGTGCCCTGCTGCCCATGTGCATGCACTTTCGCCAGACCATGGCATTTTGCCGGATACCCATCGACACTCTCAGCCGCCTCCCAAGGTACTCACACTCGTCCTCCACCAGCCGTGCATTCCAGAAAACCGGTTCACCTGGCTACTCGCTGCGTCACCGACACTGCAATCAGCCACACGAATAACCGACATCGACGATCGCATGGCCTGGAGCAGCCTCTGCCAGGCACACTTTGGCCCTGGAGATCGCATTCCAGCATGCAATCAGCCACGACTTGCCGATACCCGCCCTTCTCCCCCCACGAGCGCCTCAATCGGCACATGGTATTTTGCAGAAGATGACCTGGGCAGGCAAGCCAAGCGCTGCATCTGGCACAAATCTGAGTGGACTTTGTCTCAGTTGGGCGCACAACCTAGCGGCAAAGGAGCACCCACCACATCTGCTATCTTCCATAAAGCTCCTATTACCCACGTCACAGGGTCTTGCTACCCACCTAGTTCCAGGGCGCTTCTCCATCAGCCACCTGCGCTGATGCATTTTTTTCTTGGACCCTGTTTCCCATGATTCCATTACAGATCCTGCACACCGGTCTCGATTGCAGAGTGCACCACAATTTATAATTGTTGGCCCTGTCAAATGACCGAGCTCAGTCAATATCCCTACCACATGTCTACCGCGCCCACGATAGCAATAGTGATAGTGCGCCTAGCGGCTGCATATGCACTTTAAATCCATCGATGACCTCACATGCCTGTGTTGATCAAAGGTGAAAAATCTACAAGCTATAGCTACCATGTCGACCTCGCCACTCCAGGCCCCACGATGAATCAAACCTAAAAGCATCGGACCGACGTTACCACCACGCTATGCCTCTGTGGAATAAACTGAAGCTCTGGTTGTCTTTTTGCTGATTTTCGGAATGGCCACACGGACAGGAGCGCGATTCTGAGTTCCAACGGGCAGATGACGCTGCATACAACATAGAGCCATACTATGAGAAAATGGGCCAGACAAGCATAGAAATGAAAGCACTGGCATATCAGTCAGATGTAAAAATACAGCTTCCGACCAACCCAAACCAGCCTTCCGCCTACGATTGACCCAAAATCCAAATCTCACCATTGCTCGAAGTATCCGACGTCATGAACAAGCGGCCCTGAGCATCCCATGCCAATCCCGCAGGCCTAAAGCACCCCGAGCTGTATCCCGGCCCATTGCCCTGACACTTCTCTACAGCCGGGTTGTAAAAGATATCCTGTGCCGCCGTGGTGCTAGTCAGCGGCTCGACCGGCGTGTAGTTACCATCAGTCCCCAGCTTGAACTTGACCGCCACCAGCTTGAACCCCGTGACGGGCGACCGATTCCAGCTTCCATGGTATGTAATGTACATTGTGGTGCTGTCGGCATCAAACTTGCAGTCAATGGGCGCAGAGTGCGGCTGCAGCGTCATCTTTGGAGCCGTGGCCCGCTGCACGCACGTATCGTCGTTCATGCTGCTCGAAGGGCTCTGCGTGAACCAATCGCCCACTTTGAAGACTTTGTCGGTAAAGTCGCTTGTCTTCCACACGGTGAAGCAGTACGGGTAGCCGTACCAGTTGTCGTTGGGCTTGGTCACATCGCCCATGTAGTGGACCTTTTCGCCGGGATTATCATTATGAATGTCTTTTCCGTTGCGCGTGAACTGGTCGCCGCTGTTTTCTACGCCCCAGAGCCTGTTCACCATATCAGCCTACTGCTGCAAGCATCCAGTCTTTGCGTGATAAACACTCACATGTTGTTGCGGTCGAAGCAAATGCCAACCTCGTTGCGCTGCCCATATCCAGCATTGTAGCCCGCAGATACGTAGTTGTAGCCTCCGCTGGGCACCTTTGACATATCAAACACCTTGATAATGGCACGCCCCGTCTTGGGGTCCGATGTGGCTTGATCGATATTCGAATTCGACCCATGGGACACGACGAGCAGATTTGGGTTCTGCGGCGCAATGGCAAGCGTGCGTGTGAGATGCGAGCCGCCATTGTACATGCCCGTCACGACCGTCGTTCGGGTCCCGAGCGTACCGGCCGCTGCATCGTATGGCCACGCGTAGGCCTGCGTCATGGAACTTGCGTACAGCGTCTTGCCGTCGGGGCTCAAGGCAATGCCGTGGTTGAGATTGTTCTGCGATATCAGCATCTTTGTAGACGTAACGCAGCCATCAGCGCCCATCTGGTGATACGATATCCCCTTGCCGGACTGCACCACGAGCATGTTGCCTGCCGTGTCGAACTGGATGCTGCGGGGACTCGTCATGCCGCCCGCAATCTTGGTGGCCTTCCATCCGGGGGCCAAGGAGCCCTGGAATGCAGGGCTGCCGGCGCCGGGGCACGACGTAGGAATGGCGGCCGTGGCAGCTGGCTTTGCAGACGCAGATGCCACGACGCTTGTCACAACTGTGGTTGGGTCAGCAGAAGGACTGGGCAGAGCCGGTGTCAGCAAGTTTGCTTGAACCAGAGAATCGAAATCTGAAATCCGTGCTGCGTCGAGGTTGTGGATCCATTTGCCCCAGGCTTCGTGCACGTTGAAGGCAGAGTCGTTGCGCGCGGCGTCTTCCACAGCTGAGACTCCATATGCCCAGGCAAACTCGGTGGTCCCGGTGCCGTTCAGAGACGTGCGTGTATCCTCGCTGTTCTGCCATCCAGTACACCCTTTACACAGGGCATTTACCGTCCAATGTGTAGAATGTGCCCTGGTCCCCTTGAGATACGTATGTTCCGCTCCATTGTATGCAAGCGGCAAACCAATACCACTGTCCATTGATCAGCCAAGCTTCCACAAAAACAAAACACGTATAAGTACAGCATTCCAACGTACAAAGCGAAGCGCGCGGAAATCGTCCCAGACGGCCCGTTTGGCCACGCAACGCTCAGCGGATTCCACACCATGGTGCCGCCCCACGAGAAGCCAACCCACGTGTGAGCCACGGGCGCCGTAATCCGGACAATGGCATCGTACGGATCCGTCGCGTTGGCTGGAAGTGCAACGCCAAATGTCATTCCCGTCTGCGGCTCCGTGTACGCCGAGTACCGGATCTTGGTCTCGGCGTCGTAGATAATGGTAGATTGTGCCTCACCTTGTTGAGCCTGGGCTTTTCATGGCGCGGTCGTTAGTAAGGAGGTGTTGACTGGAGGGAGGACTGTAAACTCACTGTACCCAGCGAGTGCGGCGGCACTGCCGAGGATATGGGTGTACCGCATACTGTGTGGGTTTTGCCGTGTAGTCTATCTACGTTACGTTGCGTTGCGTTGCGTTACTATGCTGTAGCTAGTTCAGTCCCTCCCAACTCTTTATGTGTCCAGTTTCCAGCATTCTCGTGGCAAAGCAGGAGATATGATGATCCCGGTGTACCATGATTAACAGCCATCTGCAATTTATGCTCATTCGTCTTGTATACGATAGATGAGCATTCTGGACATGGCCCGGAAACCCCCCTACTCCCATCAGCCAATGCTCGAGCTGGAATGTAGCATCTGTGACGAACTGGGGCACACGAAGCTGGTGAACTGAGGCCTTTGAGCATCCTCGATACGCTTCAGCCTGAGTGTAGACATAGAATACCTGGATTCATTGGTAGCTGTCGATCAGTCATAGTATACTTCTTGCTTAGTCCATGTCCAGATGCCATCAATTTTGATGAGCGGCATCCGTGCCGTGCTCCGGATCTATGCGTGCAATGGTCGCGATTTGCTCCTGTGGTGCTACCGAATGGTGCCAAGCACTTCCACGTGCTGGGTGGGAGACGGCAGTTGGCACGCGAGGCGGGGCTGGGCTAATCAATTGGCGGGGAGGTTTCCTTGGTACGAGCGAGAAGGTTGTGTGGTGATGTTGCATTTTGCCGTGGGTATAGCCCGAATCCCCTGGTAAATATGGTTGTGGGGAACGTGGAGATTGAGATACGGGATTGCTCCGAGTCTATTCCTGAGCTTGAATAGATCAAGACGACGTTATCCTTGGTCTTGAGTGTCTGTATTCCTGAGCTTAAATATATTTAAAGGTTATCGTCCGTGATTGTCCGGAGTGACTCGGAGGATACGAATGTCGGGTTGTTGGCATCCGATGCAGGAAGATCCATCATTAACCCGATAGTGCATTCAAGCCTTGTGCATGACCACTTCAACTGGCAGTGCATCGCAGAAGCCCGGATATGGAAAACTGGATCCATAAAAACATTCTCAAGTAGACATCGAACTTCACATGCATGTGAAATCGGTAATGTTGGAGCAGAAACCCACGTAGCATTGATGAACTTCGCAGTCCGATGAGCCTCTATGCTGCATATATACACCTCCCAACCTCGGTTGAGTGCATCTCGCCCAACTCTTCACCAGCTAAGCGCGCTTGTTCATGAAGGCATTACCAAAAGTCCACAGACCAAACGTAGCCAGAATGCTCAATCCAATAGGCAGCGGCTTTCCAGACTTGATGGCACGGGGGATAGAGCTACCAGCCAGGATGACCGAGGCGAGAAGCGCCAGCTCGACACCGTATGCAGCGCGGCTGTTGACACGGTAGCCACCAAGAATGTACTATGGAATATTAGACGCCGGATTGAAAGCAGGATACGATAGGTAGTGCAGTAAAGGCTGAACAACGTACCAGTAAGCCGACGGTGCAACCAGCAGCAATGGATGGCACGGATCCCGTCCTCACGTATCCGGTGATGCCGCCTCCAGCGGTGAGGGCACCGAGGACGAGAGCAATGTTTCCGATGGAGCTCTACACGTCTAATCAGCAGCTATCGTCCGGGTGGGCTCCTGACTCGTGCACGAAGCCTGTTGAGTATGATGCTTACCATTGTTGTTTTGTATTCGAGGCCGAGTTTGAAAGAGTTCAGCTACGTATACCACCAGAACTACAGATAAGTTTTTTCACGGCGCAGGAAAACGGAAAGCAACGGAACGGCGGCGAAAGAACAGGTAGCCTGCGGCGCAAGATAAACGATGGATGATGCGGGTTTGCGGGGGAAAGCCTTCAGCGGGACATCCGAGCTCCGACGCTCTTTGCGCCGAACAGGGGTGACCCATGCTCTCTCTCTCTCTCTCTCTCTCTCCCGTCGTAATCCCGCCGCCCTTCACCGCAGCTTGGACCAACCACGAACATCTGGCCTCAAGCTCACACATCCACCACCACCACCACCACCAGAAACACCCAACGCCCCTCGTCTCCGCGCCGCCCCCACGCTCCTTGTATCCCAAACAGAATTCCCGCATCCCCCAATATGGCGCCGAAACAACGTTCCGCCGACTCAAGCGCTCGGTCGTCGACGCCTTCACGAGCTGCCAAGGCAAGCAGCAGCAGCAGCAGCAACACGAGTGCCCCGGCCATTGTGCAGGGCGTATGGGATAAATACGTTTCCAAGACGCCGCAGCGCACAAAGCTGCTGGATGTGTTTCTCGTGTTTCTGATGGCGGTCGGCGCGCTGCAATTCGCCTATGTGGTTCTAGTTGGCAACTTTGTACGTCTCTCGCTGTTCCCCCCCCCTCCCCACCACCTCTTCCAGCTCATCTCGCGCTGCTGAGAGAGGAGAGGTTCATGTCATTGTCTTTGACACCTTCCAATTGCTGCGAGGAGACAGATGGTGGAAAAGAAATATGGTGAGAGAAATGTATGCTAATAGATTATGTGTTTCCAGCCCTTCAACGCCTTCCTCTCAGGCTTCAGCGCAACAGTCGGTCAATTCGTGCTCACGGCCTCGCTGCGCATCCAGACGAACCAGGAGAACAAACAGCATTTCGAGAGCATCTCGCATGAGCGTGCCTTTGCCGACTTTGTCTTTGGAAGCTTACTGCTGCACTTTTTCTGCGTCAACTTTATCAACTAGATCAGCGCCCCTGGCAGTAGAATGAGGAAACAGCAAGAGTAAATGAATGAGGTGCTTGCTTCCATCCAGGATCAAAGTCCGTTTACTATGAACGGAGCGGGGACATCAGGGCGTTGGACGGGCACAAAGGAGAGGAGGGTGTTCTACACACGACGCGGAATTTCGATGTATCGATTACATGTAAGAATACCAAACGGCGATGATCAGTCAAAGGCTTCAGGACTGTCAAGGCTGGGGGGCAGTAGCATGAAATCTGAACAGACGTCTTTCTCATCTTGGGCTACTACACCAAAAAAAAGTGTGCAAAGCCCCTCCTCCTACCTAGCTTTCCTTTGCATACTCGCCCAGTCCAAACTCCTCTCTCACCGCTTCGCCCAGCCGCCTAATGCCCTCTTCAATCTTCTCCCCGGGAGCCGCCGCATACGTCGCTCTAAAAAACAGGGTGTTGTGCTCCTCGTCGGCATCGGCGTAGAACCAGCTGCCGCGCATGACCAAGGCACCATGGCTGATGACGCGCAGAAAGATGCTCTCCTCGATGCTCTCAATCGTCTTCTCCGGATACGCAGGGTGCTTGCGGAAATCAATCTGCATCCAGTGGAACATGCCGGCCATGGGCGGCTTCCACGACATGACGTCGCGCGGGAGGTACTTTGCACACGCAGCGAGGATCAAGTCGCGGCGCTGCGTGTACTGCATGCGCATGTGCAGCAGCCAGTCGAGGTAGCCGGCGTGGCCCCAGTGCTCGTCGAGCAGCTTGAACAGAATCAGCTGCGCCATACCAGCCGGGTTCTGCGTCGACACGTCGGCGTGCTTGGAGTAGCGCTCGACGACGTCTGCGGGCGCCGTGATCCAGCCTGTCCGCGAGCCAGGCGCTATCACCTTGGAGAACGAGTCCATGCGGATGACGCGGCCGTCCGTGTCCATGGACAGGTAGCTGGGCACGAGCGACTGCAGGAACTCTGCGTGCGACGACGGGGGCGGCACGGCGGGCGCATTGGGGCCTGTGTAGGGCTGCATTTGGAGAAAGTAGTACGGCTCGTCTTCGATGATGTGCACGTCGTGTTTCTGGCACACCTGGTACAGTTGTCTGCGGCGCTCGGCGCTCGACGTTGCGCCCGTGGGGTTGTGTCCTGTGGGCACCGTGTAGAGGAGATGCGGTTTGCGGGCGCCGCGAGCGGCAGCGTCCCAGTTGGAAAGCAGTGTGTCCATGGCGGCGGGCAGGAGTCCTTCGCTGTCAACCGGCACGCCGCACACGCGCACACCCATTGGCCGGGCGGTTTCGACAAAAGCTGAGAATGTGTACTCCTCGGAGAGGATCACGTCGCCGGGCCGTGTGAGCATCCGCAGCACCATGTCAGTGGCAGATGTGCTTCCCACCGTCATGGTGCACCTCCAGTCCTCATATGGCGGGTCGTGCACCAGTTCCGTGTGCTCCGTCATGAAGCGCAGGAGCTGTGCTGCGCCCGAGCCCTGGCCGTAGTTGAAGGCGGTAGCAATGTCAAAGATGGATTTGTTCTCGGCGAGGTCGTGTTTCCCTGCCGTAACCGTCACGCCGGACTCTCTGGTTTCGGCCTCGGAAAAGTGGCCAACCCTAGGCACCTTGACGGAGAGCTCTTCAAAGGGAAAGTACTCGCTGGATGGCAGTCCGCCTCCGAGAGAAATAATGCCCGGTGTACCGAGATACTTGGCTGCCTCTTTGAGAGAGTTGCCCTTGCGAACAGTGGCCTCGTGGGTCAAGATGTCTGGGTCCCAGTTAGCCAGCAGGCACGCAACGTCCAGCTCAGACCAAACATACGGCGCCATGACTTGGCCTTTGGTTTGTGCTCGTGCGACCGCAGTCTAAAGTTTGCAGTGTCGGATGGCGCTGCTACACCCCACTGTGCGGCACTGGTCTTCTTCCTCCTGGCAGGAATCTCGTTGCTGTGCACAGGCGCCGTGAGAGGATTGGGAATGGTAACGCCGGATGTGTCCGAAGTGGCTGATACCTCGACTGCAGAGGGCGGTGACATTGTGTGTATGGCTTCCACTTGCGGCTTCTGGTATCGAGGGCAAGTGCAGAGTGCGGACGAAATGTCATGGGAGCATTGCGTTTAAATCCAACCCCGTCGGAATCAATGCCAGTCGGTCAGTCAAGCCACGCCCTACGAATGTAGTCCGACGCAGACATGTGGAGCCGCGAACCTGCATGGTATGCTTTCGGTATTAGCGGCTAGCCACGGGCTGGGGAAAGCGACAACAAGCGACTCCACCAGGCGACGCATGCCAAGACGATGCCATCAGTCTTATCGTCAACGCCTCATGCTCGTCGCATGCACATGCACGTCCATCTCGCAGGCGCAAACCCCACGGGCTGTAACTGGGCCATGCGCATGGGCGGCGCGCGTCGAGTACCGCGGGAATGGGGCATTGACGCGGTCGAGGCGTCGAGGGCGGACGCTGTGGTGGTTCAACATTACGTAAGACAAGGCCCCAGCCATTGGCCAATCGGCCTTGTTGGCGCACCGTCACGAGGGCGCATGCCATGTGCAGGCCCAAAAGCCGGTAGCACCCGCGTTGAACAGACAATAACCTTTTTTTGAATTTGGTCTTCAATCTCTATGCAACACCATGTGCTCCGGGCATGCTGTCTTTTAAACACTACCAAACATGCTCCCGCCAAGACTGGTAGGGTATTTTGCCGCTCAGATCCAAAATGCAATACGCAACAAATGCACCAGACACCCTAGATCCCCCAGCCGCCTATTAAAAACCTTGGACAATGTTTTGATGATGTCGTAACACCTCAGCCTATGCAGAAAAAACACACACACACACACACATGCAAATCGGGTATAGAAACACGGTGACCAACGCACCAGCGAAGCACTTGCTGCCTCGTTACATAACCACACAGTTTTCATCCTTGTCCTTGGATTCTTTCCCGCCCTTCTCTTTGCGGAGTTTGCTCTTGTCATTCGAGTTTCCGGAACTCTGCCGCTGCGGTTGCGGCCGAACTTGAGGCGGAGGTTGCCCAGATGCTGCAGCTTGGATGATTGCGAGGCGCTGCTTGGCTCTTTCGTCTCCGGAATCGGCAGCTTTGACATACCAGACATTGGCTTCCAGAGGGTCTCGTCGACAGCCAATGCCCATTTCGGTAAAGTATCCACACGCATATTCTGCTTTTGGAAGACCTGCTTCTGTTAGCCAGCAGTCTCGACATGTGCATGACTCGATTGCACTTACCATGCCCGGCAGCCTTCTTTGCCCATTCGTACGCCTCGTTCTCGTCCTTCTCCAGGACCGGCTCGGCACCAACCAGACACCAGGCGCAGAGGTTCATCATGGCCTCGGGAATTTCGGCTTGCGCGGCGCAGTTGTAGTAGTGTACCGAGAGTGCAGCATCCTTGGGGCATCGCAACAGGCCGTGCTCATAGGCCTCTCCGAGCTTCAGAGCAGCCAGTGGGTGGCCGAGCTCTGCTGCTTGCGTGAATAACTGCACCGCATAGACTTCGTCCTTGAAGATGTCGTCGCCGTAGCCAGTCTCGTGCAGTAAGCCCAGCTCGTAAGGAGCCACGTTGTACTGAAAGTCAGCCGACTCCGAGGCTCGCTTGAGCCACTTGACACCCTCCCGATACTTGTTCTGAAGCCCCATATCGCCCGTCAAACAAGCCTTGCCAAGACGCGTCGCAGCCCCAGGGTGATTTTTCGATGCAGCGGCACGGTAGAACTGCACAGCCTTGGCGTAGTCTTTACGACAACCCCACCCAAACTCGTAGCAGAGAGCCGTACGGAAGCCAGACTCAGCGTGCCCGTGCTTACTGGCAGCCACGAACAAGGGGAAGGCCCGATCATGGTCGGGCTTGTCCTTGTTAAACAGGCCTGACGCATATCCATCTGCAAGATAGTATTGCGCAAACGGATAGCTGCGGTCGGCGAGTTTTTGGAGGATTTGCCGCGCTTCCTTAAGCAGATCGATCGAGGACATGCCGTGGTCGTTGCTGGCGCCCTCTGTCGCCATGACCTCGCGCGCAACCTGGATCATGAACAAGGCAAACTCGTATTGCACTGCACTGTCTTGGGTTTTCTTGACGTTGGCCCGGTACATTTCCAGCGTCTTCTTCTCGTCGAGCAGCGAAGCATTCTGCCCCACAACGCCTCGCAGGCCCGTATTGCCAAAGTTGGCCACGGGCGCAATCTGCTGGTTGTATGGAAGATTGGTCAAGTCAATGTACGAAGATTCCGGTCGCACGTCTGGTGAGCGGCGGGTTCCTGAGAACTGGCGGGCATAGTGGTTCGGGGAACCATTGGACTCTTGACGGTTTCGTCCGTTGAGCTCGGAGCCTAGAGTATATGCGGAGCTAGGCCTGGGGACCGTGGTGCGCGGAACTTGCAACGGGCCTTCTTGACCGTAACTGTGGACACGCAGATGGCGTATGCTATTGCTGTTTGAGGAATGCTGCGAGCCAGAGTGAGGCGATTGCGCCGTTTCCCGGGGTGAATGTGTGGCGGGAGGCGGGGTCGGGTGGTCTGGGAGGCGGCCAGACTGGTACTGCTCTCGGGGCGTGTACACATGACCGAGCTCATCCTGTGCGGTGGCAACTTCCATGGCGGCGGTGTGAGAGTATCGATTCCCGTACGAGCCGTCGTTGGTGTGCACCTGTCGGAAGGGCGTGTCTTGGGTGGGTGGGATTGGGCCTAGGGAATAGCGGGCGTCGCCCGACTCTGAGGCGTCTCTTGACGGAGTTCTTGAATGGCCGTCAGAACTCTGGGCCAGGGAGGAGCCTGACTGTCTGGAATCACGGCCTCCGGTTATTGTCTCATCATGGCTGTCAAAGTTGAGCGAGGGTATGGAAGGGAGTCGCGCGGCGGCGGCGGGTGGCGCGGGCTTGCGATGGTGGGAATTATATGTGGCGGCGTAGGGCTCCTGGTCGAGGGGAACAGAAGGCAGAGGTCTCAATGGCGGCGGCGTCGACACAGTGGTCTCGTGCATGGCTTCGAAATTATGCCGTCTAGGCCCTCTTCGTGAGATGCCTGGAGACAGTCTTAAGTCCGCCTCTATGCCCTGACTCGGTGTAGCGGCGGGGGTCTAAAGTGGTTTCCTTAAGCGGCCCCCTCAAAGTGCCAGCATCCGCGCAGCCGCTGCACGCAGCAAGGGGCCGTGTCTATTGGTGTACCGGGCTTTTTTTTTTCTCTGCCAGTCTCCGTCAGTGTGCCGACTGTGGTATGACAGGACGCAAGAGGATTTTGTGCAGCAGCCAGCACAGGATGCCGTACCCTGGACTGAAGATCTCAAGGACGGGGGGGCCCGGGGGCGGTTAGACTCACCCGTGGACACGCAAGTGCAAGCGTGATTTCCAAGGGTCCAGGTTACTCTGCGCGCTCGGTAGCCTCCGACCCTGGAGACGGCTCGGCGAGGGAGGCAGAGAGAGAGAGAGGGCGAGAGAGAGGGCGGACGAGCGGGCGGGCGGACGGGCGAGCAAGAGAGCGAAGGCGTGTGCAGTTGTCCAGGTCAGGAGCGTGTTTGGCAGGGCGATGGCAGCTGGTGCGCGCGAGCACGAGGAAAAAGGAAATGGAAAAAATCGGCGGGCAAGCACATGGCGGCCATTTGAAGACTTATGAGGCCCCACGTTATGGCGGCGAACGACTTTTCTGGACAGGCAGTGGGTGGTGGTGGTGCAGGTGCAGGACAGGCAGCCCCAGGCGGCAGTGCTCGGCTTTGCTGAGCAAGCGAAGTGGTGTGTGACCATGAAACACGAGCACTATGGATGCTGGATCGGATAGGGGTGAGGGGTGAGGGGACTAGACTCTGCACCGGGCCATAACGACTGAGCGGATGCGGAGAAGGCTGCATGCACTGTATAGCGATAGTACTAGAAAGTATTGTTGGCAGGGGCAGGCAACGTCAACGTGGACGACGTGAGTGAGTGAATGGATGACGTCTTGCCTCGGCGCGGAGCATCAGCGAGCCGGCTATCGCGAGTCGTTGTTTTGTCTCTCTTTCTCTCTCTCTTCTCTCTGGGTGTGCATGTTTCCGGCAACAGGCTCACATGCACCCGCCGAATATTGCACGGCACGTGGTGTTGGTGCGGGCATAGTATGGTGCCTGGCCACGGCGCTTGTGGAGCAGCCCCTGGGTCATTTGCAGTGCTAGCAGCTAGCAGGTGGTGAACGGCTATGTGGCAAACGCCACGGCTGAGTGCGAGTCGTTGCTTTGGACATGCCAATACTTGGGTGGAGCTGCAGCACGGGACACGGACGAGGGCCCTGAAGGCCCGTTCCACCAGTTCGATAGTCCGTTTGCGTGCGTGTGTCTATGTATGTACGTATGTGTGTGTGTACATATACGCGCGGGCGCTGTGCTGTCAGCGCTGGGGATGGCATCATACGTACACTGGGGACAGATACTAGTGCAGATCTGCCCGTATTGTGAAGGCGGATGCACACGGCCTCCCTCCGCGATACGCAGCTACCATGGCCCTGGGGTAGCTGCACTGGGCTGCGTCGCGCTGCACCCCATCGCCGATAGACGTGTTTCGCCGGCCACACGGCCATGGTGGGAAAAAAGGACAGACTGACGGTGCGGCGAGGGAGCAATGCACCCAGCGTTCCAGGTGAGGTGGTGGTGGTGGTGGTCTGCAGGGGCGCGCCGACGAGCAGCCAGCCGCCAGCAGACACAGCGGCCGGTGTGGGCGTAGTCGCAGTGCAAGGGGAACAATACAGGCCTGGCATGGCGGCATGGCGACATGTCGCTCAGCAACAACACAGGCGCTGCGCCGTCGCTTATAGCACTACAGTAAGTACTACAACAACCGCCTCGCCCCCCCCCTGGTCGCCCCCAGCGGCCGGGGGTGGGCAGGCCAGGCCAGGGCACGGCACGGCACGGCAAGGCAAGGCTGGAAATAGCACACGGCTCGCCATGGGATTCGCGGGCAGCAGCAGCAAAGGCTTGTGGTGGTGGTGGTAGCAGGGGTGCGTTGCCCGCCTAGTCGCCGAATGCCATGCCAGGTTGGTGGAGGCTGTTGACCTCGCAACAACTATCCGCCCAGGGTCCGCCGGCTTTTCTCTCTCGTTGCTGTCGTCGCCGCTCGCTTGCCCCATCTTTTGCCGTCTGTTTGTGTGTTTGTGTGTTTGTGTACTGCGCCGTCCGTCGCCCATCGTCCATCGCCCTCGCCCTCACCTTCGCTCGACACACACACGCTCGCTGCCCGCCTCGACCCGCCCCGGCCCTCTCGCCCATCGCCCCAGAGCCGCTGCGACCGCCCGCCTGCCCGCCCACCGCCACCCCTGCACTTCCCACCGCCCGTCGCCTCAACATCGCCTCGACATCGCTTCACCAGCGCATCGCAGCACCGCACCGCACCGCACCGCACTCTGCGGCCGCGCGCAGCTGGCAGCTTGCTAAGCCCGCTGCGCTTATTCTTCCGGGCCCGACGGTCGCCCCGCAACCTGCCTGTGTGACAGCAGCTGGGTTTGCACTGCTGACCTCATGTCGATGCCTCAGCGACCCGAGCCGTCGTCACCCCGGCGCGAGCGACGACACTCGCACCGCAGCTCTCAACACCGCCGCCGACGCACATCGGACCTCGAGAGCTCGCGCGCCTACGACCGCACTCCCTCCAAGACCGATGCCGACGCCTACGCCCAGCCGCTGCCCTCGCCCGGCGGCACCCCCGTGGCCATGGAGCGCGACCCCATTATGCGGGGCCCGCACAACACCGCTGCCGCGCCCGCCCTGGGCAGGAAGCGCAGTCTGATCAGGCCGGAGCGCCAGCGAATGGACCCCAGCCATCCCAACTACCACTATCGCAAGCACGCCCAGCGCATGCATGTCCAGCCCTCGACCACCGGCAACGACCCCATTCTCGAGGACAATCTCGAGTCCGAGACGGTGAGCTCAGACAGCACAGACGTCAAGCCGCCACACTTGCGCAATGTCTCTGGCGGCCCCTACACGGACAAGGAGGCCCCGCTCGACGGCGGCGAGCCCCAGGTGCAGCGCAAGATGGTGCGCAGCAAGACGGCCGACGCCCGCCACAAGCAGCGCCAGAAGGACCAGGACAAGTTGCGCCCGCCTAGCCTGTGGAATGTCTACTGTGCCATCATCACCTTCTGGTGCCCCGGCGCCCTGCTCAAGTGCTTCGGCAAGCCCGCCAGAGCCCAGCAGCGCGCCTGGCGAGAAAAGGTTGGTCTCGTGAGCATCATCCTGGTCATTTGCACCTTTGTCGGATACATCACGTTTGGTTTTACCGAGACCGTCTGCCCCGCCGGCGGCAATGCTCGCCTCCGCACCAATGAGGTGGGCAATGGATATCTCATCATTCACGGCCAAGCCTACGATCTTGCCCAGTCCAAACACCCCCGCGCCCGTGGAATCCCCGAAAACGCAAACGTCCTCTTCGACCTGCCCGAGAAGCACGGCGGCCAGGATGCCAGCTTTCTGTTCCAGAACGTCAATGGCGCCTGCAAGGGCCTCATCACGGAAAAGCCCAATTCGGGCATCCCCTCGACGCCCAGCGGAGACTTGGCCTGGTATTTCCCATGCCGGCTGTTCAACCAGGACGGCTCCAGCAAGCCCAACACGACCTTTCTCGAGTACAACGGCTACCAGTGCCACACGTCGGACCCGGCTCGCCGGGCCTTCTACAGTCTGCGCCATTCTGGCGATGTCTACTTCACCTGGGACGATATCCGCAACACGTCAAGGAGCCTCATGGTGTGGGGCGGCGATGTGCTGGACCTTAGCTTGCTGGACTGGTTCAACACGACTCAAATCAATACGCCCCCCATCTTCGAGGAGATCCGCCAAAACCCAGCCGTCCGTGGTGTGGATGTGACGCGCGCATACTCTTCGCACTACGACAAGAAGGTCATGCAATGCTTGGGTGAAATCATCAAAGTCGGTTCCATCGACACGGAGAGCATTGGTTGCATCGCTTCCAAGGTCGTCCTCTACGTTTCGCTCGTCTTCATTCTGGCCGTTGTCATTGCCAAGTTCATTCTTGCCTTGATATTCCAGTGGTTCATCAGTAAGAAGTTTGCTGCCTCCAAGACATCCCTCGGCCCCGTCGACTCCAAGCAGCGAAAGCAGCAGATCGAAGACTGGAGTGAGGACATCTACCGCCCCCCGCCAAAACTCATGGAGCCCGCTTCTGGCTCGGAACGGAGCGCAAAACGTGGCAGCTTCCTGCCGGCCACGTCCAGGTTCACCAGCCCTTACTCTGTGGATAAGAATACCAAGATGCGCGCCCCGCCCACTACCATGACGAGCCAAAGCGCCTCCTCTCGCCTGCTGGGATCCAACGGCACCATGTACAAGCAAATCAATGCCAGCCACAACACACTTCCCACGGATGGAAAACAAAGCACCCACGAGTCTGGTTCTGATTTATACTTTTCCAATAACACTGAAACGAACCAGTATTCTAGCCTCGAAGGTTCTGGGCCCTCGGGCTTTACGCACGAAGCCGTAGTCCCTCAGCCCCCGCCAGAGTGGCAGCCATTTGGCTTTCCACTGGCTCACGCCATCTGCCTGGTCACGGCATACTCCGAGGGTCCAGAAGGCCTGCGAACTACCCTCGACTCGATTGCCACGACCGACTACCCAAACAGCCACAAGCTGATTCTTGTCATCTGCGACGGTATGATCAAGGGACACGGAGAAGACATGACGACACCAGAAGTCTGCCTTGGTATGATGAAGGACCACGCCGTACTGCCTCACGAGGTCCAGGCGTATTCGTACGTGGCTGTTGCGAGCGGTTCCAAGCGACACAACATGGCTAAGATCTACTCTGGCTTCTACGACTACGGCGAGACGACGCGCATCCCCATTGAGAAGCAGCAACGTGTTCCGATGATGCTGGTTGTGAAATCTGGTACCCCCGACGAGGCCAAGAAGTCGAAGCCCGGTAACCGTGGCAAGCGAGACAGTCAGATTATCCTCATGTCGTTCCTGCAAAAGGTCATGTTTGACGAGCGTATGACGGAGCTAGAGTTTGAAATGTTCAACGGCATCTGGAAAATCACTGGCATATCTCCCGACTTCTACGAGATTGTGCTCATGGTGGATGCCGACACCAAGGTGTTCCCTGACAGTCTGACGCACATGATCTCAGCCATGGTCAAAGATCCAGATATCATGGGACTCTGCGGCGAAACCAAGATTGCCAATAAGCGCGACTCGTGGGTCTCGATGATCCAGGTGTTTGAGTAAGTGCTGTTTTATATGTGTTACCATTTGCGCCACTGACCACGTTAGATATTTCATCTCGCACCATATGGCCAAGTCATTCGAGTCGGTCTTTGGCGGTGTCACTTGTCTACCAGGTTGTTTCTGCATGTACCGCATCAAGGCACCCAAGGGCGGCCAAAACTACTGGGTGCCGATTCTCGCTAATCCCGACGTTGTCGAGCACTACTCTGAAAACGTGGTGGATACGTTGCACAAGAAGAATCTGCTGCTGCTGGGTGAGGATCGTTATCTGTCGACGCTGATGCTCAAGACATTTCCCAAGCGCAAGCAAGTCTTTGTGCCGCAAGCCGTGTGCAAAACCACTGTACCGGACGAGTTCAAGGTCTTGCTGTCACAACGTAGACGATGGATCAATAGTACGATCCACAACCTGATGGAGCTTGTGCTAGTGCGAGATCTGTGTGGCACCTTCTGCTTCAGCATGCAGTTTGTCGTCTTCGTTGAGCTGATGGGCACGCTTGTTCTACCCGCCGCCATCGCCTTTACGTTTTACCTAAGTAAGCCTGTTACCCCCTGAATCGCGTGTTTTTTTGGTTTTTTGTTTTTTGCTAACGGCGACTAGTTGCTATTTCCATCAAGGCGGCTGTGCAGCACACGGCGGCTCCTGTGATACCCCTTGTCCTTCTAGCGCTCATTCTCGGTCTCCCTGCAGTCCTGATTATTGTTACGGCTCACCGGTGGTCTTACGTGGCCTGGATGTTCGTCTATCTGCTGTCACTGCCCGTTTGGAACTTTGTGCTCCCGACATATGCCTTCTGGAAGTTTGACGACTTCAGTTGGGGCGATACGCGCAAGACGGCGGGCGAAAAGACCAAAAAGGCGGGCCTGGAGTACGAGGGTGAATTCGATAGCAGCAAGATTACGATGCGCAGGTGGCGTGACTTTGAAGCAGGTAAGGCTCCGTCGCACAACATGCATTTGCCATGATGCCTGTTCACTAACGTCGGGCACCAACAGAGCGGAGAATGAGAACTTCACCGGGCGGCTGGCCACAGCAGCAACAGCAACAGCAACAACAGCAGGGATATGACCATTACTACGATTAATTGATTTTGCATGGTGGCGTCGATGTTGAAAAAAGGGGGGTTGCCGTTGCGTAGCCGACGCGGCGGATGGTGGGGTGTGTGTGTGTGGGGGGGGGGGGAGGGAGGGGGGAAGACAATAAACGCGTATTTGTACCACGTTTGCTGCCTTCCTGCCTACCTGCAGTCCCATTGCTGAAGTATTGCTTTTTTTTCTCACGCCTCATGTATACGAATTGTTCCGATAGTTTGCTGCTTTTTTTTTTCGTTTTTTGTTTGGAGAGATTCCCACTTCACGTTCGGTAGTTAGTCAGTCAGTCAGCCGGTTGATCGGTCGGTCAGTGCAGTCATGTAGACTCTTTCTCTGTGAGGGAAGTTAAAACTGATGATGATGTTTTGTTTTTAATACTAGTAGCGCCGTTCGTTCCATTAGGGAACGAAGAAAAGTCAAAAGGGGCTTAATTGACGGTTGACATATTTCTTGTTTTTCGGGCTTTCTTTCCTTTTTTTGTACCAAGGGAGATTTTCATATGCTTAATGGTAGACTTGTCTTGCATACTTGCGTGTTGTTGCGGTGACGGTTCAACAAGGCTGGAGACATTGAGAGATATTAAGAATGGTAAGAATAATTGAGTATGTTTTGATGTTCGTGCTTTGATACTAGATGTGGGAATATGTAGTGGTGCAATGTTTTCTTCAAACACATGGCTAAATTAGTGTTTAGATTCCGTCTAGTATTGAATAGTGAGATTGACATGTGGGACCATCAAGGCCGTTTGAACGACACGATTAGATGCAGTCAGTCATTGTGGCTTGCTGTCGTGGGCTGCCAGCACCGTCCTCCCCCCACCCCCAGCCGGCCCCGAGAGACCGAAAAGGGTAATTGAGGCACGGGCTGGGGGGAGGCGCATCGCGACCAGAGGGATGATTTGCTCGGCGAGTTGGCGGTACGACAGGATTTGCAGGTCGAGCGGTGGCACGTATGCGGGCGTCACGTGACGGGCTGCTGGCAGGCTACCTGGAAAACCCCAAAGAGGCCTGACAAGGGCAGGGCAAGTGGGCGTTCATGGAGAGCGGGCCGAGTGCCTGTCGGCCTGTGTGACGTGCAGTGGGCACTGCATTCTCGTCGTGGCTTGGCTCCTGAACGGGCGGTTGTCGTGTTGGCAGTGCCATGCGGCCTTGTGCCACTGCAGCAGAAGCACCGATGTGCCGTCTCGACATGTGTGAGATGGCCGAGTTGCTAGTGCGTGCTAGTATAGGCTTGGGCGGGTTTGCGACAAGGCCGTGGGCTGATATCTGACTCCATCTGATACCGCCGCCGCCGTCTGTACAGTAAGTCCGAGAAGCAGAGCAGCACGAGGGCGCGGCGGCGGGGGGGGGGGGTGTATACCACTGTGTATGTGTGCATATATATGGATGGATGGATGGATGGATGGATGTGCATGCATGCCTGCAGCCCCAACACACGCGCAGCCCACTCCCGAGGGCAGCAGGGCGGCGACAGTAACCCCACACATGCCCTGGCTGACACGACGACGACTCAACCATGTGCCTGTTGCTTTCGCATACAGCGCTTCCTGTAGCCGTCCGATGAGCCCGCCCAAAGTCAGGCCGCGGCACAACGGTATTAGCCAGTTGGGCGGCGCGTCCATGAGCTATACATGGCTCCCGTTCTTTGGTCCTCACGCTGCCTGCCTGCCTGCCTGCCTGCCGGCCGAGCCCATGCTTCGGCTCAGTCGCCTCCCTCCCTCCCTCTTTCTCTCTCTCTTCCTTTTCCCCCCCACGCCCTTTGAAGCTTGCACAGTGCAACGCCGTCCGACGACTGCAGCGACCGCATCGCAGACACATTCCCTGCCCACCCAGCCCCAACTGCCACTGCCTCGGCGGCCCCGCGAACCTGGCGATCCCGCCGCCAGCGGGCGTCGATGGCCAGCATGCACGCGCCACACTCCACCACGACAGATGCCACAACGCCGCCGCCGCCGCCGCCGCTGCCGCTTGCTGCCCACCCAGCCCCGGCTGACTGCCCTCACTCGCCCGATGCTCTGGCTGCTGCCGTGACGCTCGCGACACTGTCCGACTCCAGCCACGGTGACCATGACACTGCCCACGACCACGGCCATGACGATCAAGACGTCGACGACGACGACGCAGATGACAATGGGGGGATATCATTAGTCGGCCACCACCACTACTTCATGGAAGCCATGCCACCATCACACGACACGGATGCCGACGACGACGACCATGTGTCGGTCGATCTACACATGCACGAATTCCTTTCTCAAGTCCACTCCGTCTACGCCGCATACCAGCCCTTTGAACTATTTGAACCCTCGAGCGCGCCTCACCTTACCTCTACCACCCATATACCCACCTCGCCCGTCTTCATGAGCCATCTGTCTAGCGGCGACCCTGCACTCGAGCCGCCTCCCACGCTCAACGAACCCTATCTGAGCATCCAGGACAAGGGCGCATTCTGTCCCATCACCTCCTACTTCCACCACTACTTCAACTCGGACAAGGTCATTGTTCCTGGCCTCGACCTCATCCAGGTTCCAAGGACCATTACCAGGGACGACCTCCAGTGCGACCGCTATGATTACCAGGGCATCGACTGGGAGGCGCGCAAGACAATGCGCTCGGCGATTCGAGAAGCACGTTTTGAGTTTGAGAGTGGGAAGCTGTCGCCTGGCCTGAAGCAAGTTCGAAAGGTAATGCGCTCCTTTCTGCCTCGTCGTTTCCCCTAACACATTCCAGAACATAACTTCCACGCCCAATACAGACGTCTTCTTTAAGTTTGCAAGGATCAACACTGCTCCTCGCGCCTTTGTCCCTCATTTCCAGCTGCGGAACGTCTTGACAGCAACATCTCGCAATGACATCTATTACGCCTATGGCCATCGTGTCTTTCGTACAGACGCCGAAGGAAGCCCTGCAGATGTCGTTGTAGACCTCAACAAGCGCATAGCTTCCGACGGCTCAATAACGACCATTGCTTCCCAAGACAACGTCCTCATTGCTGGCGCTTTCGAGGGCGAGTATTCAATCACTGACCTCTCTTCTACGTACGGGTCGCCATGCACGTTTGGCCGTACCACAGACTATGCAGCAGATACAAAATCACGGATAGTCAATCACATGCATCTCTTCCATTCACGGCGAACCTACGCTCCGCAGGCTGCACTGTGTTCAAATGACCATCGCCTGCGCCTCTTGGACTGCGCCACAAACACTTTTACAAACACATTTCTCTATCCGGCTGCCGTCAATTGCTCGGCCACTTCGCCCAACGGACGAATGCGTGTAGTGGTTGGGGATTTTCAAGAAACGCTCATCACAAATGCTGAAACAGGCGAAGCATTTGAAACGCTAAACAGCCATGCAGATGATGCGTTTGCGTGCGCATGGGCAGACGACGGTATCCATGTTGCGACGGCAGCACAAGACTCCACCATTGTCGTCTGGGACGCACGTTACTGGCGGGAGCCGCTCGCTGTCATGAAGAGCGAACTCGCCGTCCCGCGATCCCTGCACTTTTCGCCCATCGGCTCTGGGCCCCGCATTCTCGTGGCTGCCGAAGCCGACGACTACATCAATGTCATCAACGCGCAGACGTGGGAGTCGAAGCAGGTTTTCGACTTCTTTGGGCCCATTGGCGGTGCGTCTTTCACACCCGACGGCCAGTCGCTTTTCATTGCCAATGGCGAAAAGCGGTTTGGTGGCATCATTGAGCTGGAGCGTGCGGGCTGGGCAGGCCAGACGGCTCGGCGCAAGAGCTTCGAACACGATGTGTGGGACGATGTCACAACCGACTGGATGCATGGCGATGCGCTGGGCGATTGTGCAAGAGTACAAGGCGGCGACGTCGCGAGACGGCGACGCCACGTCGATTTAAGCCATGTTGTTGTATGACATGAGCACTGTAGATGAACAGACTGGAGGGAAGACGAAAATATCTGGAGACCATTTTCGTCCATGATTCTCTTCTCAAATCACTAACAATATTTTGGGTATCCTTGGTTTGGATATGGGGAAGAAACAGAGCAACTGGACTCTCTCTCTCTCTCTCTTCGATCCATGTAATGTTATTTCCCTTTGTTATTTTATTTTTCTCTTCTCTTCTCATCTCATTTCTCATTTTACCTTCAGGGTTGCTGACAATGGCAAATTTTCGCATGGAAGGGGTTTTTTGAACAAAAAAAGGATGATACCACGATTGGCAGCATCGGGCATGTTGAGCCACACTCAGCTTAGATTTTGATTTTGATTTTTCTTCTCTTCTTTCTCCTCCTCGTTTGGAGCAATTTGCATTGCTTGCATTTGGGGAGTTTTTTTTCAACTATCTTCACACACACACACACACACAGATACACAGATACACACATCTTGCATATGGACGTTGTTGTGCTCCCGTTATTGTAGCCAAGTATTCCCACCTCTTCTTGTCATACCTAAGCATCCTACCTTTTTCAAACTTTCAACCCTCCAAAATTCAATTTTACGCTGTGTTAAGTACCACCATTTCTCTCCAATGTCATATCTCTCATCCTTAATTCCCCCCCCCCCCCCCCACAGATATCAATCAATCAACCCAAAATCCCAACTCCTGTCTTACTGTCTTGTGTGTGTGTGTGTGTTTAATAAAGTTGACACCAAGTACGACATGTAAACGACAATGACTCGAGAACTGAAAAAGCATGCATGCTGCCGCTATTCAGACAAACGTTACACAATTCTTACACATTTTATGCCATGTTACCCCAGATCTTCTTACTTTATTAGTGCTTACTTAATTTGGACTTGATATTACAGACTTGGGTGGACTTTTGGTTGGTTGGTTGGTTGATTGAGGTGAGGTTATGGGGTCTGTGCTAAAGTGTAAGTAACACACCCCTGCATGTGGCAGTGCAATCACAACTGTGGCTTGTAAGCATGGCTGAAGATATGAAACATGCAAATGGGGCAAAGTGGAAGCATGCAAGTGGCAAATTCTGACATGCCGAATATGCATTGAATTCTGAAAAGACACAAAAAAAAAAGAGGCCAAAGTACATTCTGTACAGCCCGAATCCACACCCCCTTTCCATCTAGCATTCGGTAACTTGGGCAAACCTCACATCTCAGCGAAATGCAACAAAAAATCATACATTGATTGGCTTGCAGAATGTACACACTACCGGTCAACTTCGCCAAACACCAGGTCCATGGTTCCAATAATGGCCACCACGTCGGCCAGCAAATGGCCTCTGGAGACTTGGTCCATGCACGCCAAGTGTGCAAATCCAGGAGCCCGAATCTTGCACCTGTATGGCCTCTCGCTACCGTCCGAGACAATGTACACACCCATTTCTCCCTTGGGCGCCTCAATGGCAGTGTACGTCTCACCTGGAGGAACCGTGTAACCCTTGCTGAAGAGCAAAAAGTGGTGGATCAGAGCCTCCATGTTCTCCTTCATGGCAGCACGTGGGGGAGGAGCAATCTTGTAGTCCTCAACCTTGACAGGTCCAGCGGGCATCTGGTTCAAGCATTGGTGGATGATGCGAAGAGACTGACGGAACTCCTCCATGCGGCAGAGGTAACGGTCGTAGCAGTCACCGTTGACACCAACGGGAACGTCAAACTCGACCTGGTCATAGGCGTCGTATGGCTGAGACTTTCGCACGTCCCATGGAACACCAGATCCTCGAAGCATCACACCGGTGAAAGAGTAATTGATGGCGTCGGCAGCTGGGACAACACCAACGCCCTTGGTACGGCCAATCCAGATACGGTTGTCTGTCAACATCTCCTCTGTCTCGTCAACGCGGTCGCCAAACTGCGTGGCCCATTGGTAAATGTCATCAAGCAGACCAAGAGGGAGATCCTGTGAAACGCCACCGGGGCGGATGTAGGCTGCGTGCATACGGGCACCAGAGACACGCTCGTAGAATTCCTGCTCGACTTAGCACGTGCACATGATCAATTTCATGCTCTTCATCGACATACCATGAGCTTCTCACGCTCCTCAAAACCCCACAAAAAGGGCGTCAGAGCACCGACGTCCATTGCGTGAGACAGGACAGACATGAGGTGGTTCAGGATGCGCGTGATTTCGGCAAACATGGTGCGGATGTACTTGGCACGAAGGGGAATGTCAATGTTGAGCAGCTTCTCGACAGCCAGCGAGTAGACCTGCTCGTTGGTCATCATGGAGACATAGTCGAGACGGTCAAAGTACGGCAGCGCCTGGAGGTATGTCCGGTATTCAATCAGCTTCTCTGTGCCTCGGTGCAGCAGACCGACGTGCGGGTCGGCGCGCACAACCTCCTCGCCGTTGAGTTCGAGAATCAGACGCAACACACCGTGGGCAGCCGGATGCTGGGGACCAAAGTTGACTGTGTAATGCCGGATCTTCCTGGTGTCTACTTGGTCGTCCTCCTCCGCCCGGGTTTCCTGGGCCGTCTCGGTGGGTGCGACGCCTGCAAAGTTGGAGTCGGTCGGAACCAATCGCGTCCGCTGGCTCTCGTCGACTTGGGCGTATCGGCGGGGGAGCGACGTCGACAGGCACCGCGCAATGGGTCGTGAAGGGAATCCGGATCGGAGCTGGGGGCGGGCGGCGTTCAGGCATGCCCGCTTGGCGGCGGGACCGGCCAGACGCGCAAAAGAGACGGGCATGGTGATTCTGGCTCTCTCTCTACGACGATTGCGGGGCCTCAATGGGCGTGTAGAGTGGAGAGCGAGGGCGTGGCGTTGGAGGGGAGCTTTCCTCGCATCGATGATGCTACCAGATTGAGCCCGCCGCTATTGGCTGTCCGGGCCTTGGCGCCGCCGCGGCCTGCTCGAACTTTTTGTGAAGGCGCAAAGTTACTACCCACCTCCAACTCCAAATCTTGAACTCGACGTCGCAACAATGTCGACACCAAGCGCACAAGAGCTGATGAGGCGCAAGGTACTTATGCGACCCAGACTACGCAAGCAGAAACATTCTAACAGGACTTGCAGACGCTTCAAGTCGGCCCAGAGACTGTCATGAACCAGCAGTCGACCGACTTTCCGGGACATTGGCCGGGCGAGAACCACGAGTGGGACCTGGATTACTTCAAAGAGGTATGCGCAATCGATTATTTGCCAAGCATCGCCGGTGCTGCCATTACACGCTGCGGTTCAGCTGATACTTTGTAGAACTTCAATGTCACTTTTCACAGCCATAGCCCCAACGACACACAATTCTCTCTCACGTGCATTGACACCTCGGTGGCCAACGCGTTCCGCCGCATACTCCTCGCCGAGATCCCTACGCTTGCCATAGAAGACGTCTTTATTTACCAAAACACGTCCATTATCCAGGACGAAGTGCTGGCCCACCGCCTGGGCCTGATTCCCTTGTGCGGCGATCGCGAGGGCTTGCGCTGGATGAAATGGTACTCCAAGCCCACGGAAGAGAACCCGGGCTCGGGCGCACCGACCGACTACAACACTGTGGTACTGAGGCTGGAAGTCGAGTGTAAATGGCAAGAGGGAGGTCTGCAACGAGCAGTCGCGGGCGAAACGGACCCCGACAAGCTCTACGTGGGCCACAACGTTTACGCCAAAGACATAGTGTTTAAGCCCACCGGCCGCCAATTCGATATCTTCTCCCCTGAGGAAGGAAAGGAAATCCGCTCTACCAACCCCGACATCCTGATTTGCAAGATGAGGCCCGGCCAGAGCATAAACCTGAGCATGCACGCCATCAAGGGAATCGGACAGGACCACGCAAAGTTTTCGCCGGTAGCAACGGCTTCATACCGCCTCATGCCTACAATCGACATCACCAAGCCTATTATCGGTGCCGACGCCAAGAAATTCGCGCGCTGCTTTCCCCGCGGCGTGATTCGCCTGGACACGGTTACGGCGGCCGACGTGCAGCAACACGCGGAACTCGAGGGCAAGGAAGGCGAGCCCAAGGCCGTAGTTGCAAACGCCATGAACGACACGGTCAGCAGAGAATGCTTGCGGCACCCCGAGTTCAAGGACAAGGTCAAGCTGGGCCGCATACGGGACCACTTTATCTTCCGTGTGGAGAGCACGGGCCAGTGGGAGAGCGACGAGCTATTCTTGGAGAGCATCAAGCTGCTCAAAATCAAGTGCCAGAGGATCAAGCGGGGATTGGAAGAAATGAACAAATAAGAGACGGTGTCGTGCGACGAATCGGGTGCAAGCATGCATTTTCAAAGGCGTTTCATGGGCATTCATTGGTGGTGGTGGGTTCTCTTTTTTGTTTTTCTTGTGGCTCACATGTCGAAAAGAAAAAAAAGTTTTACGATATCACGGAACAATTTCTTCTCGTCAATTAGATCTACAGCTAATGGCTTGGACGGCCGACACGCAACTTTTCTTCCTTGGAGTTACAATCGGGTACATCATACATTCGTTCAGCATTCTCCCATACTCCTTCTCGTGTGATCCTTTTCAAGGCGCAAGCTGATATAGTACAAAAGCGGTATTGGAACACAAAATATTAGAACAGAAAAAAAGTAAGTTGGACAAGGAAAAATTCATGACAAGAAGGTGGGTATACGCGCTTCGGTTCCTGCGACACCTTATTGAATCATTCAATAGGTGAGACCAAACATGCTGGATAGTCGACTCTGCGAGTCGTGTAGTCGTCCAGCGTCTACTAGATCTCGTCAAGTGCATCATCGCACAGCTTGCGTATGCTCCGAGGGTCAAACCTTGGGCGCCAAACCATCTCTCTTCTTCTCTTGTGCAAAGCTTCTTTTTGATCATCCGACAGATCACTGGGTCGCCAAGATCTAGCCTGCTGCTTGGTGGGCGTAGACAAGGGTGAGGGAATGCCAAACTTGGCTCCACGAACCCCCGTGTTCTCCTTCAGGTTGCGAACACTCTCGAGGTGACCTTGCAGCATATCGACAAAGCTGGATGTGTCGGGTGGAAGCTGGGGTGGAAGTTGGGGAGGTGCCGCTGATTTGGGTCGCACAATTTGGGTCGATATAGATATGAGCATGCCGCTTCTGCGGCTGGATCCTGCAGGAAATTTGGTAGTAGGTGTCGGTTCCACATCCTCATCCTCATCAGGTGGCGTCGGGAAAGAAAGCCTCTGGAGCGCGAGATCAAGATGTTGCTCGCGGCTAATGGCCTCAGACAAGGTGCTTGACGCCGAAGTACGATACGAGACATAGGATGTTGCTTTCAGGCGGCGCAGCCATACTGATTCTTCTGGAAACGTGACCGAGTCGGGCGTGGACGGTTGGTCGTCGTCCAGGCTTGGAGTCGAGCAAGGCGTTATTTGCGGCGAGAGCAGGGCAATGGCAGCACAGTAATACTTTTCGGCAGCAATGAGCTCGCGGTAGCGGTTCTTGAGCGTGGCTTCCCTGGCCAGAATGTCGTGGGACAGCGCAGTGTAGAAATTGAGGTATGCACGGTGCAGGGGATGGGCCTATCAGCTGTCAGTTGATGTTTGATTAGGCCGCGCCGTGGAGTGGCGGCAGCTAAGTAAGGAAGAAAGATGAAGGTTTCACTCACGGTGCTATCCACGTCGGCCAGCAAACGCTCCCCAAATTTGGCGCACTGCGTGTAGTGGCGGCTGATGTACAGATTCTTGAGCGCCTGCATCTTCTGTCTCAGTTCGGCGTGCTTTGGTTCGGCCGGCATGATGCCGAGTATTAATTGTTTCTTGCTTTGGGGCGGTCGTATGTAGATGAAGAGCAGAACGAGGAGAGGAAAGCGTGGCGGGAAAGCAGCTGTAGCCACCCAGTTGCCAGGCGCGACAGGAGCAGGTGGAGAAAGGAGGGGGGCACTTTTATCCAAAGAAGTGAAGTGAAGCCAGCTTCGCGCGATGGGGAGGGGGGGCTGGCGGCAGTTGCTGACGTCGTATAGGCGGGCAGGAGGATAGTAAGATGAGACAATGCAGCGAGGCACGCATATAACACGCAGGATAATGGCCGAGGTTGGCAGCAATGCTCGTTGCTCTGGTTGCAGTCGACTGCAGAGGTGACGCTTCAGGGTGCAGGGGACATGCCTGCTCTCTCTCCAATGATGACAGAAAACGGGGGCTACTGCCAGAGCACCCTAGGACAACAGTGCGAACGGCGACAAGAGGGAGATATGGGCGCCTCGCACACGCCATGGCCCTATATACCAGATGGGCGGGGGCACTGGGGACGGGCACTGGGCCATGTCACTTGAACAGGTGCAGGAGGCGTGCGAGGGGCGAGTGTTTCTGAAGGTGCATGCGTGTTTCACGCGCTACGTATACTTGGCCGTATGCAGCTCGACGCTTACCACGGCGGGCCAGGCACCACAGCAACCAGGGCAAGAGCGGCCAGGAACAGGCACGCGCAGGGCAGGAACAGGCGGGTAGTGCGCAAACACCCCGTGACCCCTCTTCGCTAACACAAACGTTTGCTTGCGGTGGCCTCGCCAAAATAGCCGCAGAACCCGAGCCTGCAGGTGGCTGCATCCGGACGACGCCCCTACTCAAACCTCCGCCGTATCGGTGTTTCTAGTTTTGCCCGATCACGCCTGCGCCCAACTGCCGCCAAGTGCGAGCTGCCGGGGGAGTGCTCGTTCTCATCACGGCACTTGTGTCTGGAGCCGAGTCGATCGGCAGCATTAATGGCCTCACGGGTATATGGCATGACTAAGTGCGACACGCGCGCAGTCAAGCACTCAAGCAGGCAGGCAGGCATGACACAGGGCGATACGTGAATGCGGCAACCGACTTTCCCACCACCGGGCTGATACACGAGAGCTATGAACACATTGATATTCTACACAGCCCGCCCACAGAAGGCACAGGGTGCCACATGTTCGGCATATCAAAGTCTAACCCTCGTCGAGCGCTTAGCCCTCGGAAGCCGCCGCACCAGTAATGATCTCGACGAGCTCACCGGTAATGACGGCTTGACGCGTTCGGTTGTACAGAATCTGGAACTTGTTGATCATCTCGCCCGCATTCTTGGAAGCATTGTCCATGGCGTTTTGGCGCGCAGACTGCTCGCAAGCATGGCCCTCAGCCAGCGCCCAGAAGAGCGAGTTGGCAAGAGCGTACTCGCGGAGGTTGGGGAGCACCTCGTCCTCAATCTCGAACGCAGAGAAGTTGGCTAGGTATCAGGTCAGCACACCACCCACTGCCTTGCAGCACACTCGACATACCGGACTGAGCAATGGCCTCCTCGGAGTAAGCCTCTTGGATAATGGGCTCGTAGCTTGTGGCGTTGATGAACTTGTTGTAGACAATCTTGATCGAGGCGTAGTCGGTGGGGAGCATCGAGATCTGGTCGGCAATGCACAGAGAGTCGGCAAACGTGGGCACGTCCTTTCCGGCACCCGCAAAAGAGAGGACCATGTTCTTTCCGTTGGAACGGCCCAGCTGCGCCTTGCACTTTTCGCCAATGACGGCCAGGTCCACATCCGGGTTCTCAGCGAGCATCCTCCTGACCTTCCTCGACATTCCAGAGTGGATACCACCGCAGAGACCCTTGTCAGAGCTGCAGACAACGACGAGGCTCTTCTTGCCCTCGTTCTCAATTGGCTTGGTCTCGGCGCTCTCGAAGACTTGGTTCGACGTCTGACCGTACCTGCGGGACTCGGTCATGGCCTTCTGGGCGCGGGTGAGCTTGGTCGAGGCGACAACTTTCATCGTCTTGGTGATCTTTTCAATGTTGCGAATCGACTTGAGGCGGCCCTCAATTTCACGGAGAGTGGCATAACCGGCGGCGTTGGTGGCGGTAAGGGCAGCAGGCCTAGATATACAAGTTTCAGTCAGCATTGGATGCAGTTGGCGATGCAATTGATCCGGCAATGGGGGGGTTGCGAGGTGCGAGAAAAGCTGCCAATTGGGGCGGAAGCGTACCGGGCGGCGGCGGCGGCCATACCAGCCCTCAGAGCCGGGCGCGCAGCTCGTGACAGCATCATGGCTACGAATTGAGATGAGTGGAGATGGCGACAGCCGTGGGGTGGTGCTCTTCACTGCTGTCTTTGCTGAGCGGAAGCTGGGTCGGGCAATCGGGGATGCTGAATTGCTTTGCGCGCTAAGGCGCCAAGCGTCACGTGTGGCTCCCCAGCACACAATGCCCAAGTCACCACTCGTACTCGGACATTTTGCGCGCAGATAAGAGCCTGACAACAGTGGAATATTCTATATCTCGCGCTGCTCATTTCGCAGGCCGTCGAGCAGGTCTAGACTCGGTCTGGTGGCACGACTCAATTAGCTGGACATAGGCACGATCGATCAAACGAACAGGTGGCAAGCATGACCCAAGCCTCATGGTATCAGTTATTGTCTCAAGGGAAAAAAAAGCCGAGCGTGCGTCCGTCTTCAGCTCTCTCACTCGCGCTGACAAGCCGTCAGCAGCGTACCAGCGAATGCACCAGTGACGTTGTGCATATAGTAACTTGTAGAAGGTGACGGACCCAGATTTGGTGAAGGCCGAACGACCGTGCGTTGGTGGACTTAGCAGCAGTGATCGCAAGTGGTGGCTCCTTGGGGCTGCGCTTCACTTAAACTCAGCATTCCTCTTTTTTCCGCTCATCTACCGCCCACGCCTCTTCGCTCCTTCCTTCCTGCCCTCCCCCCCTTCCTCCACCATCGCCTCACTCGTACTGCGGGTCTGCTGCCGTCAGGCACGCGTCTCTCCACCATTACTGTCCTCGTACAGGACCGCCTCTTCTGCTTCCGCAAGATCCACCCGATTCGCGCCAAACCCTGCTGAATGCACACGCCCTTCGTACCGCCTGCGAGTCAAGCGCGCGCCGATTGCTGTTGCAATGTCGTCTTCAGGCGACGACACTCCTCTGGTGAGGGGAAGCGACCAAGGTGAGCTGATCCACGAAAGCGCTTTCTGCACGCGCTACGGCTATCTCACTCTCACGCGCCGATCGCCCTTGTGGAATTCTACTCTACCCTCTCACCACCCAGCCTCCCAACACCCTTCCACCCTCGGCCCGCTCCCCTTTGCCTTCATTTGACACAATCCGCACCTCGCGCCCACCGACTAAATAACGCTAACAACAATCGCCTTGCAGCAAAGTCTTCCGCGAAAATCACAAAGGAGGAAGATAGGAAGATGAACGCCGAAATACCATCCAACGGCCACGTGGAGCCTGGCATCTCGATCCGCATGGGCCCTATCGATGAGAGCAAGATGGATGTCGATGCGCCCGAGACGAACGGCAACACCAACGGAAAGCGCAAGGCGCGCACGAGCGTAGCGAACAGCAAATCGTACAAGGATGCAAGCAGCTCAGAGGATGACGACAAGCCTTTGGTATGTCGTTCTGTGCAAATGTCATGCGCAACGTACTAAACTAACGGTGCAGCAGAGCAAGCGACGGCGGACGTCACAGCAATCGAAGCCCATCAAGGACGAGTCTGACTCGGAACTCAGCGACGTGCCTCTCAAAGCCAGGGTGCCCCCCAAGGCGACCGCCGCACAGATTGGCGAGTCGGCAGACTCTGATGTGCCCCTAGCTACGAAGCTCACGAAAAAGAAGGAATCCATCGAGAAGGCTGCCGCGAAGGAGGCAAAGGCGATTCGTAACAAAGAAAAGGCGCCTCCAAAGCGTAAGCAAAAGGTGGAGAGCGACAGCGACGAAGATGTTCCTCTTGCGAAGAAGAAGGCCCCGGCAAAGAAGTCCAACGGCGTCAAGAAAGATGAATCTGATTCGGATGCTCCCCTTGCCAAGAAGGCGGCTCCAAAGAATGCCAAGGCTAAGGCAGCTGCCGCAGCACCAGCAAAGGGCAAGGCCAAAGTAAAGAAAGAGACGGAGCAGGACGAGGAGGCTGCAGAGGAAGAAGACGAGTACCGCTGGTGGGAGGACCCAGGCAAGGGCGATGGCACCAGGAAGTGGGAAACTCTTGAACACAATGGTGTCGTCTTCCCCCCCGATTACGAGCCGCTGCCCAAGAACGTCAAGTTGATCTACGATGGCATACCTGTCACGCTGCACAAGGACGCCGAAGAGGTGGCCACCTTCTACGGAAGCATGCTCAACTCTACGCACAACGTCGAAAATCCCACATTCAACAAGAACTTCTTTGAGGACTTCACTGCCATCTTGGACAAGACCGGGCACGGCAAGGACAAGAATGGCAACACGGTCAAGATCAAGAAGTTTGAAAAGTGCGACTTCAAGCCGATTTTTGAGTGGTTTGACGCTGAGCGTGCGAAGAAGAAGGCGCTCTCGGCGGCAGAGAAAAAGACACTCAAGGCTGAGAAGGAGGCTGCAGAGGCACCGTACATGTACTGTGTATGGGACGGTCGCAAGCAAAAAGTTGGCAACTTCCGCGTTGAACCTCCTAGTCTGTTCCGTGGTCGTGGCGAGCATCCCAAGACGGGCCGTGTCAAGAAGCGTGTCATGCCTGAGCAAATCACCATCAACATTGGTGAGAATGCCAAGGTTCCCGAGCCTCCAGCGGGTCATCGTTGGAAGGAGGTTAAGCATGATCACGAGGGTACATGGCTGGCCATGTGGCAAGAGAACATTAACGGGGCGTATAAGTATGTCATGCTTGCTGCCAACTCGGACATCAAGGGTCAGAGTGACTACAAGAAGTTTGAAAAGGCGCGCGAACTCAAGAAGCACATCGACCGTATCCGTCAGGACTACCGCAAAGATCTCAACTCCAAGATGATGGCGGATCGCCAGCGTGCTACGGCCATCTACCTGATTGACCAGTTTGCGCTCCGTGCTGGTAATGAAAAGGGAGAAGATGAAGCCGACACGGTGGGCTGCTGCTCGCTCAAGTTCCAGCACATTACGCTTCGGCCTCCGGAGACGGTCATCTTTGATTTCCTAGGTAAGGACAGTATTCGGTTCTATGATGAAGTCAAGGTGGATCCTCAGGTGTTCAAGAACCTGAAGCTGTTCAAGAAGGAGCCCAAGACGACGGGCGATGATATTTTTGATCGCTTGACGACGTCGGCTCTCAACAAGCATCTCACCAGCTACATGCCTGGCCTTACTGCAAAGGTGTTCCGTACCTACAATGCGTCCTACACGATGGCGAGGCTGCTCAAGAACATGAAGGCTACTGGATCTGTTCAAGAAAAGGTCAAGGCGTACAATGATGCGAACCGTGAAGTTGCGATTCTTTGTAACCACAAGCGTACCGTTGCTGCCAGCCACGCGACATCGATTGAGAAGATGCATGAGAAGGTTAGTAGTGCTGTTTGCCGTGTGCTATGGGTGATACTGACATGGGTAGATTAATGGTCTTCGCTATCAAGTGTGGAGGACCAAGATGATGATGCTTGACGTGGACGCAAAGATGAAGAAGAGGAAGGGTGCCGAGTTCTTTGAGCGACCAGAGGATCTGGACATGGAGTGGGTCAAGCAACATCAGGAGGCGGAGGTGGAAGAGCTGCGGCAGAAGATCATCAAGAAGTTTGAAAAGGACAACGAGAAGCTCAAGGCGGACGGTGAGCGGGAGATGAAGCCCAAGGAGCTGGAAGAACGCCTCGAAAAGGCTTCGGAACTGGCGGCCAAGTACAAGAAAGAAAACAAGACGGGCAAGGTCGAGGCCGAGGGCAAGGGCCCGACGATTGAAAAGCTCGAGGGCAACCTGGACAAGCTCAACCAGCGCATTGAGAATATGAAGATCCAGATGGAAGACAAGGAGGGCAACAAGGAGGTTGCCTTGGGAACATCGAAGATTGTAAGTGGATGGGATGTGGATGTGGCGTGGAGCGAGTTGCTGACTTTGGACAGAACTACATTGACCCGCGTCTTACGGTGGTCTTCTCGAAGAAGTTTGACGTGCCGATTGAAAAGTTCTTTTCCAAGACGTTGCGGGAGAAGTTTGACTGGGCGATCAAGTCGGTGGATGAGAACTGGGAGTTCTAGGGCCCGAGAACAGCAGGCTTGGCAGGTGGGCATTTCGATTCGTCTTCGGACATATTCATAGGGCTGCATGGGACGTGGACAGCATTATGAGTGGTGGGACTTTTGGGCGATGTGAGGCGAAAAAGCATGGCATTTATTTTATGCGAGTTTTGTACGTGAGTGAGGTGGGCGGAGGGAATTTTTCTGGGGAGATATTCTGCATGACGAGATATATATTTGACATAGTAGGAATGATGTAGCGTGCCACGAGGGTGGATGGAATAAAGGCCATGTGCTCGAGTGGTGAAGGATGCATATGCAAGTGCGGGTCGATCATGACGGCGTGCAGCTTCCGTGCATGAACGGCGGTTCTTGCTGCGAGGCACAGTGTGGGTGTCCAAGGTAGTCGTCATTGGGGATGGGGGGTTTATACATGTAATATGGACATGGATGGGTTTGGGCGCTTGTGCTTGTGCCTGCATAGCAGCGGGAGGGCATGAGGTATCCAATGAAGAGAGGTCCCACAGGCTCTATTTTTGTGCTGGGTTGCATGGACGCACAGATGACGGGACAAGTTGTGCTGTGTGTGTGTGTGTGTGTGTGTGTGTGTATGTACTAGTTGATATGTCCAAGGGGCCCGGAGAGGCGGCAGGATTGCGTAGGCCAGGCGCTTGTGGGGGGCTGGAGGCGTCTTGGGCGAGTGCATTAATATTCAGTCGAGGCACTTTTTGCAGTGGGATGGGTGATTAGTACCTACTTGGTGGGTGAAATGACGGCCAGGTGATCAGCAGAGACGGTCCGCGGAGCACAGGGGGGGCCACTGGACTACTGTAGATACGACGACGGTCATCATGCAGGTCCGACGTTGAGTAGAACATGACGGGTCCCCCACCCCCCTGGCGGGTGTTTGCGCCTCAACCAGGGCCGGCCTGGCAGAGAGGCCCAACGTCCATGTGCCAGGGGAGGGAGGGGGGCAAGGTGAAGGGGACATTGGGGACATTGGGGACGTTGGGGACCTGCCCCTGAGAAGCGCTTCCTCATCGCCCGTTGCTCGTCCTCGGCCACCCCACCCCCCACTTTGGGCAGTCATGCGGCCCAGTTGTTTAGTCTCTAGACAGCAGTGTGTACATGTGCATGTACATCTGGAGACAAGGTCCAGCACGGCGGGAGCGTGCCGTCCTTTTTTTTTCCCACCGCCCGCTGGACTGGTGTACATCTCCCGCCGCAACCGCCTCGCGCTCGCCGGCGGGCACAAAGACCAAGGGGCCATGGCAATGCCGTCAGAGGCCGTGTGACGTGATGTGATGTGACGGCCCGTGGGCACTATGTAGGTAATGCCGTATGGGCGCGTGTCTGCATACAGGACATGGATAGGGTAGCATGTAGCTGGTGCTGGTGCTGGTGCTGGTGCTGGCTAGTCGTGGGGGTGAGTTGGCGTCAGCCACAAGTCCAAGTGCATGCTGCGCTCTCTCCGCCCCCCCAATACGAAATGTCTCGCGGATGACTCTGGCTCGCAGCAAAGCGCTCCTCACACTCATCGGCCTGACTTGCCCTCGCCTGCGGGTCAATGAGTCGCATAGTGGGCCAGGGTTATATGACATCGTTGTTGTGCCGTGGGGACCTACCCTATGCTGCGACGGCCGCCCTCTCTCCCTCTGCTCCCCTCGCCAGTTGCCGCCTCCTCCCCCCTCCAGCTCACGCCCACGCTCACGCTCACGCCCACGCCCACGCCCGCGACCATCGCGACAGGCGCCGCACGCGCACGCGCACACGCACACATACGCATCCAGTACACATAGTCACATATACACATCCTCGCCCGCCCCATCACCACGCAGCGGCCACTACCCAGCGTCCTTTTGTCGGTTGAACTACTGCAACCAAAGGTCTGAGCGCTGAGCATTGAGCGCGATCCGCAACGCTCAATCCCCACCCCCGATTTTGACTTTACAAGACACCATCCGCCCACTGCGCCGCCCCCAAATCCCTCGCAGCGACCTCGTTGCGCGCACTCTGTAGAGGCTGATCAGAACACCCCTCTTGCCACGCCCACCATGGCCTCAGACAAGCCTTCGGTCCTGATAATAGGCGGACTGGGTAACGCTGCCTTGCCCACTGCCACTGCCACGAGACACGACGGCTAACCACGGCGGCCTAGGCTACTCCGGACGACACCTTTGCAAGTACCTCCACGACAACAACCTCGCCTCACAGATTCGCATCGTCGACAAACACCTGCCCGAGCTGGCATGGCTTGCACCAGAGTTCAAGGAAGCATGCTCAAGAGAGCGCTTCATCCAGGCTGACGCGGCGCAAGAACGTGCGTATCCCTTGCCCAAGCATCTCCACGCACCCACACACACACACACACACACTCGAGCAATTCGACGCTGACTCAACCCCGCAGGTTCTCTTCCTCGCATATTCGACCGTGAAGAAGAGGGCGAGTTTGACTACGTCTTCAACTGTGGCGGCGAGACTCGCTTTTCCCAGGAAGAAAAGGTCTATGAGCTGCGCTCCTACGGCCTCTCCATGGCCATCGGCCGCGAGGCTGCAAAACGCAAAGTGAAATGCTTCGTCGAGGTCAGCAGCGGCATGGTCTACAAGCCCGAACCCACACCCCGCAAGGAGACGGACAAGTTGAAACCTTGGTCAAATCTGGCAAAGTGGAAGCTCAAGGCTGAGGAGGACCTGGCCAAGGTCGAAGGCTTGAACCTCGTTGTTATGCGCATGGCCCATGTCTACGGCCCCTACACGAGCAAGTTTCTGAGCACGGCGCTGTGCATGGCAAGGGTATACCAAAGCAAGGGCAAAGAGCTGCGTTTCCTGTGGAAAGAAGACCTGCGGACAAATCTGGTCCATGTCGAGGACTCGACAAGAGCGCTGTGGCATGTTGCGCAGTGGTACGTCAAAGGACCCCCTGCCCGCCGGCCAACGCCAACTTTCAACATTGTGGACCATGGCGATACTAGTATGTCTCCTTTTTGTTCTTTTTTTTTGCCTCGATTACTCACATTGCTCCTAGCACAAAAACACACAGCACAGATCATAGGCGAGATCTTCAAGATCGAGACGGGCTTCCACGGCACACTCATCTCGGCCTTTGCACGACTAAACCTCGATCATGTTGTTGACGATGTCAATGACGAAACGCTGGACCCGTGGGCAGATCTGCAAGCAAAGGCCGGCATCAGTCAGTCTACACCGCTGACACCCTATATGGAGAAGGAGTTGCTGAAAGATGCTGATCTCTGCTTGGATGGCAGTGCATTCGAGCGGGAAACGGGATTCACGTAAGCTGATAACTCCCTCACCGTGTCGTAATTGGCAGACCAACCACTAACCCCGCATCAGATACAACGTGGAGCGGATTACCAAGGAGAAGGTGGAAGAAGTTATCGAGAGCTACAAGAGGATGGGCTGGTGGCCGTAGCTTTACCGCCCCTCGATCCCCTCCCTTAAGCCCTCAGCCTCTTTTGCCATATCACATTCCAACGATACCCTTTCTTCTTGCCACTGACTCCTTCCTTTCTTTGGCCATCTCTCTCTCCACACACCGCCTTGTTGTTTACTTGGTGTCTCACAGCTCAAGTCATTGCAACTCCCCGACTTTATATCTCTGCTTATACCCCTCATCTGTCTGCAACCAGCCAACCGTTAATGAAAATCACAAAAAAAAACATGTCACAAAACTTGTCTTTTTCACAATAACCTGCTTCTAACCTCCACTACTCTCTCTCTCTCTCCACTTTAGAGGTGGTAGACGGCACTATCAAAAAAAAATAAAAGGAGCGTGGGGGGGGGAGGTAGGTGCTCAGATATTCCAGTGCGGTAGTATCTCCGAGCAAGATGACTTGTGTTCATTCCGGAGGTGGACTTTATTCAAACCTTTTTGGAGGAACATCATGGGGGGGGGTTTTGTTTAAAGGGGCGGTATCTCGATTCCTCTTGATTGGGTCCTCGAAATGTGCTGGTTGACGTCTTTCATCATAGCCATCTATTGCGATATTGCGCGGGGGAAGGGGGGATTTGTATGCATGTACTTGTATGAAGTCTATGCATAGTCGTAGTAGTAGTAGTAGTAGTAGTCCTCTCCTCTTCTTTTTCTAGGGAGCTATCTGATCGAATCTATTTATATCCCGTCATGTCAAGTGCAAAAACTAATGTTTATTGTTGTTGTTGTTGTTGTTATTTTCTGACTGTAGTGAGTTCGCGGTAATTGTCATCATACTGTTGCTCGATTCTGATTCTGATTCCCGATTTCCATTTCGACCATGGTGCTGGAACAATGGCCCATGTAAGTAATATCCTTGCTAATGTAATTTCCAAATCTCAACCTTACGTACATACATGTGCATTGTCCGCCCACTCACCCGGGATTTCGGCATCATTCTTTTCTTGGGCATCGTATTTGCCAGGGGGGTTGGGGGTGTGTGCACTACGGCATGACGAGCAGGATAGCCGAGATAAAGCCAAAGTGTTCGCGCGGGAAACGCAATCAATTCTAGAAAAAAACGCAGATCCCTTCTAGTCCCTTTTTTTTTTCTTTCGTTCTTTCTTTCTTTCCAAGTCAGCCATGGGACATGAGACACACACAAAAAAAAACTGGAGACATAATGAGTTTGATTGGGCCATTTCCCCAGCCTAGGGTACTCTCTACATTGAACGAGCCTGACTATTGCACACTTATATGTAACATTGGACGAACTTGGCCGCGGGATCCTACAGGACGCTTATGCCTTCTTGGAGACAATCTCTAGAAAGTTTGTTAGCTTGTAGTGCTTTGCGCACGGTCGCATCAAAACGTACTCTCAATGTCAGTGACACTCTGGTCAAGAATCTGCTTGAGGGTCTTGGGGTTGTCGAGCTCCTTCTCAATCTTGGCAATGATGGACTCGGCAAGCTCGCGCTGCTGCCTCTGCTTGACTTGGCCCTCGTAGCGGACCCAAGAGTCGAGCACAGACTTGGCCTCGGCGGCAACGGCAGTCTTTTGCTCGAGCTCAAAGGCCTGGGCCTCGAGCTGGGCAGTCTCCTGTGGGATAATGGTCAGCCAACTGCCCCTCCATGTCCAATGTCCAACCAGCGCACCTTGGAAACCTCGAAAAGCGTCTTGGTAACGTCAATGACGCTGCTCAGGTCCTGGACGCTCTCAATGCGCTGCTTGACAGCCTGGGTGTGGTCCTGGCGGGCAGAGTTGAGGATGCCCGAGATCTTGTCCACCTGCTGCTGCGCATAGTCTCCCCATGCCGGACCGGCGTACTTGGCAACGGCCCAGAAGATGGTCAGCAGAGAGAGAGCGACAATCGACTCCTCGTTGACGACGTAGAGCTCGTTGCTGATGGCCGCGACCGAAAGACCGGCTCCGGCGGAGAGCACGGCGGCCTTGGTGAGGGGGCTGTTTCCGGGGACGGGTATCGAGTCGAGGACGGACTGGGCCTTCTTCTTGGGGTCCTCCTGGGGCAGGTTGGAGTTGTAGCGGGCCTGCACGCTGATGGCGCGCAGGGCGCGGAGAGGGAGCGCAGGGCGGAGACGGGCGGCGCCTGTTGTGCGTGAGTATAGGGGCCAATGGCATCGCATCTTCATCTGACAGCTGCTACTCACCGACGGCGCTCCTTGCAAGACGTGAGGCCATGGCTGTCTGATGGGAGGGTGCAGATGGGGGGTGCTGGTCGTCGTCGAGAGCTAGCTTTTCGTGATGTTGCGTACCAAACCTGAGCCAAGCACCGACGCCGATGCGCTAACCGAACTTCGCCCGGGCGGGACCTCAACTTTTTGGACCGTCAACTTTTTTGCGCCTGCGCGCGTCAGTCGACACCACACTGAGAAGCAAGGCCAGATGGAGATGCCGGGCACAAAAGCAGCAGCAGTAACAGCCATGTCTGGCGCCAAGAGGAAGAGAGACGCAAGCAAATCCGACCGTGGCGAGTCCAAATCCAAGAGCCGGCGCAAGTCCTCGTCCAGCGACGACGGCGAAGACATCCAATCCGAAATCGTACAGCTCGAAGCCCAGATTCTCGAATCGCGACGCCACTACAACAACATTGCCACGCTTCTGCAGCGAGCAAAGCAATCAGATGCGGAGAATGAGGGCCCCATCCTCGCGGCTGTTGCCCTCTGCCGAGTCTTTTCGCGACTACTGGTGACGGGCGACATGGTGAAGAGCAAGGGCATGAGCGAGGCAGAGGGCGTCATTGTCTCGTGGCTGAAAGAGCGCTACCGAGAGCTCTGCCAGGTCCTTCTGGACGACTTCCTCCGCAGCGAGCATCCCCCCAAGCAGTCGGTCGCCCTGACCCTGCTCATGCGATTGGCCAAGGAGGAAGCAAAGTCGCAAAAGGACTACAAGCTTAAGCATGGAATTTTGCCACGCCTTGTTGAGGTGCTGCTCCGTCTCCCCTTGGATGATCTGAACCGCGAGGAATTCGCAGAGAAGTACCTCAAGCAGTTTGACGACATTCGATACCAGACATTCCAGACCATCAAGTAAGTGTATACATCTTCGATGGCAATTTTCTACTAACATACGTAGAAACACACTCGATGAAGACCTGGATATCACCACACGACAGCTTGTAGCTGCAAACAGCATGTCGCTGCTCTCGACACTCGGCGAAGTCCCCAAATCCAAGGCCGAGATCCAGAATTTTTACATCGAGGTACAAGGAAAGAGTCCAATTCCATCCCTCCAGGCATACAAAGAGAAGGCTCAAGGGGCATGGTTGGCGACGATGCGCACAGGTCTTTCCAAGGAACAGCGAAAATCCATCTTGACCACCTTCTCCTACCAGATTGCGCCTTGGTTCCAGCAACCGGAAATCTTGTCCGACTTTTTGACCGACTCATACAATGTGGGCGGTGCAACATCGCTCCTTGCTCTGTCTGGAATCTATTACCTCATCTCGGAGAAGAACCTAGACTATCCTTCTTTCTATGTTAAGCTCTACTCACTCCTCGATGAAGGCCTATTACACTCGAAGCACCGGTCGCGCTTCTTCCGCCTCCTGGACACCTTCATGTCTTCGTCTCACTTGCCTGCGACTCTTGTCGCCAGTTTCATCAAGCGTCTCTCACGTCTAGCACTTCACGGACCTCCAGCCGGTGTTGTCGTCGTGGTACCCTGGGTCTACAACATGTTCAAACGGCACCCTGCCTGCACATTTATGATGCACCGCGAGATCCGGGACCCGGCATTGAAAAATGAAGTGGAACAAGAGGGCATGGACGATCCATTTGACATGGAGGAAATGGACCCTTTTCTCACCAATGCCATTGAGAGCAGTGTGTGGGAACTGGAGGCCTTGCAAGCACATTACCATCCCAACGTGGCTACACTGGCCAAGATCATCTCGGAGCAATTCACAAAGCGAGCATACAACCTAGAAGACTTTTTAGATCATTCGTACACTGCAGTAAGTTTGGCGCTCCCCCTTTTTTTTGTTATGTATTTCTGTACTAACAGCTCGTGTGTAGCTGCTCGACGTGGAACTCGACCGTGATCTCAAAAAGGAGCCGGAAATCGAGTTTGAAATTCCAAAGCGCATCTTGACTGCGGACGAGGGGCTGAATCCGTTGGGTCAACTTCTCACACAAGTCATCGAGGCGAGGTGATGTGATGGGGGGAGACAAGTTGGCTCAGAAGAAGAATGATACCCTCTGTTTGTTCAATGATGTGTGGATGATGTGCTGGACTAATGTTTCTCTCTCATGATATGCGGGGGTATAAGGTTGGAAGACCCTATGCAGCAATCCACAGCCACATGCACTCAACCGGCTTCAATGAACAATGTCCCTTGGTTATCCCTTCTTCTCTACCGCAGATATCGTCGTCATGGTGTGATAATTCGGCAAAGGCAGTTAGTTGTGCGCAGGTTTTTTTTCATGCATTGCAGCATTCTTTTCCCACCCAAGGTACTACGTATGCATGCAAGTATACATGCATGCAGCTTCTTCCTGCACAGTCACGTACATGCATATTTATTATTGTTTGCTAACGTAAGACCATATACCGACGCAGAAAGCGCTAGAAGAAAGAACCGACATTCAGATGGAGATGCTAAAAGCCTAGATACATACCTTCTCCAGCACAGGTAACTACCGAAAGCATACAGCGGTATAGTAGTAGCAGTAGTACGTTGAGTAGTGTAGTGTTGTCAATTTCTCTTGTTGTCGTGACGTTTAACCTTTTCTTTCTCAGCCGTGTGTTGTACTTAAAAATAGAATACGTTAGAAGACTAAGACAAAAAGCTTCCCCATGAGAATGGCTTTCGCGGGTGCTCGGGGCACACACACACGCGTGACTTGTTGAACAAGAATGAAAAAAAAAGCCAAGGAAATTCTTAGTTCTTATTCTTATTCTTCTTGTCCTCATTTGAGAGTTGGGAAGAGAAGGGAGGGGGGGAAGAAAAGGTTATGTAGGAGGGCTTGTTTCAGAAAATACACATGCACATGTCAGGTACCTGGCTTAGTCCAGCCGACGAGGCGTTTTTGTTTCGAAACAAGGGGGGGGGAGGGGAGTCAAAAAAAAGCCAACGGCAGTCAGGTAGTGAGGGCAGTCAATCGGAAAAGTAATGGAGAGGAGGATGTAACGTTGTGACGGGGGCAGAAGAATGAAAGAAAGAAAGAAAGAGAGAAAAAGGGGGAGGGAGAAAGGAGGAGAGAAGAGAGAAGCCGAGAAATGAGGACGAGGGTGAGAAAAAGAAACGCAGAAATTATGGCATGTTGGGGTTATTTTTTCTTTTCTTTTCCCTTTCCTTTATACTGTTACTGCTAAAAAAACCGATTCAATGCAATAAATCGCACATAGGTCGGGACGGGAAATGCAAGATATGCCAAGGGGACAATATACCTACATACCACTCCGCCCAAGTACGTAGGCGTTGGACTTGGCTAACTTATTAGTCAGGCAACATGCGGTTCCCGAAACAAGACAGAAAAGGACGGGGATTCATGGCAAAGCGAGTAATAGTAGATATGCATCTAAACTGTGTTGGGGGTGTGCACAAGCCGGGCCATCCGCGCTTTGGGGGCAGATGCGATGTGCTGCGATGCTAGCGTGGGCCCAAGTGCTTTTGCTTACCGTCCGAGGGGTTGGGGTCGGGGTCGGGGCCGCCCGCTGCATGTCTCAGCTTGGTGCCGTGGGAGGGAATCTAAGCGATTACGGGAAGCTTGGGACTGGGTGGGGTGGAGACGAAGAACTACATGGCTTGAGGTGCACATAGTCGTGGTGGTGGATGCAGCCTTGGAAATGTCGTTTGCTGGTACACTAGGGGGATTTTTGGCTCCCTGGCTCGAAGCTATTGTCATGCATGCAGGACACGTGATGAGCGATCGTCAGGTACGCGAGCAACCATCCTATCAGCGCACCAGTGCCCCTTTTCAACAAAAGCAAACAGTGGCTTATCAATAGTTTCATCACCTCAACATCACCACCACACGAAACACAGAAGACTTTTTCTTTTGAATAGACGACCACATTGTGGTGTCTATGATGAATTGGTTATTAACCATCTATTAACATGAACAGAACATATATGTTCGGCGTCACGGGGACGTGTCGCATTAAGTAAAGAGTCGTCATGCCAACCTTGAACCACCCCCAGATGCACGCCTTTTGGTCCCAATAATTAAAACCCGGTCACAATGACAATGCTCTCCAAAAAAACTGGTTACTCCATGCTAAGCCTTTAAACAAACAATAACAACCCCAGAGTCGTGACGAAAGGTTGCGGATATACTATGAAGAAGTGTAAAGAGTCGGTAATGTAGCGTATGCTGTGGTGCTTAAGCCAGAACGGCGGCACCGATGGCGAGGACAAGGCCACCGAATGAGACCATGTTACCGGCGGCAGCGCCAGTTGAGCCGGGGGCACTTGCGCTCCTGGTAGGGCTGCTGCTGCTTCCAGATCCGCTGGTAGAGGTGGACTCTTCACCAGAGGCAGTCGATGAAGGGGTGGAGCCAGTGCCAGAGATGATGGGCATAGTGGCGTTGACGCCAGGGACGGGAGTCATGGGGCCACCGGGAACGATGGGAGTAGCGGTGGGTACGACGACAGAAGTCAAAACTGTGGCAGTGGTTAGCATGGTGTGGTCAATGGTAGGGAGTGCAAGTAGAGCTTACCTGGGACGCCAGGAGCAGAGCCAGCGGGGGCAGATGCAACGGGAGCGGAAGCACCTGGGGCGGAGGGAGAGACTCCGGGAACGGGAGCGCCAGAGTGAGAAGCCTCTGGGACGGCCAGGGAAGTGCCCTCGGGAACGGGGAGAGAGACAGAGACGAGGGAGGCAACGACGGAAGTGACTCCGGGAGTGGGAGCGCCAGAGGGGGCACCCGCAGGCGGCGTAGCGGGAGGAGCCTGGATCTGGCCGTCGGAGATCTGGGAGATGGGCTGGATGCCGTACTGGGGAACGGCGGCAACGGCACCGGCGAGGAGGGCGACGGAGGTGATGGAGAAGCGCATCTTGATTATGTGGCGGTGTTTTGGATTAGAGATGGGAGATAGCTGCTAAGAGAAGATAGCGACTGGATGATCTGCGAGACGGATCGGAGAGTGATTAGAAGCTGCTGGGGTGGAAGCTTGCAGTTGATGATGATGATGGGTGTGAGTGAGTGAGGAGAGAGGCAGCCAGGCCACACGGGCGCGTCTATTTATTTGTTGTCGGGTTGGGGTTGCGCCGTGGGCGGGCGCTGGAGCTGGTGAGTCGCAATGGGTGCGCCACTGGGGTGGGGTGGGGCGTGCACGCGAAGCCTGGCAAGAGCGAGGGAGCTGGGAAGGGCCCCCGGGCGGCATTGGCAGGGTGGACAAGCATTGTTCCAAGAATCACCGCCGTGTTTCTTGCTGGGCCGTTGGGCGCGCCTGCTCCGCCAGCTCTGCCCCTGCCGCCTGGAGGCTGGATCGCGCCGAATCGCTGCTTTTTGCGTGCCCTGGCCTCGGCGCCCATTGGCCGGCGCGTGGGGGGTGGGTGAAGGATACTACTCTATCTGCTACCACGCGCCTGCCTGGCACCTAGCCACCACTCGACTGCTGCTGATGCTGGTGCTGCTGGTGCTGCGGCTGCTGCTCCATAGTCCGGCCACCGCAATTGATGGCGGCGAGAAGGCTGGGAAAGCGGCGTGCGGGCGTGCCACGCAATCGCTCGTCGTGCGTGGGTGCAGGTGTCGGTATGGCCGTGCGCAGCTTATCGCGGCGGCGGCCAGCAAACGCCTCCCGCCCCGTCGAGCGGCTGTGCGACGGCTAGTCCCAATGCAGCAGTAGTGCCAGCATACCCTTTGGCTTTGTGCTCGTGCTCGGCGGCCGTGGGCTCGACCCTGGCCCCGCCCGCTTTTCTTTTCTTTTCTTTGCTCGCGTCGCTGATCGTTGCCCCGACCTGTCGTTGCCCGCCGCGGCCAAAGGCGTGCTCTCGCTCCAAGTCGACCATTTGCATATGCAGCATGAGTCTTCTTGACCCCGTCGTGTTTCGCCTTCGCCCGCCTCGCTCTCCACCCCTCCCTCGCTCTACTAACTTTAGCAGCAGCAGAGCCACGCTGCCACGCCCACGGCTTGTCATCTGCCATCATCGCCAACCGCTTCGTTTTTCGGTTTCGCCCACATGCCACGGCCCGTGACAAAGCGACGCGTGTCCCCTTGCTCATCAACCACCTCCACAGCCTTCCACCAGCCTCACCGCGATCCAATTTTTTTCCTTCCCCTGCATGCATGGCTGGATGGCTACGCGCAATTGCCTGTGCCCGTCCGTCCTTGTCGATCCCCACAGCCTTTGGCCTACCGCCCTCCATCTTTGTTTGTTTGTCTGTCCCGTCCCAACCACTCTCCCCAGCCCGGCCCTGCCCTGCCCAGCCAACCTACATATACATACATACTACTGCATGCTGCACGCTGCGCACGAGCAGGCGTTGATTCCCCACACGTGCAATCTATCCAAACAAGATGCAACATGCATGCTGTACCTACATTACGGCGAAGAGGCCAAATGCAACCAAGCTCACGCCACGTCTGCGCACTCGCAAGCGGTCAACCCTCTTTTACTAAACTCGTTTGGTGCCCTTCGTAGCCTGGCCGCGATAACAAGGCGATCATGACGTCTTCTGCCTGTTCCTCTCTCCATCTGCGTCGGCCTTGCCAGATTCGTTGTCAAATGCTGATAGAAAATTTTCCTCTTATCCTGGTTCTTCTGCAGTCGGACCGCGCGTTGCCCATGATTGTTGGAGGCGGAGCACCAAAGTATATCGTAATCGCGGAAGCAGCCACAGCCACCGACCCAAAGACTCTTGCAGAATAAACATGACGAAACACGCCAGAGAAAGAAAAGCAAGCGTGTTCGCGGCCATTATGCAACGCTCTTTTTTTTGTCACTTTCATGCTATAGCCTCCTTAGCCTCCTTGCACTACTTACCACCTAGTACTTGCACTCTGTTGCCTACGTACTAGTAGTTTTTTCGCATCACACCATTCCTCATCCACTCACTGTCTAGAAAATTCCACGTAGCACCATGTAACCCCATCGAATCTATCTCGCGCAACTACGGTTCCTTCCGCGCCCCTCCCCAAGTCCGCCGCCGCCGCCGCCGACCCCGAGCGCCGCGCGCCAAACCGAGCAAACCGAGCAAAGCACACTTAGTCATTGCGCACCCCGCACGTCCTCTGCTACTCTACATTCTACACCGCACAATGTCCTGGTAGAGGATTCCAGAAAAGAAAGAGGAAAGAAACAAGGAAATATACGTGAGCGATCGAGTGGTATTATCGCATTTTCCCATTCGAGACATGAAGTTTTCACCTACTCTGGCGGCCGTTCTTGCGCAATTCACCGCTACTGTACAGAGGTGGCTTTCAAAAGTTCTTGCTAAGGCGCGGATCCATCGGACCGAATTCTCGTGATAACGTTTCCATTATTTACTTAGCGTGCAAGAAATAATGCCTAATATAGTTAGTGTATTACTGTAAGTGTATACTTTAGTAGCTACTATTCTCTCCAAACTTCCATTTTAAGGGCTTTTAGTTGCGAATATAGTATAATTCTTAGTCTTCGGCTATATTTTCGGTGGTAACCAAGGAACCCCTGTCAGCAAGAACTTTTGAAAGCCACCTCTGTAAACACGGCTACACGGGTATAGCTTTGAGAAGACGGGCGTTGCGAAGCCAAGCGAACAGTGCCGGCAATACCAACATATACTACATAAATGCAACATGCGGCATATGTGTATGTAGGTAGAAGCCATGTACTCACGTAGCTTGTGTCACACATGTTGAGCTTGGCTCATGAAACGGCGTATGCAGACAAGAAGCAAGACCAACACGAAAGAAGAAATGCAGAGAAAAATAAAGACAGAGAAAGTAAAGGAAGAAGGAGAAAAAACCCCGCATATTGGTCCAAAACAGTAGTGGTAGTGGTAGTGCAACCGCGATGCATGCCCCCCCCCCCGGATGCGCCCGTTTGCCTGCTAGTAGCAATTTAGGGCTGGTTGGCTGCGACACCTACCCAGGTGTGGGTATACTAGAAGCTGCATCAACTGTACACTAATTTTGCACTACAATTACCCGCCAACGCTAAGAGCGTGGAGATGAGGTTTGGCGCCCTGGCGTCGCACAACAGCTAAGTACACAAGTTACACAAGTAACTCGTAGTGATGGTTACAAGGACAACCCTCAACGTTGGCGAGCTGCATGGGAGCACAGTCAGCCGCCGTCGTCCTTGTCCGCCTATCAGGGCTTAGTACATGGTATATAATATTTTACCCAATACTAGTAGTATATTGGTTGCTTCTGCACATGGCCGAAAAAAAAGGAAAACGAGAGAAAAAAAGATAAGATGAAAAGAACAAAGTAGATTCTCTCCACTCACACTCCCCCACAATGCACACCCTCGCTTTTGCATGCGTTGTACACACATAGACATAAAAGTCAATGGAATATTGATTGGCTAGTTGACTGACTGGCTGGATGCTGGATGGATGGTTGGTAGGATCAATAAATCCATGTCATGTAACAAGCAAAATAAATCCCCCCCCATGTATTACCCGCCGCGATTTTCCCAGTAGACACGCATGCATCCGTCAAGCAAAAATCTTGTAGTATCCCATGTTGATACCATATCGCACCATCCCCATCTCTCGACTATTAAAATGCACCCAATTATGCGTTTGAGCGCGGGGAATCACAATGAAAAAAAAACAGAACAAAATTACAACAAATCTCTCTGACTGGGATAGAATTACATTCTTTTGTACTCCAAGGAAAAACCCTACTTCTACATTCATTCCCCTTCATTGCGCTTCATTACATTAAAATCAATTCTTTTCTCGGCTGATTTCATCCGCCGACTCACTGTCCGCCATGGACTTGGGCGCCATCATAGGCTCAGGTCCTGTGGGAGTGCCCGGTGTTGTGCGCTTGAAGTAGTTGTGCACGTCCTGGTGGTCGTCCTCATCAGCCTCAGCGCCCTCCCAACCGTTCTTCTCCGAAAACTTGTGTTGCTGGCGCTCGACCCAGTCAGCGCGCATCTCGTCAATCTTCTGCTGGTAGTCGAGCTTCGCGTCGTAGCCCTTGTGCTGTCCACGGAAACGCTCCCACCACGAAAGGTGCTTCCAGTGAATGGCAATGCCGTGGTACTCGTTCTCCTTGCCCGCACGAATGTACGCCCAGCGACGCTCCTGCTCCTTGAGATCGAGACCAGTCGTGTCGGGAAGGAAGAGGAGGGTCAGAAGAGCACCCGCAAGACCGAACCAGGGCACAAAGTAAAACTTGGTCTGCGTGTCGATGTAGTTGTAGAGAACGGCAGCGAGCAGTGCACCAGCCTTGCCGCACGCGGCACTGAATCCGTGGGCAGTGGCGCGAACGGGCGTGGGGAACACCTCGGCAGCGACGAGGAAAGTAACACTGTTGGGTCCGAACTGGTTAAAGAACGAAGACAGAAAGTACATGGCCTGGAAACCGTGAATATGTTCAATCGAGGTAAAGTAGTTCAAGGCGAAACCCGGGACGATGAAGAGGACAAAGTCAGCCATGAAACCGACAATCATCATCCACTTGCGGCCGTAGAGCTTGTTGTCAATGAGCATCGACGCGAGGTAGTATCCGCAGAGCGAGACACCAACGTTGATCAGGTTGTACAACCAGTCGACCATAACAGACTTGTTGCCAGGCGTGATGATGCTGATGAACTCGTTCTGGAAAAGCTTGTTGCCGTAGAAGAAGACATCGTTGGCGAACCAGGCACCCGCAGTAGCCAGAACACGGGGACCAAAGTAGGTAAAGGTGAGCTTCAGCGACTGGACGTCGTATCCGGTAACGTTGGACTTCTTCTTGGACAGCATGAGCTGCTTGGAAGCCGACTTCATCTTAAAGTAACGGAAGTAGACGAGCCAGAGTGTTCCAACAGCGGGAATGGCGAAAGAAACACGGTAGGTCCATTGCGCCAGGGTCTTGGAGTAAGGCGGCGACGATCCGCCGTGGAAGATGAGAAGCAGGATGATCAAGATGACCTGGTTGAAGAACTGGCCCCAACCCTGCATCAGGAAGGCACTGGTGACTTTCCTTCCACGGTGCAGACGGTCGTCCTTTGTCGAAATCTTTCCAGAGCCGACAGCATTCTCCATGCCGGCGGTCGCAGTCATGGGATACTCGCCTCCCACACCAATACCGTAGAAGAAGAGAGCCCAGACATAACAGATGACCCAGCCGTTTTCGGTAACACCCCAAGCGGCAGTAAGCATCAGGAGACCGATGAACATAATGGTAGCGTCCTGGATGAGACCGAAACGGCGGCCAAGCCAGTCACCAATAACACCGACGAGAATCTGGCCGACAATGATACCGCAAATCTCCAGGTAATCAATAGCCTGAAGCCATGTCTGGTCACAGGTCTTGTGGTGACCCCAACAGTCAGGGAAAGCGGCCTTGAGCAAGGGGCGCACGTTGCCAATAGAGAAGAGGACGTAACTGGGAAGAGCTGGTCAGCATAGGTTGGATCGTGCGCGGTCACATGAAACTCACCCTTCCAATCCAAGACCGGCACCAGGAATGACACAGGTGCGGAAGTAGTGACCTAGAGGGGCGAGCGGGTCGTTCTTGAACATGTTCCAGAAGTAGCTGGCCTCAGCCTTTGCTTCCTCGGCGTCGACATGTCCAACAAACTTGATGCGTTGGCCGAGGGGCATATCGGCCCAGTAGGTTCCTTCGGCATTGTAGAGGTCATCGGGGTGCAGCAAGGCATGGAAGACATTGGCCTCGTTTGCGCTCATGTCGTGACGGATGTCGATCTCCTGGGTGGCTTGATGCTGGCCAGTCATGTTGGGGCCATGGGGTGCGGCAATACCATAGTCCCTAAGGGACTCTGGGGCTTCGACGTTGTTGGCCATGGCGGGGGGTAGGGCAACGAGAAGTGTCGAGTTCTCGTGGCCACCTGCTTCTTGTAGCAAAGAAGAGGAAGAGGAGGAAGAAGAAGCCCAGACAAGCTTTGCCCAGAGATGCGGGACTCTGCCAATGCTTATATGTGCCGAGATTGCAGTCGAGGCGAACCGATGGCCCGAAAAGAGGTATGGGTAATTTGTGCTGGACCGTATTGACTAGTCCCACGCAAAGGGCAGAGGAGTACCACGTTGAAGAGCGAGGCTTCTGAGTGGTGGGCGGTGATCTGCAAACAAGGCCTAGTAATAAGACCGGAGGAGCCGATGAAGAGACTATCCCGGGACACCCGTATGCGTGGGGTCGCTGGCGGACGGCGTCGAGACAGATGGCACACGCTACTCAGGCCTGGCGATTGCCGTGGCAGCTGTGGACTCGAGGGTGAAAAAAATAGCGAGGTCCGGCGGGGTGGTGGTGGTGGGCCGGGCCAGGACACGAGGAGAGCAGCACGCAAAGGGTGCGCGAACTCGAATAAGCAAAGTTGGGCATTGTAGCAGGAGCCGAGGCGTAGAGGTTATAAAGGGCCAAGCGAAGAAAATTCTGGTGTAGATACCGTCGCTTCCGATGGGGGTGGAGAGTCGAAGGCGAGGATGCTAGCTGCTAGGGTCGCGAAGACCCACCCAGAGCGGAAGGAGCTCACACGACAGGAAATGCAGGCCTTTTTTTTTTTGCAGTGCCAGCAGCGCGCTCCCATTGGGCGGCGGGGGGAGGCGAACGGGGCGAGTGCATGCACTGGGCCAGTTGCGTGCCTATGCGCCCCATTTCTGGTCTGGCCGCATCGCACGAGACCCTGGGTGCGCGCTGCTCGTCCCCCGGATTTGGAGACTTGGATGCGTGTTGCTGGGCCGTCGCAGTCTCTACTTACTAGCACCAGGCGTGCTGGCGACTCGGAGCGCGCCCATGACTTTTGTTGCCACAAGCCTCGGCGGCGGCGCGCACAAGCACCACCAAGCAAATGCTCGCAGCGCGGCATTGAATCCTCGACATTCTTGTTGTGCGCCGCTGACGCGCCGTGGGCAATGTGTCGCCGTCGCCGTCGCCCGGTGCAGCATAGGCAACGGAGCCTCGACGCAGCACACATGGCCGCGCGCAGCCAATCACAGCGCCCGCACCGAGGGCGTGCTTGGATGAATGGCTATGGCGGGGTCCAGGGCACCGGCCAAGCCAGGCCCGTGCTGCTCGCTTGGCGCTGCCCACCCCTCACCACCGCTGCCGAGTATCCACACCCACCTCTCTGTCATCGCACCTTTCAACACCACCTGCGGCCATAGAGTGACATCGCGCCGTCGCCAGCCGGCGCCTTCAGTGCTCAGCACAGGACTTGCTTCCATTTCCAACTGCTTACGCCCGAGCTATCCCTGCCCGTGCGTGGCAGACACCAGGCCCACGCTCCGGCTTACCATTGTCACGCTGTTCGTACATTCATAAGCTCGCGGGGTACCGCCGCCGTTGCTGCCATATTACACATACACACATACGTACGCAATACCCCGACACTGAAATCTCTAGCCCTGCGTTTGCTGCTGCTCCGGCACTAGGGACATGGCCCTTGCCACACACTGCCCTGGGTCTATGCTCCAGTCACCTCTCCAGACGCTCCCATGGACCCTGGGACCCGTTGACCATTCGCCCGCCGAAACTGGAGACGTGCCGCGGTAGCGACGGGGGGAAACCACTCTGATCCACCGCCCCATGGAAGAATGCTCCAGCCGCAAGTGGAGCGGCCACAGCCTGACCATCTCCATCGTGTGGCTAGTCAGTCGTCGGAAATCTCTCACCACCGTCTTCAATGCATGCCGACTTTTCACCCGAGATACTGAGCGTTTCTCGATACGAATTGGTATTAACAGTCATCTAGAATAATATTGTGTCTTGCGTAAGAATGCCATCCAGTGGGGGTGAGTATTACAGACTTGCTCCGTCATGTTGCCGAAACGAAGAGCCGTGGATATGACGAAAGCAATGCGAGAGACATGGAAACAAGACGGAAACAGTCAGCCGCCAAACAAAAACCCCTGCGCTATGCAAAAATCCACCCATTCCGCGGAACATGATTATATATCAACATAGGAAAAAAAAAACTGCATGTCGGCTCCAGAATCCGTGGGACTCAGTTGAGCCAGTTCTGCCATTGGCAACGACAACCCCCAGTTCCACCATCAATGGGCCCGGTGGCGTTCTCTTGGCCCTGGGTCCCTCTGACCAGATTACCTCCGAATCCTCGGTCTTCAAACTGGAAAAACTTTTTCGAATCCTCGTTCTTGATCGTGCCGTTATCCTCCATCTCATAGCAGTAGAGGTTTTTCTTCGCAGCATCTCCGCCGTGGCGGTCAATGGTAATGGTGACTGGGTAGGGAAAGGTGCCTGGTCGCTTGAATGCATCCGCCGTGCTAGACGTGGAAGCAGACTTTTGCAGCAATGGCTTGCTGTCTTTGCTGCGCGTCCAGATCTGTACCAGGAACCGCGTCTGCGCGTAGGTGCATCTCAGCTTGGCTGCATCCTTGGTGCTTCCTCCATCTGTATCTGCAGGGTTCCCGCCACGGTTGGTGCCGTTGATCTGCTTGAGGAAGATGGAGCGATCGTAGTAGCTGTAGAAACCGTAATGCTCATTGTCTTTTCCTCGGTTGTACAGCCGTAGGGGTTGTGCAGAAGGGTAGGGAAGCAGATTGGCAGGGGCGGCAGTTCCATCAGAAGCCAACATGGGCGGAGGTATCACACCAGTAATGTTGGTAGGGTCGGCTGGATCAACGCGCTTCGCCAGACGCGGTGCGCTGGTAGAGGGATCTTTCATGCTGATCAACAAGCCAGTCTCTTCGCCTTCAAATGGAGCCGAATTTCCATCCGTCGTCTGTCCGATGAAGCTCATGTCCGCAGTTGATGGAGGTGCCGGCGATGGCGAGGGTGCAGCGCGCGCATGAAGCAGCGACCGAATCAAAGCTCCAGCTGATACTGGGTTTGCGGCCCTTCTTGCGCGTTGAGCCTTTGGCAACTCGGCGACACTACCGTTCTCAAAAGTGATTTCAATCTTGAAGTTGGGCTGATCCGGCTTGTTGGGTGCAATGGATTGTTGCTGTTCTTTGGGCAGCGCACAACTCCATAGTGTCGTGGGCGCGACGCAACCGCTCTCTTCTTCTACCACTTCAGGCTGCGCAATGGTCAAGACACCAACGGGCATGGGTGGGTAGTCTGTCCGATTGAGCCACTGGTTACCGACATCTCCGCTTGGCACGGTTGCTGTGGGCTTGCTATCGTCATGACTTTTCCTCGTCACTACCACCACGACTGGGATTATGATGGCCAGCAATATGAAAAAGACCAAACAGCAGCAGCATCCCCAGAAGCATACTCCTCTCTTCTTTTTCTTCTCTCTGACCTCACCGTGCTGGTTCTGCTTCTTCTTCTTCTTTCCAAATGGCCACATGCTTGCCATGTCACACACTTTTCGGTGTTGCTTGCGTCCTTTGAGATCGTGGGAAGATGCGTGGGAGCTGGAACGACTAGCATTGTCGTAGCTCCAATGTGAGCCTTTTTGGGCCACCTTTGGAGGCGGAGCAAACACGGGCAAATTCTGTGACGAACTGTTGGCGTTTGTAGTAGAAGAGGTCATGGCGTGTGGTTGTGCTGCTGGCGCTGAGATGTGCACTTGCTGGATAGTTGGTGGGTAGTTGGCCCGGACGGGCTGGCTCTCTACCAACGGTCGCCTGTCCTGCAATTCAATATTGACATTGATCTGCTGTGGCTCCTGGACCTGGCGAGGCATTAGGACCGTTCCAATGGCCGCTGTACCAACCACTGGCGACGCAGACATAGTTGACAGAGGGGAAGTGACGGCTCGCTGGGGCTCGGGGGGTGTTTGGTGGTCACTGGGCTTTTCTGGCTCAGACTCCACTGGAGCACTGGCTGTTGAAGCTGCCATTGGATGAAGTGGCGACCTAGGCGGCCTGGAGGGTTCTGCTTTACTCATTCCGTACTGCACGGGTACCTTTGGCACATCTGGCGTCCTGTCGCCATTTGTTGCCGAATCCGGCCATGTTGCCGACTTGGGTGTTGCAACGAATGGTGTGGTGATGACGTTCCACCATCCTTGCGACCGCCGTGGAGTAGGCACCATTGACGTGTCGATGGCCAAGGAGTTCTCCGCCGTCTTTTCGGTCAGAGGTGTAATATCCTCCTCAAATACGGTACCGGTAGACATGATGCGTTCTTTCCGTCTTGAGTCATCGTCCTCTTCGAATGCAGTTCCAGCAGAATCGAGGGTATCGTTTCTGACGTGGGTAGATTGCCTACGCGCGTCTTTTTCGGAGCTGTTTGCTTGGGAGACTCCGGCAGGCAGAGCGGGAACAGGCGGAACGTTGGCGTTGGCAAAGGTCGACTGATAACGAGAGTAGATGCTCGGTGTGTAGTCTGACTCGGTATAGGGCGTGTCGGGCGACCAAACCGATTTGACTGCTGCAGGCGTGATGATGATGCTTGGTGTCACCAGTGTGTTGTCGCTGCCAGCACGAGGGCGGTTTGCGTGGAGGGTGCTAAAATCGGATATGCTATCGGTAGGGACGGATATTCCTATCGGGATGCGTCTGTCCCAGGGAGATATTTCCTGCCAAGACTTATTACTCGAGGCCATGGACGTGGCAGTGTCAATGTCGTTCCGATCCATGCTCTGCTTCTTCTGATGCAGGTGCTCTGGTTGTGGAGTACCCTTGCTGATGCCCAGGCCTTTGTTTTTGGTCGAGTTTCTCCCCAGCCCAAACCATGGTGACTTGCGGACGGAGCCAGTGCTTCTCTCCGAGTCGCGTGGAAAGACCTGGTGTGGCTCCTCTCCCCTGTGCCGTGTGAAGCTTGTGTCGACAGTGATGCCTGGTTTGCCCGGTCGACTCCGGAGCTCTATCCTCCGACTCCTCTGGCGTGACATGCGTCCTGTGAACGACCGCGAGCTACGCTTGGTCACTGTTCGCTGCACTCCAATGTTGGGCTCCACTTGGCACGTCTGTCGCTCATATGCTGTGTTCCTGTCGGATTCATCGTCGAAATGCACCAATATCTGTTCCTCTCCTTCGTCTTGTGCGTACCGGTCGTCCTGTGATGGGTATCCAGTGTTCTCGGTCGACGGTGGTAATGGCCTCAGTGGCGGTTGGCGATATGAACTCATGGCTGACGGTTGGCGATGTCCTTTGTACAGACGTATCTCATTCAAAGAATGACCTGATATTAATGGCCTTTGTGGCGTATGTCGATTTCGCGGTGAATATAGACTATTACGTGGTTGCTATTGTTGCTGCTATTGTTTGGTACTGGCGAGGCTCGGTGCCTGTTACGGGATGGGAGAACAACGAAAGTGAACAAAACAAGACAAAGCAGCGACAGCGGAACGCAAGGAAAGTGTGAAAGAGGCAACGAAGAAGCCAAACGCACGCAGAAAGGAGACCGGTGAGGCTGTTGTACGGACACGCGACCCCGGATCTTTTGATGGGCGTCGAGGGCCTTGCCGCCTACCTGGCAAACGACTGCCATACCACATTATGCATAGCTCTTTGACCTTGATGTGTACGCTGGCCTATCACGCAGCATAGCGACCGGCGACGTCTCGGTGAGTCAAGGCGCATCGGTGGGAGCAGGCGTTGTCCACAGGTCCGGAATGCAGGTGATTGGCGGCAGCGGTGGAGCTGCTTCAAATTGAGCGCCATGCTTGCGGGCGTGAGGCTCAATAGCCGCCCTGGATTCGCTGGCGGGGAAAATGTACAACTGTATGCGACACCTGAGACGCTCCAGATGTATAGCTCCATGTCGTGTCGAGCAGAGTGTCGAGGAGAGCCAGTCAGGTGGGAAGACGACGTGCTCAAGCGCCAGGCCGTGGAGGCAGGCTGGCAGCGATTGGCCACGAAGGCGCCGCCAAGACGGCGCTAGCCCACCGCACTACCCGGCGCCGTCGTGGTCGCGAAAGGCCCTCCACGCCCAAGGGCTGCTGCGACGCCTCGTGGACTGCGAAATGCCCACAAGTAAGGAAAAGCTGCATGGCAGAGGCCCAGATTGCCGTGCAAGGCGGCGGGCTGACCTTGGGACGCCGGGCGCGCGTGTCAGCCTGCCAGGATGCTCGAATGCTGACCGTTGCATGCGCCGCTTACTGCGTGTCGGCCTCTGCTATCGCCAGGCATGCACTGGTCTCTATCGCGCACGCACACGAGCTGGGTGGAATACTCGCGCTCACGTGCCTGCACACCGCGCAGCCGGCATGCACATTGCTCTTCTCAGACGGTGTACGGTAATACAGGCACATGGCAGCACAGCAACAGGACAGGGCCACGTGACAGGCGCCAAGCACATGCTCTGCGACACTGACAGGCGCACTGCGACTTCGGGGCGTTGCTACGGCTCGTATCTCGACCGGCCTTGTCCCTGCAGCCCTCTCTGAATACGGAGCACCTAAATAGCCTTTTGGAGCCATTGCACGATGCCACGAGAACGCCCCAACGGCTCGCCCGTCTCCAGCCCTCAGCCTCGCCCGTCCGCACGCCGCCGTGCAGCGCAAACGGCTGCGTGCCCTGCGCGTCTGCCGTGTCGGCCCTTGGGGTGGTGATGGCGCGACGCCGTCGAGGCTCATCTCGTCGCTGCAACTCTGCGGCATGCCAAAGTGGGGAGGGGTCTAGCCCGGTTAGTGGCCCTCCCTTTCAGGTCGACTGCCAAGCAGCGAACTCGACAGCAATTTGGCCCATCGCCAGAATCTCCTTTCCTCCCGTCGCCCTACCTCGTGTGTCGGGCGCAATAATTTCCTTTCTCTCCGTCTTTCCTTCCATTGCGATTGAAGCAGCTTTCACTCGACATTTTTCCATAGTGCGACACGCCCTTCGGCTACAAAGTTGGACCGACCACCTTGCTCCCGCCTCTCAACCACACCCGCCAGCTGTCCTGTAATACAAAACGACCGCGCTGTGCTAGACACCTGCCGACGAATCGCATCCGCAATCTGCTCTCTCTCTCTCTCTCTCTCGCTTGTTGTTACCGCAAGCCACGCGAGAGCGCCGCCTGTATAACCTACGCCGTCGACCGACCCCGATCTCGTCACGCTGGCTTCCCAATCTTCCTTCTCCGCTTCCGCTGGCCAACGGAGAAGGCGCTCATCTGCTGCAAGGCAGGCGCCATCCAACCTGAACCTCCCCAACAGCGCCGAAACCCAGAGCAGGCTCGGCACAACCAGCGGTCTCTCCGGCCGCTCCCCGGGTGAAGGCCTGCCCACTATACCTGGCACCCCAGGCTTCAACATGTCCGGGTCTTCGTCGCCCCAGCCCGGAGGGTGGTCGAGTCCAGGCCTGAGCACACCCTACGACAACAGCGGCCAGGCCAGTCAGTTCGCCAATGGCTCATCGTCACACAATGTCACTTGGGCGTCGGCTCAGGCCCGGAGTGCCGAAGTCAAAGGCTATCCTGCCTTTACGCCCAGAAGCCAGGGTTTTTTTGGTAGACACTTTCGCCGCCTGTCCATGAGTCTGCCCTTCAACCAAGGCGAGAAGGAAAAGCTAGGCCGAGGCCGGTCTCAGGGCAACCGGTTTACGCAAGCGCTCGGCGGCCTAACCTGGGGTCTGTGGCGCTTGCGCAAACGATTCATACTCTTGTTTTTGGTATTATTCATCATGTTCTTTTGGAATTTCAACTCACGTAAGTCATGCATGCCAGCATTGAGCGATTGGTACTGACCTGTACAGCTATACGTCGAATGTACAGACGGTCCGCGTGGCTCGGCGGCGGCAGCAAATACGTAGTCATTCTAGCCGCTAATCAGGGCGGAGGTGTCATGGAATGGAAGGGTCCTCGTGAATGGGCCATTGAGCGCGACAGCGTTAAGAACAAGAAGAAGTACACAAGGAACTGGGGATACGAATTGGAAATTGTCGACATGAGCACCAAGAAGCGCTATGCACACGAGTGGAGGGAGAGCTGGGAGAAGGTTGACACGATTCGCAATGCCATGCGCAAATACCCGCATGCCGAATGGTACGTGCACGGCAGAAACGGTACAACAAATACTCACACGACACAGGTTTTGGTGGTTGGACACCAACACGTTCATCATGGAGCCGACGTACTCGCTGCAGAAGCACGTTTTCAAGCAGCTGCGAGACGTTACATACCGCGACATCAACGTATACAACCCCCTCAACATCACCCATCCTCTGACGGACGAATACCTCGACCCCGAAACACGCTCGCCAGTGGGTGATGGCAAGGTCGAGTCTGTCAACATGCTGCTGCCCCAGGATTGTGGTGGCTTCAACTTGGGCTCATTCATGGTGAAGAGAAGCGTGTGGACCGACAGGCTCCTCGACATTTGGTGGGATCCGGTTGGCTACGAGCAAAAGCACATGGAATGGGAGCACAAGGAACAGGATGCATTCGAGTACATGTACCAAAACCAGCCTTGGATCCGCCCACATGTGGCGTTTATCCAGCAGCGCCAAATCATGAGCTTCCCACCAGGCGCTTGTGGCCAGAAGGGCGACGACCCTAACATCCATTACCAAGAGAAAGACCGCGACTTCCTAGTCAACATGGCTGGCTGCGAGTGGGGTCGTGACTGTTGGGCCGAGATGTACAAGTACCGCGAGCTCAGCAACTACCTCAACAGGACTCCATGGGAGAAGTTCAAGGACGGCCTTTCAGCTCTGTTCAAGGGAAAGAAGAAGAAGAAGGAAGACAAGCACTAAAGCGTAATGAGGGACAGATGAGTATAACGTGTTCCTGGCAGGTCTTGGATTTTCATAGAAGCCATGGGTTCGGCTTGTGGGTCTGCAGCCAACATGCGCGGACGAGACGAGAATGCACAACTCAGCGAGTTGTATACGCTAGCATCGCGTCGGCGTGGGTGTCGCGCACTTGCACACCATGAGGTTGGCTTTATTTGGGCAAACGGGCAAGTATTCAAACAGCCTGTGGCGCCACCATCATGTATAGGGATGTTATTCTTAGGGTCAAACTAGGTTGGAGTATGTGGACGACGCTCGAGCTTAGCAGCGGCGGGTACCTTGTCCTTGGCCTACTCCATGAGTTGAATTTGTATTGTTCACGTAGCTTCTGTAATCGTCTGCCACTGTTAGTAGTGGCTAAGACAAATATATCTGATGAATGAATTTTTGTGTTTGCCAGAGGCTCTCGTCCTTGAAAAACACTTATGATAGAAAAAGCTGCTGGTGATGAGAATAACTTGTGTCCATGACAAGGCATCTACGCATCTGGCTTCTCTGCATCTCGCTCTACCATGTCAATACACGTACGTATCTACGTTCTCCGCACTCAAGTTATAAATACCCCAATCCAGGCCTGGGACTATGGAAAAGCTTCAAAGGCCACATGTGCAGCGTCAAACTCACTTGTAGAACTCGAACAGAGTTGGCTGCAGTCGTCACCATCTCCCAACATGTCATTCGCTCGGAAGGAGAGTATCCCAGCCCTTTGAAGACTACCGGGGAATCCCAGTCGTCGCCAGCATGTTTTGTCAAGAAACCTGGCTAGACAGCAGCAAGTGGTATATCACGTGACCAGCAGCAGCATGATGACGTGATGGATGGCGCATCTCAACAGCAAACCTTAAGCGTGCGTCGCGCGGTAGTGATGCGAAAGGCTACAGAGACACTCGTACGGCGAGGGTTGCAGGCTTGCTGCTTGTCTCAAAGAGCCGTGAAGATATTGGCAGACGACCTCAGCTTGTAGATGCGAATGTCTCGTGTATACAGGCAGGTGAGCATGCCCAGGCCGCACAACGGCAAAGGGGGCAGGCGGGCGAGCAGCGTCTGATTCGTTCATGTCCCACACGGCCACTGCCAATGGTCATACGCCAGCACACGGGGACACGAGGCCAGGGACAGGCAGCCGAATGCTCTCATCAACTGCACTCTGACTTGCTTCTTCTCCTCTTGAACGCGCACCCAGGCGTTGTGTTGATCGAGACCCTTCAGACTCCGCAAAGCGCCATACCAATACCGCAGACCGCGAGATCACCTAGAGGCCCCGACCGTGCGCAAGCTGGGGAAGTCGCCGTACTTGGTGGTAGCGTGAGCCCGTTCGCGAACGTCGCCTTATCTCGAGCTGCGCCCGCAGCGACTACAGCGAAACGACGCCAGAGCCAGACTCGCGAGCCCCCGTCTGCGCTTCTCTGTCTTGCGCTCCACCCTGCCGCAGCCGCCTTATCTGCCTTGGTCCTACGGCGTCGCTTGAACATCGCCAGTCCCAGACAAGGACCCCGAGCCGGAACGACCCTGGCGGCCCACTTGAGCGCATCTCCCCACCCATCGCCATAGGGTCCAAGCTTATAAAGACGACCCCGACGTCTCTCGGTCACTACCTGGCTTCCTGATACGATGCACGACCATCGCCCCCCGCGACCAGGCCGCCAGTTTGGAGGTGCCGAAGAAACACCCCGTCCAGACCAAACCATGGTGTCTTCGCGACCTGTCGCATCGTCTTCCAGGCAGCGCCCAGACGGTACGTTGATCGCCCTTCTCCACTCCTTTCCGCACCCATGTATCCAGCCCCCAGCTAACACCAGCTTTGCAGAATCATGGATCGATATCGCATCCGGCCCTTCGTCGACCTCGTTGTCCTCTGTGGCTGACGAGATCATCACGACCGGTCTCACGGTACAGCACGACTCGAGGCTCCACCGGCGACAGAACCGGCGCTCAAGGGGCGGCGGTCAGTTCTCTGTAGGCACCGGCCACAGGGTTGCTGCTGCAGGCGGGAACAGCAGTCAGGAGGAGTATGAAGAGAGCGAGAGCGAGTCGGATCGCGTCATGACGTCTTCGAACGAGGCCGTTGGTCCCTCTCTGCTCAAACACGAGTTCCCGTCTCCAAGTCCACAGTCAGTCGCGTCTTCGGAGACTCTGTCAGAAAGAGAGGATGACGAAGAAGACGAGAATGCAACGGCTGTGAACTATCCACGCTCTAGCAGACGCGAGTTTCAGCCACGACCCAACGCCTTCTCCCATCCGAACAGCCAACAAGCCATCCGCTCGCACTCCGGCACCTTGTACACACCTCGTCGAGCTGCGAGACCGGCAGGGCAGCGACAAAGTTCCTATCCTCAACACACGCCCTTCAACGCGGTAGCTCCCAACTACCAACCCGACCATGACGAAGCCCTACGCGCCAGTCTGTCAACTCTGTTGTCTGCTGCCGCTGCGGTGCGAGGGCTACCCAAGCCGGGCCAGCCACGCACAGCCCCGCCCTCGTCGACTCGGGTCGACCCGTCGTCACTCCGCATGGTCCCGGAGTCTGTGGCTTTGGGCAACATAGCCGAGGAGACGACGTCGTCACCGCGCAGTGTCAGTAGCGGCCCGTCGGAGAAGCCCAAGCGCAAGGCAAACGCGCCCCTAGCCAGCGCCCGGAGCAGCAGTAAAGACCGCCGCGCCGTCCGAAAGGTGCGCAAGACAGGCCCGCTCATTGAGGAGATTAGCCCGACGCTGCTCACCTGGGTGGTCAGCGCTGGTGTGGTGGTTCTTGTGAGCGCCATTGGGTTTTCAGCAGGCTATGTCGTTGGTAAGGAGGCAGGCCACGCAGAGGCCATGGGGCAGCTTAGTGGTGCTGACGCTGGTCGTTGTGGCAAGGAAGCTGCATCTGGCATGCGAAGCACAGGCTTGGGGCTGAGAAAGCTCAGATGGGGATCTGGCGCTGGTATCCGTGTTTGAAATGCTCAATGATGTTGACGTTGACGAAATGACTTTTTTCATGGCATTTTAGCAAGCACGACTCTTTTTTGGGGGGGTGGGAGAGGGGGGACGGCGTTGGTTTGGCTTGATATAGTACATATACACACATATATAATACTCATGTTATTCGTCATGGCGCTGTATGGGCGTTGGGCTTTGAATTCACATTGTACTGGGGACGACAATCCACACTTCTTGGGACATTTGCTGCTTTGTGATGTCTAGTTCCAACATCATATCTCATTCTTTTTTTTTTACCGCTGGCTCATTTTGCAACTTTGGAATCACAAATCATATACATCAAGTCCCCTCTTAGTAACATGGCTAGCTAGTCTTTGGCGTCTACCTATCATGCTATGTAGATGGACAATATGTACTCTCGCCATGTATTCTTTTTCTTGGTCTTTTTCCCTTGTTCTTTTTCACGTCTTCTTTTCTTTTCCCACTCTGCAAAAGGGAAGAATATCTCACCGGAAATTTAGATTGCAGCATGCGGGTAGGGTAGGCTTTATCACGGGGTTTACTTGATAGGTAGTCAAACACTGGTTTTTTTTTCTCTCTCTCTCTCTCTTTATACCTATGATATAACATGCTGTCACACGTACACGCACATTCATAAGATATGACTACATTACCACCTCTCTCTCATGTCCTATTCATCCCGTTTGACGCGGGGAAAAAATAGACACTCACATATACCCACCCCACATACATGCATACAAAGACACATACATATTCCCCGATGCAAGTACCCAAAAAAGAAAGAGTTGGTGAAGCGGGAAAGGGTCCACGCTTCCTTTCTATCCTTTCCTGTCTTTGATAGACAAATCAATTAACAAAGACAATAAAAGAAAAGAAAAAGAAAAGAAGAAGATTTCAATGCTCAACCCGTCGTTGTAGAAAAAAAACATGTAGTAGTAGTATCTGCGGCCATGATTTTCCCTCCCAAAAAAGAAAAGAAAAGAAAAGAAAAGAAAAAAAAAGCCTCCGCAAACCAGATCCACATGATACAAACGACACAAAACAGACACGCAGACGTGTGTGTGTGGTTGAGAAGAACGACTTTGCTTTTCGTTTCTTTTTTTAATTCCTTTTCCTCCTCTCTCTCTCTCTCGCTATCTCTAAAACTTAAAAGTGCTCTTTTTGCGCCCTAGACTGAAGCGATTCCGGCCGTCCTTCTCATGTGACTCATGTGTTGGAGTGTCTGGTGGGTTGTGCTCGTCGGCGCTTCCGTCCTTGTCTTTGTGTGCGGACCAGAACTTGGGCTTGGTCTTGAGGCTGATGGATGTGTGCCTGAATCGATTGAGCCCGCTCATTCCCTTTACATGGCCAAAGCCATTGACATGCTTTTCTTTGTCTCCACCAAGGACTGCGACTGGTGCTGGTGCTGGTGATGGCGATGGCGATGGCACTTCACCGCTTGCAACGCGCTTCTTCTCCTCTTCGACGGCAGACGCCTTGCTGGCCTCTAGTACTGCCCTAAGCTCTTCTTCCTGCTTGCGATAGTTTTCGCGCCTTTGTATTTCCATCTCCCGTCGCTTCTGCTTTGCTTGCCTCTCAAGCTCTTTTTCGTGCGCCTTGCGCTCTTTCTTCTCCTTTCCTTTTTCAAAAAGCCCCAGGTTGCTCTTGCGCGGAGCAAGTGCAGGGACATGAGTTGTCGTGTGCTCGACTGGGGGGGTTTCGACATTCGTTTCGACATGTGCTACGGCTGGTGCGGTAGCAGCGTGGGCGAGACTGGCGAACTTGTCGGCTTCTTCGACCGAGGGTGTTGTTGCATTGTGAAAGACGTGATATGGCGTGCCGTTTGTGCCGTTTTGTTTTGGCGTGGTGACGTCTTCTTGCGCCATTTTGGCTGCTTGCTCTGCTGCCGCCAATGCATCCGCTTCCTGCTCCTTCATCATTGCCTCTTCTGTTGTTTCCTGGTAGAACAAGACATATGCACAGGCCATAACGTTCTCTCCGCCAAAAAAGTTCCTGACATAGGCCTTGTCTACTGGCTCCACCATCTCGTCGTCAAACAAGAGCCAGCCGCGGTCTTGCGTCTTGATAATGGATACATAGTGGCCGTGGTAGGGACCACCTCCAATGTGTACGACTACGGCATATAGTTCGTATAGCCTGTCCGGGTCTTCGGCGTCGTCTGTGGTGTTGAATAGCCGAAGATAGAAGGGGTACACCACACGATGAAACAGTTTCTGCAACCGCTGAAGATCCTCGGTGTACTTGAAGCGCTTAAGATGCAGAGCGAGAATCTTGGGTAACCGCTTAATCTTCATCCTCTTCTCAGCCTCTTGCAGACCTCCGCAGTTGTCGCAGTGGAACTTGTTCCGCTCGCACAGCATTTCTTCTTCGGAAAATTTTCGTAAGCAGCTTGTTACTGACGAGTGTTGCTCCAGATCGACAGAGAGATCGAGGAATGCCTCATCTCGTTGTGACGTATTTTCGCATGTGAGACAGCGGGTTTCAGAGGTCAAGGTGCCCTCGAACAGTTCGTGGACCCATCCAGAATTGGACTTGGTAGAGGTCACAGAACTACGTGCGGGCACTACGTCGCCTGATGTCACCGTCGTTCTGTCGTCGTCCTCTTCGGCGGCGCTGGCTTCGGCCAAGCGTGTTTTTGAAAAGTGCTCAACATTCTCCACCACCTCGTTCAGAAGTAAATTTAGAAACTCATGCGCGTCCTGGTGCATCGGTGTTCGGAACATTTCATTGTCTCGGCGTAAGATTTCCAGGAGCTTGTGTGGGCTGACGACGCCTATGCGTGACCTGTGTGCGATAATGGCCTCGAATATGTCTTTGAGCGACGAAAATAGCGACTCGTTCATGCCATATGAATTTGCATTCTCATAGTCCATTTGCAGGACTGGGCCGGCTGCCAAGGCCTGCTTCTTCTTGTACTCGGGGGAGTCCTTGTTGTCCTCGGGCTTGATGCCCGGAGGCTGGTTTGGCGCTCCAGGCGTGGCTGGTTTTACGGGTGCTTTTGAAGTGGGGCTAGAGACTGAGGTGCGGCCTGCTGGCGAGAGAGCGGTGCTCTGGCCATTGGTGAGGTTGGTGTTGAGCCTGGGCAGGCTCGACTCGGGTCTTTCGAGGGCTTCTGGGGGCGAGCGAGCGGGGAAGTTGATGACCTGTTCTCGGAAGGGGACTGAGTAGTAGAGACATTGGACTATCGAGTTGCAGTAGCTGGGCGAGAGTAAGCATTGGGTGCGTGGGTGGGTGCATGTGCGTGAACATACCATGTGCTTCCAAACTAGAAGGACGGCGGCGCGGTTAGCAGACGGAGTTCCGAAGCGCATTCACGCAACAGGCAGACTCACATTCTCGAAGCCAAAAAACTTGTCACTGCCGTCGGCGCGCACAGGGCCGGCATTGACGAGCAGCTTCTCGAGGGGCGTGGCCTCTGGCGCGTTGGCATCTTTCCTGATGGGCATGGTGCCGGGCGCCGGGCTCAAGGGCGGCTGGGATGCGCGTCAGTACGGAGGCATTGCCGAGGGGCCGGGCGGCGGCGACATGGGACGAGATGGACTTACAGCGCCCGACTTGATGCGACTGAAAAAGGAAGTCATGGCTGGCGTGTCTGGGGGGCGCGGGCGCAGGCGCAGGCGCCGGGTGAGCGTGGGGGAGTTGGGGAGGGTGTGTGATGGTGGCAGGCGGCGTTCAAGCGGCAGAGGGGGGGAACGGGCCCAGCGAGTGCTCGCAGGCCGAGGGCAACATGGAGAAACGAGCGGAGCGGGCGTCAGTGAGGGTCGGGGAGGAAGAGGAGGAGGAGGTGTGTTGGGAGAGCGGCGTGGGAAGCAGGCAGGCAGGCAGGCAGGCAGGCAGGCAGGCAAGCAGGCAGGCGCTGGGCAGTGGCAGGCAGGGCAGGCAGAGCCGGAGCCGAGGGCAAGGCTTGGACGGACACGGACGTGGGACTGAACAGGACAGGCAGAGGCGGCCAGCGAGAGGCCGGCCAGTTCCCCACGACCCGGCACCCTCGACCCCGCCACGAGGAAACGGGAACGGAGCTAGCCCTGGCAGCTAGCAAAACTAACGCTGCTGCCACCAGTTCTCCCACCCAATGCACACGCGCGCAACAGCAGCCTGCCACGGCCGCTGGTGGGGCGCGGTGCCGGCGAACATGCACAGAACAATCGGCTGCTGCTGTACCTACATATGTGCCCGTCGCCCGGCCGCCCCGAGACACTGGCCCGACACATCATCATCATCAGCATCATGATGATGCTGGTGGTGAGGAGGGAGAGCATGACGGCGGCGAGGGCAATTCAGGCCCTCCGCCCTCCGCCCTCGGCTCTCGTGCTCGCACCACTCAGGCCCAGGCGCCGCGTCTGGCTCGCTCGCGTGGCGCTTGTTGGCGGCAGTCGCCCGCCGCCCATTGGCCCGCCCCCCGACAGGCTTCTAGCGCCTTCCCCGTACGCTGGTTCGTGACAGGCATATCTCCCGCTCTGCTGCCTCCGCCCACGGCACACACACACACGCACCAACACAGCGACAGCCACGACACCACTGCCCTTGACTGGCACCCGCACCCGCACCACCGCCAGCTGCCACCATCGCCATCACCACTACTACTACTACGGCGCGGCTGCTGTGGCCTCGTCTCGTCCACGTCGCCCCTCTTTTCCTTTCTTTTTGCTTCTTCGTTGTCGTGGAGCCAGCACACCGCTATTGACGTCACAAGGCACACGTCCGCGCCTGCCTGCAGCCACCACGAGACCTCCTTCCCGTCTTTATGCACAATGCAACTACGCCTCCCCCACTCGGAGCAGCCAAGCAATGCCTCTAGTCAGCCGCCCCCAATACGGGCCAGTATCAATTATTCTCCATCTATCGCGACACGCACACAACACTCAACCACGCCACCCCCCTCTCAGCTCCGCCCCCCGACCCCTCCAAAGGGTATCAAGCCACCCACAAACACCCACAAATGCTAATGCTGCCTCGTTACACGCAGTCACACAACAACAACATGGAAGAATACACCCAGCTAATATCAACTTCCGCCACATCACGCCCTGCGCACCCGCTTACCAGCCCCCAGCTCAATCGCCGTCCGGCTGTTGAGAATCAGCTCCTCGTTGCCCCCCTCGGGCGGGTTTGCCTGAATGTACTCGCGCCGTATTCGCGCCGCCTCCTTGTCCCATGCCACAACCCTCTCCTTGAAGTCGGCTGCACTGGCCGTCGCGTCCTCTCGTGCGCTGCTTGCCTGCTCCAGATACGGCTGCTTGACGTCTTGCTCGGCCGTGCGCCATTTCAGCCCCACGGCATTGCGAATCTCCTGCTTGGGCGCTTTGGCTTTAGGGTTGCCGCTCTTGGCTCGATGTGCTTCGTCGCACTCTTGCTTGCAAACATACCAAAAGTCTTTTGTGAACAACAGAAACGGGTTGACCCCCGCACGCCCTGGCTTGATCGGTCGCTCGCCAATTTGTTCCAAGATGGCGCCTATAATGGCCGCTTCGTAGTCTTCGTCGCGCTGCATCCGTCCAGCCTTTGTGTCTTTGGCCGGCCCAACAGCCGGCTCAAATCGACGTTTTGATTCCGACGTAGGCGTCGTCCACGCCTCGCTCTTGACGCTCTTCTTCTCCACAAGCGGGCTGGCTATTTCAATGGGCCCAAGTACCCTCTCGGCAACCTCTGCAGCCACCCGGAGGCCTGACAGGTATGCCCCGTGCACGGTTGCAGGATGCGTGCCACACGTTGCTTCGCCAGCGAAATGCAATGGCCCGTGTGCACGTGCCATGACATCGTAGTCGCCTGTTTGAGTCTTTGGCCCGACGTACGAGTAGCTGCCGCGCGCAAACGGATCCTTCTTCCACCGTGTGACAATGGCTTCCGAAGGCAGCGGTACAGTGTTCGGTGCAAACATGGCGTCGAGTCGGTCCGTCACCTCTTTGACAAGCTGGTCGTTGGACGTCTCTTCGGCGTAGTGCGCCGCCTCGCCTGCCATGAGCGCTACCAGCACTGGCTTCCCACTCGTCTTGATGCAATTCCAGAACAGATAGAACCGCCCTCGTCTTGCAGAGTAGTCCTCTGGCTGCATGCTGGCCGCACGCTCTGCCTCGTTGAGCAGACCAAACATGTCTCGATCCGGTTCCCAGAACGCCTTCTCATACACGAGAACAATCTGTGGCTGTTGTGAGAAAGCGCTGCGCTGAGCGAGTGAGTATACTGACCTTGTTCAAAAGTCCGAACCCCATGCGTTCAATCACATCCTGCTTCCAGCTAGGAAGTGGAGGTTCGAACTGGACCGATCCCGATTTTAGTACGCCTAGAGGTGTCGTGAGGACAACATGATCTGCTTCAAACGTTTCGCCATTGGTGCACTCGATCCTCACAGCTTTGCCTATTCGCTGCTCTTCAATGTCGTAGTGTACAGTCTTGACAGGCGTATTGAAGCGTATGTCCAATTTGCTGGGACATTGCCACAGCCCGCGCGGGACCTGCTGGTAACCCCCTATCACCTGGCTGTGCTCGCCCTCGAATTCATTGCCTATATCCTGGTCCCACCCGCTCAGGCTGAGCTGGTTTACGCTTACGGCATTCGCATACTCGAGGTTGGCATGGTGCCAGCTGAGTAGGCGCATGTCTCTAGGCTTGAGGTCGACCAGCGACTGGTACTGGCGAAATCCCTCATCCATTGTCTGCCCCAAGGTAGGATATTCCGAAGCTTTTGCAATCGTGTCGAGGTCGAGTGTTTGCGCCTCCGTCGCGCCCGACTTCAGCTTCCATCCCATGTTCTGCACAGTCTTTGCCGCTGTGACATCAGGATCAAACCCAGCGCTGAGCTGGTATGCTCTCCCTGCCAGCTTTTCCACCCCAGTCGTTGGCTTTTCTTGCTTCGTTGATGCTGTGCTTGCCGCATCTGCTGGCAAAGGAGCTTCGGATTCCTCCAGCTCTGCAACGGTAGGTCCGCCCACATCGGCTGGCTCACGGCCAAAAGCCATCAGGTTGCGATTGCCCTCTACTGTCCTATGCGCCACTGGTTTGTTTCTGTATACGGCCGCTCGTTCGAGCACATCGTTGTACAGCTTCTCCACGAGTATGTCTTGACTCCTCTCGACAACAGTGCCGTCATAGTCGTATAATATTGTGTTGTCGCGTAGGCCATGATACGGTAGGCCCAGCTGGCCTCGGATAATCGCGTTGAGCGGATTGCCGTGCTCGTACCCTGTCACAATCTGCGCCCCCATTTCCGCCGTGCAACGATGCCCAGACGGTAGTGTCGAGCCCGATTGGTTCAAGAAAGGATGCGAATACACCCGCCCACCAACGCGTGGACGGGCCTCGAGGATGACGATTTTTGGCGGTCGCTCTCCCGCATCTGCCAGTTGATCTCCGAGCTGCGCAAACACTCCCTCGAGGTGCCGTGCGCACCCCAGCCCCGACATGCCGGCACCAACTACTACAATGGTCCGTCGCGGTGCCGTCTTGGCCTTGGCCTTGGAAAGCGTGCCCGTTTTGCTAGGCACTTCAACGCAACCAAAGTTGATGTATCCATGTCTCATAAGCCACATGTATGCCACCTTTGCCAGACCGAAATAGCGCTTGTCACGCGCGCATCCGGCCGCCTCTTCGAGGGATACATACACCAGGGGGTTGCGATGCCACAATCGAAGAATTGCGTTTCTGATATTCAGATAGACGGTGACCTGGACATGCGTGATGTGCTCACGTAACAGCTTGTACTCGGCGGCATGTAAAGTGAATGGATTGAGTCGGCTGTTCTCTGCTGCTAGAATGCACTGCCGGCCAAATTCGGGCCATGAAAGGTCTGCCGGTATGCTTGAATTCGCTTTCAACTCGGCTACCTTCCCTTTTGCAGGGAAGGAATTTGTCCTGCGATGCTTCTTCGACTGTTCGTGTGATTGTGGAAGCTCAGGAGTCGACGAGGCGTGTGATTGGCGGCTCAGACTCTGCGGTGTTCCTGCCATGAATGCGCTATCTCCCTGATGGCCCTTTAATGATAGCTGTACTGTGGCGTCGTTTCGGTTGATAGAAGTATGCAAAACGTCGTTTTGCTGAGCGGTCTGCTTGTGATCAGCATTAGTCATACCGTTGGCGGCCGAGCCAGGGGTAAATGGATGCTGCAGCGGCGATGGAGTGTAGTTGGCGGCATATCCATTGCCAAATGTGCCTGGAGTAGATCCCTCCCCCTCGTGACTTGTGCTGGGTTCAGATGTATCGTGCGAATCGCCGTAGTGCACGGACGACGCACTCGACTCGCGGCCGTAGCTCAAATGACCAAAGCCAGACACAGGTGCGATACCCTCTTTTATATCCATACCATCATTGGACATGGGCAATGACAGCAAGCCATCGTGGTTCTGGTCGAACAGGTACGAGCCGTCATCGAGTGCGGTGGGATCGGCTGTGGATGCGATGGAGAACATGTTGGTAAAAGATCCGACGAGGCAAGACGGGAGGCACCTGACAAGCAAGCGGCTACACGGCCGCAGTCAGTGCTTGGCCTCACAGTCGCAGCAAGACTTCTGTGGCTGGTGGGAGATGGGGTCGTATTGTGCCGAGCATGAGGGATCTTGTTGAACTTGGAGGCGATGCGGTGGAAGGATGCAGGTAGGTGATGGGCCGATGCCCAGGCTTGTGGAGGTTGAGGCACGAAAAGACGCGCACCATTCCGACCTAGGCAAACGCCGTCTAGGCCAACCCGGTCATTCTCGACTTCATCCCTCTCCATCACCCCCCAGGCCGCTCTCCACGCCTCGTCATCGCGACAATGAAATCATGCAAGGATAGGATTTGATGGTTAATGCGCAGCTTGGCGAAGCGCCGTTGTTCGCTCTGGACGACCCCGCTCGTACGGAAGCGAACATCACTGCCACACGTCGCCATGCGAACCTCTAGCCATCTTCATCAACACGTGTAGGGGGGCCTGCAACAGGAGTCTAGGCGTGTACATGGCATGCATAGAGCAAGTGGTCAGTACAATGTAGCGCGCATATTGATGCTTGGACTGAAGGCTGATGAAGCTATGCAGAGCCCGATTCTTGCGCAACCCCTTCTCATCAAACCCCGTACTGCGATCGTGGCACCCATCAACCGAACCTTGCCTACTTCGTATAGCAGCATCGGTTGCTCACATTTTGCAATCTATTTGATTTCCATGAGTGATTTCGATGCTGAAGCAGCGGGTTACACAATGCAGTAGAGTACATTGTACTCACCGCCTATACACACCAGCCTACGCAGATTTCCATCGGAATCCTGTCCATGGTGATTGACTGATTCATTACTTGGAAGTCCTAATAGAAAATATCTTGTAGGGCATACGGACTGGCGAATCCCAGGGCTGAAGTGGTAGGGCATGGTCTGGTTTGACTATTCATATAAAGGTTGAGCGGTGTTCTGGTACGGCAGTTCCGCCAATGAGCATTCACAACAGTAAACTCTATGCTTGTATGGATGCGGATGATACATCTCTTGGATAGTCTCAACTCGAGTGACTGGTTACTCAAAGAGAACCCGATAACCAGCCCCAATATAGCGACAGTGGTAGTCGTGACTTGTATCTACAGTCCTAACCTTCGATAAGCTTATTATTTAAAGGGCAATTTTCAAAAGACAGCCGGTGCCAATAGCTTCCTTCATTATAATCGAATGAATATGTTCGATGCTCACAAGGTTGTAAGGAGCTTCGTTTCTTCATTTCTACTATGCGTCGCGATTTGGTGGCATAGGCTGTAGCTTTGTTCAATTTCAACCATTATCATTATACAAAACAAAACAGTGGTCATACTATGAAAAGCATAAGATACGAATAGAAGTTCAATCTTTACCACCTGATTATTATATAGCAGAGTGCTTGTATCATCATCATGGAGATAATCACGTGCCCAACCACGCTAGTCGACTTGCCGCGTCGATAACGCTGTGCGCTTCCACCAACACACCGTCTCCCGCTGTCTACTCAGACAATTTCCAACGCGCGACCTCGCATTCAAAACAATGCGATGGCCTTGGTCAGGCGACGACGATGAGCAGAAGGAGAGCGGTCTCCCTTCATGGGGCTCGGCAGCAGAATCGACGGATGCTGCAGGGTCGTGGATGGAACCGCGGACCCTGATTCCATCTCTCGTGTTCACGGCATCGATGGTTGCTGCCGCCCGCTTCTACAAGAGCTACCTGCGAAGGATACCAACAGTTAATCACATCAAACCAGACTACTTCCGCCGCAGAAGTCTGTTGGGCCAAGTCACGAGTGTAGGAGACGCAGATAATTTCAGGCTGTACCACACTCCAGGCGGGAGGATAGCAGGATGGGGCTGGCTACCTTGGAAGAGGGTGCCTACCAGAAAAGAGGACTTGGGCAAACAGACGGTCAGTATTGCTCAGCGACTAGGCCCGATTGACACAGTCTCCGGCTTACTTGGACGGCCATGAGATCAGCCACTGACCAAAAGCATAGCTTCACATAAGAATCGCTGGGGTCGACGCGCCTGAACTGGCACACTGGGGTCGGGAAGCGCAGCCGTTTGCAAAAGAAGCACATGACTGGCTCACGGGCTTCATCCATCACCGCCGCGTACGCGCATACATCTACCGACGAGATCAGTATGATCGCGTGGTAGCGCAGGTCCATGTGCGGAAATGGCTTTCCAAGAAAGACGTGGGATTGGAGATGCTGAAGGCGGGGCTGGCGACAGTATACGAGGCAAAGTCGGGAGCCGAGTTTGGCGATGTTGAAGAGGAGTACCGGGCTGCTGAGAAGAAGGCTCGGGAGAGCCAGGTGGGCATGTGGGCCAAGCCGAGCATGAGAAAGCGACTGAGCGGCGGGCCGGCAAAGACACTAGAGAGCCCGAGAGAGTACAAGGCTCGGCATAGCGCAGCAGAGAAAATGAAAAAGGCTGGATAGGACGTGTCGTGCTGGAAGCAGCACCTCGATGAGAGGGCCATGTGCGTGTCTAGGCGCCCGAGTAGATCGGTGCTGCGATCGTGATGGCTCGTTACCACGCATGCCCCCGGCCCAAAACCAGGAAGAGGTGACCACGATTTGGCCGCACGGCCCGACAACCCCACAGAGCGGCTCGAAAAACTTGAGGCCCATCGATGACTGTGCTCCAAAAGCTGTGCGTGTTGCTGGGCCGCTCCACGATGCCAGCAGAATGAGGTCTAGGGCTGGCCTCGCGCTGAATCATGCGAGCCATGGCCACCATGGCCACAGTACCAATGAGGCGTGGACGGGGGCCTCGAAGCAGTCAAGCAACGCCGATTCCAGCGCGCTAGGATGCCCATGCTAGCACCTGTATGACTGTATTGAGAAAACCTGTGCGGCACGACGTCGAAATTTCTGCTCATCGGCGCTGCGTGCCAGGACGTCGGAGAGTCCATCTTCGGCGCCGCAATCGGTCCTCCGCATGGAAGCGTCTTCGCGACCAAGACGCGGCAACAGACTGGCAATGCTGGCACTGGCATACGGCTCGTGTCGTTGTTGACTCACTGGGCGCCGGGCGCGCGAGCATTTGAACTCGCACGCCGGCCTCGAAAGCGCTGCATTGCATCACTTGTCTTTCTGCTGCGTCGTGCATGATCGTCGCCCGTCTTATCTGTGCGTTATCGGAGAGCCAGTGATTGGCCCGTCGCGCATCACTGGAATTTTTTGGTTGCCCGCGTTGCAGCTTTCCCCACAGATTGCTCATATACCCTGAGAGAGTCATTCGTGCTCTGGCTCTGCTAGGGTCGAGCTATTCTTTTCCAATTCCTCTCCACGGCCACCGAGCGACCTTTTTCAGCGCGTGCGTCGCCCTTCTTTGCCGCCCCCCCCCTCCTCCATCGAGCTCAACGCTCTCAAGCCGCCTGTCCGCCTGCAAATGGCTCTCTGCGGGCGTCTAGCACGTCGCGTACCCGTCCTCACAGGTCAAACCCGCTCAATTGCATCTCCCACATGCTCGCGGGCCTTCACAGCCAGGGCCGCTAGGCCGCTGGCCTCTCTGCGCTCCAGCAGCGAGTCTCCTGCAGTCTACCGGCAGCTGCGGGCATTCACAAAGGTCGCCTCTACATGGAACAAGACCCAGACCGCACCTAATGCCGAGGCATACCTAAAGAGCGGCGTCATTTCTGGCGCACAGGACCTGGTCGACGTCAAGAAAGTCTTGGTCATTGGCAGTGGTGGTCTCAGCATTGGCCAGGCCGGAGAGTTTGACTACTCAGGTGCGCAAATCCTCTGGCAGAAAAAAAAATCATGGGACATGACGCCATACTAATCCAATTCTAGGCTCACAAGCACTCAAGGCCCTGAGGGAAGCTGGCGTCAAGTCTGTTCTGCTCAACCCCAACATTGCTACTATCCAAACATCCCACGTGCTCGCTGACGAAATCTACTACCTGCCTGTAACTCCCGAATACGCCGAATATGTCATCCAGAAGGAGAAGCCCGACGGCATCTTCCTCAGCTTTGGTGGCCAGACTGCGCTGAACCTGGGTGTCCAGATGGATGCCAAGGGCATTTTTGAAAAGTATGGTGTCAAGGTGCTCGGTACCAGCGTCCAGACTCTCAAGACGAGCGAGGACCGTGATCTCTTTGCCCGTGCTCTCGACGAAATCAACATTCCCATTGCCAAGTCGATTGCCGTGTCTTCCGTCGACGAGGCACTGGACGCTGCCGAAAAGGTCGGATACCCCATTATTGTGCGCGCTGCCTATGCGCTCGGTGGTCTTGGTTCTGGTTTTGCAAACAACCCCGAGGAGTTGAAGAACCTCTCGGCTCGTTCCCTCTCACTGTCGCCCCAGATCTTGGTCGAGAAGTCGCTCAAGGGCTGGAAGGAGGCCGAGTACGAGGTTGTGCGTGATGCCAGTGACAACTGCATCACAGTCTGCAACATGGAGAACTTTGATCCTCTTGGTGTGCACACGGGTGACAGTATCGTTGTATCGCCCAGTCAAACGTTCAGCGACGAGGAGTACCACATGCTCCGGTCTGCGTCCATCAAGATTGTCCGACACTTGGGTGTCGTTGGAGAGTGCAACGTGCAGTACTGCTTGCAACCAGATGGCCTCGACTACCGCGTCATTGAAGTCAATGCTCGTCTCTCTCGTTCGTCTGCGCTCGCGTCCAAGGCAACTGGCTACCCTCTGGCTTACACTGCAGCCAAGATTGGTCTGGGCCACACGCTTCCCGAGCTGCCAAATGCCGTTACCAAGACCACAACCGCAAACTTTGAGCCTAGTTTGGACTATGTCGTCACCAAGATGCCTCGCTGGGACCTTAGCAAGTTCCAGAATGTCAAGCGTGACATTGGCAGCTCTATGAAGTCGGTTGGTGAGGTCATGGCGATTGGTCGTACATTCGAGGAGTCTTTCCAGAAGGCCTGCCGACAAGTCGATCCCAAGTACCTCGGTTTCCAGGGTGAGAAGTACGGCGAGAACCTCGACGAGGAGCTCAAGAACCCTACTGATCGCCGCTGGCTGGCTGTTGGTCAAGCTCTGTACCACGAAGGCTACTCGGTCGACAAGGTCCACGAGCTCACCAGGATTGACAAGTGGTTCCTGCACAAGCTCCAGAACATTGTTGACTGCACACACGAGCTCGAAAAGATTGGCAGCCTGTTTGGCCTGAAGAAGGAAATCATCCTCAAGGCCAAGAAGCTTGGTTTCTCCGACAAGCAGATTGCAAAGGCAGTCAACAGCACAGAAGACGAGGTCCGCGCTCGCAGGACAGGCTTTGGCATCAGGCCATGGGTCAAGAAGATTGATACTCTGGCTGCTGAGTTCCCCGCAAACACCAACTACCTCTACACCACCTACAACGCCTCGTCGCACGACGTCACCTTTGACGACCACGGTGTTCTCGTTCTGGGCAGCGGTGTCTACCGTATTGGAAGCTCGGTCGAGTTTGATTGGTGCGCTGTCAACGCTACCCGCTCTTTGAACGCACTCGGCAAGAAGACTGTCATGATCAACTACAACCCAGAGACCTACAGTACCGACTTTGACGTTGCTGACAAGCTCTACTTTGAGGAGCTCAGCTACGAGCGTGTCATGGATATCTACGAGCTCGAGACTGCCAGCGGTGTTGTCGTCTCAGTCGGTGGTCAGCTTCCCCAGAACATTGCTCTGAAGCTGCAAGAGTCTGGCAAGGCAAAGGTTCTCGGAACTGATCCTCGCGACATTGACAAGGCCGAGGACCGCCACAAGTTCTCTTCCATCCTCGACTCGATTGGCGTGGACCAGCCGGCTTGGAAGGAACTCACCTCGTACGACGACGCGAAGAACTTTGCAAACTCGGTCGGATACCCGGTTCTCGTCCGCCCGTCGTACGTTTTGTCCGGCGCTGCCATGACGGTCATCCGTGGCGAGGATGAGCTCAAGGAGAAGCTCCTTGCTGCTTCCAACGTGTCGCCCGACCACCCGGTTGTCATCACCAAGTTTATCGACGGTGCCCAAGAGATTGACTGCGATGCTGTCGCCTCCAACGGAAACGTCCTGGTCCACGCCATCAGTGAGCACGTTGAGAACGCTGGTGTCCACTCTGGTGACGCCACTCTTGTCCTGCCACCCGTTAACCTCGACAAGCGCATCCAAGAGCGTGTCAAGGAGATTGCCGACAAGGTTGCCAAGGCCTGGAACATTACCGGTCCCTTCAACATGCAAATCATCAAGGAGGAGGTCGAGGGCTCTGAGCCCAACCTCAAGGTTATCGAGTGCAACCTCCGTGCTTCTCGTTCATTCCCCTTTGTCAGCAAGGTTCTCGGTACCAACTTTATCGACGTTGCTACAAAGGCTCTTGTCGGCCGCGACGTCCCTCAGCCCACTGACCTTATGAGCGTAGAGAGGAACTACCTCGCCACCAAGGTTCCCCAGTTCTCCTGGACCAGGTTGGCCGGTGCCGATCCCTACCTCGGTGTAGAGATGTCGTCGACTGGTGAGATGGCCTGCTTTGGCAAGGACCTTGTCGAGGCCTACTGGGCGTCAGCACAATCGCAGATGAACTTCCGCCTTCCCCAGCCGGGCGAGGGTCTGTTGTTCGGTGGTGATGTCACGCCTGGCTCGCTCCACTCCAACTCTCTGATCCAGATTGCCAAGTACGTGCACGCGCTTGGCTACAGGTTCCTTGCTGCCAACAACGACGTCAAGAAGCTTCTGGAGAAGAACACCGAGGGTCTCAGTGTCGAGGTTATTGAGTTCCCCAAGGACGACAAGAGGAAGCTGCGTGAGGTGTTTGAGAAGTACGATATCCGCGGCTGCTTCAACCTGGCCAAGTACCGGGCGAACGGTCTGCTGGACGAGGACTACGTAATGAGGAGGAATGCGGTCGATTTTGGCGTGCCGCTATTCATGGAGCCCAAGGTCAGTTTGCTCTATATGATTGATGATCTTCGCTAATATGATGTAGACTGCGGTGCTGTTTGCTCAGTGCATGAGCGAGAAGCTTCCCAAGAAGGAGGGTATCCCAAGTGAAGTCAGGTCATGGAGCGAGTTTGTCGGTGGCCGACCATTGTAAAAGGATTGAAAAAAAAAGAGTACTGGGGTGTAACATGTAGCCGAAGCTGACCCTTGGATTGGGTCTATTTCAAAGGAAAAACGGACTGGGATAAAGATTATGTTCTCATGTGTATAATGTTGTCAGCCCACGATCGACTGCGTGTGCAGTGGCGTGTCGTGATGCTGCCTTTGTTTGGCTTTGGAAATTCATCGAATCTACGAAAATCTGACTTGTTATTTTGGATGTGTTGTGCTATGAATATGCGTGAATGTGTGTAGTGCATGTTTTGTGACAGCGCAAGGGGAGCAACTACTCGTGTTCATGATACCTATGTTGCAGTTGGCAGGTCACACCCAGCCAAGGGTACTGATAAGATGCCTATATATGCGTTTGAGTCTAGAGATACAGGACGACATCTGGAGGTTAGTCGAGATGAGGGCGAATTCAAGACTTGATTGGAGTTGGCAGGTGGATTCTGCGGCGTTGTTGGTATGATAGATAATAAATAGTCTTGATGACTTGTCGTTTGATCTGCGAGTCCATGATCGAGTCTGTATGTAGTTTATTTAGCAACAAACATTACAGCTTGCATAGAGTACTCGAAACCGAGAAGAAATGCATACAACGAAATCAACACAGAAAAAAAAAGGCAACAAAATTGTCAGTCGATTGAACATGGCGTGTTCTCCATCCGCAGCTAACGACCATCGCTTAGCGCCACACGTGACCTCCACACGCGGAGAATCTCCACACTCGACGCAAAAAAAAGAGTCCCAAAAGATATGAAGGGAGCCTTTGCAAAAAAGACAAAAAGAAATGCTTTCCGACACCGGGAATCGAACCCGGGCCTTGCCGGCACTGTTGAGAAACAAGTGAACTGACTCTGCGAGTGAGAGCGGCAAATCCTAGCCACTAGACCATATCGGATTGATGGGAAGTTGGAAAGTTAGATAGAGAATGTAGTATGGCAACTACTTGGAAATCAGAGCTTGATTTTTTCGAGGTAGAGATGGTCACTATCGGCATTAAAATAGCGTCAGTACTTTGAGGGAAGTCATGAGGAACGTGGGCCACATGTCAGAAACAGCGACGATTCAAATATCTGCATTGATTGATGTGTAATTATCACATGTTCAAAACTTCAAAAAAAAAGAAGAAGAAGAAGAGGAGGCAAGCAAGATTAAAAAAAAACCAACGAGCATTGATTTGAGTGCCCAAGTTCAAGATATGGAAAAGTGAAAGGTGTAAAGGAAAAAGGAAAAGGAAGAAAAAAAAAACCGCCATCACCCGCGCGCGGTCTTTCCATGCCCCCGGTTTCCCCCGTGATCGATGAACGCCCGCTACTATGATTTTCGGAAACGGCAACACACAACACAACTACTACACAACTACATAACTACTCTTACACCACGCACCACGCACCACGCCACGCCACGCCACGCCGATGCTCACGAGAACTTCCACCGGTTTCCGCAGTTCATGCACTCGCAAAAGGTCGTCATCGGTTCGTCGGCAGACCGCGTCTGTGCCTGGCTGTAGCTGACCTTCTTCTGCTTGCACTTGCCGCACTGGAACTCCTTGGAAATGGCCTTTTCGACCTGTGCCACCATGGCCTGGTTCATGTTTTCCTTTTCCAGCTTCTCGTCCTCGGCTCGCCGGGCGTCCGACTTCATCTCATCGTGTGTCATGACGACAAACTTCTTGGCAGTGATTTCGCCCATGAGGACGCGCTTGCGGAGTTGGGGATTTGACTTGTTCTTGAGGTTCTGGAAGAGCGACCGCATCTTGCCCTTGTAGGCATCGTTTACGCTGCCAGCGTTGCTGTAGGCTGCCGCTTCGACCTGCCTTGCCACGCCGAGGATTTCGTCGGGCACTGGGGGGGGGTGGAGGGTCAGCAGAGCCCATTATCTGTTGCCTTGCTATACTTACTCGCTTCGCTCATAAAAGCCAGACCGTCGTACATCAGCCTGACGCAATTGTCGCGTGCCTCGTTGCCGGTAACCTGGTACTTGACCTTGTCCGTCTTGTGGTTGCGTTTGTCAGAGGGCACATCGTGCTTCTTCTTGGCCTGGCTGGGTGTAGGAGACGCGGTGCCTGATGGTGGAGGAGCGGGTGACGATGTCGAAGCGCCATTTGCGGCTGCCTTTGCCGGGCCATCCTTCTTGGCTGGCTGCTTCTTCTTGACTTCGTCCCTCCACTTTGCCACTAGTTCTGTCGCCAGTTTTTGCACGGCAGGGTCCTTGTGTGTACGCAAACGGTTGATGGTGACACCGATCCTTGTTGAGCGCAAGAGGTCCTCGGTAGCATGGACGCCAGACTTGAGGTCGTTGAGCAGTTTCAGAATCGAGGCGCTGGGCTCGCCTTCTGCTACAGCTTTGCCGATGGCCTTTCCGCGGAGCTCAATCTCCTTCGCATCCATTGCCATGGTGAAGGTGGTGGTGTTTTGGAGAGTGACGACAGGCGCAGAACCGTGGATGCTTTCGCAAGGTCGAGACTCGGATGTCCGTCACCGTCGAGACTGAAAGGGCCTCGTTTTTTTTTGCACAATTACTTGGACTGCTGCGGCGTTTGCGCTGGGGGATTGTGACTGGGTTGGTGTTGTGACGGGTGAGGCAGGGAGTCGGCGCGGGGCGGTATGTCGCGTCCAGACGAGGCGGGCGCAACTAGCGGAGGCGAAGACGGTCAGGGTGCGTACGGGTGACGTTGACAAGGGCTATTTGGACGAGAGGAGGAGGCGTGGCGCGATTTCATCCTCGATTGCGATCTGGAAGTTGCGTTTCCTCAAAGCGGGCCCGAGCTCAGGGACGCTAGCCTCCGCGCGTTCACCAGAGGTAAACCGCGACTTGTCGAACTACCAAACCGCAGATCCGGTACACGCACGCGACATTGCTACGGCAAGAAGTTGGCACAATCGCACACGACGCTACAGAGACTTCACAATGACGGAAAATGCGCCCCCAGGCAGCGGCAATAATGCGAGCACAGACAGCTCGCGCGGCATGCCCTACTACGAGCGACTGCGACGGGACCTCCGCGAATCGCTGAACAAGAAGCGCTTGATCGATAACAATCTGGTCAGTACAAAGACACGACGCGTGATGCAGTGTACATGCTGACCCTGGGGGGGCAGCTGCAACTCGAAGATAACATCCTGCGAGTCGAAACGCAGTACCTCGAGGAGACGAGCGCCGGCAATATTGTCAAGGGCTTCGATAACTACATCAAGGGCGCAGCGACCACGACGACGGCTGGCGGGGCAGGCACAGCGACGCGGCGAAAAGCCCCCATCAACGATGCGGACAGGATATTCAGTCGGAGTTCGACCAGCTTCCTGAGGGTAAGTAGACGAGGGACTGCGACCAGACGGTGCCGCCGCCGCTGACACGGGCTCCCAGGAAACGTCGACACCAGGCTCAGCTACGCCGTCGCACGCGCCTGCGCCAACCTCATCCTTTCCCACGCGCGAGTCGAGTCAACCCACCAACGGCGCCCGGCCGGGAGACGGCAACAACAAGAAGAAAAAGGCGGCCGACGGCGACGAGGAACAAAACAACAAGACGAAGCGACAGAAGATATCGTACGGGCGCGAGTGAGCATGGGGGAAGGCAGCAAATGGTGCTATGGGGGCTGCGCCGTAAGCGGTATTACACACACGAACGCTGGAATCACGAGGCTGACAAAGGCACCATGTATGCGAGCAATTTGCTCGTGGTACAGAGGATTGCGCGTCCTATGGGTCCGGGAAGGCTGAAATTACCCGAGCTACGCACAAATGGGGAAGGTGCAAAAGACGTCGGTTGGCAAGGCCGTAGCTGCGCGCTTTGCAGGCCAGTGGGGGCTGTCCTTTTTTTGAGTGGCCAGGTATAATATGCGGATTTCTGAAACCGTGATAGATCGGGGACATGGGATTGCGGGGTCGGTTCAATCTCGATAGGAGGCCCAGTTAAGGCCAGGAGACAGTTTTAGCGCTGCGTGCTGTTGGCGGGTGACGGTGACGGTGGACCCGTGCTGACTGGCTGGCACTGAGGTGGAGATTAACTTGATGCTTGACTTGTTGCTTGCTTGCTTGGAGCGGTTCAACAAGGTGGCGACGGGGCATTACTTGGCAGGTGGGAAACGCGCAAGCAAATGTCGCTCTCCGACGTTGACGGGCGGCTTCCTCGCTGCCGAAGCGGAACACTTGCTTGACACAGGTTAGCAGCACGTTAGATCGACCCCGGGTGCGGATGCTGAGGACACGATGCGCTCGTCTTGTGAATGGTCAGACGAATTGCATACGGGGGGTTTTTGGGTCTCTCTTGTTTCGCCACTGGATGAATGCAGTTGCGTTGTTGCAAAAATAAATCGTTTGGCATAACATGACCACGCATCTGCATCTATGCCACGCCTCGAGGGGCCGTGCAGATATACATGGGAGTCAAGCTGCAGCATGTCTTATTTCCATATAGCGAGACAGCCCCAACAAGCCATGGGTGAATGCACAGCTGACCACACAGGCTCGTCTGATTGTTTCCAGAAGAATAGCACATATGTGCAGGGCAAGGAGCAGGGCAAGGAGCCAGGATTGAGATTAAACCGCTCGTTTTGACCGCAAGTTGAGACGGTAGCGCGCAACAAGCAGAGCTTTGCAGTCGCATAACACGCCCACCCCCAAGCTTTGCCTCAGGCCAAGAGTGTCACAGTGCCATTCCGGAAAGTAATCACAGCACGCCGGTCCAAGAAAGGCCCCAGGCATAGGCCACTGTGCAAGGGCAAGGGCAAATGCAAATTGGCGCCAGTTTCCCAACAATGACTTGCATGGATGGCTTGACAGTTTGGTTTTTTTTTCTGCGTGCTTGTCCACAGACGCACGAGATTGCAAGTGCAGGCTCCGAGCATGGAGAGGGGCCGGGGCGGGTGGCAAAAGCAACGGCAGCTTGCTTGTAACGGAAAAAGGGTGGGTTGCGGGAAACCTCCCTTACGGAATGCTTGCCTCGGCGGTACTGGCTGCTGCAACCTAACGAGAACAAGAAGGCTCCTCTCCGCTGACCCCAAGTCCGGAGCGGAAGGCGTAGTGGTAGTGTGGCCACGGGCAGCAACGACACCAGGGACCGATCGGGGCATCTGCGTCGTCATGTTTCTGTAACACGACACTTACTGGCGAAACGGTCAGCCCTGTGTTTCGACGGGCCGTGTGAGAGTCGAGTCGTCGCGTCGTTGGTCGGCGATCTTGCCCCGATTGACGGGCAGCAGAGGAGCGAGAGAGAGCTAGCACTAGTAACACGGTAGCCAGCAGCTAGCTAGCTATACCAGACGGTCACGGCCAGGCACGCTGCGATCTCATCTTAGGTAGCTTTTCGGACCGGACCCAGCGCGTGTGACCCACCGGCCACGAGTTGAGCATCGTGATTGGGGGGGGGGCCCGTGGGCCCCAGGTAATCAAGTTCCGCAGCCGATAGGATGCCTGAGACGAGAAGAAAGCCCGACGTCGTCAGCACACACACACATAGACACAGACAGATGAACACACACATACCTGTGCTTTGCATGCACTCGGGCGAGCGAAGCAGCCATCAACTTGGGGCTGCGGGTAGAGCGCCAGCCTCGCATGTGGGTGCCTACGTGTGCGTGCGTGTGTGTGTGTGTGTATGTAGGCGGGACATGGACCAGCTGGAGCCGCGGAACAGGGGGAGTCCAGGTTTGGAGGGGGCCGAAAGACGGGCAGAGAGCAAATGGTAGCGTGCGAGACGACGACAACGGAGCGCAACGACGACGACGACTGGTGAGGAGGAGGAGGAGGCGTGGGAGCGGGAGCAGGAGCAGGAGTGGGAGCCTGAGGCGGCACATGCGCATGGCGTGTGTCGGCAGACATCCCACTCGCCGAGCCATGGCAGAGCCAGTCGAGGTCAACCAAATTTCAGGGTCCAGCAAGTGGCTGCAAGTGGCTGGCAGGGATGCGATGCTGCATGACGAGTGCCAAGCCCTCGCCTTGTCCGGAGCCCACCGCCCACGCCCGTCCAACGCCAAATGATGGCATTGTGAAGGCAGCGTCATGGGCCCTGGTTTCACTTTGGCCCAAAGCGACAAAGGCCCTTTGCCCAATGACGAAGGCACTCGACCGCCTGCTACCAAGTCACGCCTGCCCTCACGCTGGTCGCCCATGCGTGTCGTCACCGTCGTTAAGCGAGCGAGCGAGCGAGAGAGGGCACCCGCACAAGCACCAGCACAAGCACGGCGGCACGGGAAGGGCGCATATGTGGATTTAACAAGGGTCTTTGATTCTGCCGCACTCCAAGTCCACATTATGGAGAAATGCGTCATTTTCTCCCGCTGCTTCAACTCGACTCGGTGTCGTGTAAAATGCCTACCCTAGCTACTACTGCTACTGCCTATTCGCTGAGTGGCACCTGTATGCGCGCCCCATATCCAAGCTACTGCTAATGTACAAAACGTCATGGTGCGAACCATCCATCGCGCGGAGGGCGTTGGAGAGGCCGTCGCTAAAAGAGAGTCTAAAATATTAAAGGGTATAAGCGAATGATGCCAACCTGCGCTCCATGACGACAGTGGACCAGAGCCTTGTCGAGCGCAGCTGCGGTGATTAGATAGATATTTGCAGGCGGGATAACCAAAAAAAAGAAAATATAGAAAAAAGTCCAGGCCCAGGGCAGAGTATGCGCGCGTAGTATTACAGTGTTGAGGAAATCGCTCCAATCCGAAGAGGAAAAAAAATAAAACAAACGATACACGTAAAGGCTCGCAAGTCGAAACGCCGAAAAAACGCCATGTGGTGCCCTTGCGTAGGGCACGCGGCCGGGTGGTATCTCAGTAAAAACCAGGAGGATGTGTGCAACGGCATGTAGAAGAATAAATCGTCCGAGCAAGGTGCGGTTCGGTCTATGGTCTTGGCCGAAAAAATGCGCGACGATGGTATCTCAAACATCAGGTGTACTGGACGCGGCCAGTCCAGATGCAAGTCGTAAAGAGCGAGCGCTAGAAAGAACCGACTTTGCTGGTGATTTAGTGGTCGACGCTCTCGGGCGATGGGTGATCGATGCTGCCGTCGTTCTTGTGCACTTTTCGGTGTCTCCTCAGGTTGGAAACAACTGAAAAGTGGCGTCCGCAGCCCTCGACTTCGCATGCGAATGCTGCGGTAATGTTAGAAATGTGCGTAGCCAAAAAAAAAATGGGGGGGTGTGTCAAAACTTACGCTTCTCTCCCGTGTGGCTGTACATGTGTGTTTGAAGAGAACTTGGTCGTGTGAAGCGCTTGTCGCAAATCTTGCACTTGTGCTTCTTTTGCGAGCTTGATGAGACCTTTGAGCTAAATTGGCTCATCATGGAAGCGGGCGCGGGGGGCATGTTTGCGCCGAGAAGGGCGTTGGGGCGAGGCAGGGTGCGCGAGTTGCCCAGGTCGACGGATTCGGAAGCGGAGCTGTAGTCGGTAACCGAGCCTTCGCCGGCGTAGTATCCGTTGGGGCCATAGCTGGCAGACGAGATGGACGAGTGTGCCGAGTGTGTCGAGGGGAAGCCGTATGATTCGGTGGAGCTGCGGCTGGTTCCTTGGGAGCCGTAGATGTTGCGTGGGGTAATGTCCGACTGGCTCAGGGAGACCATGCCGCGGCTAGCATCGAGGGCGTCGCTGAAGCTGTTGCGGGGCTGCTGGCTGTTCATTCTGCTAAAGTCAACAAGTGAACTTTGGCGTTGTCGCTGTGTCTCGAGGGACTCGTAAAAGGCTATGGAGGGGACTGACGGGTGTGAAGAGCGGCGAGAGGCATCCTGCTGGAATGCATATGGGCTCCGTTCTGTGCTGCCATACTCTACCTGTGAGTATGGCGCTGAAGTGGGTGCATACGTTTGGTTCTGGGGAGAGCCAGATGTAGCGTAGCCAGTGGGGTATCCGCGGGCCATGATATCTTCAGAGGGAGCAAGTAAGTTTTGTGATCCGAAGCTGGCGTCCGGGAGAGTAATACCTTGTCCCATGGGCGGCGCTGTGACGGCCATGCCGTGGTAGGGGATGGCGATGCTGGTGGGGCGCTGGGCGTCGACATTGGGGGCGACTGTTGTTTGGTAGAGTTGCTGCTGCGAGGGGCCGGCCGACACCCATGGGTTGGTGAAGTGTGGTTGTTGTTGGGGGTAGCGCATGTGGTCGTAGGCCATGGTGCTCAGCTGCGGCTGTTGGCGATTGTCGACTGCCATTGCCATTGCGGTTACTCAAGGAGGATGGAAGGGAGGGGGGGTTGTGGGCGACGACGGTTGGGGCAAAGGGGACGACAGAGGTGGTACAAGAGAAGAAAGACTGCGTGTCACGACGACTGCTCTGTAGATCCAGAGGGGTGAAACGAGGTAGTCGAGGGTTCGAAAACGTGGAGATGGTCGATCACAGGTACTCTGCGATGGGATCTGCGAGCTTTTGAATTGCCTCTGACACTGGGGACTCGCGTGCAGTGGTATTCCCAGACGAGTAATGATGATCGGGTATGGTATGTCGATCAGTAGACCTGTACTAAGCAGGACCCGTGACAAAGAGGCAGCGAGATTAGGTGTAGGGCGAAGCGGACACCAGCGACCGAGTGGCAGACGCTCGGGCGTTTCAAGTCGAGCGCGGTGCGTGCGTGCTCGGAGGGGGAGGAGAGTGCCCAGCGGGTTGCAGGGGCGGGCTGTGTGGGGTGGGGTGGGTTGCGTGTTGCGTGTCGCCGTGGGAAAAGTTCGGTAACGTTAATTCGCCAGAAAAGCAACGCGGCGACAAAGAAGTAAGGATCAGAGTGTTACGATGATGAAAGCAGTATGGATAAGCTCTGACGGGCGCTTTTTCAGGCTGGCGCAGAGGGTAGGGATGGGGGTGGATGGATGCTGGATTGGGGGGGAGCAGTGGTGCTGATGCTGGAGGCGAGAGGGTTGATCTGCAGCCGTGAGTGGGAAGCCCTCATTGATAAATTCGGCTGCTTGGAGGGTTTACGTCTTTTGGGTTCACAGCACCTCCATCAGAGGCTAGAGGCCAAGCATAGGAGCTGGCACGCTGGCTGAGGACCCCGGACGCACCTACGTCTGCGAGGACAGGGGTGGGGGGTGGTTAGGGTGGTTAGGGTGGTGGATGTGGATGCAGCAGACGCTAAGGCAGCGCTTCGACCGCTGCTTTTACCGCAAGCCATGTGGAGATGGACCAGGAGCCAGGAGAGGGTGGGTGGTGGTGGTAGTGGTGGGAGGGGAGGGGGGAGGGGGGGGGACGTTCAGCGACGTGCCCACGGCTGCGTTGCATCCGCGCTATTTGGCACCCTCGTGCTGGTGCTGGTGCTGGGGCTTGCTGGTGCTCGTGCCCGTCCCCTCAACAGCCCGCAGCTGCCGTTGCTTGCCTGCGCGCACGCACGCACACGCCAACAGCAACCGCAACAGCACCAGCTCCAGCAGCCCCAGCAGCCCCAGCCCCAGCCCGCCAGCCAGCCAGCCCGCCAGTCGAGTCCAGCAAAGCACCAGCACAGCACCATTGCCAGCCCGTCGCCACGGCGCCACGGCCGGCTGCACGCCCACCCGGCTGCGCGACGAACGACGAGCGGCGGGCTTGGGGGGCAGGCAGCGTGGCCGTCACCGTCGCTCGCCCGGCTGCGAATCAGCGGGCGGTAGGCGCGGGAGGGCTTTTGGGCCTTTGTTTTGGCGTGCACCCACCAGCGCTAGCGCCGACGACGCGCATTGAACGAGCCTAGCACCTTCACCCACAATTGCATGCTTCCGTTTTGGGCACGACAACTAGGCCGCATGGGCAGCGCAATGCTCCGCAGCCATGCTGGGCGACACACACACACACACAAGGCGACATTCTCTCACCCTCTTCTGTCATCATCCTGGCATGCCTGGCCCCAAAGACGCCCGTCCTCGTCCTCGCCCTCCGCCCCCCCGCTACCTCGTGGGCCGTGCTCCCCTTTTTTCTTTTTTGCCTGGTCAGTGTCCGCCGACTCGACCAAGAGATAGAGAGAGACGTGGACGCGCAAAACCGCGTCGCTGCAGGTTCAACGGTCGCCTAGGATCCAGCAGGCTGCACCAGCAAAGGGACCGAAAAAGCGGCTTCCCAGGCTGGTCAGGCAGAGAGAGGGTGTGCATGGCGCCGGACAGTGGCCGGCGTCGCTGCTTTCGCGTCGCGGAGTCGGTCCGCCAGAGCCCATCTCCACGTCGTTGCGTAAACTCGAACTCTGCGCGCGACTTGGACTTGGCCCTAGCGCAGTTTCCGCCCCTCTCCTGACTCTCCGTCGCGCGCACGGCGTTGGCGTCGTCTGAAGGAAGGAAAAAAAAGGCGCCTCGTGTGAAATTAGTCCCCTGAGGCGGCCGTGCCTGTGCGCCCGCCCCAAGCAATGGTCAAGCGTTTGATCGCCGTCCATGTTGCTTTTGATGCAAGACGTCTAGTGTAGCCTTGGTCACATGGCGGGCTGCCAGTACTGCGTGTAGTGTAGTGTAGGCGTACACGTCAATTTGGGATACTGGCTGGGGGGGGGGTTGACGACGGGCGTGCTCGATGCAATAGGGGAGGGAGGGCTGCAGCGTCATCATCTTGTCGCCGTACCTGCTTCGCCCAGCAGCAGCAGCAACGCTAGACGCAAACCCGGACGGAGGGAGTGAGTGCGAGAGACAGAGGGAGAGCCACTTCTCGCAGCAATCGAGCCATACACACGACGTCTGACGTCGCCATGGCAGAGGAGCGTCATGTGTAGAGTTACACTATAAGACGGACCGTATGTCCCCCAATGACGCCAGCCCTGCGAGAGCATCAGAGACACGCGCACTCGCACACACACACGCGCACACACACACACACACATATATGCGTGTGTGTGTGTGTGTGTGTGTGCGCGTGTGTGTATGTACATACGCACACCCCTACTCGAGCGCATGGGGCCGTCGTCGTGGGTGCTCGTATCGTGGGGCCTGTCGTGGCCACGGGCGCGCTGCTAGCTGTGAGCAGTGATGAGAGCCAAGACCAGACAGTCTTTTGCGATGACACGGCCGCTGAGTGAGAGCAGCACGACACGAGTGGGTGCTGGCTGCAATGTCGTCATGGCCCGGCCGCCATGGCTCGCACGCTAGCCGCTTTGGGCGAGGCGTGATTGGTGCACCGCGTAACTTGTACCTGGCCACCAAAGCACGCCTGCAAGATGATGTCGCGGCGGCCAAAGGCGCGGATTAGTTGCCGTGGCTGCGATATTACGCCTGCCTCTGCCCGTCCGCCGTGGCCGTGGCCGTGGCCGCCGCCCGCCATGGTCGTAACTGGTCCTGTCCCTGTCTTATCCCACCTTGCAGCCACAGCCACCGTGGCCCGCCGCCGCCGCTGGTGCAGTCGACCAAGCAGCCGTATGGGCAAGCGGGCAGCGGGCGCTCGACTTGCAGCACCGTGGCTTCAGCGGCGACGACGGCACCCCAAGTGGCGAACCAGCCAAGCCGATGCACACATACCGTAGTATTAGTAGACGTGCTGTAGCTTACGGGAACTGCCATCTCACCGCCGTGTGCCAGTGCCAGTGTGAGTGTGCGCGCATACCTGCCAGGCTGGCCGTCCAGTGGGCGCGCGTGATTGGCTGGCTCGCGGGCAAAGAAGGGCCGCTTTTGCATCCCATGTGCATCGCGCACGCACCCCACCCAAAATGCGAGTCCCCCCCCCTCACTTTTTTACTCTCCGCGGAGCCTTGTGATGCAGGGCAAGCTCGGTGGGAGCATACACCCATACACCCATACACACACTCACAGCCTGCGCCCTTCTCCAGCGCTATCGTGCCCCGTGCATGTGCTGGCGCATGCAGTACCGTCGCCAAACTTGTGAACCAGTCGACTTGCCGCAAACCTGATGCGCTGCCGTTGCCCTCCGACCGGCCTCACCATGGCAAGACTTTTTGGCACCACAAGTGGATATCCTCCTCGTTGACTGACTCCATGCCATCTTCTGCACGCCTGCACTGCAATTTGCTGACCCCTTGCCCTCCGCCATCGGGCAGAACAAGCCCCGGCATTTGCACACACACACACACACACATACATCCGCACTCATCAGGCTCACACCCACATTCATCCACACCACCACCACCACCACCATCACTACACCACAATACTACACAATACAACTCACTCACACACACACACTCACACTGGACCCTGCATTCGCAAGCTCCGCTGGGTCCCCTCATTCTATCAGCCATAGCCCTGTTGAGGCCCTTTGCTGTTGGCATGCCAAGCCATTCGACTCGTCGATAAGCTCGTGGGTTATCTTTTTTATTTCCGAGATCAGAGCCTAAGCTGTCCAATACGAGGGCCACGCTGCCTCGTCGGTGGAGAATCAAAGTCCGCAACCCCTCCCCTTGCCCTTTCCTGTCCTGTCCTCGCACGCACGCACACACACACACACCCCCATGCGCTGTCGCCCCATGCGCTGTCGAATTTCTTGTAGAGGTGGTGTAATAGTCACGGAATGTGCAACACTTGTTTCCATCCTCCCGGAGATCGTCGACAAGCGTTCCCCGCGATCTGGCGTGGTGAGCCACATGTGCGGCTCTGCAAACAAGTGATCAGCACTGTTTGACCGTCAGGAACACGCATGTTTTGGGGATGGGCGAAGGGGATGAACAGTTGTTGCAGTCGGGGGGGGGAGGGGGCGCAAGGTATGTTGCGCACGACAAATACTCCGTGATGCATAAGGGCGCTGCCGGCGGGCGGAAAGTCATCCAAGGTGGAGAAAATCAAAATCATCATCATCGAAAAAAAAGAGGGCTCCAACAGACTTTCTCGCTACATAGGGAAGGGGGGGGGCCAGCAAGTGAGCCGAAAGCCTATCGGGCAAGCGCAAGTGTGGGAGCAAGAAGGGAATGAAAAAAAAAAGGAACAAGAGCCAGAGAGAGTGACTGCAGCCGCCAAAATGGCATGCAAGCCAAAAACAAAAAAGGTGGTCGGCGAGGCAGCGAATCAAGTGTACCCGGCACTCTGGTACATTTACCCACCCACGCCGATTCTTTTGGGGCAAGGTGTCAGTAGTAGGTGTGGGTGGTAGTGGTGGAGGGCCATGGTGGAGGAGGAGGAGGAGCTGGAGGATGCGGGCAGCGGTCTAAGTTGCGTCCGCATCCATGGGCCAGCTAATCAGAGGCTAGCACACGCCAAGACGATGCTGGGCCTTGCAGCTCGTGCTCTCTCTCTCTCACTCACTTCCTCTGCCTCTACCCTCGCTGCCTCTGGCGCTGCGCGCGTGTGTGTGCGTGCTCGAGTCGTCGGCCATCCGCAATGGGAGAACGCTCAAGCCGCCCGATGTAACGTTCGTTGAAACTGCGGGAGTAACGTGGGCTGTCACCTTGAACAAGCTTGGGGGTGGCTGCGTAAGGCCGAGTCTGTGCGCAGCGCGCGCCCAAGGTTTGCGCGGGAGAGGGTGCTGGTGCTGCATGTCTACTAAATCCTATCTTATGATCTTCGCCCTCTTCCCGCTGCCTAAACGTCTTCCCCCTCCCCAAAAAGGCCATGCGATCATCGCCGTCAAGTCTATCGATTTGGGAAGTCCATGGCACACGGGTGATTTGCTGTGCGGGAAGGCGGGCGGCGGCCATGCCATGCCATGCCATGTGCCATGTGGCAAAGCAGCGGGCAAGCCCAAGGCAATCTACCCACACACACCCACCCACCCCCCTTCACCCCCCCTCCCCCTCCTCTCACCCTCCTCTCACCCTCCCCTCCTTTCTCCGAGCGTATGTGTGTGTGTGTGTGCGCATGAAAATCGCTGGCTTCCCGATTTGGAACGTAAGTCTTAGGGGAGCAAAGCATGGCAGAAAATGCTACCCCAAGGTGCTTTTCCCTCTTTTATGCGCAAACAAGCAACGCAACACGCAACCATGTCAAGGCCAACGCACCGCAACGCAACCTGTGCCTGTCTGTGTCAGTGCCAGTGCCAGTGCCAGCCTCCACATCAGACCCAGAAAAAAAAAAGAGAAGAGGTCCCACGCCCGCATTTCCCGCATGCAGATCGACGAGGAGAATTGCTTCTTAACGAGGAAGTGCTCCTACTAGGTCCTGGCTGTGTAGTCCATGTGTACATAGCTACCTACATACGTGGATGCACATGACGTCTTGGGGGAGGGGGAGGGGGACGGGGCAGGGAACCGCACGGCCATGCTACACCACAGGACGACCTTTGTTGCATTCAGCATTCCCCTTTCTGACGCGAGGCTGCATGCCACCTCAACCTCCCTCGACAATCTCCGTGCGCGAGCTTGGAGGGAGGGAGGGAGGGAGGGAGGGGGGGGGGGGGCGGCTTTGCTCAGAGCGGAACATGGGCCCGTGCCCTCGCTGCATTCTGAAGCCGCGCCAATGAACCAAAGGCCCAGCTGAACGCGCCGGCCAGCCAACCAGCCCCAAACACCAAACTTTGATAATGCTCTTTCCCTCCCCCCCTGCCACACACGTCCACGACCTCTTTTCCCAATGCTGTGGTAATTTCCCCCCCTGCAAACACTCGTCGTGCTGCTGGTTTGATCACTCCCCATCAGCCCAGCCAAAGGGTCAGAGTTATGCACGTTAAATCACCGCTCTTTGCCTGTGTTGCCCCGTCTGCCCGGTGCGCACGCTATTGGGCCATGCGCAAAAAAGGAAAGAGTAATATTATCCTCTTCCTTTGCACTTTTTGAGGCTCTGTTGCATGGCAAGGTCACACGGTGCCATCTCGGCATCTTCCTTCTTGTCGTCGTCGTCAGTCGTCAGTCGTCAGTCAGTCAGTCAGTCGTCCGTTCATCGTTGCGTTTTCATCGAGCCACACGCTCAACAATGGTCTGTTCGCTCTCGCTATGGCGCGCAGGTGGCATGCCCGGTCGCAGTGGCGCCAACCGCCTCACTCCCCTCATCTCACACTCCGTCTCGTCCGGTGAGGCACTTTTTCTCATCATCATCGACACATCGGCGTCCTGTTCGTGCGCCAGCTTCTCAATGTTTTCCTCGGTCAGCGGCATCCATGGCTCGTTCTGCGGTCCCTCGGTGGCGTCGTGCCGGACAAGCTGCGGCCCCACGAGCGAGAAGAGCTTCTCGTCGCGCAATTTCCTGTCCCTCTCCTCCGCGTGGATGCGTCGCATCGCCCGTTCACCCTCGTTTTCGCTCGACCTGGCGAACGCTGCATCGCTCTGGTAGTGGAGGCGGTCAAGCTCCGCGGTCAATGCCTGCGCCGTTGTTTCAGACTCTAGCGTCGTGCCTACCGTTTGCGGGTGACCAGGAGCGCTAAAGCTGTTTTGAGCAGTCGGCTTTGCGCTGCTCCGTGGATCGTGGTCCATTGCAGAGGGCGTTTCCTTGGCCGCTTTTCGCCGTCCTTCGAGTGCCCATTTGACAAGCATCTTCCACGCGTTAGCGAGCCCACACTCACAGCCCTGCTGGGCTCAACTTACTCTCTCCAGCAGCTTTCCTTTTACCGGCTTGGCCAGGTAGTCCTGTCAACTTTCAGCATGTCTCGCTCTTCCAACACCCGACCCTGTTCAGCACTCACATCCATTCCGCACGACACGCACTTTTCCTTGTCTCCTTGAATCGCACTGGCCGTCATGGCAACAATCGGAACGCCTTGCACTTCAGGCATGTTGCGCCAAGGGGCTTCCGTCCGAATGGCATGGGTCGCAGAATACCCGTCTCGAATTGGCATCTGCGTCTTCCGTCAGCTGCCGGTGTACCCTCCCAAGGTCGCATTGTTCACCCACCTGAACGTCCATGAGGATAATGTCCGGGCGTGGATGTGACGGTCCGAAGTCTTTGGCCAAGTACTCGAGTGCCTCCTGGCCGTTCCACACAGCATTGACGGAAAAGTGCAACTTCTTGATCGTCTTGAGTGCGATTTGCTGATTGATGTGGCTGCAAATGCGTCAGCATGCAAAAGTCTTGCGCGTCATATGCCCAGCCCAAGACTCACTTGTCTTCGACCACCAACACATGCACGCGCTGTCTTTCGCTCTCAGACAGGTTCATGAGATGATCTGGGATGGCCGATTTCAGCAGCGAATAGGCCGATGTTCCATTCGGCAATTGCGGCGTCAAGGGTGGTGTGTGGCCCTCGGAACTGCCACACGAGACCGACATGTCGCTTTGAAGCCGATCGGGAATTGACTCGAGATGCACCAACGGTGATTCGCCATCTTGCGATGGTGCACGCGTAAAGGGGATCCAAAACGTGGCAGTGGTACCCTGCCCCAACTTGGAGTCTAGCCATATCTGGCCCTTCATGAGTTCAACCAGGTTCTTACTAATCGTCAAGCCCAAGCCAGTGCCGCCAAATCTACGAGCCGTCGACGAGTCTGCCTGGCTGAAGGGCTGGAACAAGCGCTTGCGAACCTCTTCTTCAATGCCAATGCCCGTGTCGACGATGCTGAAGTTGACCGTCACCACGTCCTTTGTTTCATGGCTAATGGAGACGCACAGCTTGACGGTACCTACGGACGTAAACTTGATACTGTTGGTGAGCACGTTTGTCAGGATCTGGCGAAGTCGGCCCGGATCTCCCATTACTCGCAAATCTGACTGTACCTCGTCTTGAATCAAACTTTGATAGTCCAAGCCCTTTCTGTTAGCCGCAAAAGCCATCATCTTGTTGACATCCCTGAGGACTACGCTAAGGCTGAACTGCACCTCTTCAACGTCCAGTCGACCCGATTCGACCTTGGAAAAGCTAAACACGAGGGTGCAACGTCAGCAGTTGCATTTTCCACACGGCCAAGCCACTTGGCGCCCGACACTTGAAAAGCAAACTTACTCCAATATGTCGTTGATGACGGTCAAGAGGCTGTTGGCTGATCGATGGATATTTTCAGCGCATTCCTTCTGTTCGTCGTTGAGATCCATGTCGAACAGGAGCTCACTCATACCGATGACGCCAGCGATCGGTGTGCGGATCTCATGCGACATGTTGGCCAGGAATTGTGACTTCATACGGCTTGCTTCTTTTGCAGCTGCCTCGTTGGCCAGGAGCCGGGCGTTTTCCTTTTCCTGCTCCTTGAGCTGCTCTTCTCTTTCGCGCAGCTCCGTGATATCCATCGAGACACCTATTACACCATTCACAAAGGCGTGGCCCTCGACGCCTGCTGTCCGGGATGCGCTCATCAACGGCACCAGACGAGTTCGATAGTAGCGAGCCTCGGACATGTAGCTGCCATTGACGATTTCGTTGGAGTGTTTGCCCTCGAGTATCTCTTGAATGGGTCCACGCCAGCGCTCCCGATCATTGCCAGCCAGGTCAAAAACGTCGTATATGTTTCTTCCGAGCAGTTGGTCTTGTTGCAAACGCTGGCTGGGCGAAATTTCACCCTCGAGCACCTTGACGTGGTTGTTGCGATCAACAACCCACAGAACAATCTTTGCGTGTTGAATGACCTGTTGCAGCTGTTCCCTTGTTTGTCGCGCCTCCTGACGCGCTAGTACGAGGTCGTGGATATCGGTGCATGTGCCGAACCACTTGACTATGCGACCTCTGTCGTCGTAGAATGGCAAGGCCCGGCCCAGCATCCAGCGCCACTCTCCGTCGTAGCGTTGGCACCTGTATTCGGTATTGTACTCGTCTCCTGTTCGCAGTGAATGAAGCCAGCGCTGGGCAGTTGCTTGCATATCGTCCGGGTGGAACGGAAGTCGCCAGCCCTCGCCCAAGGATCGTTGGACCGTCAGGCCTGTATAGTCGTACCATCGCTGCGAGAACCAGTCGTGCATTCCGTCTGGAGTCGTCGTCCATACCATGACTGGCATAAAGTTTGCAATGTATTCAAACTGCTTCTCGTTGGCCTGGATTTGTGCGGCAATCTGGTTGGTGTATTCTGTAATGTCCTTGAACACGACGATACCGCCGAGGAAATCGCCCGTCTCTTCATGAAACACTGGTTCGCCGTTGATTTCATACACGATGCGAGTGCCCGTCTGAGGGTGTCTTAGGCCAAGGCGCCTCTTCTCGAATCTTTTCTGGGACCGGCACACTTCGATGATGGGAAACTCGTCCACGGAAAGCAGACGCTGAAAGTCGTCGGTCCAGCACTTGAATTGGGCGAGAAACTCTCTTTGGTCGCCTGGAGCATAAGAAGCGTCTTTGGAGAGAAGGCGTAGAAGAGCCTTGTTGGGCATGCCAAAGCTCTCGTCTTTCCACATGGCTACAAGAATGTCAGCAGGGTCGTGGGCGTTTGGTGGCTCAGGACCAAGTATATACCATAGGCGGGCAAGGTGATGGAATTCAGAATAGCATCTTTCAGCTGCGTGGCCTTTTGAAAGACGGAGGCGGAGACTGCAATGTCGCCCTTGTTCTTGTTGGGGGGACCGCGGGGAGGGAACTCGGGCTGCTGTAGGGTGGGGGTGACGGCCTTGGGGGTGTGGGTTGAGCTGCTGCCAGAACGGCGACCTGACGAGGTACTTGAGCCCGAGCTGCGCGACTTGTCGAAGTGGGGTCCTGTGTTTGTTCGGTTTACCATGCGAGTAGACGGCTGTGCAGTGTGAGGGGTCTCTACAGGTGTTGCGCTTGTGAAGGTCAGCGTGTAGTATTGGGTATCTTCAATGCTCCATATTGAGATGATGCACGAAACTTGAATTGCGTCTTTGTACGCTAACTTCTTGTCACACTTTTGCAGGGTCCCATGCGGGCCCAGGGCCAGCGGTGCAATAACCACATCTACTGATACATCGTGTACCGTAGTCCGCGCAAGATTTGTACTGCTCAAAGGCAACAGAGACTGCTTTGGTTGAGAGGTGGCCTGGCTGGCCATGTTTGTTGCCGTGGGCGTCGTGTGCCCACTGGCCATGTGCAAGTCTCCATCTTCGTCGACGCTGCTTGCTGTTGCGTCCTTTACAACACAATCGAGGAAGTTCTAGGCGGTCAGCATTGTACATGTGTGTATGGTCTGTGTTGCGAGCACGAACCTCCCATGTGATTAGGATTGGCGAGCCGTTTTGTATAATGTCCACGCCCAACTCCCCCATGGTCTTTTCCTGCAGCACCTCGGACACGGACAAACCATCAATACTTTCCAAGTCAATCCCAAACAAGCGGCCCATGGCTTCGTTGGCGAGCAGCACCGTCTTTTGGGGCGACAAGACGAGGATGGGCACGGGCAAGTACTGCAGGGCCGTGAGCGACACGGCCGTGGGCGACGGCGACGTCAAGTGCATGGACATGGGGTCGCTGCGTATGGAGCTGGGAGACTCTGGGCGGGAGCGCTGGCCCATGGCGAAGTAGTCGGCGTCATGGCCGTTCATGTCTTCAGCCATGCGCGGGGGCGGCGGTGTGGTGGTGAGGGCGCGCAGATGCGCCAGGCGGGTATGCGAATCGTAGCCAGGGCCGAGGGGATGGCAGTGCGGCCGGCGTGTAGGAGATGAGACGAGCTGGAGCGCCTCAGTCTCAGCGGGACTGCAGGCCGGCAAGGAGCAGGGGTTCTGGCGCAAGCATGGGTGCAATGGCGCGCAGGAGGGCGAGGACGAGGGCGAGGGCGAGGGTGAGGGCTGGGGGCAAGACGAAGGGCTGGGGGCGGGCGAGGGCGAGGTGGAAAGACGTTGGGGCAGCGTGTGTAGTGGTAATGGTGTACTATGGCGACTAGTAGAGGCGCGCTTCCGAGTGGGGAATTGCATGACAGGATGTAGAAACAGGCAGATCTGTTCTAGACCAGGCAATCCATGGCCGCACGGGGCGACGGGGGTTTTGGCAGCTGCCGCGGCTGCAGAGCGCAGAGTGCAGCGTGCAGAGAATTCACCCGCGCAGACACATGTCGTAGTATACATCTGCACACGGCCATATACAGCGAAGCATTCCAGAAGACCACAGTCGGGCCGTGCCCATGACGCAACGCTGCGCCGCCGCCGGGATGCGCGCTGCCATTCGACACGCCCGCGGCGCTGTCGCTGAGCCTGCGCCGGACCCACTGGGGCCTGACAATCATCACCACATCTCCCGCCTGGAATCTCTACAGTGTTTGCACTTTTACCTGCATCGCCACGCCTACAGCTGCCACAGCCCGCCGGCCTGCCGATCCGAGTCGTTGTCCCCCACCCACATACATACCATGCATATTGGGCTCGCTGATCGGGAACCCGCCAGTCTGCAAGGCGGCCTGGCCACCATCGCCATCGCCATCGCCGGTCCAAAAGCGCCCTTGTGCCGCGGCCGTGTCAAGTGCATCGCGCGCATGCGACTGTGCAGCCTCCACATGCTTGTCCCTTTCCAGCAACACGCTCTGCCTTGTGCGCCCGGGTCGGCGAATCGTGTGCGCGTGAAAAGGCGACCCCGCATGCGACGTCGTTCGGATCGGATGTGGCTGATTACATAATCCTCCGCGCCGTGCCTGCGATGCTTGGCCCTGGCCAACGACAACTGTCTTTCTGGTAGACCGGCGGCAGCAACGCCAACCCCTAGAGAACCCACCCGGAGCCTCGCCGTCTCTGAAAACACCCAAAACACATCCAGAGGCCTCCGCCATGTTCTTCTTCGGCCTGGGCGGCCTGTTCTACGGTATTCCCTGCAAAGTCGCATTCGACAAAACACGTCGCTAACACGCCCCAGTCGCCGTCCTCCTCGTCAATGCCATTGCCATTCTCTCAGAAGACCGCTTCCTCGCGCGCAGTACGTTTGCCCAGACACACATTGGCCAGACAAGATAATTGCGTGCTGACCATGGACAGTTGGCTGGACAGCTTCTGCAGACCCCGGATTTCCTGGCCAGCGAGATGACGCGAGTATAAAGGCGCGGCTGATCAACCTTGTTTCCTCAGTACGAACCCTGATGCGGAGTATGTCTGCCCCTCCAACAAGCCCGTTGCCTGCACCACACGAACACGACTTCTATGCATACCAGTCAGGACCGAGGCTGACCTGCACACAGTACCCTTGATGTTCATCAACACACTTATGATAATATACCTCATCGTCCTGGGATGATTGGCACATGAAAAATGTTGGAGGAGCCGACACCTTGACGGGAAATCATACATGGCGCTTTGGGAGGAAAGCATAGGCCAACCTGGCAGTATTAGCCATGGGAAAAGTCACCTGAGAGCACGCTGCAGTGTTCTACGAGCTCAACCAAAGTATCTGTAGCGACGGATATGCCACCATGCATAGTAATGCGTTCGGACGATCGTAGGACTCGGAGACCAGCACACAAAGTCCTGGCAGATCCTAGAGGGCCACGAGACATACAGCAACTGCATTTTGGTCTGAAATGTACAAAACCAACAGTACAAAATATCCAATCTTTGCCCACCCTCCATTCATGTATTTCGGTGCTAGTGAGAGAGATGCAAACGTGGAGCGCAAATCCACATCTACGACGCGCATTTTACGAGCAGTACATAATCATTACCCATTAGTCCACACCTGCTACATCAGATCAATCCCTTCAATCGTCCTCTTCCACCATTCCGCCCTCTCCTCGCTAATAGCATTCAAATCATAGCTCACGCCAAACTCGACAATGCCCTCTACGCTCGTCCAGCTGCCCACCAGAAACTCATTCTCCCTCGCCCTCACCCCCATCCTCACATTCCGAAACTCGGCTGCAAAGTCCCTATCCCCCAGCTCCTGGAGGTTGTAGGCCCCGCGCTGGAACAAGGCTGCAAGAGGACCCATGGACGAAATACCGCACGTTGCTCCGAACCCCCCCGTGCTGGGCGCGAGGGAGCCCTGCGGGTTGCCGGGAGACAGGGAGCGCTGCTCTGGCGGCAATTTGGCTTGGACACGCTCCATTTGCGCAATGTAGCCCGTGGCTAGGAGGCGGCCTGGTGAGTGCTTGTCCAGGATCCCTGCGGTACCCCTTGTCATGTCTTTGCCCTTCAAGCGCTTCTGGTACACTCTCAGTTCGCGGTTCGCGTGCTTGGCGGCCAGCTTGAATCGTGCTTGGGCCGGTAGGTCCGAGGTGAGAAAAGGCATGACGATGCCTTCGCAAAAAGCCAGCATGCATGAGTCTGTAGGCGGTGGGTTTGCGAAGAAGCCGCGTGGGTTTAGTGGGAACGACGTTGCAAACGACGGGTATTGAGACGAGGGATGCAGCGTTTCGTGGATTGACATCATGGCGAGTCCAACGAGCGCAAAGCAGCCTGCGCCTACAGACACTTGAGCGGAGCGGCAGAGCGAGATGAGCTGGGATGAGGCAGCAGCAGAGAGCGAGGCACTGATGTGTCCACACGACATTGGGGGTCGTGTCGCGGGGCTATAATCGAAAATCTTGTCAAACTTTGGCTCCAACGGCACCGGCTCCTCTAATCTTTGCTCCCGGCGAAGGGGATTCGTAAATGTCGGCGGCAACCCCTTTTTCACGTGGCGCAGCACGCGGATCAAAGCCCAGAACCAGCGTTGCCTTGCCTTGTTCCCGGCAATGCGTGGGTACAAGTCTTCTTGCGCTGCTGGTAGAATCGCTTTCATCTTGTCTGCCTTTCCGAACGCCTCCATGTCCGCGAGAATATCCTGGCGTGGCTGATTGAGAATGCGAACAAAGTGACTGAACCAACTGTATGCTGATAAACCGTCGGAGATCTGGTGCGCAATGACTATGAGAAAGCGGAGGGAGAAGGTCCCGTCAGGCATGCGCTCGATGGGCAGGACAAGTAGTTTCGCCAGGCATTTCCTAGGCTCGATGATTCTGGTCGTATTAAAGGCATGGTGGTAGAGTTCATTCTCGTTGACTTTCTCGTACACATCTTCGATCCACACAATGTTGTCCTTGACAGCTTGGACCGCGGCGTCTGGCGTAGAGGGAATATCCACTGCGAAGCCACGAATCCCGGTATCTGGATCCTCATGCACACGGGCGAGAAGAAGAGGGTGCTGCAGGCAAAGACAAGCCCAAGCCGATGCTATTCTGTGCCGGAGCTCGTCTTGTGGGAGTTTGTGCTGCATGGTCAGGGTAAAGAGCGTGTTCATGTCTGTTGGGCGGTTAACGGAGATCCAGATCGTATTTCTTAAATACAGATAGCCTTAATGGTACTGCAGAGCAAAGTCAAGCGCCATGAGAATTCACATACCTGCCCGACCGCCATAGTAGATGCCATCTACGTCAAAAGAAGTTTCCACTAGCCCAAGAGGACGCTTAAATGTCTGACCCCCATCTGGAGCAGTCGAAAGCGTCCAAGGAGCATACCCTGTTGCATACTTGTCTAGCCAATGTCCCTGCTGTTGTTGGTGCGTCATGGCGGCTCTAAACATCCAGGGGGCTTTTACTACTGCTAGTTGTTAGCAGAGTTACTAGAGCAGTCATAAGCCGAAACCACATATAGCTTCATTAATATTTCAAAGTCCATGCTGGGAAGTTGCTTACAGCTGTCTAGATGGAAGGTAAATGTGAGATTCGACTAATCAGGTAGGTAGAGGTTGGGTAGCAAGAGCAATGTATCGAACAGATAGTACTAGCGTTCACAGAACAAATCGCTAGTAAGCCTTACTACTGTAGTGACCATTAGTACTTATAGCTCGTATTGGCGCGAAAGGTGCGGGATCTAACAATAATTACTTTACCTTTGCCCTATTCGCACCTATCATGAAGATTAGATTGACCTGAAAGAAGGAAAATTAGTTTTAGATCATTTTGAGAAATTATCCATCTAAGCTCTAGAGTGAAAGGCCATGCCAAAGCCTGAAGCAAAGACAGGAATAAGAGGTAAAAGGTTCGCGGCCAAAGAAGCAGCGGTTAGGCGAGGTAAGATGCCACGCTGCACAAATATTTAACATACCTTTGAGCTTCTAAACGTTACTATTAACGCTGATTCAGGTTCCACTCGATGCCAACCTATACATTTGATGCTTATAGGATGGAGATTGTTTCCTTGGTTGACGTGCTACTCGGATGTGTCTTATAGTGATAATCTCGTTGCTGTAATTGCCACCTCCCATGCACACCAATCACCAAGAGTATGCGAGAGACAGAAAGATAAGAAGAGAAGTTTGTATGCAATTGATGTACGTACGGTTGAAGTGTAAAGCATGCAGGGTACAACCCATGTAAGTGGGTCCCCCGTCGGCATGGCCCGCTTGAGTCACCGAAGTTAGCCTACTGTAATCATAGCGGCTACACATGCCTTACGAACTAGGCGTGTAAGATTTTTAACATTTCTTCTCATCACAGGCAGTGCTACTACTTTACTTCGCAACGAGCGGGATATACTCAGAGTCAAGTGCAAAGTTCTTAGTAGCCTCATTCTCAAATAGCTTACTACATATGATGCCTGCCGATTCCTTGGGCGGGGGGAGCACTTCCAGCTTTTGACAGCCTTCAGCATGTGAGGCCTGCGACCCTTGTGTTTTTGGGCGAGCGTAGCTCGAACAACATCTTCCTTGGAAATGGTCTAGTTATGTTTGTAACTTCCTACCATAAAGGCTATAGTAGCATGGTAACTGGAACAAGCCCTGAGTCTAGTCATAATGGGCGGTAGAATGTTCTGAACCCCAACACACGGTGCATGTCTGAATCGCGCCACTGTCCAAATAGCTTTTGCTGAGCAGTCATTTTGACTGGGACGACTTAGCTAGCCGGGTCAATATCTTCCCAAAAGCTCCACCCCAATAGCCATTATCTCTGTCGTCCATTCCATAAGCCAAGACATTTCCAATTAGTTTAAGCAATTTGAATATTTGATATTCCATATCTGCTAGCCTTTAGAAGCGCTAGATATTAGTACTGGTAATGCGAATGTTCATTAGCAGTTTTGAAGGGCCTGTTGGTAGCGCACGAGGCAGAATATCCCTCACTAAAAACGAGCTCCTTCGTAGTATTCAACATCACTATCACCCGAATGCAACCAGGTCAAAAATAATGTGAATTCATCTACAATTACAAAACAGCACCCTTTGATAATCTACATAACCTAAAACGCCCTGTAGTTTCTAATGAGCAGTTGCGAGGAAATGCAGAAACAGTTTTCGTCTTTAATTCAGTACCATGTCTTTACCCACGCGTACACTCTCTGCCTACTTAATGGGTATCGCTAAAGTTAGTTATCACATCCGTATATTGCGCTATGTAATGCGTAAGGCCTTCTAGACCACATCCTCCATCTCATCCTCGCCCTCCGAGTCGCCATCCCCAGGGCCTTCTGGCGCTGCAGCCTCGGCTTGCTTGCTGGTATCACGTTGGTTTTCAAAAACAGCTTGGCGCTTCCAGTTGCTTGCAAAGGGTCCAGACTTGACAAGGAGCGCAATGTCGCCGAGAACTTCCTTGAGATACTGTTCTGGCTGCTTGGTACGCTGCTTGATAGCCTTCATCGGCCAGTATTGATACTCGTCGAACAGAGTATGCAGGAAATCGATGAGATCAGATCTCGCCATACGAGCAGCCTTGTTCTGTTGCGACTTTCCTTTAGTCATGGGTCTAATGAAGTTCTTGAACCGGTTGTTGAGCGTAATAGAATTGTTGACATCTGAAACCTCGGTGTCTTTGGTGATGATGGTGGTCATGTGTAAGCCCTGAATGGCTTGCTTGATGCGCGCAGCGCTAAAGTCCTTGTATTCCTTTGTTTCCAAAGGATTGGCATTGTACTGCCGTGTTGCATGGCCAATGAGGGCAGTCTGCTTAGGAATGGCCTTCTTGTACTTGCTTCGCTTCTGGACGCGCGCCTTGGGATCTTGCACACCGCCAAAGCTTCCTTGCTGCGCCCCTCTACCGTAGCCCTGGCCCCGAAAACCTGGCAGGTCCTTCTCTGTAAAGACGTATGTATTTCCAAGCAGTGTATCGGTGGCCGGTGCGGGATCTAATTGGAAGGCCGAGGGGAGCTCCGACTTTGCGCGCCAGCGGTCATTGAGAAAGACACGCATAGGCTTTGTCTTGTCGATTCCGCTGGTCGTTGCAAATCCGTAAATCTCGCCAATTTGTATCTGATCGGTATCGTTGCCATCCACGAGGTTGTCCCACTTGGCGACTGCGTCATACAACCACGGAGGGATGCGCGTAAGCCATATGTCCTTCTCTGGGCCATCTTTGTTCATGATCATCTCGCCAGTATCCTCATAGAACTCGTCGTCCATGAAACCGCCGCCTGGCGTCGATGCATCTGGGTCCATCTTGACATCGGGATCTGCCTTGATACCGTTCATGGTCACGGGTGAGAATGTGTTTGTAGTGGTGGTGGGTAGCAAGTCGCCGTCTGAGTGAGATGGCAGAAGTAGGGAGCGAAATGGGGTCGGAGACTAGATAAAAAGGGACGTAGGGACGAAGCGAGGGCGACGTAGCGAGGGCGAGGGTGAGGCGTGGATGTGACGATGAAAGGCATCGACCGCTGTGGTTGCGTGGTTGCTTGTTCGCGGCGCGCGCTCGCATTAGCGTGCCAAGCTGCTTATCGATAATGCGAGAGCTATGTGTCGCGCAGCCTCGCACTTGCCCCAGCTGCCCCACGTTTGCTGCCTGCTACCTCCGCTGTGCGCTTGATCTCGAGCTTCTCTCTCCGTAGTCAGCCTACCAGGCCATATATAACTCGCCATTCCATTTCTGCAAAACCAGAATCATCATCTGCAAGCCTACACACGCCCAATTGAGCCATCGGTTTCACTCGAATACGCTTGCCCCCAGAGCCATGGCTTCCGAAGCCGTCACCACCGCTTTACAGCAAATCGAGACGGCACCCGTTAGCGATAAGCCCGCACAGTACACCACCCTCCTCCAGCAGATTATTGAATCATCGGCCAATGTGTCTGCCGATCTGAAAGCATACGCACAAACTCTCCTGGACGATTCGCTAGGCATAGTAGTGCTGCGGCCACTGCTTGCTGCCTTTGTAGACGCCTTCCGGACACTCAAGGACGCAGACGCAAAGATAGAGATTGGTGAGAAGGTCATTACACTACTTCAGTCCAAGGGTGCAGGGCAATATGAAGAGCAGGACACTCAGATCAAGCAAGCACTGGCAGATGCTTTCGAAGAGAACGAGGACTACAGGCGGTCTGCGCAGACACTCGCTACCATCAACCTAGAGTCTACCCAGAAATCCGTCACTCCAGATGAAAAGGCCAAAGTATGGATTCGGATAGTGCGGTGCTATCTAGAGGAGGACGACCCAACCAGCGCATACACACATCTAAACAAGATCAAGAATATCATATTCAGTGTTCAAGACAAGGCGACCAAGGTCATGTTCCACCTCAGCCAGGCGCGCATCCTGGACTCTCAACGCTCTTTCCTCGATGCTGCACAGGCATACTATGGAATAAGCAACGAGCCAATGGTGGATCCGGAGGAGCGAGATGGGTTCCTTGGACGAGCCATCATCTGCACAGTCCTCGCACCAGCCGGTCCACAGCGAGGGAAGATGCTGGCCAAGCTGTACAAGGACGACCGAGCCAGTTCCGCTGACGACTACGCAATCTTGGAGAAGATCTTCTTGAATCGTCTGCTTACACCTGCTGAGATCAAGGCCTTTTCTGCTAAGCTCGACCCTCATCATCTTGCCCGAGGCTCAGACGGTTTGACAGTGCTGGAAAAGGCTATTCTCGAACACAACCTGGTCGGTGCTTCCAAGCTATACAACAATATCGGATTTGACCAGCTTGGCGAGCTGCTAGGCATCGACGCAGAGAAGGCAGAGGATTATGCAGCAAAGATGCTGGAACAAGGTCGCCTTGCTGGATACATTGATCAGATCGACCGTTATGTCTTCTTCGAGGGAGAGGCTAGTGGAGAGCGCAAGACGGGGCATGCGGAGCGAGTGGTGGGCAAGGAACTACGTAAATGGGACGCCAACGTCACAGGGCTCGCAGAAGAGGTGGAAAAGGTCACATCGATGATCCAGAATCAGCATCCAGACTTCCATGCAGCCCAGGTAGTGCATTAGGAGTAACAGCCAGCAGTGTGAGGAATAGTTGTAGCATAATCGGCGTACGGGATTAGATATACCCAATGCATACTTTAGTCATGACTGATTTGATTGCTGTGCATTCGTCTGAGATCCGATATGATACATCCGTCACCAGCTATTGCAACGTATTCTTCGATGCATGGCCCAACCTACTATTGTACACTCTTCTTCTCACTACTCTCGTGCGCTAACGCGGCCTCATACTCCTCCAGACTCTTGACTTCCAAATCACTAATCTTCAGCACTGTGTAGTGATGCTTGCTCTTGACGTGTTTGACGTGCCTCCGCCGCCTTTTGGTCTTCTCCTCAACCCGCAATGGCTCGCTCTCCACACCCACGACCCGCGCTCTGCAGGTGAATAACCGCTCATCCAAGTAAAACACCTTTTTCCCATGGTCCGAGTTTCCCTTGACCGGTTCCGGGGCCTTCAATGTGTAGTCTCGCGATCCAATGTGTGTAGCGCGGTTGAGACGTAGGATATCGCCGGGCCGCACGTGTGGCATTTGGAAGGGGAGACGGAGTGTGTCGCCACGAGTAAGAAGATACGGCCTTCCATGTATATGGGCGGTTATGTAGTGTTCTGGTTGCGTTTGCAGGAGCGGAAGAAGGTTTCGGATGGAGGGTGTAAGGGTCTGGGAGACAATGTCTGAGCGGGCATGTGGTGATGCCTTGATACCATTAGAGGTTGCAGGCTTGGGTGTGTGTTCTGGCAAAGGCTGTGGTGTTTGAGCGCGCTCCTTGGCTTCCTGTGATATGCGGTGGCCGGATTGAATGAGCGGCTCTGGGGTATTTGATGTGTCGAGATTGTGCGATACGGTCGTTATTCCTGCACGGAGGACGGTTGGGCGTATTATCGATCTCGACTCAAACAGAGCATTTCGTGCTGTGCGTGCGAGCAGCGCCATTGGTGGGTCGTGTGCAAGTCGCAATGGCTGGCAGACTGCTGGGGGGTTGGATAGATTATTGGTGTTGCGGAGGTCCGATGCTGAAGATTCCCGCAATGGCGCGCGCTAGTGGGGGGCTAGCGTCGAACTTTTTGGAGAGGCAAGTTGCGCTCGCTATTGTACGGCTACTTACTCCACTCTACCTCTACCCTACCACAACCACCACTGAGAGGTAGTCGCCATGCCTCAGAACGAGTACATTGAGCGCTTTACGAAGCAGTACGTCCATGCCCGCTATTCATATCCCTGCCCCGCGCTAGCGCTTGCGCATCGCCAATATCGAGGCTGCACCACCTGGCAAAAGAACCATCTGGCTAACAGCCCCATCCTAGGCACGGAAAGCGCTTCGATCACGATGAGCGGAAACGCAAGCGGGAGGCTCGTGAGGGCCACAATGCGTCCAAGAAGGCCCAGAACCTCCGTGGACTGAGGGCAAAGCAGTATGCCGAGAAGCGCAGGAAGGAGAAGATTCAGATGAAGCAGAAGATCCGCGCACACGAGGAGCGCAACGTCAAGTCGAACGAGGCTCCCGAGCCTGCTACCGAAGCGCTGCCTTCCTACCTGTTGGACCGATCCAGCGAGAAGAATGCCAAGGCCTTGTCTTCAGCCATTAAGCAGAAGCGTTCGTCAGCCATACGCATCGACTGGATCTACATGCTGACGCTGTGTTAGGAAATGAAAAGGCTGCCAGGTTCTCTGTACCGCTTCCCAAGGTCAAGGGTATTTCCGAAGAGGAGGTAAGAAGCTCGTTTACAAGGATTATGTACGACATGGGCTAATTATTTACCTATCTAGATGTTCAGCGTCGTCAAGACGGGTAAGAAGACGAAGAAGAAGTCGTGGAAGAGGATGATCACCAAGCCAACCTTTGTCGGTCCTGGCTTTACTCGTCGACCTGTCAAATACGAGGTTTGTATCGCCGTAGCTCGACACAACACGCACACTAACTCTGGATCCAGCGCTTCATCAGGCCCATGGGATTGCGCTACAAGAAGGCCAATGTCACGCACCCTGAACTCAACGTAACAGTTCAGCTGCCGATCATGTATGTCATCTCAGAATCACATGAGGAAAGCAGTATGCTGATACCTGTGCAGCTCGGTCAAGAAGAACCCCCAACAACCACTGTACACTCAATTGGGTGTTGTACGTCTTCTCAACCTCCCCAAAGCTTACTTGGCGCTAACGACTGTCTAGCTGACAAAGGGTACCATTATCGAAGTCAACGTTTCCGAACTTGGTCTCGTTACAGCCGGAGGAAAGGTTGTCTGGGGTCGCTATGCTCAGTACGTTTTACCCTTACGATGTAGTTCCTATGAAGAAAAAACCAAGACTAACACATAAACCCAACAGAGTCACAAACAACCCTGAAAACGATGGATGCCTCAACGCCGTTTTGCTCGTCTAAAAAACCCTTGGTTCAAATCGTGGAAAGTGTGCATTTGACGGCGTTAAAAGGGACCTGGGCCTTTGTAATTGATTCAAAAGGGCGTTGAGGCGATCATATGCAATGTCACTTTTGGAACCTACGTATCGTAAAGAATCACTGAAGCACAACAATACAGCATCCGTGTGATTGTGCTGTACTCACGCGCTCACGTGACTCTTATCCACGAGCAGGACATGGAAGACTAAGAAGCAAACCTTGGCTCATGAGCGACTACAAGATTGGCAACGAGCACAGAAAAGAAGTGTATATACAGTAGTGGTTGATGTGATATCTCAGTCAATCTGATACTACCTTTATTTCTCTCACCCAAACTCGAAGAGACATAGCACAAAGGCCAAAGTCACCCTCCAAAATATGTCTTCTCGATATCCACACCCAGAATGAGTCCAAACGTCCCTAACAGCAAGCAAGTAACCAACCCCATGATGGCACTGACTTCCCAACCGCCCGCCAATGCCTTACCTCCAACTAGCGCCCGTTGAAGCCTCCAGAAGCGCAATGCTCCAATGATCAAAACGACGATAGCCAAGCAAATAAACGTTGCTGACAGTGGTCTCCCGATCCTGTGGAAACCAAATGGTTTAGGCGTGGGACTGTGCTGCACAATGAAGAGCTGGGCGATGATGATACCTGCCATTACGAGGAGAAGAGAGGTGCGTAAATAGCCCAGAAAGGTGCGTTCGAGAGCTTCCAATGGGTTAGTTTGGGCTGCCTGTGAGTGAGTAGAGGAAGAGGAGTACGTACCAAGGTGATCTCGTTGTGCTCCTTCGTCGATGGAAAGGCTTATCTGCGTAGTCCAGAACGTGACGAGCGCGTCGTAGAAGCGCTTGCTTCTTGGCGTATCACCATGCTCAGTGTCGTCGTCTACATCTGCTTGCGTGCTTGCATATCGTCTCAGGTCGTCTCTTGATGTACTCCTCACACTGTTTGCAGACGCGCCCCTGGATCGCAGACTGGCGAAACTCGGTGGGGCGTGTGCTTCACTTGGTGTTGTATCCTTGTTGTTGCGCCTTACAGGCTCCAACTCTTTTGCAAAACGCTGCCGTTCAAATCGTACTGCATCTTCGGAATCAGGGTGGAGCTGGCTCCGTGTGCTGCTGTGGATATGTAGAGCTGCCGAGGGGAGGTTGAGCGGTGGTAGCGGTGGAGCTCGAGATGACGTAGGGTCACTCATCGATAAGGGTTGTGTGTGGTAGTGAATCCTGCGGTAGTGTAGGCGGGCATCTTGGGCACCTGTTTCTTGTCATGATAAATGTGCACCGAGTCAGTTCGTGTTGGTGTCAAGGTTCGCTCTGCGCCGAAAGCAAGGGTGGTGCGAGCCATGCACGAGGTGGTGTGTGAAGGTGAGCGGGATAGACTTCCGGACCATCGCGTCGGGTCGTCGGATGTTATGCTCCGGCAGGCACGTGAAGGAGGCCATAGCCCTTGTGGTCAGACAGTGCTTATCAAAGATCTATTCATGCTATCATTACTATTACCGTGTAGTTATGCCTCTTCGTATATACGTTGGTGTTACCATGTACCCATTACCAGAGCGCCAGTCCCGCGACTACGACAGCAGCAATACAAGCCTGCTGCATGACACCGTGCGTGGCCCTGGCAGCAGCATCGCTCGTCGAACTTGACGGCCCATCCTCGGTGCTCGAAGGCGATGAAGTGCTGGTACGAGAAGGAGAAGGAGAGGAAGAAGTAGGACTAGTCACTACTCCGTTCTCCTCAACGTCATCCGGCGCGTCAAAGAGCTCCTCTCCGTTGCTTGCTCTTGTCCATCCCAGTGCAGTTCCATCTTGACTGACGGCCTTTCCACGCACGTAGTCCTCTAGCTGCACATCCACCAGGTAGATTGCCGTCTCAAAGCCCGTCCTTCGCGCAACGGTAACATTCGTCCAGGTTGTAGAGTCGCTTGCATTCGCCGTACAGACTACCCAGCTCTC
[truncated: 43,663,794 more chars]
