# Supplementary material for: Comparative genomic analysis reveals cellulase plays an important role in the pathogenicity of Setosphaeria turcica f. sp. zeae
Source: Front Microbiol. 2022 Jul 22;13:925355. doi: 10.3389/fmicb.2022.925355 (PMC9355644; doi:10.3389/fmicb.2022.925355)
Supplement: Supplementary file 1 [file Data_Sheet_1.zip › Supplementary Fasta S2.fasta]

>A03358  [mRNA]  locus=Contig1:832:4339:-
ATGTGGACGTCAAACGTGCTATGCCAGAAGTTGCATAACGCTAGTACGTT
GGGCCGACTGTTCCCAGTCCAGGGCGCTGTGCCCATTGAACCCGATGATG
GTGACGACGAGGAAGCGCGGCTAAGGCAGGCATTTGCTGCTGCAGCGACG
CAGATAGACCAGGTAGTGGAGCGTAAGAACCCCAACAACGTCATTAAGGA
CGATAGCAGCCGATGGGGATATCAAACACCCAGCTGCCACGAACGGGCAC
TGCGTGACGTGTGCTGGGCAGCGGAGATGGTGATTTGGAGGGCGCAGCAG
GCGTCCCACTCCAGTGTAGTAGGCATGCCCGCCATGATGCACATTAACCG
GCGCGAGTATGGGACGACCAGCAACGAAAAGCCGTTCAATGCCAGCCAGA
CGGAGCCGACGATGAAGAAATATCGCAGCGTGTGGCTCCAGGTGATTGCG
TACATCTGGCGAACGTACGAGCTGCCCATCGTCCAGCCAGGTTCCGGCGA
TGGAGCGCAGGGCAGACGCCCACCATACCGCTTGACTAGCGAGCAGAAGG
CATGCTTGGAGGAGTTGAAGGATTTGACTGGGTACAACGCAGAAGAGGAG
GCAGCTAGCGCAGCGCGGAGCATGGAGCTGGGGGGCAGCCATGGGGATAG
TGACAGCGAGGACGAGCCGCTGGATGCAGAAGACGCCGAGGCGTTGCAGG
ACCAAGTGCTTGCATTCATGCTTGCGCTGCTAGATCACAAGCTGGCCAGC
AGCGAGTATGAGAGCAGCTTAATCAGTGGCATGGCAGTGCTGGGTGTCAG
CGTGGACAGGGGATGGCTGGATCCGCTCATGTATACCCCCAAGCAGTCGG
CCATGGTTAGCATATCGCGCATGCTAGTGCTGTATCAAGCACACAGAGAG
CGCAATGCCCAGATTGACAAGCTAGTGGCTGGGGGATACAGCGAAGAGAC
AGCCAGCAACATGGCAGTAACCCATTTTGAGCTGGTGCAGGACATGTGCC
ACCGGTTCATGGCGCTGACAGACTACAACGGCCGGCCCACGCCCATGGAC
GCTATTTTGCGGCTGCGAGCATTTGGCTTCAAGATTCGGTATACTACCAA
TGCCGAGGGCGTGGTGGACTGGGTGGGTGACACGTTGTTGTATGGCCAGA
TCCAGTTCAGCATGGCGCAGCTACGGACGATGGTGCACGGCATGATTGCC
AGCACGCGGCAGGACATGCTGAAACAACTGCTACTGCTGCAGCTGGACAG
TGAGGGCGATGTGATGCCCGAGACGACGCCGTGTCCCGCTATTTACTGGG
ATAAGCTGGTGGACAATGCCGCTGCGCAGCAGGCTGGGTGGAGTTTTATG
GAAGATGCGCGTAACCGCCAGGCTACTAGTGTAGGTGACCCCAAGCGCTG
GCTGCTAGGACGTATTCAGCAGGAGAAGCGACTGCGACATGAGTTTGCTG
ATGCTGCTGCGTCGCGCGTGGCTATGGCGAGGGGTGGTGGGCTGGTGTGG
GTGAAGGAGCGCATCCAGGCATACTACAAAGCCATGCAAGAAGCCCGCCA
CGCACTTGCCGTGCTTGTGCATATGACAGGAGGTGCACCACCGCGTGGTA
AGCAGTGGAATTCCAACCGACTTAAGCTGAGGATTCAAAAGGCGTCGCTG
CAGTACATGAGCGTCAAGTTAAATGTTATTGGGTGGCGGCATGGATCCAA
GGCGATTTGGCGGCGGTATATCCAGAACCCCAAGGCACGCAAGGCGTACT
TGAATACCGATGAGGATAATGTGTCATCAGAAGAAGATGAGGCGTTTGAC
TTGCAGACTGGGCATGGCAGCAAGGTGGCTGGCGCGATTTATGGGCGGTC
GCTGTATGAGGCGGTGTTTAGTGTGGAATCCAAGCGGTTTATGTTCCGAG
TAGCGAGCAGCGAGTGGCACAGGTTTTTAGAGCTTCCGTCTGCGCAGGAG
AAGAAGCTACGGCTGCTGCAACGGAGCCCGCTAGCTGTCAAGGCGCGCAG
GGAGGCGTTGGAGGAGGAGTACCGGCGGTGGAAGATGATGCGGCTAGTGG
ACGTGGACAGTGAGCTGCAGCGGCTGCTGGGATGCAACGCACAGTTTCGC
AGTGTACAGCGGCCAGCGATGCAGGCGATTATGCGGTATGAGAGTCCCGT
TGTAGCAATTATGGGGACTGGGGCTGGCAAGAGCGTGCTGTTTATGCTAC
CAGCGTCGGTGTCGACTGGGGTTACTGTTGTGGTAGTGCCGCTAGTGGCA
CTGCGGTTTGACATGAAGGCACGGTGCGACGAGCTAGGGATTGTTAGTGG
GGAGTGGGATAGCCGGCGTCCGTACAGGAGTGTGCAGATTATGTTTGTGA
CGCCCGAAGCAGCTGTAGGAGAGGCGTTTGGGCATTACATTAACCGGGAG
CGGTCGATGGGACGGCTAGATCGGATTGTGATTGACGAATGTCACTCGAT
ACTAGACTCACTTAAGGGATTCCGCAGCCGGCTGCTAGGACTGCGAGAGC
TGCTCTGGGTAGAGACGCAGATGGTGTATTTGACGGCGACGCTGAGGCCG
AAGGAGGAGAAGCAGTTTTTGGATGTGATGGGGCTGCCAGAGAAGAGCAA
GTGCTACTGGTTCCGGGGGCAGACGACACGCAAGAATATCCGGTATGCAG
TGCATGAGTACAATATGGAGGAAGAGGAGAAGGCGGTAGTAGGATTAGTG
GAGAAGCTAAAGAGGAAATACCCGCTGCCAGGGCAGGTGATTGTGTACTG
CGGGACAGTGGCACGGACAAGACAGATGGGCAAGGTGCTGGGGGCGGCAT
GTTACTACCGGGAAGTGGGCACGGTAGAGGAGAAGAAGAAGATTGAGTAG
>A03359  [mRNA]  locus=Contig1:66623:67972:-
ATGATCCGCAAGGTTGTCCACAACAACTTGAACATCAAGGCTGCGCGAAC
ATACGTACCGTACCAAGACCTAGAGAATAAGGCGATGCTCATGGGATTTC
TGGACAAACCCGACCTGTTTATTGACCACGTCCGGCGCTACACCAATTCT
CTGACGACGCAGATGATCTTTGGCTTTCGCACAACAAGTATCGATGACCC
AAAGCTGAAGCAGCTTTTCCACGGATTTGAGAAATTTTCCGAAGTACTTG
GCTCTCAGACAGCCGCTCTTTTTGACGTGTTCCCTCTGATCCGGAAGCTA
CCGGACTGGGCTGTTCCCATGAGACGGTATGCAAAAGAACTGCACAAGAA
GGAAAAGGAACTCTATTTGGGACACTGGATGAATGTGAAGAAAGCTATCA
AAAATGGCACTGCCAAGCCATGTTTCTGTGTTGACTTGGTGAGAGCCCAA
GACGAGATAGGCTTTTCTGATGAACTTGCCTGCTATACAAGCGGATCACT
GCTAGAGGCGGGTTCCGATACTACTGCCTCAACGCTCATAGGCTTCATCC
AAGCCATGGTACTTTTCCCAGAGGTGGTCAAGGCTGCCCAGGAAGAGCTT
GACCGAGTATGTGGTGATTGTTTCCCTACTCTGGAGGATGCGCCAAATCT
ACCATATATCCGTGGTTGTGTCAAAGAGAGCATGCGCTGGATGCCAACAG
ATATCCTTGGAGTCCCACATGCTGTCATTCGAGATGACGAATACATGGGC
TTCAAAATTCCGAAGGGGGCAGGTGCCATGTGGAATGTCTGGGCTGTACA
CATGGACCCCGAACGTCATCCAGATCCGCATCGCTTTGATCCTGCTCGGT
ACATTGATGATTACCAGACAGCAGCTGAAGCTGCAAACAACCCCGATGCT
TCAAAGCGCGATCATTTTGTTTTTGGCGCTGGTCGGCGTCTATGTCAAGG
TATGCACATCAGCGAGAGGTCCCTGTTCCTTGCCATATCTCGATTACTCT
GGGCCTTCAATTTTAGAAAGGTCGTCGATAAGAATGGCAAAGACATAGTG
CCTGATCCAAGCAATCTCACGGAGGGACTACTCGTCGTGCCAAAGCCATT
CCCAGCAAACATTGTACCAAGAGATTCTGGTAGAGTTGAAACAATCAAGG
CCGAGTGGAACAAGATGGAACAGTTACTTGACGCCAACTTGCAATGGAAG
ACATTGCCGGATGGTATGATATGGAAGACGTATAAGCAAGCCAGCTGA
>A03360  [mRNA]  locus=Contig1:369357:370333:-
ATGGCAATGGATGCGAAGGAGATTGAGCTCCGCGGAAAGGCCATCGGCAA
AGCTGTAGCAGAAGGCGAGCCCAGCGCCTCGATTCTGAAACTGCTCAACG
ACCTCAAGTCTGGCGTCCATGCTACCGAGGACCTCTTGCGCTCAACAAGG
ATCGGTGTCACCATCAACCGTTTGCGTACACACAAGGACCCTGCCGTGCA
AAAACTGGCGACAGAACTAGTGGCAAAGTGGAGGGACGAAGTCAAGAAGA
AGCAGCCAGCCAAGAAGGATGGCCCGGCAAAGGCAGCCGCAAATGGCGCT
TCGACATCGTCACCCGCTCCTCCACCATCAGGCACCGCGTCTCCTACACC
CAGCCAGGCCAAGAAGAAGCACGATGTGCCCTCTGACAAACGCAACCACA
AGACGGACAAGGTCAAGTACCAGGTTACCGGCAACGAGGCACGCGACAAT
TGCGTCAGGCTGATGTACGACGGTCTGGCTTTTATGAGCGAAGCGATGCC
CGACGAAATCCTCGGCGTGGCAAGGCAGGTCGAAGCGGCAGCCTACAGCA
ACGCTGGCAGCGTAAACGATGCCTACAAGGGCAAGATGCGGTCGCTCTTC
CAGAACCTCAAGAACAAGTCAAATCCCCAACTCCGCAAGCGCGTCCTCAT
GGGCGAAATCACTGCCAAGAAGTTTGTCGTCATGACACACGATGAGATGA
AGTCGGACGCCCGGCGAGCCGAGGACGAGAAGCTGGAAAAGGAAAACATG
AACCAGGCCATGGTGGCACAGGTCGAAAAGGCCATTTCCAAGGAGTTCCA
GTGCGGCAAGTGCAAGCAGAAGAAGGTCAGCTACAGCCAGGCACAGACGC
GGTCTGCCGACGAACCGATGACGACCTTTTGCGAGTGCATGAACTGCGGA
AACCGGTGGAAGTTCTCGTGA
>A03361  [mRNA]  locus=Contig1:4138918:4141737:+
ATGTCATTTACTGACAACGAAAACAAAGAAGACGTCGCCCTTCTTGACGA
AGAAGAGACACGGCAACCGGGAAAATGGGCTAGGCGACAAACTTCAAATC
GGCAATGGTGCTGGTGGACGACGGCCAACCTACTGCTGCTCGTGACCTTT
ACCATTGGAAACCTCACCATCTGGTCTCGTCAGCGTCCCGCAGTCTGGAG
AACTGACTTACCAGATGCACGCAAGGCGATTGAATACGAGGAGCGAGAAT
ACACGGGAGCCCTGACATACGACCCAGATCAACGTAAAATCTTCCGTCTT
CGAGATGCAGAAACAGATGATTCAGGCGAATTTGTTATCATGACCGACGA
CGAACGCCGTGCATTTCCAGATGACACGACGCCATTTTCTACAGATGGAA
AGTATCATTTCGAACCAGATGTATTCCACTCGCTTCACTGCCTCAACAGT
ATTCGCGTGCACCTCCATCCCGTGCTGTACAACGTCTCAAGTACACAGGA
CGCGCATAGCAAAACCGAGGAGCAGATTATGAAGCTCGTCAACGACCCCA
TGTGGAAAAGAAACCACCTGGAGCACTGCTTAGACCGCGTCAGACAGGCC
CTCATGTGCCATGGCGATTTGACTCCGTCTCCCACTTACACATGGCCCGG
GTTTCCCATCAGCATAGGACGGTCCGTCCTACAAAGAGCCGCACTTCAGG
TGCCATTGCGGAAGCAGGGAGCGGACCCTTCAGTCACCGAACCGGCAAAT
GCCAGCAAACTGGGACAGTCGGATCCAGAGCCTTCTCTCACTCCAGACCT
CAACCCACTGCTGCTTGGAGGAGATCCGCCAGAAACATTCCGGAGCCTCG
CTACAACTACAGAAATGGAGCACACAACCGCCACGGAAGCCGTACTGCAG
CCTTTCCGTACCGACTACCTCCCCATGCCAGATGCAGACGAGCCGCTATT
CCTGCCCGCTGATGCGCAGCGTCATTGGTATCTCGGGTACGTGCATGTGT
GGAAAGAATTCCAGCACGAAGCCATAGCGCACTGGAACCACGACGATTGC
AAGAGCGCGTTCAAGGAGATGGAAAACCGCCACGTCGATGAGGCGCGCCC
CGTCGACAGCGAGACCCTTGAAGACAGCAAGGGTGCAGCGAAGCTGCAAG
ACCACTTTCAACGCGAAGTGCTGGAGATGGTGGAGAAGATATACAACACG
CTTCTCGCCACCACAACCATGCAAGAAGCACTGGCCGAGAATATCCCGCA
GGGCATATGGATCGAGAGCACAGCAGTAAGCGCGGACCCTGCTACAAAGA
ACTCCAGGCCCGCCTTCATGCTTCGCGCGAGGTCTGCCAACGGCAAGGAC
GAAACGAGACTCCTCGGACACACCGAGTATCTCGGAGGACGGCGTGGCGC
GCTGACTCTGGCAATCAAGGAAGCAGCAAGGAATACATGGGGCAGTCTGC
GTTGCGTTCTAGGCGACATCACGCGCTGGATGCTCGCGTGCGACACCAAA
TACGGCTTCATCATCAGCAGCGACGAAATCATCTTCCTCCGCTTCGACAT
TGTCAAGCGTAGCATCAAAGTTAATGTGGCGCGCAAAGGGGACCCGCCGC
GATTCGAATGGGTGGATGTCATGGCGGAGCCAAATCTGTTTTACTCGCCT
CCTATCAAGCATACTGATGTGCTGGACGAGGAAAAGGGCACGGTTTCGGT
CAAGCTCGCGCTGCTGCATCTGATTCATACGACTGTCGCGAGCGAGTTCA
AGATGCCGGCTGAGAAGGGCAATTGCGCAAAGTACTTCCCACTGGGGAAT
GCTGGCGAGAAGTTTCGGCTGTGA
>A03362  [mRNA]  locus=Contig1:4144161:4145937:+
ATGGCCGCCCACAATCCCGCCATGCCCAACGACGACATGCTTGAGAAGCA
CCCCGTCTCGCTGCGGGAAAACATCGACGGCTCGCAAGATGGCTCCGGCT
ACGAGTGCGAGTTCACCGAGCGGGAACAGAGGAAGATTATCCACCGCATC
GACAGGCGTCTGGTCGTGACGGTCGGCGTGCTGTACTGCATCAGTCTGAT
GGACCGCACCAACCTCAGTGCCGCCTCAATTGCTGGTATGACTGCCGAGC
TGCATCTCAAGGTCCTCGAAGGAACCATCTCGCGTTACTCGGTCGTCACC
ATCGTCTTCTTTGCTTCGTACATTGTCTTCCAGCCCCCGGCCACTGTCAT
CTGCCGCCACCTCGGACCACGCAACTTTCTCTCCTTCATCGTCATTGCAT
GGGGCGCCGTCATGATCGGCATGGGCTTCGCCCGCAGCTATGGTGCCATG
ATTGGTCTGCGAGTACTTCTTGGTGTCCTAGAAGCTGGCTTCTTCCCTAG
CTGCGTCTACCTGCTGTCGACATGGTACACTCGCTTCGATGTCGGAAAGC
GGTACTCGTGCTTCTACATCCTTGGCAGTCTGGCCTCGGCATGTGCTGGT
ATTCTCGCCTATGGACTGATGCAATTGAAGGGACGCGAAGGTCTCAATGG
CTGGCGCTGGATCTTCATTATTGAAGGTGCACTTACATGCTTCCTCGGCT
TCGTCGGCTACTGGGCCCTCGTCGACTTCCCAGACAAGGCCCACAAAAGC
TGGAGGTTCCTGACCGAGCGCGAGGCCAGATTCATCATCGAGCGCGTCAA
CAGGGATCGTGGTGATGCCAAGGTCGAGCCCTGGTCTCTCGCCAAGTTCC
TAAAGGGCGGAACCGACATCAAGATCTGGGGATTCGCCATGATCTTCTTC
AACACCACCACTGTGACCTATGCTCTCGCCTACTTCCTCCCCATCATCCT
AACAGCCAACATGGGCTTCTCCGTTGGTGCCGCCCAATGTCTTGTCGCAC
CACCCTACGCCTTTGCCGCCATCGTCATGTACACCACTGGCTATCTCGGC
GACAAGTACCACCTCCGTGGCCCCATTATCATCTTCAACATGGTGCTCTG
CCTCGTCGGCCTTCCCATCATGGGATTCCACAGCAACCCCAACGTCCGCT
ACTTTGGCGTCTTCCTCACCACGGCTGGTGCAAACAGCAACATCCCAGCC
ACTATGTCGTACCAAGCAAACAACATCCGCGGCCAATGGAAGCGTGCTTT
CTGCTCGGCCATTCTCGTCGGTATGGGCGGTGTAGGTGGTATCGCAGGCG
GTCTCGTCTTCAGGGAGCAAGATGCCCCTGGCTACGAACCCGGCCTGTAC
GCCTGCATTGCATGCTGCCTTCTTTCCATTGTCCTCGTCTGCCTCATCAC
CCTGCGTTCATGGAGCCTGAACAAGCGTGCTGATCGCGGGGAGATTGAGC
TCGAGTACAACGATGACTCCGACCAAAAGGGTTTCAGGTATACCTACTAA
>A03363  [mRNA]  locus=Contig1:4150530:4151664:-
ATGGCGAAGCTGCTGCTCGACAAGTGTGCCAACGTCAATGCGCAGGGTGG
ACTCCGTGAGAATGCCCTCCAGGCGGCTTCATTACAAGGTCACGAGCAGG
TAGTGAAGCTGCTGCTCGATAATGGCGCCGAAGTCAACGCGCAAGGCGGA
AAGTACGGCAACGCACTGCAGGCAGCTTCAGCTGCAGGTCACCAGTCGAT
AGTGCAGCTGGTCCTTGATAATGGCGCTAATGTTAACAAGCAGGGCAGTC
TCTACAGCAGCGCTCTCCATGCGGCTGTAGCTGAAAACCATACAGCTATT
GTCAAGCTCCTACTCGACAACGGCGCTGATGCCTTGCGACACGACAGCCA
AGGAAAAAGTAGTTTGCATTATGCTACCAACAGCATAAATTATAACATTA
GTCTCATCAAGCTTCTGCTTTCACGAGGCGCTCCAGCAGACACGACCAAC
ATCGATAACATGACTCCACTGCTTTACTGCGTCAAGTACGGCCACAAATC
TATACTAGGATTGCTTCTTGACAACGGTCTGTCCATTGATGCTTGTGTTT
ATCGAAAGCCGTGGTCTCGGAACACTGTGACGACCGACACCTTTTACCAA
TCATCGGTTTCGGAGTCCGAGCCCGACATTTCGGGCACTTCGGCTGGCCT
AACAGCTTTACACTTTGCGGCCCTGACTGGCAATTTAGACATGACCAAGT
TCCTTCTAGAGCGTGGCGCTAATCCGAACGCTTTGTCCGAATACAACGAG
TCGCCGATGCATCTCACGTTGCGTAAAGCCCTGCATGGACCAAAGCATGA
CGACGATTGGACCGACCCGGACTTCAGGATAGAAAACGTATGGGACTTCT
TGGACTTTGAAGAAGACGAAATTCATTCAATTTCTGCAAGCATAAAAATG
CATCGCGAAGTCGAGCTGGCGACCACGACGCGGTTGCTTTTCTGA
>A03364  [mRNA]  locus=Contig1:4154893:4161732:-
ATGGCCTTCTTCTCCGGACTCTCGAGCTCTATCGGCCGGAAGCTTCTCCT
CTACGGCCTGCGACAAATCGACATCCTCGACAAGGATCCCGCCGACTTTG
TGAGCGTTGACGTGGGGAAGCGCACGACGCTCGAGGTCCGTGATGTCGGG
CTGCATATCAAGAAACTCATAGCACTATTGCACCTCAAGCTCCCCCAAGA
AATTCATCTGTCACAGGCGCGAGCCTCCCTACTCCGCGTGACCTTCGTCC
TCGACTTCGGCGTACCCCAGATCTCGATCGAGGTGGATGGCATACAAATA
CAAGCTAGATTGGTCGAGGACGATGGAGAGGCTGCAGCGTCTCGCTCCGC
CCTACAGCCGGCTCCATCACAGCCCTCGCCACCCCGTCGACTCGCGTCGC
CCCCACCCAGCCGAGATGATCTGAGCGACCCTGGCTCCGACGACGACGAT
GAGCATGTGCCAACGGTGGACGAGCTCGCCAGGTCGTTCATGCGGACGGA
GCCTGCAGACGAGATACGCGAGCTGCAAGAAGAGCTGGCATCTCAGTCAC
CATATATGCAAGAGTCGATGGCCTCGAGTGATGATGGCGAGGATGGCGCT
GCGGGTATGGGGGCTCCACTGGCACTTCCGGTATATCTGCGAAACATTCT
CAACACCGCCCTGGATCGCCTCACCATCACAGTGAAGGATATCAATGTCG
AAGTGGAGGACCAAACTTCAGCCGATGGCCCAGATTCATCGAGGACGACC
CAAAGCTCACCCACCTCGCTCAGCTTCCATGTAGAACGGATTGCCCTTGA
CTCGATAACCTCCAAGGATGTGCGTGTAGATGTGAGCTCACCAACGCCAG
TCGATGCAGCGAAGCTAGGTAAGAGGAGAATGAAAGTGGAAAACATCTGC
GCACGTCTTGTGTCTGATGTCGAAAACTTTGTCTCTTTATCGAGGTTTTC
GCAGCCGCCTTCGCCAGTCATGACTCGATCAGAAGTTTCAACTAGCCAAA
AGGCCACAAGCGAACCGTCGGCAAGTCATATGTCAAGCCATTCTATACGT
GAAGAAGAGATAGAACCATCAGAACCCGCTCCTCCAGAGCCATCAGAACT
ACCCGAACTACCAAAATCACCAGAACCACAGGAACTGCCAGAAGCACCGG
TTGTTGAAAGGCTGCCTAGCCCAATCAACTCGCCCCCGCAAGCACCCGCG
AGTCCGCGCGAAGGATTTGTTTCGCCACTCTCACCCCCATCGCCTGAGCA
GCACCTGCTAGAGCAGCACCCGCTAGACCTATCTGTGCATACTGTAGACG
ATGATCGGTTTGCAGACGCGACCTCGGACGATGGACCAGATGATCGCTCG
GTAGATGGCTCACTTGGTCATTCTCGCCAATTTCTACCCACTCATGATCT
AGGTGGGAGCAACATGTTCTATGATGAAGAAGGCTTGATTGATTATGCAA
TACAAAATAACATGCTCGACTCCCGGTTCGGAGATCTGCCTATGATCGAA
CCCACAGAAGAAGGTCCGGATACCTGGGGGCTGCATGGTGCTACTTCAAG
TCAACACACTCGAACATCGGAACCCGCTAGTGAAGCCTCAACCTCGGATC
TTCCCACTGTGTCCGCCTTGGGACGCTCGTTTCATCCTCCAAGCGCCACT
GCTTCGCCGTCCGAATCAAGACACTCTGAGAGAAGCCAGGGCCTTGCTGA
CAGTCTAGGTGCAGCGCATCAGCACCCGGTTGAGAATGTAGCAAGCCCCG
CCAATAGCACACATCAACTTCCGGAATCACCACCCCCAGAGGAAGATTTG
TCCGAATCAAAGTTTTTCACTCATGATGAGGCGGAGAGCATGTACATGAG
CGCCATAAGTGGGGCGCAAGGCAGCTCCATGCAGGCAGGGCATATTCCTG
GGGGTTGGGCTTCCTCTTCAGGTTCAAGCAGAGACTCTACTTCAGACAAA
TCCGAGCCGATACCCGAAGAAGTGATTTCTGCTAGCATCTTAGCACCAGC
ACCAGCACCAGCACCAGCACCAATGCCAGTACTAGCATCAGCACCAGCAT
CAGCACCAGTAACAGAGGTTGAAGATGGCTACGATACCCCGCGCCCACAA
AGCAGGCAGAGCTCAGTATCATCTTCGCAATCTGCACGCGCGCAAACCCC
AACTCCGGCTCCACCAGCCTTTCAGAAACAAGCAAGGCGGCTGCTTACAA
TCGACGAGATTACCGTTTGGTTTCCCATGGGCCTTGATGATGGACAAAGC
GAAGAGCAGGGTGATGGGGATGGCGATGAAGATGTTACCGGGGCCCCGGC
CTTTGAGTTCAAGCAGCCTAATTTGGGAGAAGATTCGATATTTGCGGAGA
TGCCTGGGTCATTTTCCAACTACGCGTACTCTTCGTCGCACCGAAAGAAG
CCATCCCTAGACGCATCCATTCGGGCACGAACTGCTTCAAAACCAGCACA
AATACCCAGCCGTCCAAAACAGCCTAAGAAAGCAAATCAGCCCTCCATCA
CCGTTGAAGTAGGCTCAATAGCAGGGCATATGGATGTGTCTACCGGTCGC
GTCATGTTTGGAATGTTCAATCGGATGATGCAAGCCCTCACTGGCGATTC
GGGTCAACAAGAAGACAAATCGTCCGTACCAGAACCCACTGGAAACTCAA
AGGAACCTTCTCCTGACTTTGACTTGACCGTCAAGCAAATTGCCTTCTCA
TGGCTAGAGAACATTGCGACTGAATCCATGCAAGAGGGATATGTTCCGAG
CTGGCAACTTGAACCCAATCCGGTCGAGGCCATATTAAGAGTCAATCTTT
CAAAGATTAGCATCAACCAACGGAGCGCCGTACAAGAGTCGCAGACTCAG
ATTCGCATTGGGAAGTTTGTCCTCGCATCCTTGGACCAGGACATCATCTC
CTTCCAAGGTTCGCGGTCAAGATCCAAACGATTGAGTGGCACTTCGGCAG
AACAACTTAGCAGTGATGTGGAAATTGACTACATGCGAGGGAAAGATGAT
CGCATTACAGTCGTAACGCGTCCTGTCAAAATTATGTTTGATGTGCAGAA
GTTGGACGACGCGCTTGGCGCATTTGGTGGGTTCAGTGGCATGCTAGAAT
TGAGCAATTCTTTCAGCTCTGCTAGCACATTACAAAGTCCTGTCCTATCT
CCATCGCGCCCTCGGCCCCGTGGTGTGCATTTTGGCAACGGGCTTGAGCC
TCCAGCCAAAGCGTCCGTGTCGCCTGCCCCACCTACGCCGGCCGTCAAGA
GCCCCAAGATCCAAGTACAGTTTGGCGAAGTTTCTTTCACTCTCAAAGGG
AAAGCATGTTCTGTGAAGCTACAAACGACATCGGTTCGCATTGCTGTGCG
CCAAAGCAATGTTCGCCTCAAAGTTTCGGAACTTCAGCTCATAGGGCCCT
ACATTGAAGGTGGCCAGGACAATCCGCCCTTCATCGCGGAATTGAAAGGA
ACCACGCTCAACTTTCTCTTTGCGCCTGAGGAGACAGACTTGACAAGGCT
CATCTCCATGATAACGCCATCGAAGGATCCGTACGAAAACGACGACGATA
TCCTGATTGAGACCCTCCTGCGTCAACGGAGAAAGGGCTCTGTCCTGAGG
GTTGAATTCGCTGAAATTAGAGTTCGCGTGTCTGACTTGCAGCAGATGAA
GACGTTTGAAGCTCTTGGTGCAGAGTTGTCGCGATTATCGAAAGTAGCCA
AGTACTTACCGGATGACGATCGACCTGGTTTGCTCAGTTTGGTGTCGGTC
AGAACACTAGACGTTCGAGTAGTCGTAAACGAAAAGCTTGGAGATGTTTC
AATCACCCTACAAGACTCGGCTGTGGCTCACGTAGGCGTTCCGGCTTTGC
TGGCTACGGAAATCGGCAAGACAATTGTTTGTCGGGATGACGAGGTGCTT
GTTCACGAGGTCGTAAAGTTGCGTCCATCAGAGCAGCTACCTGCGATCAT
GCTAAGGATGGTTGGCGATGAGATGGAGCCCGTGGCGAAAGCGAAATTTT
TCAATATCTGCGTCGAATACCGAGTCACGACCGTCATGGCGGCACTGGGG
ATTTCGGAAGATGGAACCGTTGATGACATTGCTTTGGGCATTGCGTCAAG
TGTCGCGACCATTACAGGTGCATCCTCGCCTCAGACACTTAGCCGGCAGT
CTTCCGAAGTGAATTCGCCATCATTGCCAGCTGCTAAGCCGCTGCAGATC
GATCTTCTAATGAGAAACTGCGCGATTGGACTGAATCCCCGGAAAACTTC
ATCGAAAGGGCTTTTTGTGCTCACAGAAGCGCACATTGCAGGCAAGCAGG
CGAAAAACAACTACTCAATCACTGTAGAGCTCCGCAAAGCCTCTATGCAT
GCGATCGATGATGTAGCCCGCTTGGAAGATGAACGTCAGCCGCCGTCACC
AAGTATGATGACGAATCGTCAACTCCATGAACTCGGCGAGCTGGGATATG
TGTCCCTGAGTTCGATTTCGGCCGCCAAAGTGTACGTCAACATCGTAGAT
GACGGGCCAGACCAGCCACAGTTGGTGGAGATTGAATTCAAGAACGAACT
TTTCGTCATAGAGTCGTGTGCAGACTCCACGCAGACCCTTATAGCTATCC
TGAACGGACTCCAGCCGCCTTCACCACCCTCTACGGCAGAGCAGTACCGG
ACCGTTGTGCCTCTACAGCAGATGATGGAATCTTTCACTGGCGATGCTTT
GATACAGGACGATGCAGAAGCTGATGATTTCATGAGCAACGCGGATCTTG
TGGAAGACGATCTCCCAACTAACCTCGAATTTGTCGGAAGCATCTACAAC
TCCCAGTCTCTGCCAACCGAGGAAGAAATGGGCGACAGTCTGCTCGGTGA
GGATGATCTAGGCATGCTGGCAACACCACCCGTCACTCGCCAACGTGGCG
ACCGAGCACTGCTAGAAAGTTTCCAAGAGAAATACGAGATTACACAGGGC
GAGGAGGACTTTGACTTTAGCGAAGAGTATTTCAGGGACGCAGACGCGGT
GCAAAAGGGCAAAGCGCGAAAGTGGGACTCCACCAAGAACCAGTACCATC
TCTCGAACGAGTTCAAGGTTCCAGATGCACCGCTCAAGGTTCGCGTTCGC
GATGTCAATGTAATCTGGAACCTCTTTGATGGGTACGACTGGCCACGAAC
GCGCAGCGTTATTAGCCAAGCCGTAGACGACGTCGAAGCTCGTGCCGAGG
AGCGACGACGCAGAGCCAGGGAGGAAGATGAGGATGACGACTTTGTCGAA
GAAGACTTCTTGTTCAACTCTGTATGGATCGGTGTCCCAGTCAAAGACGA
GAAGGGTGCACTCGCTCGGCGTATCAATCACGACATCGATGACCTGGCTA
GCGAGACGGGCAGCTATGCCACGACGGCAACGAGATCCACAGGAGCGACT
AGTCGACCGCGCAGCACGACAAAGTCTAGACGTCGACTCAAGCTTGAGCG
AAGCAAGCACAAGAAGGTTGCATTTTCCCTCATGGGTGTTGCAGTCGACC
TCATTGTCTTCCCGCCGAACTCAGGAGAGACAATTAACTCCATCAACGTC
CGCGTACAAGACCTCGAGGTTTTCGACCACGTTCCTACGTCAACATGGAA
GAAGTTTGTCACTTGCGCCATTGATCCAAATATGCGGGAGCTCACTCGCC
CAATGATCAACCTCGAACTCGTGACGGTCAAGCCAGTCACGGACTTGGCT
GCATCCGAGCTCGTCATAAGGGTCAGCGTACTGCCGCTTCGCCTGCATGT
CGACCAAGATGCACTGGATTTCATCACCCGCTTCTTCGAGTTTAAAGATG
ACTCTGTGCCAGCTAGTCCTCCAGCTAGCGATCAGCCATTCATTCAACGT
CTTGAAGTCATGGCAGTCCATATGAAGCTCGATTACAAGCCAAAGCGTGT
CGACTATCGCGGTCTCCGTTCGGGCCACACGACCGAGTTCATGAACTTCT
TGATCTTAGATGGCTCTGATATTGTCCTGCGGCACGCAATTGTTTATGGC
ATCACTTCTTTTGACAAGTTGCACAAGACACTAAACGATGTCTGGATGCC
TGACGTCAAAGACAATCAGCTCCCGGGTGTTCTTTCTGGACTGGCGGCCG
TGCGACCTCTCGTGAATGTCGGCTCCGGGCTCAAAGATCTTGTGGTTGTA
CCAATGCGCGAGTACAAGAAGGATGGGCGCATCGTTCGCAGTTTGCAAAA
GGGCGTCTACGCTTTTGCCAAAAACACAACCTCTGAGGTAGCACGTTTGG
GTGCCAAGGTCGCGATCGGCACCCAGAATCTGCTTGAAGGCGCAGAAGTC
TTTCTCAATCCGCAAACCGCTACACCTAGTCGCCAGGCGCACGACTGGGA
TGGAGAGGACCCAAGTTCGGATTCTGAAGAGCCGCGCGCAGTATCGAATT
ACGCCAATCAACCGATCGGTGTGCGCGCCGGTCTACGGAGCGCGGCTCGA
CACCTTGAGCGTGACTTGCTGACTGCACGCGACGCGGTAATAGCCATACC
TGCGGAGGTCATGGAAGAAGGCAGCGGCACGGGAGTAGCAAGAGCTCTTG
CTAGACATGCACCTACTGTTGTACTACGGCCTGCACTCGGTGCGACAAAA
GCGCTGAGCAACGCATTGCTCGGTGTAGGAAACGCACTCGATGCCAGTTC
GAGACGCAAAATTGAAGACAAATACAAATCATACTAG
>A03365  [mRNA]  locus=Contig1:4162559:4164413:+
ATGGCCAAAGACGCGCCGGCAAACGACGACGAGTGGGCGCAGGCGGAAGG
TGTACCGAGCCTAAGCGACCCGTTCATCCAGCAGTATCTCCAGGGCAGAG
ATGCGCTCGTGCAGCAAGAGAAGAGGCAGCGAAGTGACTATCTCTTTCGC
CAGAATCTCTCGCCCATGGCCCAGGAAGCATGCGCCATCGTGTCCCAGAT
CCGGTTTGAGGAGCAGCAAACGCTGTGGACCAAGGAATACGAAGACAGCC
TGTTGACCGACCACGTCGATGTGTTTCCGGGCATGATGTTCTCGCTCGCC
AAGGAGCGCATGGAGAAGAGCAAGCTCTGGCAGATAGTAAAGAAGATGCC
AAAGGGTGCGCTACTGCACTGTCACCTCGAAGCCATGGTTGATCTCGACT
GGGCGCTTGAAGAAGCCTTCAACACTGAGGGAGTCTGCTTGGTCGCGCAA
AGTGCCATCACCGACAGCCACACAAGGCGGAAGACGGGCTTCTCATTCAC
ATACGCAAAAGATGCCAAAACCGATACGTCCATCTGGAAGGCGGACTACA
CGGCCAACACGCCAGTGCCCATCAACCACGTGGCAGACAGCTTTCCAGAC
GGAGGCAGGAAATCTTTCATTGAGTGGATCCGCTCTCGCGTCACGATTAC
CTCTTCTGAGCACCTCTCGCACCACGAAGGCCCCAACGAAGTATGGCGCA
AGTTCATGTCGTGCTTCCCCATTCTCGGCTCACTGATCTACTACGAGCCC
ATCTACCGCAAATTCATCCGCCGAATGCTCAAGCAGCTGCTCGACGACGG
GGTCTATTACGTAGACTTGCGCTCGGCCTTTTACACACCGTACCGCAGCG
TCGGAAAAGAGCAGTGGGACGAAGACTGGTTCTACATGCTGGAGCACATG
GCCGACGAAATTGAAAAGTTCAAGGCAAGCGAAGAAGGCAAAGAGTTCTG
GGGCGCCCGCATGATCTGGACCACGGTCCGGCAATTTGGCACGAAGGCAG
TCATTGAGAGCATGAAGAAATGCATAGAAATGAAGATTGAATTCCCAGAA
ATCATTGCCGGCTATGATCTCGTGGGCCAAGAGGATCTCGGGCGGCCGCT
CGCAGACCTCGCGCCCGAGCTCTTCTGGTTCCGCAAGGCATGCGCGCAAG
AAGGCGTCGACATACCGTTCTTCTTCCACGCGGGCGAGACGCTGGGCGAC
GGCGACTCGGTTGATGAGAACCTCTTTGACGCCATTGTGCTGGGCACGCG
GCGCATCGGCCACGGCTTCAGCCTGTACAAGCACCCGCTGCTGATCGACA
TGGTCAAGGAAAAACGCATCCTGGTGGAGAGCTGCCCGGTATCAAATGAA
GTCCTCCGCCTCTGCGGCAGCATCATGGCGCATCCGCTGCCGGCGCTTCT
CGCGCGCGGGGTGCCCTGCTCGCTGTGCAACGACGACCCGACGATCCTCG
GGCAGGACGTATCTGGCATGTCGCATGATTTCTGGCAGGCGCTGCAGGGC
TGGGAGAACCTGGGGCTGGAGGGGCTGGGGTCGCTGGCCGAGAACAGTGT
GCGGTGGGCGTGTCACGAGGACCACAGCGCAAAGGAGTGGACGCAGGACA
TCAAGGACGGCATGTTTGGCAAGGGGCTCCGGGCCCAGAGGCTCAAGGAG
TGGGTCAGCAGATGGGAGAAGTTTTGTGCGTGGATTGCTGAGGAGTACGG
CGTTGATGTCAATGTTGAGCCTGAAGAGTAA
>A03366  [mRNA]  locus=Contig1:4165315:4165830:-
ATGGCCTTCCAGCGGCTCTCGCAGGCACGCGGCAAAGGCAGACCTTCTTC
GCCTCGGTTTGGACTGTTTCAGTATCGGCGGGAAAGAGCGGCGTCTGCTG
TCTTCCACGCGCGAGCCTTCCACCACTCTGCCGCATCAGCCAATGACGCA
CACACGAAGCCTTCACCGCCATCGCCGAAGCCACGACGCCTGCCTGAGAA
CCCCTCTCTCCCGTCGCCCAATCTGCTCCTTCTCCTTGGGGAAGCCCGTC
CTGCCGTACGCTATACCGTGTATGCTGGCCTCGTGCTGGTGGCAGTCGTC
GAGGCCACATTCTGGGCCAATGTGCTGCGAGCCAACTTCTTCCCTCAAGC
ATCAGAAGCAGACCGCCAGCGCGACGACGAACTACTAGACCGCCCCAAGA
GCGCCATCACAGGCTACCGAAAAGTGTGGCTGAGCAACTACCAGAGATAC
TATGCAGCCGATATCTGGGGGCTGGGCTACGGAGGGCTGGACAGTCTAGA
AGACGATAGCACTTGA
>A03367  [mRNA]  locus=Contig1:4166669:4169008:+
ATGGACGCGGCCGGCCTTGGGGCCACTCTGGGGCCGCCCCGGTGCTGCTG
TGGAAGCCATGACTGCGCTTTCCTGGCTCACAATGGGCGGCTCCTCGAAG
GCCTCGAGCGAGACGTCTCAAAGGCCGCCCAGCTCGGCCAAGCTCTCCTC
GTCCGCCATGAGGCCTATGTCGCCGACTCGGAGCGCGAGCGAAAAGAAAT
GCTCGCTACCATCGAGAGCCTGGAGCGGGAAAAGCGGGAGCTCGAGGATC
AGAACGCCCGCTCCATCAGGACCAACCGCGAACTTCTGGACCAACTCGAG
CAGCTGAACAACACCGTCGCCGAGTCGGATGCCCACATCAAGGCCCTCGA
GGACACGCTGCGCTCGACCGAGGAAGAAATCGGCCGTCTGGGCACCCTCG
CCGCACGCACACAACTACTGGAAAAGCAACTGATCGACCTGGAGCGAGAG
CAATCACAGCTCCAACGCAACCTTGACGCCAAACTCGTCGACGAGCGCAC
CGCCATCCAGCGATGGAAGGCGGCAGAGCGCACCATTGGCGACCTCCAGG
ACCAGATTGACCGTATCGAGAAAGAATCCCGAGCTGAGCGCCAGCGACAC
CACGAGGTCGTTGCCCGCATGGAGCGCCGCATGGCTGTCGAAAATGAACT
CAACACTGCTGCAAGCCGACTCAAGGCCAAGGCTGGACACGACAAAAACG
GCACTACGGTTGTCTCTCACTTTGTCAAGGATATTCTCCTCGACAATGCC
AATCTGCAACACGGTATCATGGAACTGCGCGAAATGCTCGGCAACTCGAA
TGAAGAAGTGGAACGTCTACGGGAACAGCTCAGGGAACATCAGCCCATGT
CAGCATCGCACTCGGAAGGCGTTACCAGTCCAACGCTACAGAAAGAACTC
GAAATGGAACACGAATCACTGAACCAAGAACTGCATATCCACCACCACTT
CCACGCCCCCAAGACGTCGAGGAATGTGTCCAAGGGACCTGCTCGCGGCC
GACCCAAGAAGAAGCGATTCACGCTGACACCCACTCACTTTGACCCGCCT
CCCACGCTGGAACGCTCCTCTACAGCCACCATACTGAACCAGACTGCTGT
TTCAGTGCCAAACTCGCACCGATGGTCTCAGGCCTCAACCCTTGGCCCTG
GCTCCTTCTCGGGCTCGCCCGTGTCTGACTCACACCGCGGATCCATGTAC
GATCGCGTCTTTAGTGAGGCTTACGACTCTTCGCGCCCGACAAGTCCACC
GGACTCGCTCGATATCCTCTCGCCGATGCTTGGCCCCTGCAAATCGAATG
ACTACAGCTCGGATCATGAGGCTACCCCAACTGTGCGGAGGAGACGCTCG
GGGCCGCTCGAGGCAGGCAAGACTGGTGTAAGGCACTCGCGCCGCAAGTC
TCGCGGTCTCATGCCACCAAGCCTTTCAACCATGCGCAGTTCCAGCACTC
CGATTGCCTTCACTACCAAGAGCAGCCCTGCCAGTGCTATCGTGTCGGCT
GTCAGCCCTGCCAACTCTTTCAATGAAAGCTTCACCCTCTCGCCCGCCAT
GCAGGCAGAGCCTCAAGCTGCGATACCCGAGGAGTGCGAGGATTCTTCGC
TGTCGACTGCCGAGCCATCTCTCGCCAACTCTGCAGAGTTTGCGCCTGGT
GAGCTCGTGTCGCCCCTGACTGCTATGCGTCCTTCGCTGCACCGCCACGC
TTCCCACGACTCGCTCATCTCGATTTCCGGCATGGACATCCACACGCTTC
GATCACGACCCTCCCAGCTCATGTACTCTACGCCAACACATTTTACCGAT
ATTCGTAATGCTGGGTCTGTTGGACCAGAGTTGGCATGGAACGCCACCGC
TTACGGCACGCTATCGAGCAAGCCGTCTGATAGCAGCGTGCTCAGTCGAT
CCATGCTCTACTCGAGCATTGCCAACCAGAAACGAGGACCCCGCAAAAGT
GACGGCCCTCAACCCTCTAGCGGCCCTGGTCTCACCAAGAAAGTAGGAGG
CTGGGTCTTTGGAAGATGGGGCGCTACCCCGGCCCCCCCGTCCGACACCG
CTACTCGCCCCCCTTCGACTAGGAGCCAACAAACGCAGGCAAGCGTCGAG
ACTACAGCATCCGAGAGCTCCATAAAGAGCTCCGACAAAGACAAGGCCAA
GGCCAGGCCTAGCGGTGTCAACCAGGACGGCCCCATCTGGGGAGTCTTTG
ACGACGTACCCGCTACACCTACAAATGTCGTGGTGCGAGACTACGATGCC
GATGCGCTAGGCGAAGCGCTCGCTGAGTCAAAATCATGA
>A03368  [mRNA]  locus=Contig1:4170373:4172752:-
ATGAAGACGCGCCGTTTCACGTGTGCCCAGCACCCCGCGCCTGCAAACGC
GCCTGCCCGGCCACGCGCGCGCGCCTGCCGTATTGTCGTAACGCTTGCAA
CTAGACAGTCGTGCCTGCCCGCCGCTGCCCCTCCAGCGGCAATCTCCGGC
CTCGCCGTCCAGCCTCGCCCTTCTGGCCTCCACGCTGGCCTTCTCACCTT
CAACAGCCTATTCCCTTCACTCAACCACCGCCAGCATGGCACCTGGCCGC
GTTACCGTGCCTACACCCACGTCAGCCCGCCCACGCTATACCTGGAGAAG
ATAGCGCAGGCATGGATGGAGCAACGTGGAGAGGCGCATCCGGGCGTGCA
ATATATTCTCGAAGCTCTCCCTGCAGGCTACACCATGTGGCATAGGCCCC
GCCCATCTGACCCCAAGTGTTTCGACAAGTATCTGTTTGGACATCCCAGC
CACAAGCGCTTCGACTCACCCAACAGGTTTTTTCCGCACTTCCACTACTT
GATGAACAACGCCGGCAACAGCATAGGATCTCTTGCGTCCGAAGCTCTGC
TAGCCCCGGCCGTACCTGTACGTCCCATGGCCCAGGGACGACCGAAGAAG
CTCAGCCCAGGCTTAGATATTGGCAATGTCGATCAGGATGGGACACCTGA
TGTCTACCGAAACTTAATTGACAAGCTTCGGAGCCACAATTACGTTGATC
AGGCGATCCAGGAGCCCTTGAGCCCCGACTGGCGAGCAGAGCAGGACAGC
CTACCCAAGCTACTCCACACGCTCAAATCTCAAGACCAATGGGTTCCGCG
AAACGGTGACATTGTCTTGTTCGTTCGCAACTTGCCAGATGGACTCACCC
TAGCTCGAAATGATGTCACCGACGAGGTGCAGTTGTATGATGCGCACAAT
AACAGGTTTCTCCATACTCCACAGTGGGAGGCTGGTCTAGTCACACAGGC
CGCTCCAGGACCAGCAATTACTGACATCTCAGAGCCAAACACGAATCTAA
GTGTGTCACGCTCTGGTCTGAAAGTGGAGCCGGTCCCTAACCCAAACAAC
CCCGACAAAACCTTGTCGAAGCGATACAAGCATGTCTCGTTGCGACAAGC
CCGCCCTTTCTTCCTATGGCAAGAGCTACTACATAGTGACCAAGACCAAT
GGCATCCAAGCATCAAGAACGCTCTTGCGCTGACCTCGACCCTTTCGCTC
ATGGGCAAGCATCGCTTCCGAGGCACATGGCCCAATGCGACCATATACTG
TCATGGCATCTTCATCGGGCCAGAGATGCTGGTAATTGGCGACACTGTCC
GCCTTCTCCCAAGCACCAGGCTAGGCCAGGCCGTCTGTACCGACATTCTG
AGTATCCGGTCTATTCGGCTGAAGTGGTCAAGCTTGGACAAGGCTTCGAA
CAACGATTACGACCAGGGACGTCCATACAATTCCGAGATCATGATATATG
GTTCGGCTTATACCAGCGATGCCTCTAGGTCGAACCATCAATGGGCGTCC
GATCAAGACGTCGAGTCTCCCAAGGCAGCTGACGGCTATGGGTCCTTCTA
TCCTCTTCATCCGCCAGACAAGGAGCTTGCTGTCCCATACGCTCGCGTCG
TAGGCCGCTTGTATGAGCGCAGTGCCATGCAGCACTTTCTCGGCCCCGGT
TCTGACGATCTTCTGAACCTTGATCTTGGTCGAGAAGCTTTGATCGAGGC
GCGCGCCTTTTCACGGAAGAACGATGAACGTATCGCACAATCTCCCAATG
CCACCTGGTACTGGGGAGACAACCGGGCTGACGCACTGAGCCTCCGCACC
CTCAACGGCCTCGACGTTTCCAAATTCGACCCCGAGCGTGATGTCAAAAC
ACTTCGCAAGCAATACCGGATTATCGATGGTGCAGACGATGGTGCACAGG
ATGGAGATTCAAAGGCTGCCTTGGACAACGCATCCTGTGGAAGAGGACTG
CGCCGCTTCATGGCCCCCGCACTGCCAGCCCAGACAACCACGCATACATC
AAGCGCCAAACAAGATTCCAGTTCTGCTTCTATACCTAGTGATGATGGCC
CCCTAATCACAAGTAAGAAGAGGCCTTACGTTATTGACCTGGACGGCGAC
GGATCTGACGACGAGATCCGGCAGCATACTCGAATCGTCGATGACCGAGA
TCTCCCAAAGAAGAAGGCAAAAGTATTTGTCGTCATTGACTGA
>A03369  [mRNA]  locus=Contig1:4172961:4174952:+
ATGCGAAACACCTACACCACGTCCACGGCTGCCATGGCTATAATTGTCCC
CCGCGATCGACGCGTCCTCATTAGCTGCAGTGCCCGGTCTGTCCCCGGCC
TCCGTCCCACGGCCACGTCGGCTCGCGACTCCTCCATCGATGCCGGTGCC
ATGAACTTCTTCCGCCCCTCTCGCTCTCGCTCACACTACCCCATCCAGGA
TGACCGGCCAGCAAAGCGCATCTCCACCCCTGCCGGCCAGCGTCTCTCCA
TCATTCTAGAAAACCAACGGGCCAACTCGCCAACCAGTCAAGACAGCACC
GCCCGCATCAACGTCACCACCGAGAGCACATTCTGCAACGACCCCTCGCA
CCAGCACGTGGGCCCGGTACAGCATACCCAGAGGAACGAGAGGAAGTCGG
GTGGCATCTTTGCCGCCTTTACCGGTGGCAAGTCAAGCACCCCCAACGAC
TGCTGTGGGAACAACAACAGCAACCTCAGCGTTAGCGTCTGGAGCGACAA
GGACGACGAGAAGTTTGGCCATGTAAGGCAAAAGAGGAGAAAGGGCATCT
TTGGCTGGGGCTGGAAGAAGACGGCTCTGGTCATTGCCATTCTGGTAGCC
TTGATCATCGGCTTGGCAGTCGGCTTATCCGTGGGCTTGAAAAAGCACCA
CCATAGCGCATCCGCAGATGGATCTCAATCAGCGACAGAGGACAACAGCA
ACAACCAAAATAATCACCATGGCTCCTCCGCCACAGCCAGCAACGCACCC
TCTCGCACGACTACTGCTACTGCCAAACCGACTCTCCCTCCCAACTTCCC
GGTTGGGACCTTTTCCTTTGTTGTTTTCCTCGATACCACCACACCCGACT
GCACTTCCAACGCAGACACCTGGACATGCGCGCCCAACACCAACTACTAC
TCGGATCCGCAAAAAGCCCTTACCGTTTTCAACTGGCAAGTCACTGGCAC
CTCAGGCTCGTACAAGATTTCATCCCAAGGAGAAGACACAATATTCGATA
CCATGTTCCAAAACGAGCCTCTTCAGCTGTTGGATGCCGGCTTGGGCACG
GAGCGCCTCAAGTTCCAGATTTCCCGGTCAAAGACGGTCAACATGACTGG
CACTCTTGGGGGAACCAAGGGCGATTTTGAATGTGACTACGACGCAACGA
ACATACAGGGGGCTCTGTACACCAAGATGGCCCGTACCTATCCCGACGAC
ACCATTGCTGTAAAAAATACGGCGAACCCTGAGTGGCCGTTTGCCGTACG
CATTGAGCAAAATGTGGCTGGTGGCCAGGGTGTGCCAGCCTGCAAGAAGT
CATCAGGCGGCAGCGTGGACATCAAGGGTCAGGACGCAAGCACGCTATGT
GCATGTCTCTACAGAAACTGGACACAGTAG
>A03370  [mRNA]  locus=Contig1:4175460:4177484:+
ATGAGCGGCTTTCTCACAAACGTGTGGCCATTCAGCTCGCCGGCACAAGC
TTCACCTACTCTCCATACAACGTACGAAGACCAGAATACAGAGTACAGGG
GCAGCAGCACACCGACTGTTACCACCACCGAGACGGAAACAGACGACGAC
GGCCTGAGCATGAGCGATTCCAGCATCGGATCTCAGTCTCCAATTATACA
GGCGACACCAAGGGGTATGAGGATCATACACCGCGGTGAAATTACCGAGT
CGGCCGACGTCCAATTCGGCAGCCCAGAGGCAAAACGTGCAGCCAAGCTG
CTACGAGCAAAGGCAAAAGTCATGATGGAAAGGGCATATGACATACAGGC
CAGACAGCAGCTAGTGGGAGACTCGCAGCCACCGTCACCGCCACCACAGG
CACTTGATTCTTTGGATTTTGAGGACACTGGGGAGGCGGTGGATACGCTT
GCGATGGACGACGACGATGAGGAGTACACTGAATATGATGAGGACGACTA
CACTGGAGATGAAGACGACGTGATCAGCACCACCCACACAGCTCCAGAGC
CAGAGCCAGAAAAACCAGAAGCAAGATCAGCACCACAATCTAAAACCAAC
ACCAATACCGCCCCCTGGTCCACGCTGTCGCCCACCGAAAAATGGCGTAC
GAACCCATCCCTCCGCGCGCGCGAACTGGGTTCCAAAACCGCCATTTGCA
ACGAGCTGCAAGACCCGGAGTACGCACTTCGAGACGCTGAAATCCAAGCT
GGCATGCTCGCACTCAGGACGCAAATGCACGCATTCAGCACTCGTTTTTT
CAGCGGACAAGTGCGGAGGGAGCTTGTGACTTCGACTCCGATATCGACTT
GCAACAGCAAGACGGGAATGACGGATGTTATTGAAGATATATCGCTCCCG
TCGTCCTTTTACGCTTCTCTCGCGCGGGAAACCGTCAAAATCATTCACTG
CATTGCGTCGGGCGGCCCGGCGGGAGAAAGCGGGTGGCATGCGTTCTTTG
TGGATGCGGAGAAGCGCAAGATGCTGGTTTGTTTCTCACGTACAACGCAC
ACGGCGCAAACCATGCACTCCTTCCTCACACCCTCCACCAGCACCACCAA
TCCAAGCACACCCTCTCCACTTACCCTCCCATCAAACTTCCACAGCCACA
TCACCACCATCGTAGCCGCCCTCTCAACACACCTCGTCCCCCTCCTCTCC
CTGACGCATCCCCCCGCCCACACCAGCACTCTCCTCCCGCACCTCATCCC
CTCGCTACAAAACCTCGTCACCACCGCCGCACTGCTAAGTCTGCACATGC
GCCTGGATCCGCACACGGTGTACCACGTAGAGCCGCTGTTCAAGGAAGAC
AGGTTTGACCGTGAGCGCATGGAATGTGCGAATCAGAGGGAGATGGAGGA
GACGTGTCCGTACAGCAAGGATAGCGACAACAGCAGCAGTAATAGGGATA
CTGGAGTGGCATCATCTTCAACGGGTGCCAAGGTGAATGAGAAGGAGAAG
GAGAAAGAGAGACAAAGAGCAGAACACGATATCCCCCTCACGCAAATGAC
GCTGCTAAACGGCATGGTGGCGTATCGTCGCGGAGGCTGGGAAACAGCGT
CAAGCACGATTCAGCAGCCCGAGTATCAAGAGCGCGAGTGGGAGGATAGA
GGCGTGAGACACGAGTACGAGTGGTAG
>A03371  [mRNA]  locus=Contig1:370848:371501:+
ATGACGGAAAATGCGCCCCCAGGCAGCGGCAATAATGCGAGCACAGACAG
CTCGCGCGGCATGCCCTACTACGAGCGACTGCGACGGGACCTCCGCGAAT
CGCTGAACAAGAAGCGCTTGATCGATAACAATCTGCTGCAACTCGAAGAT
AACATCCTGCGAGTCGAAACGCAGTACCTCGAGGAGACGAGCGCCGGCAA
TATTGTCAAGGGCTTCGATAACTACATCAAGGGCGCAGCGACCACGACGA
CGGCTGGCGGGGCAGGCACAGCGACGCGGCGAAAAGCCCCCATCAACGAT
GCGGACAGGATATTCAGTCGGAGTTCGACCAGCTTCCTGAGGGAAACGTC
GACACCAGGCTCAGCTACGCCGTCGCACGCGCCTGCGCCAACCTCATCCT
TTCCCACGCGCGAGTCGAGTCAACCCACCAACGGCGCCCGGCCGGGAGAC
GGCAACAACAAGAAGAAAAAGGCGGCCGACGGCGACGAGGAACAAAACAA
CAAGACGAAGCGACAGAAGATATCGTACGGGCGCGAGTGA
>A03372  [mRNA]  locus=Contig1:4184275:4186481:+
TTGACTTCGCCCACCGCGAAGCTGGATTCCTACGAGCACCCCCCTCCCCT
CACCCACTCGCCGCGCGAATCCACTGCAGCGAGCACCCCCATCACCACGC
CCATCGAGCAGCCCTCATCGCCGCAATTTGGCCGCGTCAAAAAGGACCCC
AACGCTAGCCTCGCCAGCCTCTGGCACCGCAAGCCCCAGGAGCTTGTGGC
CAGCCGCCACCCCGACTCGGGTCTGCTGTTCGAGGACGCCGGCGACTGCA
GTTTTTCGCTGTTCCCCGAGGAGCCCCACGTCCACAGCGGCGGCTTCGCA
GACATGGCCACAGCCTCGCCCATCGACATCCAGACGCCCCCGCGCTATGG
CTCAAACTCACCCCCAAACCAGACGTCCAACCTGACGTCGGCCCTCAAGC
AGGCCGAGGCCCAGCCCGACCTGGCCACCACGCCCAGTCTGCTCAACCCC
GCCAACTTTGAATTCAACACGCACAACGCCCACAACGCCCGCCCCAGCAT
CAGCGATCGCCACCCCTCCATCAGCATGCTCGGCTCGTCGTTTTACGGCA
ACAGCGCCGCCCGCCCCATCACCATGAAGGACCGCGGCCGTCGCGAGAGC
ACAAACATGGGCAGTTTCGCGGGTGGCATGAGCTGGGGTGGCCACTCGGT
CGGATCGTGGATTCGCGATGACATCATGATGGGCACCTCACCCGCTCCCT
TTGCCAACAACTCGCCCTCGTTCCACTCGTCGTCTTACCTGCCTAAAATG
GAGGCCGCCTTTATGAAGGACTTTACCTGCTGCGGCCTCACCCTTGCCTC
GCTCCACGACCTGCTCCAGCACTTTGAGGAGACGCACGCAAATGCCCCCG
CTGCACGCCCCCAGCAGCCCCCGACAAACGGCTTCACCTCGACGTCGGGC
GCTCCAACAAGCTCGATTGCGCCCAGCCAGACACAGGGCGACCCATCGTT
CAACACACAAAACGGCTTCCAGCCACGCTCGGGCTCAATGGGCGCACACC
GCCCGCGGATAGGCTCCGTCAGCCGCTCCAATCTATCGACTGTCCAAGAC
ATGGATTCGCTGGACGACATGGACATGGACGACATCAACTTTGACACGCT
GGGCTCCATTGACGAGCAGCAGCAGCAGCAGCAGCAACAACAGCAACAGC
AACAACAGCAACACCCGCAGCAGCAGCAACAACAGCAGCCCATGCAACAA
TTCCCCGTTCAGAACCAGTTCAACCCCAACCAAAACCAACAGTCCAATCT
CAACGTCAACATGGCCAACAACATGCAAAACCACCAAGGTATGCGCACAT
CATCGCCCAACACGCCTTCGGCGTCGCAGCAATTCAACCTCCCAAATAAC
CCCACCGTGTCGTCGGTCAACACACCGACAATGGGCACCATGCCCATGGC
CAACCACAACCTAACGTCGCCAGAATCATCACACCCGGGCACGCCGGCCG
AGCTCGACATGGACTTTGGCGGCTTCAACCCAATGATGGGCATGGAGATG
AACATGCCCATGGGCATCAACTTTGGCAATGGCAACGGAAACGGCAACTT
TGGCATGGGCGGCTTCGACAACAACGGCACCATTGACCAGCCAGGCAAGC
GACTCTTCAGCAAGCAAGGCGCCGGCCTCAACCAGGCACAGCTGCAAGCC
GCGCTCAAGAACTACCAGCTCAGCGGCAACGACCAAAGCGAAATGGCCCG
CCGGTTACGCGAACAGCAACTGCTCAACGGCGCGAGCATACCGCAATTCC
CCTTCCCCGAGGAGATTAAGCCATTCCGATGCCCCGTCATTGGATGCGAA
AAGGCATACAAGAACCAGAACGGCCTGAAATACCACAAGCAGCACGGCCA
CCAGAACCAGCAGCTCAAGGAAAACGACGACGGCACATTCTCGATTGTCG
ATCCCCTGACGTCGATCCCCTACCCCGGTACAGTCGGCATGGAGAAGGAG
AAGCCATATCGCTGCGAGGTCTGTGGCAAGCGGTACAAGAACCTCAACGG
TCTCAAGTACCACCGGTCGCACGCACCCCACTGCAATCCCGAGCTGGCCA
TGCAGAAACTCGGCCTCACGGGCAATCTGCAGAACCTGCAAAACGCCAAT
GTTGCTGGTGCGGGAATGGGCGGTATTGATCCTTCCATGTTCTAA
>A03373  [mRNA]  locus=Contig1:4191630:4192716:+
ATGGCCGCGGCGACATACGGCACCTTTGGCGACGAACCAGAACACCATCC
CGTGCGCAGGGTCAAGGCGCCGTGGAAGCTCAAGGCAGAGTGTTACACGC
TGCTGTTGAGACTAAAAGAATTGCCCAAAGGAGCCCATGACGCATTTGAA
GAGGCATGGGGAGGCGAAGAGTTTGGCACGTTTGCGGGTGGCTTGGGCTC
CGTCATGATTGTGAGGTACAGTGATACGCCTGTCGGCCCATACGACGAAC
TCATGCTCGTCCCGGGCAACTTCAGCTTCCCCAACCCCACAAGCAGCGAC
GCGCCTAAGCTCCCCCAAAAAGCCCTCCGCATATCCCGCATCTACGTCTC
CCAACGCACAACCGCCTACAACGGCCGCCTCAACTGGAACATCCCCAAGC
ACCTCGCTCGCTTTTCCTTTTCCGCTCCACCCACAGCCCCAGGCCAGTCG
CCCCCACCGTCCCTCACCGTCCAGGTCTTTGCTCCAGGCACCACCGACGG
CGACGGCACAGCCCCCTTTTTCGCTTGCACAGTCAAGCCATGGCAGTGGA
TTCCCGCTCTTCCTGTAAACACCAAATACATACCCCTTAGTCTTACCGTT
GCCCAGCCCCCCATTCCGGAGCATGCTGGCTTCAAGGCGGCTGCCGCCAA
AGCGGCAGTGGACAATGCCCACACAGTCGATGAGTATGATATCGATCCCG
CAAAGGCTGGAGCGGTCCTGCCGGGCACAGATAGGTGGCGTGCGTTTGAC
GTTGCCGCAACGAGTCCCAGTGCGAGGGGGTGCTGGGTAGAGGTCCATGC
AAGGACTGAGGAAGAGGGGGAGAGCGAGGAGAGTAAGGTCTTCTGGCCCA
AGGGATTGACCATGTGGAGTGTGGGCGGGTGGATGGAGCATGTCAACTGG
GTGCTTGGCGAGGTTATCGAGTGGATGTAA
>A03374  [mRNA]  locus=Contig1:4194477:4195988:+
ATGAGCAGCGAATCCAAAGGCAGCACGCCAGGATCATTCAGCCCACACAG
CAATCTCACTAGAGTCAATACCTATCCGCAAGCCGAGTTCACCATCCCGC
CGCAGGACACGCTTACACAATGCCAAAGTGCCCAAACTCACACCGCCGAT
GCCCCGGCATCAGCCAGATCCAAGGCGAATCGCCAAAACAGCATTGCAAC
TGGAGATGAAAAGGCATACCGACCCGACGACGAGGAATCGCAATCTACCA
CTTCTGCTCACACTGAGGTGACCTACCCAGAGGGCGGCCTAGGTGCCTGG
TCCGTTGTTCTCGGTTCGTTCCTGGGACTCATCGCCTCGCTGGGTATGAT
GAATACGATAGGCATCTACAATGCCTACATTGCCGAGACGTACCTCCGAG
ATTACAGCGAGTCGACCATCTCGTGGATCTTCAGCATCTACGTCTTTCTG
TCCTTTTTCTGTGGACTTCAGATCGGACCCATCTTCGATGCACACGGCCC
CCGGCTCCTGGTACTCGCCGGCAGCATCTTGGTGTGTCTGTCCAACTTTC
TGCTCGGCGTATGCACTCTGTACTGGCACTTCTTCCTCGTGTTTGGCGTG
CTCGGGGGTCTTGGCACCTCGCTCATCTTCACCCCGGCATTTGCAGCGAT
CAGCCATTTCTTCCATGTCAAACGCGGCAATGCAACCGGGGTGGCTGCCG
CTGGAGGGTCACTGGGTGGTGTCATTTTCCCGCTAGCCCTGCAGAAGCTG
ATACCTACTGTGGGATTTGCATGGGCAACTCGTATCGTCGGCTTCATCAC
GCTCTTCTGCTGCATCGGCGCCTGCATCCTGATCCGCTCTCGTCTGCCCC
CTAAGGCGGGGCAATCGGTATGGCCCGACTTTCGGATTTTCCGTCACAAG
AGCTATCTTCTCCTCACCATTGGCATCTTCATGATGGAATGGGCCCTCTT
CATCCCAATCACCTACCTCACGACCTTTGCGGTGAGCACCGGTGCAATCA
GCCAAGCCTTCTCGTACCAGCTCCTCGCTATTTTTGGCGCAGGCAGCTGT
CTTGGTCGCTGGCTCCCAGGTTTGCTGGCTGATGAACTGGGCCGTTTTAA
TAGCATGATTGCTGCATTGGCCGTATGCTCTGCCACATCGTTGGTTTTCT
GGCTCCCAGCTTCTCTGCTTACGCCCACCAGCGCATCCGCAGCTGCAGCC
ATCAAAGGCCTCTCCATTGTCTATGCCGTCATCTTCGGATTTGCCTCTGG
GTCCAACATCTCTCTGACGCCGGTGTGTGTAGGACAGCTGTGCGACACTA
ATGTGTATGGGAGATACTACGCTACATGCTACACTGTCGTGAGCTTTAGC
ACGCTTACAGGCATACCGATTGCCGGGGCCATCATCCAAGCCACTGGTGG
ACATTACTGGGGCGTAGTTATCTGGACGGCAGTCTGCTACATCTTGGCAT
CATGCTGCTTGGTGTGGAGCCGCGCTTTGCAAGTGGGCTGGAAGCTGGGG
GTGAAATTTTAG
>A03375  [mRNA]  locus=Contig1:4198435:4202172:+
ATGTCGAATAGATCACGCAACACCGGCCTCTACTCGAGTGACTCGAGCGA
CTCGGAACAACCCTCGATACTACGACAAATCGACCTGGACATGGAGATGA
GCAACAGCCGCCAGTCTACATTGAGGCGCAAAGGCTCGGCACTGCAGACA
TCGGTTGAAGTTCTCAGGTGCAAATTTGGAAAGACTGTGGATGCACAGGA
GAAGATACGGGATATCAAACCATCCAAGGACTGGACGCCAATATTCTACT
CGGTCTACCACCAGCGCGAGGCGGCTCTGTCACACTTTCTCCGAGCAGGT
GCCTCGCCCGACGATGTCACTGACATTGGACAGCCACCACTGTGCATCGC
CATCGCGAGTGGATACACTGAGATTGCCAAGATTCTTCTCGATGCTGGTG
CAGATGTCAATGCCGCGACCAAGGATGGAGGAGAGACTGCACTGCACATT
GCAGTCAAGAATGGCCGGGTCGACCTGATTGAACTACTCATAGCCTACGG
ACCTAATCTGGATCTCAAGACGCATGAGACTGGCGAAACACCTCTTCACT
ACGCCGCATCGAAATCCGGGTCATTGGCGGCAGTCATGACACTACTCCAG
CACGGAGCCAGCTACAACACGCTCAACGCAAATGCTCAGACCCCAGCCGA
AGCAGCTCTGAAAACCAACAACATCAACGGCGCCGTCGCCATCATCAACG
CAGCAAACAGCAAGCGCAACCAGCTTACAAAAGAGAAGGAAATGCTTTTG
AAGCATGTAAAAAAGACACAGGGTCGTTTCTCCATTGGAAACGATCTCAT
CGCCGACATCTTCGCTGCAGCTTGCGACCCCGAGTCTAACGTGCTCGTTG
AGGCCATCAAACGAGACGATGTCCTGTTGGTGGAGATGTTCTTGGAAAAG
GGCTCTGATCCAGACCGCCAAACAGCCAGAGGACTACGACCCATCTTTGT
GGCGTTGGAGTACGCGGGCGTACCAGTCATCAAGGCAATCCTCAAGCGCA
ACCCCGATCTCTCAGTTTGCAATGAAAAGGGCCTGAGCGTGCTCCAGGCC
GCCCTTGAAAGCCCGTTGGTGCGAGAAAAGGACACTGTCCAAGTTGTCGT
TGAGGCTTTGCTCGAAGAGGGCGCTGATGCCAAGGTCACATATCGCGATG
GCAAGACGCTGCTTCATCGCACTGTGTCGTCTTTCAACAACCTGAAGATT
GCGCAGATGCTGGTCGATGCCGGCGTTGAGGTCAATGCACAAGACACCGA
GGGCAACACAGCGCTTCATGTTGCAACAACACACAGCAAACTGTGCATTG
ATTTCTTGTTGAAGAACAAGGCAAATCCTCAACAAACCAATACCAACAGT
CTGACGCCCATGCTCTATGCTACAACCCACTGCAGGAAGGTGAACGAGCC
TGTGCTGGACACTTTGATCAGGGTATCAAACTTGCGCAAGACGAACGGGC
ACGACCAGACCCCCCTCCACCTCGCAGCTGCGAACGGCCTGGAAAAGACT
GTGCGTTTCCTGCTACGAGCTCGTGCCGACGCTACAGTCGTCGATAAAAA
CAAGAACACGCCGCTTCTTCTCGCCGTAAAGAACCATCAGTGGTCCGTCG
CACCAATATTCACCACATCACCTAGCGTCAACGCATGGGACAAAGACGGC
TTCAGTGCGCTGCATCATGTGGTCAGCAGCCCACCAAAGGCCCCGGCTAC
CTGGAAGGACGTTGCTGTAGCCACTGCTTCATTCTGCGAACGCGGCGTAA
GCCGAAGCATTCGCGACCGATCAGGCGCCACACCGCTTATCTTAGCTGTC
AAGACGCTTCCAGAAGAGGGTCTGCCTGTGATCGACGCATTGCTAGTGCA
AAAGATGGGCCCGAAGGTGAACTGGAACTTTGCTGATCATGAAGATCACA
GCAAGTACGACGCACTGTTCTACGCGGCATCCATGGGCAAAGCTACCTTT
GTCGATGCACTTCTCAGGAACGGCGCTACTTTTACGTTTGAAGACTGGAC
TCCGAAGACCGCTAAGCTGGGCTCATCAGACGAAGTCAACAAGCAGATTT
TGAAGTCGTTTGCGCAACGTGAGTGGTTTCGCCGTACAGTCGTACTTCGA
GAGCAGGCCAAGACTCCTGAAGATAAGATTGCGCCTTTTGCAACAGTGTT
TCCTGCTGGCGATCTCGAGCTCATGATTTCTATGGGTCTGGATGTGAATG
ATTTACCCAAGTCACCGCTCGGAAAATCTCTGCTGTGGGCTGTTCTGAGG
CATATCTCGCTGCAACCCCCAATGGCACCGGAGTACCTGAGTGAAGTCCT
CAACTTGGTTTTGGAAGCCGGCGCCGATCCTAATGCAAGCAGCACCAAGC
ATGTAAAACGCTCGTCTTGGCCGAGTGCAAAAGAAGGATTCACAGAGGCT
CAAGCTCTGACTATCCATCCTCTTACCTTCTTGCTAGAAGAATGCCCGGG
CGTCGACATCGAAGTCATCAGACTCCTACTCGCACGAGAAGCCAAACTCA
ACCTTGCCTCGAATTTCTACAAGGGCCGCATCCCACTGCACTGCGCAGTA
AAGGCACGTCGTGCTGACGTCGTAGAGGAGTTGCTACTCGAGCAAGGCGA
CGTAAATTGTACTGATCACATCGGACGAACCCCACTCTTCCTTGCCGCCG
AAAGTGGTGATTGCGAGATCCTCGATAATCTGCTTAGCCGAGGCGCGAAG
TTGGACATTGTTGACAACGAAAAGAACACTCTCTTGCATGCTGCGGCGGT
TGGTGGCAGTGAAAATGTCATCGCGTCTCTAGTACGCGCTGGTGTGAAGC
TGGGCCAGAAGAATGCAAAGGGCCTTACACCTATGGCCTGTGTGCGTGGG
GGGCTTGAAGAGAAGGAGAAGCGCAAGATTGCCGACATCTTGAAAGAGTC
AGTGAATCTGAGCCCGACAAAACCCGAGACGAAGATTCAGAAGCAAGGCG
ACACGAAGGAGAAGAAGGCCAAAGACGATACTTCAAAGAACGACGCAAAG
GAGAGAAGAGCCAAAGAGGAGGCGTTGAGACAAGAGCAAGAAAAGGCGGC
TCGTGAAGCCAAGGCAAAGCAATTGGCGGAAGAAGAGGCCAAGGCTCGAC
TACAGAAAGAGCAAGAGGAAAAGATGAGACGTTTGAAGGAAGAAACAGAG
GCCAAAGCCAAACCCCAGATCCAAGTCCAGGTCCAACCTCAATCTCAGGA
AGAACAACAACCCACCCTGGTATCCGAGCTACCATCACCGCCACTCAAGA
AGCAAAAGTCCACCTCGATATTCCGCAAATCGACCCTCTTCTTCTCCCGA
CACAAGTCCGCCGCGCTCCCCGCCGACTCGGACACGGCTCCCAAGCCCAA
GCACGCCACTCTCCTCAGTCTACGCATCAGCGGCCCCTTCAAGCACCGCA
ACTCGACCAGCAGCATGTCGACGATTACACAATCCCCCAGCACGCCGCAT
ATTCTCGAAAGCCCAGACTTCTTCGCAAAAGACTTTTCCGCGTCCTCGCC
CAGCAGCGACAAGCCCAACGTCGCCGTCTCGTCGACCGTCATCCAGAAAC
GCCTCTTGTCGCCCCGTGTCGACAGCGGTCTGGGCCAGCGCAAGAGCACG
GGCAAAGAAGAGATTCTCGACTTGAATCTTGTCAACGAGAAGCTGACGAG
GAATTACAAGGAGCAGGATGGCAGTAGCCAGGGTGACAATGAGTTGAGCG
ATTGGCTCAAGGTGAGTCAGATGCTGGATAACATCTAG
>A03376  [mRNA]  locus=Contig1:4203427:4204230:-
ATGCTCTTTAGCACTAGGCGTCTAAAAGCCGACTGGAAGATCCACAAGAA
GATCTGCGCCAAACAAGCCAATGCTCGCGCGGGAGCAGACAACAGTACCT
CTGCGCCTGTTCTCAAAGACCTCGAGCAGCACGTTCCCAACCCCTTCACG
CGCCTCGACCAAGGAAAATACCTGCATGATCGCCCCAAACAAGACGTCTA
CAAGCTTCTCATAGACTCTTTCCGTCCGCGTCAACAGGAAGAGATGCAGT
TCGAAAGAAAGACCAGTCCTAAAAGTCTCTACACCGGTGCCTCGTCCGGC
ATCGAGCCCTTCAAGAAATACGTTGCTCAAGCCGAAAAACGCTCAGGCCT
GCTGCCTCCCTGGTGGACGTCCGAAACCCAGAGTGAGTGCGAGGCATTTG
GGGAGAGCGGCGCTTGGAACGACCTACGCAAGAAGATCACAAAGGCAGAT
ATAATTGCGCACTACGGCGACGAGAAAGCGCCCATGCAGCTGAGAATGCT
GGCGGAAGCAATTATCGGGGCAGGACTCATGGGCCAGGATGGTACGATTA
TGCGGAGAATGCTGTGTCAACAAGAGTCTGGCGGGCTACCAGACTGA
>A03377  [mRNA]  locus=Contig1:4206322:4207545:+
ATGCAAAATCCATCTGTAGTCCTGTACGGACCTCACAACGCCAAGGTCGA
GGAAAAACCCATACCAGAACTCGCATCTCCCCATGATGTGCTCATACGCA
TCAACTATGTGGGTGTCCACTTCTGGCACCACGGCGGCATCGGCAAACTC
GTCAACCCAACCACCGGTATTGTAATCGGGCACGAAGCCTCAGGCACCAT
TGAAGCCGTAGGACCCCAAGTCACGCGCGTCCAGCCGGGCGACCGCGTCG
CTATCGAGCCCGGCACGCCGTGCCGTCTGTGCAAGCAGTGCAAATCCGGT
GTGTACAATTTATGCCGGAAGATGCGGTTTGCGGCCGCGCCCGGCCCGCC
TGATACCCCAGGGACGCTGGCAAAATACTTTGCCATTGCCGAGGACTTTG
TGTATAAGATCCCGGATAGCATGGGGCTGGAGGAAGCAGTGCTGGTGGAA
CCGCTGGCCGTCGCGGTGCATGCGGTTAAGCTGGGGGATGTGCAGCCTGG
GGAGACGGTTGTGGTCATGGGGAGCGGAACCATTGGCTTGTTTTGTGCGG
CCGTGGCGCGCCAGTTTGGTGCCCACCGTGTGATTGTTGTTGATATTCTT
GACAAGAAGTTGGAGTTTGCAAAGGGGTTTTTGGGCTGCGAGACATTCAA
GGCTGACATGGAGAAGAGTGCAGAGGAAAATGCCGAGACGTTACTAACGA
CCTTTGGGCTCGAGGAGGAGGGTACCGATACCACTGGTGGGCGGGTTGAC
TCGGTTATAGAGGCTTCGGGCGCGACATCGAGTATTGCGACTGGAATTCA
TGTCCTGCGGCCTGGCGGGAAATTCGTCCAAACTGGGCTTGGCAAGCCGA
AGATTGAGTTTCCCATGGTTGCAATGGCTCAGAAAGAGCTCATGATGAGA
GGATGCTTCAGGTACGGGTCTGGCGATTATGAGTTGGCGATCGGGATGCT
GGAAAAGGGGCTTGTTGATGTAAAACCTCTAATTAGCTCCGTGACTCCTT
TCGAGCAGGCGTCTGAGGCGTGGGAAAAGACATCAAGGGGCGAGGGGATC
AAGAATCTGATTCGAGGCGTAGATTAG
>A03378  [mRNA]  locus=Contig1:4207605:4209887:-
ATGAAGAACGATCTCCACAAGACCTTTGGCAAAATCTTCAAAGACGACAT
TGACGCCTTCCGCAACCAATTGCTACAGATCCAGACACACCGAGGGGATC
GACACGAGTCTGAAGAATGGGTGTCCAACCTGCGCTTCCTCAACATATCC
AAAGTCCCAGATCTACACGAAGAAAAGCTCAAGCAAGACCGTCTCTATGC
GGAGGCAGAACAAAAGGACCCGCTGTTCAAACGGGCAGTTCCGTCGCGCC
AAATCCCGATCACCAAACGGGAGGATGACCATGGCGACAAGTATATTGCT
GTTTCTTGGAAATGGCCGCAGGCTCGCTCACAGTCTGCTTGTGATAAAAT
AGAGCCTCCTGTTTTTCGCTATCAGATCAAGCGACCGGGCCAAAAGTCAC
ATCCGAGTTCATTTCCAGATCATTATATGGACCGTGTTGTGCGATTTGCG
CAAAGTGTCAATATCACGAGGCTGTGGGTTGACAGGGAGTGTATCTACCA
GAGACCAGAGGATGAGCTGGAAGACAAAGAGCTTGGCGTTCAAATCATGG
ATGTTGTCTATGGCGACAGCGCTTACTCAGTCGGCCTACTTACAGTCGAA
CTGCTGGACCAACATGAGATTGACCTGCTCTCCGATTTGCTCGCCAGATC
TCTCTTTACAGATCCGCGTGATACGGATACTCCACAGTTGCAGCCTGGAG
TTGATGTTACTGCAGTACAAATACTGATTCTCCGTATCCTGAGCGATTCC
CGCTGGTCACGCGGCTGGATATTTCAAGAAGACCACCTCGCTTCCGAAAG
GATGGTGCTGCTTGTTCCGTGCAACGAGCAACTCAACAAGGGCAGCAAAT
ACCGCTTTGGAAAAATACCCGGAGAACTCCAGATCAAGCTCAAAGATTTC
CGCCAGACCGTCACCATGTTCTGTCTAGCTTCCGCAGACAACCAGCGACG
ATGGCCCAATAGTGAGATGCTGGAAAAGGTGAAGCAGTACAACATTTACA
ACAAGAAGATTTATGCTGTCAGCTCTGCATCTCAAGGACAGCATTATATA
CGTTCCTGGGATGATGATTACAATGCCGATGCTGGGGTCGGCAAACTCAA
TACGCAGAGTGGCTACTCCAAAATTCCCTCGTATCCGACTACCACGACGA
GCGTACTCGAGGATATCAACAATCGATGCTTAGAGAATGAGTCAGACAGG
ATTGCTATACTTGCCAACGCTCTGAAATGCACAAAGCGGCTCAACACTCG
AAAGGGCTCGCCTTTGGTTGAGCCTGAAGCCTTCAGCCTGTCCGCAGCTC
TTCTCACTATCATCCTAATGAACGGGGAGATATTGGCGAATGCGCCCGAG
TGCCAAGCCGGCACTCTTCCGTCCGAAGCAGATCTCATGAGTCATACTCT
TCAATCGTATTTGATCGCTTGCCAGTTTTTCTTTACTCCTCCCAGCCTGA
AACTCCACCAGAGTTTTATTGATCGATGTCGCTTCATATCGCCAACCATC
ACGCGTCGTGGTATAGAGACAAAGGGTTTTCTTTTCAACTTGTTGCCTGA
CCGACAATTGGAAAATCAGGAGTTTGAATCCGACCTACTCCATCTTACCG
ATGCAGATAGAGATGCTTTGTCAGGTATTGTCCCAGAGCGAAGACGCTGG
AACCGTAAGCTCGACAACATTGCTTGCCAGGCACTTGAGATACTTATAGA
GAAGTTGGAGAAATTATGGCCTGGCAGTAAGCTTGCCAGTCACATGCGCA
GACACATAGAATTGGATCAAAACCCGCCGCGCTCAAAGGATCCCTACGCG
TACCCATCTACGCCGTACGTACTAGATGCCATGTCCGCGTTGTATCAGGC
CCTCAGAGACGACCGCGAGATTTGCCTTGCACGACTGGCTTCGGCTCCGC
AAGACGTAGAGCCAGTCGCTCTTTTCATGAGGCCTGAGCCGCATGGCTGG
AGGACCAAACTGCCACTTGACTCTGCTGCTGGCCAAAAACAGCAAATGAC
AAAGATATTCACAAGCTGGGATAACGGTCGGCATCAATACGACAAAGAAC
GGTTAGTGAGCTTAGAGGTCGGCATATGGGATGCGCAGGGCGTTAGACAT
GATTGGGATCCACAGACTTGTTTCATGAAGAGTTATGGATGGGTCAATGG
GATTTGGGCTGTTAATGGCGAGCAAATGGAAGAGTATGTTTTCCCACTAG
CGGGTATTACCAAGGAAACCGACTGTGGAGATACGGAAAAGAGTAGTGGG
GGAAAGAAAAGGAAGAGGAGACATGACGACTAG
>A03379  [mRNA]  locus=Contig1:4210369:4210828:-
ATGTCTCTCAAGCACGACGACTTCCCCTCCTCGGCCGCCTTCGACCAGAT
CGCCAGCGCGCTCTCTGCGTCCGACGCCGACCGTCAAGACGCGATCAAAA
CCGGCGGTGCCATCTTCTCCTTCAACCTCAAGAACAAGGCTGGCAAGGAA
GAGAAGTGGTATCTCGATCTCAAGGAGACGGGAACTATTGGCAAAGGCGC
GGCGCCAGAGGGCAAGAAGGCTGATGTCACGCTGACGCTTCCCGACGAGG
AGTTTGGCAAGCTGGTGCTGGGCAAGGCAAATGCGCAGAGGCTGTTTATG
AGCGGCAAGCTCAAGGTCAAGGGCAACATCATGAAGGCGACCAAGCTGGA
GTCTGTGCTGAAGAAGGCGCAGGTACAGGAGCCCAAGGCCAAGTTGTAG
>A03380  [mRNA]  locus=Contig1:4211605:4213277:-
ATGTACTCGCAGCGACCATCCCATCCGTCGCTGAAGCGAGCAAACTCAAA
AGAAAGCCAGAATAGCTATGGCAGCGCTGCCACTACCGTCTCGCGCTCCA
GCTCCAAGCTGCTGTTTGGGGAAATTCCACTGAGTCCTATAACAACCGCA
GATGGAAAATCAATGCGATCGAATGGCTCCATCTGCAACTTGGTGCTCTC
TACCAGCTCAGTCTTCTTACGCTTCTGGCTAAATGATACCTGCCGCGACA
ATGTGCTGGACCGCCTCGAGCCCGAGGACCTGTCCAAAGTGCGCCTGGTG
TGCCATGACTTCTCTGCAAAGGCTGCACCGCGACTCTTTGAAAAGTTGAC
GGTGACGTTCAAGACCTCGACCTTTACCAAGCCGGCGCGCATGGATGCGC
TTTCGAGAATCGGTCGCCACGTCAAGACCTTTACCTTTTACATGCCTCAT
AGCCCGGAGACGTGCCTACCGCCCATTATCGACCCATTGACCGGATCAGA
AAAACAATTCATCTATGAGCCCCAGATTCAGGCACCCCCGTGTGGACCAG
CCAAGGACAAGGCACCCAAGTACGGCACCTGGGAGATGCAGGATCTACTC
ATCAAGCAGTACCCGCCACTGTTCCATGCTGCTACCAATGTTCCTGCCTT
TTGTGCAGCCTTTTCAGAGCTTGTTAATCTTACCCATCTCAGGATCTCGT
GTCCGGGATCTAGCGGCGCACAAAGACATCGACGTGGTGTTGTAGACTAT
GCACTCATCTCCCTTCGCATTGCTGTTGAGCGTGCACCACTGTATAGCCT
TTCTGCCCTCTCCCTGCTTCCCATCCACCCCGGTGGGCTACTCTACCTTC
ATCCCATGCATGGCTTTGGGAGCACCCCTTCATCTGCAAAGCGCTGGCGG
CAAATCCGCCGTCTGTCGATATGCATGGAGAGCATCCCCTTCGCATCATC
CTCACCGCGCACCCGTACTCAATCCATAGAACACCTTCGCATCCTCCATG
CCTACCTCGCCACCATCTCGCGCAGCCTAACCCGCGTCTTCTTCCGCTGG
AAAAGCGACCGCGGCCCCTCGCCACTATCGCTCGACTGTGAGCCATGCAT
GCTCCCTAGCCCAGAAGAATCAGCACAGTACCCTTCGCTCCGTGGCCAAA
CCCACGGCCCGCGCCCGCTCCAATTCCCCCGCCTCCGCATCATGGAACTC
GAAAACGCCGTCATGGACTCTACACAGATCAGCGACTTCATCCTCAAGCA
CAGGAACACGCTTCGCGAGTTCAACTTTGAAGACGTCAAGCTGCGCGAGG
GCGACTGGGACCACGCGCTCGAACCCCTGACGGTCATTTCGGGCGACGAC
AGCTGGAAGCAGTATAAAGAGGAAGTCATGGATGTTCCCATCATGCTGTC
GCCTATTGAAGCCGAGCCACGCATCATGGGGCCCTTGCTAGAAGAGGTCG
AGAATGCAATTGAGGCTGTTAGTGGGAGAGAGCGGAGAGAGCATGCCTTG
TCGAGATGGTTGGGCAAGCCTCGGCAGACACTGCGTTCGAACAAAGACAG
CTTTTGGGGCGGTGGTAAGCGGTTGCTTCATCTGTCCAACTGGAAGGCTG
GTGGTGCTGTCATGGCGCATTGA
>A03381  [mRNA]  locus=Contig1:4214868:4216395:-
ATGATTGTCAACATTGTGCTGGAGCATCCGCACGAGCACTATACCAATCT
CGACGTCATACAAGGCAAGGTATTCCTGCGCGTCCCGAATCCGACCAACA
TCAGCAGCATCATCGTGAAGCTCGAGGGCGAGAGCAGGACCCGGCTGCTA
GCGCCCATACATCCAAACAGGCCAGACAAGCAGAGGCCCGTCTTGGAAGT
ACACAAGTTCCTGTACAAGACGCAGGTGGTATGGCCATCCAATATGCTCC
CAGAGGATCTCGTCCAGAATTCAAAGGCTGCCTATACCATCAATTCTGGC
TCGTTTGAGTATCCCTTCCAGTTCAAGGTCCGAAAACTTACTGCCCCGTG
CCAGACGAATAACCCCATCTCCAACGTCTCCTTTTCGAATGCGATTCCCG
AGTTTGCAAAGACACCGACACAGCACGTAAAGGCGACGCTCCCGCCGACT
CTGGGTGGCTTTCCGGGCGAGGCGGAGATACGTTACTATGTCAAGGTGAC
GGTGAACAGGCCGTCGTTGTTCAAGGAGAACCCACGAGCAGTTGCAAACT
TTACGTTTCTTCCGATCGAGCCGCCGCGACCAGAAAAGGCAGACGGTGAG
GCATACGCCAGAAGACAACATGAGTTTCTAGAGAATACGCCGGGCATGAA
CAAGATACCGGGCTTCCTCGCTGGGAATAATCCTTCAGCGGGCAACATGG
CTCCACGTGTGGCCGTTGACGCGCGATTGCCGAATCCTGCAATTCTTACG
AGCAACCAAGACATTTCGCTGCGGCTGCTTGTCAAGAATGTCAGCGCCCG
CACGAAGAACATATATCTGCAGATGCTGCAGATTGAGCTGATTGGATACA
CGCGGGTAAAAGCACACGAAGTGTCGCGCACAGAGTCGAACAGCTGGATA
TTGTGTTCGTTTAGCAACATGGCTATACCAATTGGGTCGCCGTCTGACCC
TCTTGAGACTGAAGTTCCCATCAATCCTGAATACTGGTCTGGCAAGCCGG
TGCCCAATACAGTGTCACCGAGCTTCACAACTTGCAACCTTGCGCGCTTT
TACGAGCTGGAGGTGCGCGTTGGTCTCGGCTACGGGAGCTACAAGCATGG
AGAGGATCAGCTCATCGTGCTGCCACTGCGGTTGCCAGTCAAGGTCTACT
CGGGTATTGCGCCTCCAAAGGCATTGCTAGAGGCTGGATTCAACCCAGGA
GCAGCAGCAGCAAACCCGGCCGCATTGCAAACTCCCATGCAAGGACAGAC
GCCGCATGCTCCACCCTCACCGTCTGTAGGCTTCGGCAACGCCAACGCGT
TTGCAGGTCAACCAGCACTACCTCCCAATAGACCGGTCTATGAGGATGCG
CCTCCGAGTTACGAAGATGCGGTTGGCCAAGATCTTCCGCCCATCAATGG
ATATCGTGGCAGTTACCAGCCGCCGCCTGTGCCCGAGGGCGCGACGGGTT
TCCCAGACGAAAAGAGACGGTGA
>A03382  [mRNA]  locus=Contig1:374908:376091:-
ATGGCAATGGCAGTCGACAATCGCCAACAGCCGCAGCTGAGCACCATGGC
CTACGACCACATGCGCTACCCCCAACAACAACCACACTTCACCAACCCAT
GGGTGTCGGCCGGCCCCTCGCAGCAGCAACTCTACCAAACAACAGTCGCC
CCCAATGTCGACGCCCAGCGCCCCACCAGCATCGCCATCCCCTACCACGG
CATGGCCGTCACAGCGCCGCCCATGGGACAAGGTATTACTCTCCCGGACG
CCAGCTTCGGATCACAAAACTTACTTGCTCCCTCTGAAGATATCATGGCC
CGCGGATACCCCACTGGCTACGCTACATCTGGCTCTCCCCAGAACCAAAC
GTATGCACCCACTTCAGCGCCATACTCACAGGTAGAGTATGGCAGCACAG
AACGGAGCCCATATGCATTCCAGCAGGATGCCTCTCGCCGCTCTTCACAC
CCGTCAGTCCCCTCCATAGCCTTTTACGAGTCCCTCGAGACACAGCGACA
ACGCCAAAGTTCACTTGTTGACTTTAGCAGAATGAACAGCCAGCAGCCCC
GCAACAGCTTCAGCGACGCCCTCGATGCTAGCCGCGGCATGGTCTCCCTG
AGCCAGTCGGACATTACCCCACGCAACATCTACGGCTCCCAAGGAACCAG
CCGCAGCTCCACCGAATCATACGGCTTCCCCTCGACACACTCGGCACACT
CGTCCATCTCGTCTGCCAGCTATGGCCCCAACGGATACTACGCCGGCGAA
GGCTCGGTTACCGACTACAGCTCCGCTTCCGAATCCGTCGACCTGGGCAA
CTCGCGCACCCTGCCTCGCCCCAACGCCCTTCTCGGCGCAAACATGCCCC
CCGCGCCCGCTTCCATGATGAGCCAATTTAGCTCAAAGGTCTCATCAAGC
TCGCAAAAGAAGCACAAGTGCAAGATTTGCGACAAGCGCTTCACACGACC
AAGTTCTCTTCAAACACACATGTACAGCCACACGGGAGAGAAGCCATTCG
CATGCGAAGTCGAGGGCTGCGGACGCCACTTTTCAGTTGTTTCCAACCTG
AGGAGACACCGAAAAGTGCACAAGAACGACGGCAGCATCGATCACCCATC
GCCCGAGAGCGTCGACCACTAA
>A03383  [mRNA]  locus=Contig1:4217103:4218414:-
ATGCCAGGCGCTGGTCGCGAGATTGTTGATGAGTTTGCTGTGCTGCGCGA
GAAATACGATACTCCTAAACACACCATAGTACTTGCGCACGGTTTGCTTG
GATTCGACGAATTGCGTCTCGCAGGCCAATTTATACCTGGCATACAATAT
TGGCGTGGCATCACGGATGCACTGGCAAAAAAGGGCATCGAGGTTATCGT
GGCTGCCGTCCCGCCCAGTGGGAGCATAGAGAGCAGATCAGCGAAACTGG
CCGAGAGCATCGCAGTCAAAGCCAAGGGAAAGCAGGTCAACATCATTGCG
GGTCTCGACTCGCGATACATGATCAGCCACCTTCGACCGGCGGACTTCAA
GGTGCTGTCTCTAACCACGATAGCAACCCCTCATCGAGGCTCTGCCTTTG
CGGACTACATGTTTGAGACCATTGGCCCCCGCCGGGTCAAGCGCATTTAC
AAGGTCATGGAATACTTTGGGCTTGAAACTGGGGCATTCTCACAACTTAC
TCAGGAATACATGAAGACAAACTTCAATCCGAGGACACCTGATGTACCTG
ATATCAGGTACTACTCGTATGGTGCGTCCTTGGAGCCCAGCCGATGGTCT
GTCTTCGCACCATCGCACGCAATTATCAAGCCCATAGAGGGTGTCAACGA
CGGACTAGTTAGCGTGCAATCAAGCCAGTGGGGTGATTACAAAGGAACAT
TGGTCGGTGTGAGCCATCTCGATTTAATCAATTGGACGAATCGTCTAAAG
TGGTTCTTCTGGGAGTTGACCGGCAGCAAGCGCAACTTCAACGCCATTGC
GTTCTATCTTGACATCTGTGATATGTTGGCGAAAGAAGATTTGTGA
>A03384  [mRNA]  locus=Contig1:4219068:4219674:-
ATGTCCGCCCAAAACTCTGCGGGTATCCAGACCCTGCTCGATGCCGAGCG
CGAAGCTCAGAAGATTGTCCAGCAAGACCGCACCAAGCGCGTAAAGGACG
CCCGCAACGAAGCGCAAAAGGAAATCGACGACTACAGGAACGAGAAGGAC
GCCGAGTACCAAAAGTTCGAGAAGGAGCACAGCTCAGGCAACCAAAAGGC
CGAGGAGGACGCAAAGAAGGAGACCGATGCCAAGATCCACGAGATTGAAG
AGATTGGCAAAAATTCAGGCAGCAAGGTCGTTGATCAGCTGATTGAGGCC
GTCATCAGCGCGCACCCAGAGCCACCGAAGAAATGA
>A03385  [mRNA]  locus=Contig1:4219863:4220175:+
ATGTCTCGAGCGTCGCAAATCACTCTGGCCACCACTTGCGCCACTGCAGT
TGGCATTGTTGCCTTTGTCCACTGGGCGCAAAAGGCTGACAAAGCAGCCA
TGCACATGGGCGTTGTTCGAGACTTTGAACAGCAACGGATCAAGCGCGAG
CGACAGGCCGACTTTGAAATGCAGCGAGAACTCGAGCAGCAATACAGGAA
ATACCAGACGGTATCAGACGCCGGAGGCCCCGAAGAAGCGCAGCAGCAAG
GACCGGGGCGGTGA
>A03386  [mRNA]  locus=Contig1:4221577:4222437:+
ATGAAGATATCACAGCTCCTTGCCTGCCTCGTGGCAGCGCAAGCAATCAG
CGCCGCTTCCATACCCGAAGCTAACAATGCACTCGACTTGCTAGAGGAGC
GCCGTGTAGTCCCCGCCGCCGAAATCGTCTCTCCCGACCACTCGCTGGAG
CGTCGCAAGGGCGGCGGCGGACGTGGCGGCAGCAGCAGCGGAGGTGGCAG
CTCCAGCGGCAGTCGTGGATCTAGTGGCTCCAGCGGCTCTAGCGGACGAA
CATCAACCACATCCAATTCTGGTGGCTCCACGAGCGCAGGCTCAGGCCGA
CCGCGCTCCTTTGGCGGTGGCCGGTACTATGCTGGCGGTGCCGGCGTGCC
ATATACCGCTGGCAAGCGCACACCAAAAGGCATCTCGCCTGGCCTCTTGC
TTGCGCCAGCAGCCATCCTCCTCATCATGCCTGGCCTCTGGCTCTACAAC
GTCTACCCATATCACTACAACAACCCCTACCGCTTCTACAACGCGACGGC
CAACAGCACCGACGACAACGACAACGACCGGCGCTCGCTCTGGGCCCGCC
AGACACAGGGCCGCAACGAGACGCTCCCTGTCATGTGTCTGTGCCAAGAA
TACAGTGTATGCGGCTGCGAGGAAAACGACGACCAGCAGTACCTCGACGA
CCTTGTTGGCAACGGTAGCTACGCTGCCCTTAACGAGACGCTCATCACGG
TTTCCGATGCCAATGGCACCAAGACGCTTGTCCTTAACGGCACCCTTCCC
AACGGCACCACGGCGCCTGGTGGCGAAGGTGCCGCTGCTAGCCTGAGGGT
CGGCAACTTTGCCGGCTACTACGCAATTGCCATGTTGGTCGTTGCCGGTG
TTATGCTGTAA
>A03387  [mRNA]  locus=Contig1:4232114:4232957:-
ATGGCCGCTATCCAGCTCAACTTCACTCTCCGTACTTCCTCCAACTGCAA
GACCGTGCACTTGCTCGGCTCCTGGGATGGCTACCAGGGTCAGCTTCCGC
TTTCCAAGGACCCCAAGAAGTCTGGTGGCTGGGTCGGGTGCTTCAAATTT
CAGGGTCAGACATTGAAGCAGGGACAGCGATACTGGTACTACTACATCAT
CGATGGCTACCACGTCTCGCACGATCCCGCCAAAGACCACACCACCGAAC
CCACCACTGGCCGCAAGCTCAACATCATCGACATCCCCGCCGCCAAGTCC
AGCTCAAAGTCCAGCTCCTCCAGCGCCGACCGCAAGTCGCGCCGTGTCTC
GACCGCCAGCATTCCCAAGGGCCGTGGCCTCAGCCCAGAGCGCATCGTCG
CACCCAAGCCCCAGCGCCCACACGAGACCCGCCAGGTCATCAACACGCAG
TACGACAAGACCACCTTGGAGGAGCTCAACCGCCGCTTTGCCAAGCAGAA
GCTCGAAGAGTCATCCGACGACTCCGAGTACAGCTCCGACGAAGACTCCG
ACGTCCCCTCGCTCACCAGCCGCTCGACAAACAGCTCTAGCCCGTCCAGT
GTCAGCTCTGGTAGCTCATGCTGCACGTGCGAACGCTACGGCATCACCCG
CGCTGGTGACCGCGTCAAGCTTGACTGCGGTGGTGCGCGCTGCGGATACT
CGGACGACTCATCCGACTGCTCCTCCGAGGACGAATACGTGTACGAGGAG
AAGACGACCCGCCGCCAGGGCGTCGTCATCCGCGCTTAA
>A03388  [mRNA]  locus=Contig1:4234907:4236709:-
ATGGAGTCGTATAACATCAAGACTGCGTCGACGTACATCAACAACCTGCT
CCTGGCCCGGGGCTTGTTACGCAATGGCAAGCCCATTGAGTTTGCGCACC
CGTCCAGGGGGGAGGGGGGGAAAGAAGCCACCATGGCTCAAATCATCAAC
CTGGTCCACGACCTGATCCTGAAGCGCGACCGCGACCAGGAGTATCGCGA
GTCGGTTGCTGATACGCTGCGGAACCTGCGCGCAGAATCGGCGCGCCAGA
CGGCCGCACTCGAGAAGCAGTCCACGCGCAATGACGACCTTTCACGGCAG
CTCTCCCTCGCCCAGGCCCAAGAACAGTCGGCTCGCAAAGCCCTGCATAC
GGCCGAAGCCTCTGCGCGAAAGCTGCGTGCCGAGATGCAGCGACTCAAGA
CGACGGTAGACCAGATACGCACCACTTGTACGAATGATGTTCGGAAGCGT
GATAGAGAGATTGCAAGGCTAAAGAGCCACTTGACGAGCCAGCAGCGGGG
CAACAAGACGGGCCTTGTCGGCGCAAGCATCACAATCAACCCAGGCACCA
TGGGCTTGGGCGCATCTACCAGCAACCTGCGCGAGGATGCGCCCGGTGTC
GACGATCCCGAATACAGCTTGAAGCAGGAGACGACTGAGTTCTTGACACA
ACTGAGTCAAAGCTTGAGCGACGAGAACGACAATCTGATTGGGCTCGTGC
GAAGCACGCTCCTGACACTAAAGGAACTACAAGGCATGTCGGAACAGAAC
GCAAGAGGCGACGAGGAAGATGCATCGGACCTGGGCGAGCAAGAAGACGA
TGACGAAGAAGGCGCAAGAGAACGTATGCTGCACACGCTGCCAACCAACT
ATGACGCTTTGGCAGATGATATGGACACGGTGCTGGACAATCTCAAGAAC
CTACTCACGAATCCAAACTTTGTATCAGTGGAAGAGGTCGAGCTGCGCGA
AGAGGAAATTCACCGGCTACGCGCAGGCTGGGAGAAGATGGAGGCGCGGT
TGCGAGAGTCGTTCATGCTCATGGACTCGTGGAGGAAGCGCATGACGAAT
GGCGACACCATCAATCTCGAGGAACTTAGGATGGGTCTCGGGCTCGGCGA
TGGGCTCGATGCGGTTGACAGGGAAGACATTTCTGTTGTTGGTGAAGAAG
AAGAAGAACTAGAAGATGAGGATGAGGAAGCCAGTTCCGTGTTTGATGAG
GAAGTGGACGACGTAGATGAACGGGAAGAGCAAGAGGATATGCAAAGACA
GGCTGAGCATCTTCCTTCTCCCGAAACAGACGACAAGGCGGCAAAGAAGA
ACACGACCGACATGTTCAAGATCAAGCTGCAGCCCAGCCAGGCAGTGCTC
CGAGAGACAAACGGCAACAAGTCGCTTGGGCGGTCGCCGCGAAAAGTCGC
CTTTTCGCCCTCGATACCTAACACACCCTCTGCACTAGAGGATGAGAACG
CAGAGGCTAGGATCGACGTGGTCGGAGTGGAGAAGGCCACAGACAAGGAA
ACGGCTATCGAGTCCACGCGCGCATCCTGA
>A03389  [mRNA]  locus=Contig1:4237704:4239427:+
ATGGCTGGCATCGCGTCTCTTGCACTTGGCACCTTGCTACTCGGTGCCCA
GGTTGCACGCTGTGCCCCCTCGGCAGACACCACACAGGCATGCAACGACA
TAAACCAGGCGCTGCCTGGCAAAGTATTGACCCCTAGCACTCTTGGGTTG
GCATACACCCAAGAAACGCAGCAGTACTGGGCTGTCAACCTTCGCAGCGT
CAATCCAGCATGTATCGTGCAGCCTAGCTCTGCTCAGGATGTTGCCATTG
TCATTGGAGTCTTGAACAAATACCCCACCGTTCGCTTCGCCACTCGAAGC
GGTGGTCATGACCCCAACAAAAACCACACTACTGTCCAAGATGGTGTTCT
CATCACCATGACCAACCTGGTTGGGGCAACCTACGATGCAGATGAGGACG
TTGCCTATGTCCGCCCCGGAGGAGAGTGGAATGATGTGATTGGTGATCTC
GAAAAGAGTGGAGTGGCCATCACTGGCGGAAGGCTTGGCCTCGTTGGTGT
TGGTGGGCTGTTGTTGGGCGGAGGTCTCTCTTTCCTCAGTGCCCAAGAAG
GCATGGCCGCTGATAACATTATCGAATGGGAGACAGTCATGGCCAATGGC
TCTGTTGTCAATGTCAACGCTGCAACACACCCGGATCTTGCACAGGCCAT
GCGTGGCAGCAGCAACAACTTTGGCATCGTCACGCAATTCAAGGCCAAAG
TCCACCATATGGGCAATGTCTGGGGTGGATCATGCTTTTACGATACTACC
AAAGCAGACCAAATTTACGCTGCGTTGCACAACTTCATCGCTCATGGCGC
TGAGGACCCCAAGGCTGCCATCATCTTTACTGATTTGAACCTGGCGACTG
GCATCCGGAGCAGACTTATATTCTACTTTTACGACGGCCCCACTCCGCCG
ACGACGGGTCCTTTTGCCGAATTTCTTAAGATTAACAACTCATGCATTCT
CAAGACGCGAACATACTCTGACCTTTTGAAAACAAATGGCCAAACCGTTA
GCCTCTTGAATGCTCGTTCCTTCTTCCGCACCAAAACCGTTCCATACATT
GCATCTCGCCCGCAAATGTACCGAGAAATCAGTGATAAGCTCTCTAACCT
TACTAGCCCAGTCTTGGGCCTGGCGCCGGTCATCAGTGGCATCCAATTCA
GCGTTGACATGCAGCCACTTCCTGCTGCCATTGGCAAGATTTCGGAGTCC
AAGGGCGGCAACGCCATGGGTCTCACTGCTTCTGACCCTGACCGTATCAT
CCTGATTTTCCAGGGAGCCTGGAACCTGGCATCGGAAGATGAAAAGGTCT
TCCAGATCGCTCGCAATCTTACCGACTGGTTGGACGAGGTTGTGCCGCAG
TGGTTGGAAGAGGCAGGCATGCCCGCGGACATGTACATGCCATACTTCAT
CAACGATGCCATGTATGACCAGCCTGTTATGCAAAGCTACCGCGACTACG
AGAAGTTCAAGACACTGCAGCAGAGCGTCGATCCTAATGGTCTGTTCAGC
ACCAGGACTGGCGGTTTCAAGTACTAA
>A03390  [mRNA]  locus=Contig1:4239701:4240738:+
ATGAACCAACCGTCTGGGATACATGGCTACCAGCACGAAGATGCTTGGAA
CGTTGATTGGCTGCGGGTTGACGACCTTCACGAACTGTACTACCGACAGT
ATGGGAAGAAGGGTGGCAAGCCTGTAATTTATCTCCACGGGGGACCAGGC
GGCAATTGCTCCAAAAGCAACACCGTCTTCTTCGACCCTTCTGAATATCA
CGTGATACTGCTCGATCAACGCGGATGTGGACAGTCCCGCCCCAATGCCA
ACACTACCAACAACACGACGTGGCACCTCGTAGCCGACATTGAGGCCTTG
CGCAAACATCTCCACATTGCCAAATGGCACATGGTTTTCGGCGGGTCCTG
GGGCTCCACTCTGGCCCTTGCATACGCAGAGACGCATCCAGAGAGCGTGG
GCAGCCTGGTTCTCCGGGGTGTCTTCACCGTGCGCGACCTCGAGCTCAAA
TGGTCAAACTGCGAGGGTGGTGCCTCGATGCTCTTCCCCGACAAATGGGA
CGACTACGTAGGCTTTCTCCCCGAAGAAGAGCGTGCCGACCACATTGCCA
ACTACCATAAACGGCTCATGTCTTCCGACCCGGCAGTCTCGCATCCGGCA
GCCAGGGCCTGGAACACGTGGGAAATTTCAATCAGCACCCTGTATCCAGA
TGCTACGGCGTTCCAGAAGCTGCAAGAGCCAGAATACCTGCTTGCCCACG
CCCGCATCGAGATCCACTACTTTACCAACAAGGCATGGATGGAGGACGGT
CAGCTGCTCAAAAGCGAAAATGTCGACCGCATCCGGCACATCCCCACCAC
GATAGTGCAGGGGAGATACGACGTTGTTTGTCCCCCAATCACAGCGTGGC
AGTTGCACAAGCAGTGTCCTGAGAGCAAGCTGCACTTTGTGGACGACGCT
GGACACGGCGTCATGGAGCCTGGCACCAAGAAAAAGCTGATCGAAACGTG
TGACGAATACGCCAAGTTGGTAATCTAA
>A03391  [mRNA]  locus=Contig1:4242356:4243031:-
ATGGTCTCTTTCCGCAATTTCTTCACTGCCACTCTGGCTCTTGCTTCTCC
CATCTCTGCGGCTCTTACTGCTGTCCAAATCACCGGCAACATCAAGACGC
TCACCAGCAAGAGCATGGCTATCCAGGCTCCTGCCCAGTCCATTACTATC
GTCAACGGCCCTCTCATCGTTGTGGGCCTGGGACCGTTCCCCACCATCAT
TGCTGGCTTCACCGACATCATCAGCACTACTTCCGTTGCCATTTCCCAGA
TGCAGGAATCTACCCCCATTGCCGCTGGTGCCGACTCGGACATGATTTAT
GAGGCTTTCCGCGAGTTTGTCCGTGTCCACCAGGCGCTCCTCAACATCCT
TATTGGAAAGGCAGGCCTCTTCAACACTGTTCCCGTTATCGGCCAGCCTG
TCGCTGCTATACTCCAGCAGCTTGAGGGCATTGTCGACAAAATTGCCTTT
GACCTCATTGACCTTGTCGAGGCTCGCGCATCCGACCTCCAGAAAGAGAC
CAACGCCCTCGGCGCGACCCTTGACGTCTGCATCAACAGCTACAAGGGTA
TTTCTACCTAA
>A03392  [mRNA]  locus=Contig1:4248263:4249720:-
ATGGCTGGGCCCGGCGCAGCTACCATTCCGAAACAAGACAAAATGCCTCT
TCCAACCGGCGTGTACCGCGCTGACCATGTCGGCTCGTTCCTCCGCCCCA
AGGCTGTCCTCGAAGCCCGCACAAAGGCCGCCAAAGGCGAAATCACTGCC
GACGAGCTTCGCAAGGTCGAAGACGAGTACATTGCCGATGTGGCAAAAAA
GCAAATAGAGAACGGTATCCGCTCCATCACCGATGGCGAGTTCCGCCGCG
CCTATTTCCACTTGGACTTTCTCAAGCACCTAGCTGGTATCGAGGAGAAG
GGACAGGTTGGAAACATTAGGCACAAGGATGGCTTCTCCCCGCCAACACT
GGCCGTCACGGGCAAGCTTGGACATCCTGAGGCTATCCAGGTCAAGGACT
TTCAGTTCCTTGAGCAGGCAATCAAGAACAATGGCGGAAAGGCCACCACC
AAGGTCTGCATTCCCTCGCCGACAATGGTGCACTTCCGCGGTGGTCGTGC
CTCCATCGACATCTCGGCATACCCAGACCTAGACGTCTTCTTTGAGGACC
TCGCACGTGTCTACCAAGAAGAGCTCGACTCGCTGTACCAGGCCGGCTGC
CGCTTTGTCCAGCTCGACGACACAAATCTTGCCTACCTCTGCGACCCCGA
CATGCGCAAGGCTGCCGAACAAGAACGCAACGAAGACCTCAGCGTACTCC
CTAAGAAGTACGCTGAGCTCATCAACAAGGCCATCTCCAAGAGGCCTGCA
GACATGAAGATTGGTATTCATCTTTGCCGTGGTAACTACCGCTCCAAGTG
GTTCGCATCCGGCGGCTACGAGCCCGTGGCCGAAGTTCTCTTCAAGGAGC
TCAACGTCGACGCCTACTTCCTCGAATACGACGACGCACGCTCGGGCGAC
TTTAGCCCTCTGCGCCACCTCCCCGAGCACAAGGTTGTCGTTCTGGGCGT
CATGTCGAGCAAGAAGAACACGCTCGACGACAAGGACGAGATCATCAAGA
GGCTCCATGAAGCCGCTAAGATTGCCCCCAAGGGCCTGGAGCAGCTCTGC
GTCAGCCACCAGTGTGGTTTCAGCTCCACCGCTGAGGGCAATGAGTTGAC
CGAGGAGGAGCAATGGGCAAAGGTCAGGCTCAACGTTGAGATTGCAAAGG
CCGTCTGGGGCGACGATATCAGCAAGTAA
>A03393  [mRNA]  locus=Contig1:382640:387107:-
ATGGCTGAAGACATGAACGGCCATGACGCCGACTACTTCGCCATGGGCCA
GCGCTCCCGCCCAGAGTCTCCCAGCTCCATACGCAGCGACCCCATGTCCA
TGCACTTGACGTCGCCGTCGCCCACGGCCGTGTCGCTCACGGCCCTGCAG
TACTTGCCCGTGCCCATCCTCGTCTTGTCGCCCCAAAAGACGGTGCTGCT
CGCCAACGAAGCCATGGGCCGCTTGTTTGGGATTGACTTGGAAAGTATTG
ATGGTTTGTCCGTGTCCGAGGTGCTGCAGGAAAAGACCATGGGGGAGTTG
GGCGTGGACATTATACAAAACGGCTCGCCAATCCTAATCACATGGGAGAA
CTTCCTCGATTGTGTTGTAAAGGACGCAACAGCAAGCAGCGTCGACGAAG
ATGGAGACTTGCACATGGCCAGTGGGCACACGACGCCCACGGCAACAAAC
ATGGCCAGCCAGGCCACCTCTCAACCAAAGCAGTCTCTGTTGCCTTTGAG
CAGTACAAATCTTGCGCGGACTACGGTACACGATGTATCAGTAGATGTGG
TTATTGCACCGCTGGCCCTGGGCCCGCATGGGACCCTGCAAAAGTGTGAC
AAGAAGTTAGCGTACAAAGACGCAATTCAAGTTTCGTGCATCATCTCAAT
ATGGAGCATTGAAGATACCCAATACTACACGCTGACCTTCACAAGCGCAA
CACCTGTAGAGACCCCTCACACTGCACAGCCGTCTACTCGCATGGTAAAC
CGAACAAACACAGGACCCCACTTCGACAAGTCGCGCAGCTCGGGCTCAAG
TACCTCGTCAGGTCGCCGTTCTGGCAGCAGCTCAACCCACACCCCCAAGG
CCGTCACCCCCACCCTACAGCAGCCCGAGTTCCCTCCCCGCGGTCCCCCC
AACAAGAACAAGGGCGACATTGCAGTCTCCGCCTCCGTCTTTCAAAAGGC
CACGCAGCTGAAAGATGCTATTCTGAATTCCATCACCTTGCCCGCCTATG
CCATGTGGAAAGACGAGAGCTTTGGCATGCCCAACAAGGCTCTTCTACGC
CTTCTCTCCAAAGACGCTTCTTATGCTCCAGGCGACCAAAGAGAGTTTCT
CGCCCAATTCAAGTGCTGGACCGACGACTTTCAGCGTCTGCTTTCCGTGG
ACGAGTTTCCCATCATCGAAGTGTGCCGGTCCCAGAAAAGATTCGAGAAG
AGGCGCCTTGGCCTAAGACACCCTCAGACGGGCACTCGCATCGTGTATGA
AATCAACGGCGAACCAGTGTTTCATGAAGAGACGGGCGATTTCCTCGGCG
GTATCGTCGTGTTCAAGGACATTACAGAATACACCAACCAGATTGCCGCA
CAAATCCAGGCCAACGAGAAGCAGTTTGAATACATTGCAAACTTTATGCC
AGTCATGGTATGGACGACGACTCCAGACGGAATGCACGACTGGTTCTCGC
AGCGATGGTACGACTATACAGGCCTGACGGTCCAACGATCCTTGGGCGAG
GGCTGGCGACTTCCGTTCCACCCGGACGATATGCAAGCAACTGCCCAGCG
CTGGCTTCATTCACTGCGAACAGGAGACGAGTACAATACCGAATACAGGT
GCCAACGCTACGACGGAGAGTGGCGCTGGATGCTGGGCCGGGCCTTGCCA
TTCTACGACGACAGAGGTCGCATAGTCAAGTGGTTCGGCACATGCACCGA
TATCCACGACCTCGTACTAGCGCGTCAGGAGGCGCGACAAACAAGGGAAC
AGCTGCAACAGGTCATTCAACACGCAAAGATTGTTCTGTGGGTTGTTGAT
CGCAACAACCACGTCAAGGTGCTCGAGGGTGAAATTTCGCCCAGCCAGCG
TTTGCAACAAGACCAACTGCTCGGAAGAAACATATACGACGTTTTTGACC
TGGCTGGCAATGATCGGGAGCGCTGGCGTGGACCCATTCAAGAGATACTC
GAGGGCAAACACTCCAACGAAATCGTCAATGGCAGCTACATGTCCGAGGC
TCGCTACTATCGAACTCGTCTGGTGCCGTTGATGAGCGCATCCCGGACAG
CAGGCGTCGAGGGCCACGCCTTTGTGAATGGTGTAATAGGTGTCTCGATG
GATATCACGGAGCTGCGCGAAAGAGAAGAGCAGCTCAAGGAGCAGGAAAA
GGAAAACGCCCGGCTCCTGGCCAACGAGGCAGCTGCAAAAGAAGCAAGCC
GTATGAAGTCACAATTCCTGGCCAACATGTCGCATGAGATCCGCACACCG
ATCGCTGGCGTCATCGGTATGAGTGAGCTCCTGTTCGACATGGATCTCAA
CGACGAACAGAAGGAATGCGCTGAAAATATCCATCGATCAGCCAACAGCC
TCTTGACCGTCATCAACGACATATTGGACTTTTCCAAGGTCGAATCGGGT
CGACTGGACGTTGAAGAGGTGCAGTTCAGCCTTAGCGTAGTCCTCAGGGA
TGTCAACAAGATGATGGCTTTTGCGGCTAACAGAAAGGGCTTGGACTATC
AAAGTTTGATTCAAGACGAGGTACAGTCAGATTTGCGAGTAATGGGAGAT
CCGGGCCGACTTCGCCAGATCCTGACAAACGTGCTCACCAACAGTATCAA
GTTTACGTCCGTAGGTACCGTCAAGCTGTGCGTCTCCATTAGCCATGAAA
CAAAGGACGTGGTGACGGTCAACTTCAGCATCGTCGACACGGGCATTGGC
ATTGAAGAAGAGGTTCGCAAGCGCTTGTTCCAGCCCTTCAGCCAGGCAGA
CTCGTCGACGGCTCGTAGATTTGGCGGCACTGGCTTGGGCTTGACGATTA
GTAAGAACCTGGTTGAACTCATGAAGGGCCAGATATGGCTAGACTCCAAG
TTGGGGCAGGGTACCACTGCCACGTTTTGGATCCCCTTTACGCGTGCACC
ATCGCAAGATGGCGAATCACCGTTGGTGCATCTCGAGTCAATTCCCGATC
GGCTTCAAAGCGACATGTCGGTCTCGTGTGGCAGTTCCGAGGGCCACACA
CCACCCTTGACGCCGCAATTGCCGAATGGAACATCGGCCTATTCGCTGCT
GAAATCGGCCATCCCAGATCATCTCATGAACCTGTCTGAGAGCGAAAGAC
AGCGCGTGCATGTGTTGGTGGTCGAAGACAACCACATCAATCAGCAAATC
GCACTCAAGACGATCAAGAAGTTGCACTTTTCCGTCAATGCTGTGTGGAA
CGGCCAGGAGGCACTCGAGTACTTGGCCAAAGACTTCGGACCGTCACATC
CACGCCCGGACATTATCCTCATGGACGTTCAGATGCCAATTCGAGACGGG
TATTCTGCGACCCATGCCATTCGGACGGAAGCCCCTTGGCGCAACATGCC
TGAAGTGCAAGGCGTTCCGATTGTTGCCATGACGGCCAGTGCGATTCAAG
GAGACAAGGAAAAGTGCGTGTCGTGCGGAATGGATGACTACCTGGCCAAG
CCGGTAAAAGGAAAGCTGCTGGAGAGAATGCTTGTCAAATGGGCACTCGA
AGGACGGCGAAAAGCGGCCAAGGAAACGCCCTCTGCAATGGACCACGATC
CACGGAGCAGCGCAAAGCCGACTGCTCAAAACAGCTTTAGCGCTCCTGGT
CACCCGCAAACGGTAGGCACGACGCTAGAGTCTGAAACAACGGCGCAGGC
ATTGACCGCGGAGCTTGACCGCCTCCACTACCAGAGCGATGCAGCGTTCG
CCAGGTCGAGCGAAAACGAGGGTGAACGGGCGATGCGACGCATCCACGCG
GAGGAGAGGGACAGGAAATTGCGCGACGAGAAGCTCTTCTCGCTCGTGGG
GCCGCAGCTTGTCCGGCACGACGCCACCGAGGGACCGCAGAACGAGCCAT
GGATGCCGCTGACCGAGGAAAACATTGAGAAGCTGGCGCACGAACAGGAC
GCCGATGTGTCGATGATGATGAGAAAAAGTGCCTCACCGGACGAGACGGA
GTGTGAGATGAGGGGAGTGAGGCGGTTGGCGCCACTGCGACCGGGCATGC
CACCTGCGCGCCATAGCGAGAGCGAACAGACCATTGTTGAGCGTGTGGCT
CGATGA
>A03394  [mRNA]  locus=Contig1:4250020:4252283:-
ATGAGGCTTCGCTTGACGGTGCAGCGGAACGGCTTGCCTGCTGCCAACAT
ACTCTGGAGCGTACCCGATACCAACGGCACGCAGGCGTACACGATTACGC
GTTTGCTCGAAGATGTCAACCATATCATCCCGCTAGAGGCAGAGCATTGG
GGGCTGGAGCACTATGTCGTCGAGGTCGCCGGCTTCGAGTGTCTGCATTT
TATGCCTGTTGCCAATGCGCTCAAGGAGGATGACCATGTTTGCATCCGAC
CGCTCATGACAGCCGAAGTACGCGCGCGCACCCTTACTGGCCGTGACCAG
ATATCAGATAGAGGTCAGCATCTCGTCGACGGTATTCCATTCGGTCGACC
CTATCTACGACAGTCAAACCGACCGCCCGTTCGCATACCTCCGCGCAAGC
GACGCCGACTGGACGATGGAGAAGCCGAGCCAGAAGCCATGGCCTTGCTT
ACAGAACATGGCGATAATAATGGAGAAGAAGAGGGGCCTCATCCGGTCTT
GGACGGTCATGCAGTGTCTAGGAATAAAGCGAATGGGTCTTCGAGGCCAG
TTAAGACAGTGCAGTTTCAACAGCCCGAGGTTGAGGCCTCCGACGATAGC
GAGGAAAACGACGACGATTTTGCGCCGGACGACGTCGAGGATTCAAACTC
AGATTCAGATTCAGATTCAGATTCCGACTCGGATTCGGCCGTGAAGCCGG
TCGCCTCGTCCAGCGCTTCAGACACGTCGGATTCAGATTCAGACTCAGAT
TCAGACACAACTAGCGACTCCGACTCCGACTCCGACTCCGACTCGGATTC
GGCCGTGAAGCCGGTCGCCTCGTCCAGCGCTTCAGACACGTCGGATTCAG
ATTCAGACTCAGATTCAGACACAACTAGCGACTCCGACTCCGACTCTAGC
GATGCGAGCGCTCCCCCCGACGTTCTATCCTCCAAGGATGGTCGCAAGAC
CACAGCAATAACCACATATTCTGCAACGCATGTTCCGCCAGGTCAAGGTC
TCAAGGCTACAAAAGTGCGGAATTCTCGGCGCACAAGAGTAAATCGCCTT
CGGCATCTCAAGGCGTCTGACGTGCTCCCTGAGAATGCCGATCTGAGTGA
CCTAAAAGCTTACGAAGAAGCAAGGACAGGCCAATCGGAAGAAGGCTTCG
CACATGCGCAAGCTTTCGCCAAGTCTCAGGGGAAGAGGAAACGTCTAGAT
GAAGACGCTCCAGCTAAAGTGGTTTCGGAAGAGGCCGCCGAACTTGAGCA
AAGAAAACAAGAGTTGATGGCAAAGTTCGGAGACATCCCGAGTTCAACAG
AGCCATTAAGCGAGTCGGCACCACCTTCCTCTTCAGACGCTCAGATTTCA
GACCCATTGCCGCCAGCGATACCAGAAGATGGACAGCCGCCGAAGAAACA
AACGGCCTCGAGAAGGCTGAGGCCAGATACTAGGAGGACCAAAAAAGTGC
CTGAAGAACCCCCAGAGCCTGAAGGCGCATCCGATCCCGATTTCTGGAAG
TCGCGAATCAACGTTTCTGCGTTCGAGTGTTGGGACGAAGATTTTGAACT
CAGTGCTCCGCCTTTTCCGTTTCAGCAACATTGGGACCCGGCGAGTAAGC
TCATGCGTGAAAAGGCGGCCAAGAAGAAGCAGAAAAAACGCGGCCAAGCA
CAACAGCAGAATGCTGCGGGAGAGGATGAGGAAGAAAAGATCATCCTAGA
CTACGACGAGGCTCCTGCAACCAGCAACGACTCTGAGATGATTGATGCAG
CGGTTGAAAATCAGCTTTGTCAGGACCTTGTGACAGCTGCACATATGGAC
CTGCCACCTCTACCGGAGGACATGAGCACGCTGCCCAATCTCACAGCTTT
TGACATGAAGGAAGGTGCCATTATTGCTTGCAAGTTTTTCACGGTAAACC
CCATCACGGTTACACCCGAGATAAGCGGCTACAAAACGGCCACGGTTGAG
CACGAAGGCGATTCGGGTCCCGGCGCAGGGACCATCCAACTGAAGATAGC
AGCGCGTGACTTGGTAAGGAAAGAGAAGAAGTTCGACAGCAAAGGCAACC
GGATCTACGATGCTGCCGATGCACTTCTGATGGAGCAAGAAGACGATGCA
GAGGAGGGCCTCTGGGAGGGACAGTTTGGCGAACTTTTGGAAGCAAAGCT
GGTGAAGGCTGTATAG
>A03395  [mRNA]  locus=Contig1:4252586:4253658:+
ATGCCAATCAATACACTCAAGGGCTCTTGGAAGCGGCTCGTGGACGACGA
GCGATTGCGCCGCTCTTCCCAAGTTCTTTCTATTGTCGGCTCAAACGTCT
GCATCTTTGGTGGCGAAATCAAACCTCGAGAACCCATAGACGACAAAGTC
GATGTCATCGCACTTGAGCCTACTGCAGCAACCTTGGAAACAAAATCTAT
CTCTTCAGCTCCGACCCCAAGAGTCGGAAGCGCATCAGCTGTCCTCAATG
GCAAAATGTACTTGTTCTCTGGCCGCGGGGGTATTGACATGGCCCCCATA
GAGGAACATGGTGCAGTGTGGTGCTATGATCCTGCACGATCGTCCTGGGA
AAAGGTTATGCCAGCTAATTCATCAGAACCATATCCTCCAGCACGCAGCT
ACCACTGCTCCACTAGCGATGGAAGCGAGACTTTCTTCCTCCATGCTGGA
TGTCCAGCAAAGGGACGCCTTTCTGACTTGTGGATGTTCGACATCAACAA
CCGTACATGGACACAAGCGCCTGATGCTCCAGGCCCCCAGCGAGGAGGTA
CTTCAATTGCCTATCACGACAGCAAGCTCTACCGGATGAATGGCTTCGAC
GGAAACACCGAACAGGGTGGTAGTATCGATATCTACGACATTGCCAACAA
GACATGGTCTACCGATACTTTCAAGGCTGATGGCCAAGATGGTCCCGAAG
CGCGGAGTGTCTGTGTGCTGTTGCCAGTCCGACTTGCTCAAAAGGACAAG
CTCCTCACACTCTTTGGTGAACATGACCCCTCATCATTGGGCCATGCTGG
AGCTGGCAAGATGCTAGGCGATGTCTGGATCTATGACATTAGCGAAAAAT
GGTGGACAAAACTCCACCCCGAAGGCAGCGATGGTGTGCCTGATCCCCGT
GGATGGTTTGATGCCGATGTTTATAAGGCGGAGAGTGGCAACGACAGCAT
CATCATTCACAGTGGACTTGGTGAGAACAACGAACGACTAACGGATCTGT
GGCAACTCGCATTCTAA
>A03396  [mRNA]  locus=Contig1:4255006:4256718:+
ATGGTGGGTCTTATCCCGTGCGAAGTCGTACGCTACGGGCCAAACCGCTA
TTCCTTCTCCTCGCAAGCCGCGCTAAAGACAATCTATGGCCATGGAGCCA
AATTCCCAAAGTCGGACTGGTACGAGACATGGAAGACGCCAGGCGCATCG
CAATGGTCTCTCTTCCCCGATCGCTCGATTCCCCGCCATAGCGAGAACCG
CCGACAGTACCAAAGCATGTATTCCATGTCGTCGCTCATCACGTACGAGC
CCTACGTAGACGAGTGCGCGGAGCTGTTCAGCCAACGCCTCCAAGAACTC
GCCAGTGCGGGCATGTACACAGACATGGGACATTGGCTACAGTGCTACGC
ATTCGATGTGATTGGAATGATAACCTTCTCCAAACGGCTGGGGTTTTTGG
ATAGAGGTGAAGACGTTCGCGGTGTCATGTCCGCCTTGGAGGACCACATG
ATGTACGCGAGCACAGTGGGCGTTTACTCGTGGCTACACAAATATCTCTA
TCCCATTCGCAACTGGCTCGCTGGCCCAACTGGAGCAGGAAGAGCGCACG
TCATGAAGTTCACACAAGAGTGCATGGCCGACCATGAGCGGACACACACC
AAAGGGATACCAGTGGACGGTGCAGAGCAAGGCAAGAGCAGCATGGACTT
TTTAACAAAGTTCTACAAGAAGCATGCAGAGAACCCGCAGACCTTCACCA
TGTACCACCTTGTCGTGGGCTGCATTTCCAACATGGTCGCCGGCTCCGAC
ACGACGGGCATCAGCGTGTCAGCCATCCTCTACTACCTGCTCAAGAACCC
CACAACGTTTGAAACACTGCGCCGCGAAGTCGACGAGCAACGCCGAAAAG
CCGGACCGGGCCACTACTTTTCCTTCCAGGATAGTCAAACAATGCCCTAC
CTACAAGCCGTCATTAAGGAGGCACTGAGAATGCACCCTGCTACTGGTCT
CCCGCTCGAGCGTGTTGTGCCGTCCGGGGGAGCCCAAATTGGCGACTACT
TCTTCCCAGAAGGTACTGTTGTCGGGATAAACACGTGGGTCATGCACCGC
GACACGACCATCTTTGGGCCCGACGCAAACGAATTCAGACCAGAGCGCTG
GCTCGACTCGGACAAGGAGAAACTAAGTCTCATGGAACGAAATTGGATGC
CGACCGACGCCGCGGATACGGTCGTGTCGCCGCCCCCCTTCCCACCCCTT
CCTATTCTCAAGCAGCGGTTCCGTCCTCAAGCAGCGGTTCCATCTCGGTC
ACGAACCTGCATTGGGCGACACATTTCGCTGCTGGAAATCGCAAAGCTCG
TTCCCATGCTCGTGTCCAAGTTTGACTTTACGCTGGCCAGCCACCTCCAG
GACGGGGAATGGGACGCGAGCGCCATCTGGTTTGTCAAGCCCCGCGGATT
CCAGGTCAAGGTTGCGGTGAGGCAGCAGTGA
>A03397  [mRNA]  locus=Contig1:4260346:4261991:-
ATGCCTTCTTTCTTCAAGCGCAACAAGGCCTCTTCGTCGGAGAAGGACCC
AGCACCGCCTGAGGCCCTTTCTCACGATGTCCCAGACCTTCCTGCTGGCA
TGTCACAGAGGCGCCCCGACCTGCCCGCAGGCGGCCGCATGCCTAGGAAT
CCCTCCAACCTCTCATTTGGGATGTTTGCGAACCAGACGACTGCTGAAGT
CCGCAAACAACCACGACCATTCAAGAGCTATCGGCTGCGAGGAGAGCGCG
AGCTGCCATGGAAAGACGACCCACGGATGAAGAAGACCAGAGTCGGCAAC
TGGATCACATCTACCTTTATCATCATTGGACTGGGTCTCAGTGGATACCT
CATGTACACGGGTGTTTTGAAGGCGAAAATCCCCGCCCAATGTCTAATCA
TGGAAGACCGATTTGAAAAGATTGACCCCGCAAACTGGGGCTACGAGATC
CAGACTGGTGGCTACGGCAACGGCGAGTTCGACTGGACGACCGATGACCC
CAAGAACAGCTATGTCGATGCCGAGGGTCTCCACATTGTTCCCACGCTCA
CGACCGAGTCTACCAACATTACTCCAGAGCAGATTCTCAATGGCTACACA
CTCAACATCACCAAGGCCGGCGGCGATGGTTCATGCACGTCAACAGACTA
CAAGTCTTGCAGTATCCGTTCTAATGCGACTACTGGCGCTACTATTCCTC
CTGTTCGCTCGGCACGTTTGACGACCAAGGGAAAGAAGTCCATCAAGTAC
GGCCGCGTCGAAGTCGTTGCCAAGACTTCAAAGGGTGATTGGCTGTGGCC
CGCCATCTGGATGATGCCTGAAAACAGCGTATATGGTGCCTGGCCCCGCA
GTGGAGAAATCGATATTGCTGAATTCCGTGGCAACGCATGGCCATACCCT
GAAGGCAACGACTTTGTTTCGTCGACTCTGCATTGGGGACCCGACTCGAA
GCACGATGGCTACATCAACACGCACGGCACTTCTTTCTTCCGCCGCGAGA
CGTTTGCCTCGAGCTTTCACACGTTTGGTCTTGAGTGGACTGAAAAGTAC
CTATTCTTGTACCTTGACAGCCGTCTCAAGCAAGTCATGTACTTCCGGTT
CAACCAAGAAAGCAGTTTGTGGAAGAAGGGCGGATTTGCTGGTGCGACAA
CGTCCAACGGCACGCTGGTGGAGAACCCATGGGTCAAGGGCGGCCCGAAT
GCGCCATTCGACGAGAGCTTTTATCTGATCCTCAACGTTGCTGTAGGCGC
CCAAAACGGCTGGTTCTTTGACGGTGAGGGCAACAAGCCGTGGGTCGATG
GCAGCGACTTTGCCGTCAGGGACTTTTGGAATGCGAAGGACCAGTGGCTG
CCAACCTGGGGCGAGGGCGCCGCACGTGGTATGACTGTCAAGTCTGTCAA
GATGTGGAAGGCTGGCAACTGCTAG
>A03398  [mRNA]  locus=Contig1:4264380:4267256:+
ATGTCCAACATGTCTTCCGGCACCCCCTCCCACGATGGGGACGGCCTCGC
CTTCCCGTCGAGCAGGCAGTCCTTGAACGATAGCATCGGCGGCTCGCGCA
ACTCGATGCCCCAAACACCCAATGGCCGACCTCCCGTATCGCGACCCTTG
ACCATGAAGATCGACGAAGAGTCGAGGTACCGTGCCATTATCAAGCATCT
CTATGCCAAAGCATGCTCAATGCGATGGATGACCCCCTCGTCTGTCGCCT
CTGGGTCATGCGAAGGTGTCTTGATCCGTAAGGGCCAGGGAGAGTACGTC
TCGGAGCCTGCTGCCGTCAACAAGGACCTCCTCTCCGCAGTCAAGAGAAT
CAACCCTGGTGTTGCTCTTACAATGAGCACAGATGGTACACAGGCCATCT
TTGACGTCCTTGAGCCCTTTGAAACCGAGTTGATGTTCCAGAACGGTTCC
CAGATTCAGATATTCGAGTCCATGGCAGATGTCGCTACCTCTAGCACCAT
CCGCAAGTTCCAGTATGCGACCCTTATCCGCCAGGAGAGGCTCCTGCTCG
TGTGGCACGACGAACTTGGTGCCATTCTTTCCCAGGCTATGGAGGTCGAG
TCTAGGATCCTAGGTCTCGTTTGGGGTACATCCAAGAACCCCTTCAGTGG
TTTCGACAGTGCAGTCCAGTCCAGCGCAAACTCCACCCTCGGTGGCTCCA
CAATGGATTTCGACATGGGTAAGAAAGAAGATGTCGAGGTCCTCACCGAA
GAAGTCGAAGGCGACCTCGAGAAGGGTACCGGTCCCAAGGAATCGCTTGC
TCGTCCCCTCATTTTCACCAGCGCCATCTTCATTGGTATCGCCATTGGCC
TGATTGTCACCCTCGTTATCGGCCTCGGAAACCAGGCCATCATCATGGAA
ACCATGACTGACCACTTTTACCCACGTATCGCTCTCGTCCTCACCGAACC
GCTGTGGGTTGTGCTGGGTCTCTTCTTCGTTGTTGTCCTCATCGGTAATT
TCTTCGAGGTCCTCGGTCCCATCACTGGTGTCAAGACTAACAGCCGCTTC
CATTCCGCCATCAAGCCCAACCTCGCCCATGCGCGCTCCCTGGGATTCAC
CCCGTCAACCATCACCATTCAAATGCCCATCTACACTGAGTCGTTGGAGG
GTGTCGTCAAGCCCACAGTCGCCAGTTTGCAAGCCGCCATCTCTTACTAC
GAATCTCGTGGCGGAACCGCACGTATCTTCATTAACGACGACGGTATGGC
GGTTCGTTCCGAGGAGGATAACCAAAAGTTCCTGGAGTTCTACGCGAACA
ACAACATCGGTTGGGTCTCGCGTCCCAAGCACAACCACGAAGGCTTCGTC
CGCCGCGGAAAATTCAAGAAGGCCTCCAACATGAACTTTGCTCTCAACAC
CTCCAACCGTGTCGAAGATGTCCTCCAGGAACTCGTCAACCAGCGTTACG
ACAATGGCAACGCCTCCATCACCGAGGAGCAAGAGCTTGCGCTGTACCAG
GAAGCACTTGAGAGAGTTCTTGCTGCCGACCCTCGCGCAAAGGCTGGTGG
CAACATTCGTATGGGCGAGATCATTCTCATTGTCGATTCCGATACCGTTG
TTCCCGAGGACTGTCTCATGTACGGTGCCGCCGAGATGTTCCTTTCACCC
GAAGTTGCCATTGTCCAACATGCCACCGGTGTCATGCAAGTCTCTTGGGA
TTACTTCGAGAACGGAATCACTTTCTTCACCAACCTCGTCTACACTTCGA
TCCGCTTCTCCGTCGGTTGCGGTGAGGTTGCTCCTTTCGTCGGTCACAAC
GCCTTTTTGCGCTGGCAGGCTGTCCAGTCTGTAGGCAATCCTCCAGAGGA
AGATGGCTACGTTTGCTTCTGGTCCGAGAGCCACGTGTCCGAGGACTTTG
ATATTGCGCTTCGTCTGCAGATTGCGGGTAACATTGTCCGACTGGCCAGT
TACCACGGCCGTGGCTTCAAAGAGGGTGTGTCGCTTACCATCTTCGACGA
GTTGGATCGATGGGAGAAGTATGCTTACGGTTGCAACGAACTTGTCTTCA
ACCCCATGTACACCTGGCTCTGGAAAGGTCCCTTTACCAAGCTCTTCCGC
ACTTTCCTCTTCTCCAACATCCAGCTGTCTTCCAAGATTTCCATTTGCGG
TTACATCTTCTCGTACTACGCTATCGGATCGGCTGTTCCCCTTGGCGCTC
TCAACTACTTCCTGGTTGGCTGGCTGAACGGTGACCTGGACAAGTTCTAC
GTCGAGTCGTGGAAGGTTTTCATCGTCTTGATCATCGTCTTCAACGGCAT
GTCCAACGTATGCATGGCCATCATGCGCTACCGTCTCGGTGAAGCCAGCC
TGATTGGCGCCATGGTCGAAAACATCAAGTGGATGCCCTTCTTCATGGTC
TTCTTCGGAGGTATCTCGTTCCACATTCTTCTCGCCCTCTGCTCGCACAT
GTTCTCCATCAACATGAGTTGGGGCGCTACTGCCAAGGAAAAGGACAACT
CCAACTTCTTCGCCGAATTGCCCAAGATTTGGAAGCGCTTCAAGTGGATG
TATATGATCATGATTGCCATGGTCGGTGGCATGATCTACCTTGGATGCTT
TGCGCCCCACGGCTGGTCAATCACTGGTACCACTGCCGTCGTGCCTTGGT
CTGTTACCGTCGTCATGCATTGCCTTCTGCCCATTGTACTGAACCCGTCA
CTGACGGTCTTCAACTACTAA
>A03399  [mRNA]  locus=Contig1:4271529:4274678:+
ATGCCGCGAATCAGCGACATCTGGCTACCATGCCTCATCCTTCTTGTGTT
TTGGGCGCGCCCCACTGCAGCTTTTGGTGCGGGCAACATCGCGAGCCTGA
GTTCCATTGAGGGACAGAACTGGCGCCATGGAGATATCGAAGATACGCTG
CTTACGCTACTTATCAGCGGCCGCACTGGCAAGAAGTTCAGCAAAATGGA
CGTCAAGCGCGTCTACTTTGGCAACTGGCTCCGCGACTACTCGCAGGCAG
TTGATGTCGGCACTGTCAAGATGGTGTCAGCAGAGGCTATTCGCATTCTT
CTTTGGATCCTGGGATTCATGAGCTTCGGATACGGCACCAAGGAGTTCGA
AGTCACTCGCGACCGTCTCGGCTGCTACAGGCCAGAGGAGCACATCGACA
ACCCCAAGGACTACGCTGATAACATTGATGCTCGCGACTATGATCGCCGC
CTACGAGGCCCCGTCGATGAGCGCCGCGAGCTCAGCATCGACGAGGAAAC
CGGCCTCAAGAACTACATTGCATCGGAAGGCTTGGGTATCGCAACCTCGG
CAGGCATGGTTCGCGACCTGCTCAGACGCTGCATTGATCTGGGCCGGCGC
TCTCGAGGACAAGGCCCCGACTTTTACGAAGCTCTCCGTCTTCTCGGTAC
TGCCACGCACTGCCTTGAGGACTACGCTGCTCACTCCAACTACGTTGAGC
TTGCCTTGATCGAGATGGGTGAAGGTGAAGTCTTTCCTCACGTTGGCAAG
AACGCTCGTTTTCAAGTTCGAGATGCTCGAAAGGAAGTGTACCCCATTGT
CACGGGTACTTTTGGGGGTGTCGATTTCCTGCACTCCGTGTGTGGAGAGT
TTTCGGACAAGGCTACGCAATCCGAGCTCCAGGAGCTTGAGGGCGCCATC
GCCAACGCAGAAAGGAGCAAGAACAAGAGCAAAATTAAGGATCTCCTCAG
TAAGCTCCCCGACGGCATCTTTGGTGGCAAAGATGAGGCTGGCAAGGCCG
ATAAGCTCGAAGACAATGCCAACGCTGCAGCCATGGGTAACATACAAATC
ACCCCCAAGGAACCCGAGGCGTTTACTCAGCAGATCGGGGAACTGGTCAA
GCAAATCTACCCCATTATGGAATTCCACGATGAGATTATGCAAGCCATCG
CTGAGTTCATCGAGAAGATTCCTATCCTGCCAGACTTGATTGAGGAAGTC
CAGAACCAAGTCACAATATTCGTCTTCAGTCTGCTTGCACCCTATATCTT
GCCTATCCTCAACCAGGTCAAGACTGAGCTCGAAGAGGGCTCGACTGAGG
TCATTGCCAGCTCCCGCGATAAGCAGCACATTGTCTTCAACGACGATGAT
TGTACCGACCCCACCCACAGTATGCTTTCGAAGGATCATTTCTCTAACGT
ACTCAACGAGCCCGCTGGACGAGTAGCTTCAGCCACCATTGCATGGGCTG
TTCCGCAAATTGTTCAATGCTGGGATGGTGAGGCGGACCCTGAAGTGACC
ATTGATCGCATCATCAAGGGAGTATTCCACCATCCCGCCTGTGTCACTGG
TATTGAGAATGATGCAATCATCGAAGGCCGCAAAACCATGTTCGATACTG
TTCGGACATGGTGGGGATCCAAAGACGAGCAAGCGAAGAGAACGTTCCGT
GAGCAACTCAGCAGAGGAGGTGTAGAAAAGGGTCAGAACCATAAGGAAAA
CGTCCATGATAAGGGCCATGGCTGTGGAAAGCCTCTGGGCATGGCCAACA
ACTTTGGCGCGACTGGAGGCAAGGGTGGTGCTCCCAATGCACAGATCCAG
CAAGCCTCTGATCATGTGGGTAAACTCGCAGGCGAAGCCGTCGGCGGCGG
TGCCCTGGGTGGACTCGTTGGAGGCCTTGTTGGAGGCATTGGAGGCTCTA
TACTCGGAGGGGCATTTGCTGAACAGGAGAGGAAGAGTCGCCAGGAGGAA
AGATATGGCCAAGACGGTTCTTATACGCAGTCGTACTCTGAAACCGGTCA
CCACCAAGGATCCTCGTACGGTGACAGCGACCGCTATGGGCATGCCGAGT
ACCAACAGACACAATACCCAAGCGGTGGGCGTCGCGAGGAGTACTCTCGT
GAAGAGCGAGACAATCATGGTGGATCTTACAGTTACCAGCAGAGGGTCGA
GACCTCTAGCTACAGTGGATCCGGCGGATATGAACGTCATGAAGAGCGTC
GCGTCCAGCGTGGTAATGAGTGGCGTTCTGACGAGACTCGCGAAGGTTTT
GACCAATCAGGACAATACTACTCAGAAGAGAAAGAGCGACGTGGTAAGTC
CAAGAAGCATTCCGACAACGATGACTCGAACGACTCGGGCGACGGTGATT
CCTATGAAAAGCGCCAAAAGAAGGAGCGCAAGAGGCGTGAAAAGGAAGAG
AAGAAGCACCGCAAGCACCACAGTCACGGTGGAGACTCGGACGACGATGC
TGACAAGCGTCGATCAGGTTCGGGGGACCATAGGCGTCACTCCCGCTCTC
GTTCTCGCGGACATGAGCACCGCCGTCAAAAGAGCGGCAGTCGATCACCT
AAGCGTTCTTCCGGGGGTTACGGCCAGGAGCAACGCTACGGCGAGGAGTC
TGGATATGGTCGCCGCCAACAGGACTATGGCCGTGAAGAGTCGTACAGCT
CTGGCGGATACGGTCGCCAAGAAGAGTCAGGATACGGTCGTCAAGACAAC
CATGGTGGTTCTTATGGGCAGAGTCACAGCCAACAGAGCTACAGCCGCGA
GGAGTCTTACTCTTCTGGTGGATATGGCCGCTCTGAAGGCCGCGAATACG
GTGGCGAGCAACCTGAGCGATCCTACGGTGCTTCGGGAGTTCCTGGCGGT
TTTGGTGGCGAAGACGAGTATGGGGAGAGAAGGCAAGAGCATGGTTCTGG
CAGGTATGGTGGTAGCAGCGGTGGATATGGAGGATCTAGTGGATATGGAG
ATGAGGGGTACGGAAGGCGATACTAA
>A03400  [mRNA]  locus=Contig1:4275707:4277551:+
ATGACGAGCATTGACGAGCTTTTCAAAAGCGCAAACGGCTCCGCGAAGCG
CAAGTTCGAGAACCCAAACGAGGCCGATCCAACGCAATCCTACAAATCCG
CAAAGCTGAACGGAAATGGCGACGTCAAGGGCACAGCACAGGCTTCGGTA
GTTGACGAAGACGACGATGAGGAGGCGGGCCCCTCATTACCACCAGACTT
CGACGACGGGCCGGGCGACGATGACGAAGGACGGTTCTTTGGCGATGGCT
TGGATGAGAATGCGCGAGATGCCATGGAATACATAGACGCGCAGGATAGC
GACGAGGCGATACAGGAAGAAAAGTATGACATTCCGTGGGTGCGCAAGCT
GGCGCTCAACTTTGAGAAAAAGGTCAACAAGAATGCGTCGCTGCGCGCAA
AGTACGAAGACGACCCAACAAAATTTATGGATTCGGAAGCCGATTTGGAT
GAGGGAATCAAGGCGCTGAGCATACTGTCGGAGCACCCGGAGTTGTACGA
GGAATTCGCAAAGAGCACAGCGGCCTCGAAGCTGGTAGAACTGCTGGCGC
ACGAGAACACGGACATAGCAATCGCCGCGATTGAGATGATATCAGAGCTC
ACAGACGAGGATGTGGGAGGAGAGCAGGAGCAATGGGATGCGCTGGTGGT
GGCATTCATGGAGGCAGACCTGCTCAGTCTGCTCATATCCAACTTCTCGC
GCTTCGATGAAACCGACGAGGCAGATGCATCAGGCGTATACAACTCCTCG
AAGGTGCTTGAGAATTTACTGTCACAGCCCGCAAACACGGACATAATAGG
GAGAGAAACCACACTACTAAAATGGCTCCTGGACCGAATCCAGAAGCCCG
AGAAATCAACATCACAGAACAAGCAGTACGCCTCCGAGATCCTCTCCATC
CTCACACAATCCTCCCGACCGAACCGGAACCATGTAGCCGAAGCCAACGG
CGTCGAGACATTCCTCACAAACCTGGCGCCGTACCGAAGAGACGACCCGG
AAAAGGACAGCAACGAGGAGGAATACATGGAGAACCTCTTCAACTGTCTA
TGTTCAGTAACAGAAGAGCCACTCGGAAAAGCCAAATTCTTAGAAGCAGA
AGGAGTAGAGCTTTGTCTCCTCTTCGTCCGCGACGGCAAAACAAGCAAAA
GCCGGGCTTTGAAAGTGCTGGACCACGCCTGCGGCTATGCGGAAGAAACA
ACAGACTCGTCGCAACAAGCCAGCGACAGCGGTAAAGGCAAAGCGGCCGC
CAGCCAAGATCAAGAAGCACCTCTATTCTCCAACAGCGCCATGGTCGTCT
GCGATAAAGTAGTCGAAGCCCGCGGCCTCAAACCTCTCTTTTCCACCTTT
ATCAAATCCAAAAAGTCGGATCCCCAGCAAACCGAACATATCCTGGGTAT
ATTTGCGTCACTGCTGCGCTCGCTACCCGGAAACTCCGACTCGCGCTTCC
GTCTACTAGCAAAGTTCCTCGAGAAAGACTACGAAAAGATCACAAAGCTC
GTTGCGCTCCGGAGAGATTATGTTGCGCGTCTCGCGGCGTTTGATGCACG
GAGCAAGGAGAGGAAAAAGGGGTTGTCGAAGGACGAGCTGGAGGCTTGGG
AGATGGAGAATATCACTGAGAGGTTGAGTGAGGGGCTGTATTGCTTGGAG
CGTGTGGATGCGATTTTAGCGTGGTTGGTGGCTGAGGATGAGGGCGCTAA
GAAGGCGATTATAGAAAGGTTGAAGGAGAGGGATGAAGGGCTAGGCGATG
TCAAGGCTACGTTGCAGGCGCAGTTGGATGGGGTGCTTGCGGTCGAGAGG
GCTGAGAGAGAAATGCTGGAGACGCTCGTGGGGTTCTTGGATTAA
>A03401  [mRNA]  locus=Contig1:4277822:4280160:-
ATGACTGCAAGTGAAGGTAACGCGGCCGAGTCTGGCCACCAGCCCGCCGA
CGGTAGTGTCGCATCGAATTCCAACGCCGCAAATGGTGGCAATGCTATGG
TCGATGTGAAGTCCGACGCACCCTCGAGTCCAAAGAAGAGAGCCAGAACA
AGCAGTGAGGGCCTCGACGGTGCTGCTGCTGATACTTCTGTCAAGCGAGT
CAAGGGCGTGGCGCCCATCAAGGCAGAATTTTTGATACATCACAACGGCA
ACCACGACGACGCAAGAGGGCCGGCCGTGGACGACGACGCGGCCGAGGCA
GCCGATGCGGACCGCAAGTCTGGAGGCCTGCCCAAGACTGATGCTCGTGA
TGCCCCCAGAGGCAAGGGCAAGAGCAAAAAAGAAAAGAAACAAAAAGGCC
AAAACACCAGCCGCACTTTTGGAAGCTCTCGTGACAAGATACCACTCTGT
GGCACTCGCGCAACTTTCAACGAATTCTCGCCCAAGGAATGTCCATATGG
CGAAAAGTGCAAGTTCGAGCACGGTCTTCGCAAGTACCTCAAGGATGGCC
GACGGGAGGACCTGACCACTTTTGGTGGCCAGTGCCCAATCTTCCAAGTC
AAGGGCTTCTGCCATTTTGGCTGGAAGTGCCGCTTCGTTGGAAGCCACTC
GGAAGAGCGCACCACGGAAGATGGCAGGAAAGAGCTGGTCCTGAAAGAAA
ATGCCGAACTCAAAGCAACAGTTACGGGAGATGACGACGAGGCCGAGGCC
GAAGTGGTCAACATCGTGCCCAAGGAAGTCAAGTTTGGTCTATCGAGACG
GAAGATTGGCACTCCACGGTCTGACCAGTATCTACAATGGATTGAGAGCA
ACAGCCGGAGCGAACGAGACATGTTTGATACTGCTCAGATGGACCCGGAG
ATTCTCAAAGAGGAAAAAGAAGCGCGTAGGGCAGAGTATGTCGAGGCGCC
TTTTAGACCGTCTGAGAAGCGAAGACTGTACTATGGGCCCGAGACGCCCG
TGCTCGCACCTCTTACCACCCAGGGCAACCTTCCCTACCGGCGACTTTGC
ATCGACTTTGGCTGCCAAGTAACATGGAGCGAGATGGCCATGGGCATGCC
TCTGATCCAAGGTGACAAGGGTGAATGGGCACTCATGAAAGCCCACGAGT
CGGAAATCACTCCACCGAAATTCCTATCAAAGAACACAATTGTGCAGGGC
TACGACAATTCTACCGACATGAAGTTTGGCGCGCAGATTGCCGCAAACAA
GCCATGGCTGGCTACAAAGACGGTCGAAGTGTTGACGGATCACTGCCCCA
AGCTGCGCGCCATTGACCTCAACTGCGGATGTCCAATCAATCTCGTCTGC
GAAAAGGGAAGTGGCTCTGCACTACTGGACAGCGAGGCCAAACTGGAGCA
CATCCTGCGTGGCATGAGCTACGTCTCCAAAGAAGTTCCCATCACCGTCA
AGATCCGCATGGGGACAAAAGACAACCACCCGACCGCACAAAAACTTATC
AAGCGACTCGTGCTAGGCGGCCACGAAGCCGTTGAATCCGGAAAAGGCAC
ATCGGGCGTTGCAGCCATCACCCTCCACGGGCGAAGCAAGCAGCAACGGT
ACACTCGCAGCGCAGACTGGTCGTACATTGCGGAGTGCTCCGCGCTCATC
AACCGGCTCCGCAAGGAACAAGACGCCCAAACCGACACCGTCCGCGAGGC
CGATGCCCGCGACCTCGCAAACGGCGGCCACATCTACTTTGTCGGCAACG
GCGACTGCTACTCGCACGAAGACTACTACCAGCACCTCAACAACGCCAAA
GTCGACACCGTCATGGCCGGCCGCGGCGCCCTCATCAAGCCCTGGCTCTT
CGAAGAAATCGAAAAGGGCCAGTACCTCGACAAGTCTGCCACCGAGCGCC
TCTCGTACATTGAAAAGTTCACAAAATACGGCTTGCAGACGTGGGGCTCC
GACGAAATGGGTATTGGCACCACGCGTCGTTTCCTGCTTGAATGGCTGAG
CTTTGCGCATCGCTATGTTCCGATTGGGCTGCTGGAGCATTTGCCGCCGA
ATATTCAGGACCGGCCCCCGAGGTTTAGGGGACGAAATGAGCTCGAGACT
TTGATGGCGAGTGAGCATTACAAGGACTGGATTAAGCTGAGTGAAATGTT
CCTTGGCCCTGCCCACGAGAACTTCAAGTTTGAACCCAAGCATAAATCCA
ACGCTTATGAGATGGAAGCCGAGGGATAG
>A03402  [mRNA]  locus=Contig1:4280554:4281392:+
ATGACTCTCTACTACAGCCTGGTCTTCCTCCTCTTGGTGACGGAGATGCT
CATCTTCTGCGCCCTCATCGTCCCTCTGCCATTCACATGGCGCCGCAGGC
TCTTCACCTTTATCTCGGAGAGCCCGATAATAGCAAAATTACAATATGGC
ATGAAGATAACGTTCATCTTCATCCTGATACTGTTCATTGACAGTGTCAA
CCGCGTCTACCGCGTACAAATCGAGCTTTCCGGCTCGGACGACCAGGGCC
GCTCAGGCGTCGCTGCTGGGGGTATTGAACGCATGGAGGTCCAGGCCCGC
AAGTTCTACTCGCAGCGCAACATGTACCTCTGTGGCTTCACTCTCTTCCT
GTCGCTGATCCTCAACCGTACCTACGTCATGATCCTCGATGTTCTCCGTC
TCGAGGAGGAGGTCAAGAACCTCAAGGGTGGTTCCAGCGGCAAGAACTCT
TCTCTGAAGAACGCCGGCGGCGCTGGCGAGGTTGGCGCTCTCAGGAAGGA
GCTCGAGGCCAAGGACCGTGACATGGAGAACCTGAAGAAGCAGGTCGAGA
ACATGCAGAAGGAGTACAACCGCATGGGAGACGAGGTCGCTGGCAAGAAA
TAG
>A03403  [mRNA]  locus=Contig1:4281904:4283789:+
ATGTCCGAAAGCCAGCAACCGACCCTGCGCTTCTTCAATTATCCGACCCC
TAAACCTCACGACGCGCCGTACCAAGCCCCGCCTCCCGGAAACAACCCCG
TGGTCAAGGGCGCGCTGCTGAACCATCTCTCGACCCTGTTTGCGAGTGTA
CCTGTAATCCCAGGGTTGCTGTGGAGTAACGCCGGCTTCGGTTCCCTGCG
ACGATGCGACCAGCTCAACGGCGTCGAATCGCGTTTCGATCCCACCGTAG
TGCCGCTGGCCCAGCCCGGTGACGAGGCTCCAGCGAGTTATACAGACCAG
GCGAGCCTTCGCGCACCGCTTGACCACGCCTCGTCCAGCCGCTTCTACTC
AATCAAAGACTACCACTATGCGTACTTGAGTGGCGCAATAACACCGCTGG
ACGTAGTAGAGCAGTTGCTGCCGCTCATCCGCAGAGATGTCACGCCGCGC
TCGCCGTATGCAACAGCATTTATGGAGACCAAGGTCGAGCTTGTAAGGCA
AGCAGCCGAGGCCTCGACGCAGCGATACAAGGAGGGGAAACCGCTGGGTA
TACTCGACGGCGTCCCATTTGGCGTCAAGGACGATCTGCGCGTCAAGGGC
TACAAGCACTACATTGGCACGACGCACGACTTTAGCCATGGCGGCAGCAC
GGTTACAAGTTGGTGCGCAGAGGTGGTGGAAAAAGAGGGCGCCATCATGG
TTGGGACACTCACGATGCACGAACTAGGCATGGATACAACAAACAATAAC
CCCAACTGGGGCACGCCGCTGAACCCATACAACAATTCCTACTATCCAGG
TGGCTCCTCAGGAGGCGCCGCGTCTGCCGTAGGCCACGGTCTCATTCCAT
TTGCCATTGGCTCTGATGGTGGTGGCTCAGTCCGAATTCCCAGCAACTAC
TGCGGCCTGTACGGTCTCAAGACCTCACATGCGCGCGTGTCCATTGCGCC
AATGCCAAATGCTGGTAAATCTGTGACGGTCCGCGGGCCCCTCGCAAGCA
ACATGTGCGATCTCGAAATCGCATACCGCGTCCTCGCGCAGCCAGACCCT
TCAAACTACCCTGCGTCGCTGTTTGCTCCACCCAAGAAACATACGGGACC
CCGTAGCAAGGTCCTCGGCGTACACAAGGCATGGGTTGACCGAGCAGATG
CGCCCGTCCAAGAAGCGTTTCAATCTGCACTACGTTACTTTGAAACCGAG
CTGGGATACCAAGTCGTCGACATCAGTATCCCACTACTAACAGAAGGCCA
ACTCGCACACGCCATGACCATCATGGCGGAAGGCGTTGCAGGCTTCAAGC
AGTCGATTTACAGTCTTACGCCTCCTAACCGCGTTCTCATGACTGTCGGG
CGCCAGACACCCGCTACAGACTTTTTGCTTGCCCAGCGCCTTAGACATCT
TCTTATGCAGCATCTCGCAGATTTGTTTACAAAGTACCCCGGTCTCGTTA
TCGTTACGCCTACCACGCCAAATGCGGGGTGGCCTATTGACGAGGCGGAA
CTATCGCATGGTGTGACGAATGCGAACATGCAGATTAGAAACATGGAGTA
CGTGTGGCTTGCAAACTTTACCGGTATCCCATGTATACAGTTCCCAATGG
GATATGTGGACGGTGTCAAGGGTAAAGGCAAAGTGCCGGTTGGCATGAGT
GGACAGGGTGAATGGGGCAGCGAGGATGCGCTGATTGAGTTTGGACATGA
TGGCGAGAAGTGGCTGCACGAGGGCTATGCAGGAGGGAAGGTCATCCCTG
AAGCGTGGGCGGATGTTTTGAAGATGAAGTAG
>A03404  [mRNA]  locus=Contig1:388308:388767:+
ATGTTCTTCTTCGGCCTGGGCGGCCTGTTCTACGTCGCCGTCCTCCTCGT
CAATGCCATTGCCATTCTCTCAGAAGACCGCTTCCTCGCGCGCATTGGCT
GGACAGCTTCTGCAGACCCCGGATTTCCTGGCCAGCGAGATGACGCGAGT
ATAAAGGCGCGGCTGATCAACCTTGTTTCCTCAGTACGAACCCTGATGCG
GATCAGGACCGAGGCTGACCTGCACACAGTACCCTTGATGTTCATCAACA
CACTTATGATAATATACCTCATCGTCCTGGGATGA
>A03405  [mRNA]  locus=Contig1:4288967:4289705:-
ATGTCGACTTCCTCCTCCAACTCGTCCGTCAGCGACAAGGACATGGCTAC
CGACCCCACCCTCCAACCGCGGCCCCGTCTCGGCAGCAGGAAGTCGAGTG
GCACCATTATAATACCCCGCGACAGCCCCAATGTCGAGATGAAGGAGGAG
GAGGAGGAGTACGACGACGGCGATGCCAGGACCATGAGCCCTCGCCGGAG
TAGTGAGGAAATCGAGAAGATGGGCCAGGACGCTCGCCAGGCTTTGATAG
AACAAGCCAAAGCGCTCCAAGCTAGCCTTATGGAAATCGTTGACCGCGTC
GAAGTCGTCAAGAACGAACACGAGAAGCTCGAGGGCGGCAATAGGTTTCT
GCAGTCATATATCGGCGAGCTCATGCAAACAAGCAAGCTCACGTCGGCCG
GCGCTGGCAAGTCGACAAAGGTCAAGGGCAAAGGCAAAAGCATCAAATAA
>A03406  [mRNA]  locus=Contig1:4295821:4297335:+
ATGAGCGACATTGCAATGGACACCCCAACCGCTTCCCAGACCGGAGGAAC
TACAGTCAATGCCTACAAGCCTGATCTTTACTATGGCGACCGCAACAAGC
TCGAAGCTTGGCTCCTCCAGGTCGACCGTTACTTCCACCTAGCCGGAGAC
AAAATCGAAGACAACGACAAGGTTGTCTTGGCCACCACGTACCTTCGAGG
TGACGCAGAAAAATGGGCCAACCCGATCATCAAACGTTACATGGATGACT
CCATCACCGACGCCGACAACACTACCCTAGTTAAAGACTGGGATGCTTTC
AAGACTAGGATGCGACAAAACTTCTCGCCTTTCAAAGAATCCCTAATCGC
TGAACAAAAGATTCAGACCCTACGCCAAACTAGGTCTGCAGCCGATTACA
CGACCCAGTTCCAGCAGTACGCTACGAACATTGAATGGGACGACAACGCT
CTCATGCGCATGTACCGACAAGGCCTCAAGCCAATGGTGCGCAGAGAACT
CATGAGAAGTGGAGCCAACGTTACCAACCTCGACGAACTTATAGCAGAGG
CTATTCGACTCGACAATGAGCTTTACGAGCTCGCATTGGAAGAACGACTG
TTTAATCAGGGAACGCGCAACAACGACAATAGGAACGATCGGCCTCGACA
ACAGCACCACCGACGTTCACAGCCCAACCAGGGACGACAGAGGAGCTATC
AGCCTAGGACACCCGGTGCATATGCAACTAATGGCAAGCCTCACTACAAG
AAAGACAAGGACGACAAGAGAAAGATTAACTGCTATGCATGCGGCAAGGA
AGGCCACATAGCGCGCAACTGTATGAGCAAGAACAAGGTCAAGCGACAGC
TCAACGTCCTACGCAGGAAGTCGGAATTAGACGACGACGAATCGTGGAAC
GTCATCACCCGACCAGAGATCAAGTATCACCTAGACGACACGGAAGTCAT
TAGTGGATTAGAGGACCTAACCCTGACCACGTCTAAGGACACATCCGAAG
CTGAGCCAGTCAGCGACGAGGAATACAAGACGCCCAATAAGGAAGAACGA
CCCCTCGCGCTATCCACGCCCTACGTAAAGAGGCAAGACAGCGCGATACC
AGAATCACCTAAGACCCAACGTCAAGAAATCCTAGCAGAAGTAACTAAAT
GGATCAACGCCCTATCCACACTACTAGGACACCCTGATAAACCCTACACC
ACTAAAGATAACAACAACGAAACGTTGCTCAACTTGTACCAACAACTGTG
GCACCTACGATCGGACATCGACTTCTACCAAGTCCAGACAACACAGCGAC
TACCCACCTATGAGTACATCAACAGCAATATCAATCAGCTAAAGGAAGGC
CTTACACCACAATGGGCACAACAAGCCAAGCGCAACCAAGCACGGGACAA
CTCTACGGAACCCGTATGGTACTAG
>A03407  [mRNA]  locus=Contig1:4302420:4303934:+
ATGAGCGACATTGCAATGGACACCCCAACCGCTTCCCAGACCGGAGGAAC
TACAGTCAATGCCTACAAGCCTGATCTTTACTATGGCGACCGCAACAAGC
TCGAAGCTTGGCTCCTCCAGGTCGACCGTTACTTCCACCTAGCCGGAGAC
AAAATCGAAGACAACGACAAGGTTGTCTTGGCCACCACGTACCTTCGAGG
TGACGCAGAAAAATGGGCCAACCCGATCATCAAACGTTACATGGATGACT
CCATCACCGACGCCGACAACACTACCCTAGTTAAAGACTGGGATGCTTTC
AAGACTAGGATGCGACAAAACTTCTCGCCTTTCAAAGAATCCCTAATCGC
TGAACAAAAGATTCAGACCCTACGCCAAACTAGGTCTGCAGCCGATTACA
CGACCCAGTTCCAGCAGTACGCTACGAACATTGAATGGGACGACAACGCT
CTCATGCGCATGTACCGACAAGGCCTCAAGCCAATGGTGCGCAGAGAACT
CATGAGAAGTGGAGCCAACGTTACCAACCTCGACGAACTTATAGCAGAGG
CTATTCGACTCGACAATGAGCTTTACGAGCTCGCATTGGAAGAACGACTG
TTTAATCAGGGAACGCGCAACAACGACAATAGGAACGATCGGCCTCGACA
ACAGCACCACCGACGTTCACAGCCCAACCAGGGACGACAGAGGAGCTATC
AGCCTAGGACACCCGGTGCATATGCAACTAATGGCAAGCCTCACTACAAG
AAAGACAAGGACGACAAGAGAAAGATTAACTGCTATGCATGCGGCAAGGA
AGGCCACATAGCGCGCAACTGTATGAGCAAGAACAAGGTCAAGCGACAGC
TCAACGTCCTACGCAGGAAGTCGGAATTAGACGACGACGAATCGTGGAAC
GTCATCACCCGACCAGAGATCAAGTATCACCTAGACGACACGGAAGTCAT
TAGTGGATTAGAGGACCTAACCCTGACCACGTCTAAGGACACATCCGAAG
CTGAGCCAGTCAGCGACGAGGAATACAAGACGCCCAATAAGGAAGAACGA
CCCCTCGCGCTATCCACGCCCTACGTAAAGAGGCAAGACAGCGCGATACC
AGAATCACCTAAGACCCAACGTCAAGAAATCCTAGCAGAAGTAACTAAAT
GGATCAACGCCCTATCCACACTACTAGGACACCCTGATAAACCCTACACC
ACTAAAGATAACAACAACGAAACGTTGCTCAACTTGTACCAACAACTGTG
GCACCTACGATCGGACATCGACTTCTACCAAGTCCAGACAACACAGCGAC
TACCCACCTATGAGTACATCAACAGCAATATCAATCAGCTAAAGGAAGGC
CTTACACCACAATGGGCACAACAAGCCAAGCGCAACCAAGCACGGGACAA
CTCTACGGAACCCGTATGGTACTAG
>A03408  [mRNA]  locus=Contig1:4312189:4312872:+
ATGGAGGCCAACGCTCCTAACTTGAACGTTGAAGAGCTAGCGGCTTACGC
CACCACTAAGAGCCAGGCAGGAGTCCCGGACGAAGAGATCCTGCGTGAGA
TCACGCAGATGCTGAGAGAGGACGGATGGAAGGAAGCAGCGATTGGGCCA
ACGATCGAAGCAGTCGTTAAGCGATCATCAGTCGTAGGGGGGAAGGGCTC
ACAAAAAGCTAATCAGAACGCCGTGGCCCAAGTAATGGAGCAGATGATGC
AGCTGCTCAGCCCAATGGCTAGTCGCCTAGAGGCACTTGAGAGGAACCAA
GCCGAAGGACTCGCCGAGCCAGCAGCCCGCAAGAATAAGTTTCTCGACCC
AGATCGGGAGACAGTGCTCGAGTGCGATTCGAGCGGCTACGCGGTGGGCG
GGGTGCTATCACAGTACGACGATGATGGAGTCTTACGGCCTTGCGCGTTC
TTCTCGCGGAAGAATAGCGCGCACGAGTGCAACTACGAGATCCACAACAA
GGAGTTGCTCGCGGTAGTACGATGCCTTGAGGAATGGGATTCCGAGCTGC
GTTTAGTTGAGAAGTTCAAGGTGATTACGGATCACAAGAACTTGGAGTAC
TTCATGAAACCTCGCATGCTGAACGAGCGCTAG
>A03409  [mRNA]  locus=Contig1:4320387:4322220:+
ATGCATGGCCTTCTGGAGCGCTCGCTACAGCTCCTCCACTCATTCCATCC
CGCCAACTTTGGTGCGTATCTCTCGCCCACCAACACGTGTGGTGCTTCTG
GACCGCAGATTCCGCTTCACGCTACCCCTACTGCACAGTCTGCTGGTGTT
CCAGACTATTTTGTCACCGATGACGGGCATTTCCAAGGCCCAACCCAGAC
GGGCGCTGCCCCGTTCCTTGCCCAGACCAACGCTGCGCCCTTTGCCGGTG
TATCGTACATACCAAACACGCCGTTGGAGACGCAAATGCCTATTCCGGGT
AACCCAGACAACAAGAATATCTTCCAGAGCCTGGCCAACCTGAGTCCCTA
CTTTCCTAATCCCCGCGGTTTCGGCGTCAAGGAATACCCGATTCCTCCGG
GCACAAACGTAACATGGCTCAACATGGTCCATCGACATGGCAGTCGGTAC
CCCGAAGTCAGTGGTGATGCTGCCGAGCGTACTCTGGGCAAGAAGCTTGC
AGATGCAGCTGGCAAATTTACTGGCCACGGTCCGCTTTCCTTCCTCAACG
ATTGGCAGTTTCTGCTCGGCGCTGAGATTCTGGTTCCCAACGGAAAATAC
GAACTCTTTCAGTCTGGTACTCTACACTACTATCAGTATGGTCACTTGTA
TCCCAACAATGGATCCAAGATTGTTGTAAGGAGCACTACGCAGCGCCGCA
TGACAGAATCGGCAGAATATTTTCTTGCCGGCTTCTTTGGGCTGGGTTGG
ACCCAGAATGCAACGCTGGAACTTGCCATTGAAGCACCAGGCTTCAACAA
TACGCTTGCTGGCTACAAGCAGTGCAATCATTCCAGCTGGCAGTCGAGCA
AGGACGCGCTCATGGACTGGGTTGGTGTATATCTGCATGATGCCCACCAA
AGAATCAAGAGCAATATTACTGGTGATCTGGACTGGACTCTGAAGGATAC
ATATAACGCGCAAGCCCTATGCTCCTACGAAACAGTCTCGCTAGGATTCT
CCCACTGGTGCGGCATCTTCACCTACGAAGAATGGCAAGGCTTCGAGTAC
TCTCTCGACATTGGCTTCCAAGCCGGCACAGGCTTTGCCTCGCCCGTTGG
CCGCGCCATCGGCATAGGCTACGTCGAAGAAGTCCTCGCCCGTATGCAAC
ACCACGTCATCACTTCGCCCACGGCCCAAATCAACGTGACACTGGACAAC
AACACGGTCACATTTCCCATTGACCAAGCCCTCAACCTCGACTTCAGCCA
CGACGCCGGCATCCTCAGCATCCTCGTTGCCTTTGGCCTCACCCAGTTCA
ACGACTCCCTCCCCACAACCCACATCAAGCACGACCGTCAATTCATCCTC
TCCCACCTCCAGCCTTTTGCCGGCCGCCTCGACATTGAAGTCATCAAGGC
CCCTGCCCCTGTGAATCCCAAACGCACAAGCGCCGAGCACATTTACCTCG
ATGGGCCCCCGACAAGCTACGTCCATTTCATCCTCAACCAGAGGACTATT
CCCCTGGGCAAAAGCCATGTCGAGTGCGGCCTTCGAGACGACGGATGGTG
TGACATGGACACGTTTCTCCGCGTCATGCACAAGCAGATTGAGCTGGCTG
ATTACGACTATGCGTGCTTTGGCGACTATGAGAATCCAAGTTATGGTCAT
GTAACGGATGGAAGACCACCCAGGTAA
>A03410  [mRNA]  locus=Contig1:4322550:4324235:-
ATGGCTTCCCGGCGGCTCGCACTCAACCTGCAGCAGAGCATGCGCTCTCG
CTCCGCCATCAGCGCCGTCAAGTCATCGAGACAGTCGCCTTTGACACGAG
GCCTGGCCACACCCATTTCCTATGGCGCAAAGACCGAGTCGACCACGCTC
AAAAACGGCTTCACGATTGCTACCGAGCACTCCCCGTGGGCCCAGACTTC
GACCGTCGGTGTGTGGATCGACGCAGGAAGCCGCGCAGAGACGGACAAGA
CCAATGGAACTGCACACTTCCTGGAGCATCTTGCTTTCAAGGGAACCCAG
AAGCGCACTCAGCAGCAATTGGAACTCGAGATTGAGAACATGGGCGGCCA
CCTGAACGCCTACACCTCGCGTGAAAACACCGTCTATTACGCCAAGGCCT
TCAACAACGACGTCCCCGCCGCCGTCGACATCCTCTCAGACATTCTGCAA
AACTCCAAGCTCGAGCCCGCCGCCATTGAGCGCGAGCGCGATGTCATTCT
CCGCGAGCAGGAAGAGGTGGACAAGCAGCTCGAGGAGGTTGTGTTCGACC
ACCTCCACGCCACGGCTTTCCAGGGCCAGCCCCTCGGCCGCACCATTCTC
GGACCCAAGGAGAACATCCAGAGCATCCAGCGCGCCGACCTCGAGAACTA
CATCAAGACCAACTACACTGCCGACCGCATGGTCCTCGTCGGTGCCGGCG
GCATCCCCCACGAGCAGCTCGTCGACCTTGCCGAGAAGTACTTTGCCAAC
CTCCCCTCGGAGCCCCAGGACTACTCGTCAAAGTCGATCGCTGCTGAGCA
GAAGCAGAAGCCCGACTTTGTTGGATCCGAGGTCCGTCTCCGTGACGACA
CCATGGGCACCGCCAACATTGCCATTGCCGTGGAGGGTGTCAGCTGGAGC
GACCCCGACTACTTCACCGCACTGGTAACACAGGCTATTGTCGGTAACTG
GGACCGCGCCATGGGTACCTCGGACTACCTTGGCAGCAAGCTCAGTAACT
TTGTCTCGCAGCACGGTTTGGCCAACAGCTTCATGAGCTTCTCCACCAGC
TACTCTGACACTGGTCTCTGGGGTATCTACCTTAACAGCTCCAACCTGAC
GCAGCTTGATGACCTTGTCCACTTCACTCTCCGCGAGTGGACTCGCCTTT
CGATGAACGTGACTTCGGCCGAGGTTGAGCGTGCCAAGGCCCAACTCAAG
GCGTCGATTCTTCTCGCGCTTGATGGCACGACTGCTGTGGCCGAGGACAT
TGGCCGCCAGATTGTGACGACGGGTCGCCGGTTATCGCCCGAGGAGGTTG
AGCGTGTTGTTGGCCGCATCACGGAGAAGGACGTGATGCAGTTTGCACGC
AACAGACTATGGGACAAGGACGTGGCTATTTCAGCCGTTGGTCAGATTGA
GGGTCTGCTGGACTACAACCGCATCCGGAACGACATGAGCAGGATGCTTT
CATAA
>A03411  [mRNA]  locus=Contig1:4324587:4325264:+
ATGCTGTCGACAGCCACCTCCACCATGAACCGCCCGCTTGCCCAGCAGCT
GCGACCAGCTTTCCAGCGCTCGGCCATTCCCCAGTCCACCCGCGTCGCCG
CCTTCCACGCCACCCAGCGCAAGCAGATCTTGCCCCCGCTTCCCCAGAAG
ATTGTCGGAACCGCCAACGACCCCGTGCCTGTGCCCGCGCCAGACTATAC
GCATGGCAGCTATCACTGGAGTTTTGAGAGGATCATCTCCGCTGGTCTGG
TTCCCTTGACCATTGCACCCTTCGCCGCTGGATCGCTCAACCCCATTACC
GACTCAATTCTCTGCGCACTCCTCGTCGTACACTCGCACATTGGCTTCGA
GGCATGCATTATTGACTACTTCCCTAAGAAGCGTGTCCCCCTCGTCCGCA
ACCTCTCCATGTGGGCTCTCCGTATCGGAACCGTCACTCTGGGTATTGCC
CTCTACTCGTTTGAGACCAACGACGTCGGCATTACCGAGGCTATTGCCAG
GCTGTGGCACGCATAA
>A03412  [mRNA]  locus=Contig1:4326253:4327260:-
ATGGGTTACGAAGACTCCGTGTACCTGGCCAAGCTGGCCGAGCAGGCCGA
GCGTTATGAGGAGATGGTTGAGAACATGAAGGCCGTTGCCTCTGCGGACC
AGGAACTCTCCGTCGAGGAGCGAAATCTCCTTTCCGTTGCCTACAAGAAC
GTCATCGGTGCTCGCCGCGCGTCCTGGAGAATCGTCACCTCGATCGAGCA
GAAGGAGGAGTCCAAGGGCAACGAGGCCCAGGTCAACCTTATCAAGGAGT
ACCGCCAGAAGATCGAGGCCGAGCTGGCCAAGATCTGCGAGGACATTCTC
GAGTGCCTTGACGGACACCTCATCCCCTCTGCTGAGAGCGGCGAGTCCAA
GGTCTTCTACCACAAGATGAAGGGTGACTACCACCGCTACCTTGCCGAGT
TTGCCGTTGGCGACAAGCGCAAGACCTCTGCCGACAAGTCTCTTGAGGCC
TACAAGGCCGCCACCGAGGTCGCTGCCTCCAGCCTTGCCCCCACCCACCC
CATCCGCCTCGGACTTGCCCTGAACTTCTCCGTCTTCTACTACGAGATCC
TCAACTCGCCCGACCAGGCTTGCCAATTGGCCAAGCAGGCTTTCGACGAT
GCCATTGCTGAGCTCGACACCCTGTCTGAGGAGAGCTACAAGGACTCTAC
CCTCATCATGCAGCTCCTCAGGGACAACCTGACCCTCTGGACATCTTCCG
AGGCCGAGCCCTCTGGTGACGCACCCGCCGCCGAGCCTGCCACCGACGCG
CCCAAGGCTGAGAGCAGTGAGGCCCCCGCCGAGCCCAAGGCATAA
>A03413  [mRNA]  locus=Contig1:4328801:4329327:+
ATGCTTCGCACTTCCATCATCAAGAGCGCGCGCGCAATCGCCGCCCCCCG
CTACTTCTCCGCGTCTGCTCTGCGCCTAACAGAGGGAGCTACCGGCTCTG
GGGCCTCAAGACCCACGGGCATGGCTGGCGGTGACGCCTTTACCAAGCGC
GAGGCTGCCGCCGAGGAGCTCTACATCCGTCAAGAGGAGAAGGCCAAGCT
TCTGGGCATCAAGGAGAAGCTCCGACAGCAAAAGAAGCACATGGACGAGC
TGGAAAAGCACATTGACGATGTCATCAAGGAATCTGAGGCTTCCGGCCAA
GGCGAGCAGAAGTAA
>A03414  [mRNA]  locus=Contig1:4331217:4332638:+
ATGCACTCACGCCCTCCGGCTTCGTACACCAATTTTGCAGAGCGAAACTC
ACGCTATGGCCCGGTACGCAGGCCCAGCGTGGATCCGTACTCGCACCCGG
CCTATGTGGACACGCCGCCCAAGCCAAACTACGAAATGTACTACCCATAC
TACACAGAGTCGCCTGCTCGCTACCCTGCCATGTGGACTACAAGTGGGGG
TAAATCGTACCCACCCATTGATCCAAGGCCCGAGAACATTATCAGGCTGC
CTTGGATGATCTGGATGGGAAGTCATGCCAAGAACCACTTTGTAGCGTTC
GTTGGCGAGTTTGTGGGAACCACCATGTTCCTCTTTTTTGCCTTTTCCGG
CACTCAAGTCGCCAACATCAGGTCTGCTGCAGCACCGCAGTCCAACACCA
CAACCAACGAGGCGGCCGGTTTCTCACCTATTGTGCTTCTGTACATTGCT
CTCGTCTTTGCCTTCTCCCTCATGGTCAACGTATGGGTCTTTTTCCGTAT
TTCTGGTGGCCTGTTCAACCCCGCCGTGACCTTTGCCATGCTGCTCTGCC
GCGCCCTGAGTCCCATCCGCGCCTTCCTACTGGTATCAGCGCAGATTGGT
GGAAGCATATTCTCTAGTTTTCTAGTCAAGGTGCTGTTCCCTACAAACTT
CAACGTACGAACTACGCTGGGTGAAGGCACGAGCTTGGCCCAGGGAACAA
TGATTGAAGCTATACTCACGGCAGAACTCGTCTTCACCATTTTTATGCTG
GCAAAGGAAAAGCATAAAGCAACCTTTATCGCACCCGTAGGCATCGGCCT
CGCGCTCTTCATCGGCGAACTAGTAGGCGTCTACTACACGGGAGGCTCGC
TGAACCCCGCACGTTCGTTCGGTCCCTGTGTCGTAACCGGTGTCTTTGAC
AACGACCACTGGATCTACTGGGTTGGACCGGGCATCGGCGCCATCCTGGC
CGTCATCTTCTACCAGTTCATCAAGATCCTCGAGTACGAAGTCGCGAACC
CAGGCCAAGACGATGACGGATCCGATCATCACGACACGGGAGAAGAATTC
GAGAAGAGAGAAGGTAGTCAGGACCCTGAAATGGGGTACGGGCCTACGCC
AACGGCCACGCCAGTGCACATACCCGGTCAGGGTCCTGTTCCTCCTCCGC
CTGCGATGCCCGTGGCGCATAGTCTGAGCGGTGTGACAATGGGGGCTCCG
AGCATGGCCAGCGGCGGCATGGCTAGACCCGTTAGCAAGAGGAGCATCGA
GGGCCAGGGATTTGGCGGAAGAGGTGAACAGAGCTTAGGTTAA
>A03415  [mRNA]  locus=Contig1:389209:390747:-
ATGAACACGCTCTTTACCCTGACCATGCAGCACAAACTCCCACAAGACGA
GCTCCGGCACAGAATAGCATCGGCTTGGGCTTGTCTTTGCCTGCAGCACC
CTCTTCTTCTCGCCCGTGTGCATGAGGATCCAGATACCGGGATTCGTGGC
TTCGCAGTGGATATTCCCTCTACGCCAGACGCCGCGGTCCAAGCTGTCAA
GGACAACATTGTGTGGATCGAAGATGTGTACGAGAAAGTCAACGAGAATG
AACTCTACCACCATGCCTTTAATACGACCAGAATCATCGAGCCTAGGAAA
TGCCTGGCGAAACTACTTGTCCTGCCCATCGAGCGCATGCCTGACGGGAC
CTTCTCCCTCCGCTTTCTCATAGTCATTGCGCACCAGATCTCCGACGGTT
TATCAGCATACAGTTGGTTCAGTCACTTTGTTCGCATTCTCAATCAGCCA
CGCCAGGATATTCTCGCGGACATGGAGGCGTTCGGAAAGGCAGACAAGAT
GAAAGCGATTCTACCAGCAGCGCAAGAAGACTTGTACCCACGCATTGCCG
GGAACAAGGCAAGGCAACGCTGGTTCTGGGCTTTGATCCGCGTGCTGCGC
CACGTGAAAAAGGGGTTGCCGCCGACATTTACGAATCCCCTTCGCCGGGA
GCAAAGATTAGAGGAGCCGGTGCCGTTGGAGCCAAAGTTTGACAAGATTT
TCGATTATAGCCCCGCGACACGACCCCCAATGTCGTGTGGACACATCAGT
GCCTCGCTCTCTGCTGCTGCCTCATCCCAGCTCATCTCGCTCTGCCGCTC
CGCTCAAGTGTCTGTAGGCGCAGGCTGCTTTGCGCTCGTTGGACTCGCCA
TGATGTCAATCCACGAAACGCTGCATCCCTCGTCTCAATACCCGTCGTTT
GCAACGTCGTTCCCACTAAACCCACGCGGCTTCTTCGCAAACCCACCGCC
TACAGACTCATGCATGCTGGCTTTTTGCGAAGGCATCGTCATGCCTTTTC
TCACCTCGGACCTACCGGCCCAAGCACGATTCAAGCTGGCCGCCAAGCAC
GCGAACCGCGAACTGAGAGTGTACCAGAAGCGCTTGAAGGGCAAAGACAT
GACAAGGGGTACCGCAGGGATCCTGGACAAGCACTCACCAGGCCGCCTCC
TAGCCACGGGCTACATTGCGCAAATGGAGCGTGTCCAAGCCAAATTGCCG
CCAGAGCAGCGCTCCCTGTCTCCCGGCAACCCGCAGGGCTCCCTCGCGCC
CAGCACGGGGGGGTTCGGAGCAACGTGCGGTATTTCGTCCATGGGTCCTC
TTGCAGCCTTGTTCCAGCGCGGGGCCTACAACCTCCAGGAGCTGGGGGAT
AGGGACTTTGCAGCCGAGTTTCGGAATGTGAGGATGGGGGTGAGGGCGAG
GGAGAATGAGTTTCTGGTGGGCAGCTGGACGAGCGTAGAGGGCATTGTCG
AGTTTGGCGTGAGCTATGATTTGAATGCTATTAGCGAGGAGAGGGCGGAA
TGGTGGAAGAGGACGATTGAAGGGATTGATCTGATGTAG
>A03416  [mRNA]  locus=Contig1:4334418:4335127:-
ATGGTTGCTTGTGTGATTTCTGGAACCTTTCTGATCGCCGTTCTGTCTAT
TTACCTGGCGTTCGCCCTGACTGACAAGAACCTGGGCCAAGAAATCCACA
TCCTCTTCATCATGGTGCTGCTCACCATTACAATCTTCTTCTGCCACTCA
CTCATCCGCCTCTGCATGCTCATGCTCAATCCCCCGAGCGAAGAGCAGCG
TTTTGTGCCCAACATGTCTGGTGCTGAGGGCTTTCAGCCCATCATACCCA
TCCGTGTCCACCTGCAGCGCGATGAAGAAGCCACACTAGAAAGCGAAGGT
GCTCTAGAAAGCGACGGCAACGCAGACGACTCGGAGAAACACATGCTACC
ACCTCCTCCACCTGCCTACGGCCTTTGGCGCAGCAGCGTCCGCGCAGATC
CAAATCTCCTCCATTGGCAACGCGTAGACCAAGCCAACCCACGAGTAACG
TCACGTGGCCGGCGTTCTCGCAATAGCCCTGAGCCAGAAGCTGCCGCACC
CGAGCCATCTGCCCCAGAGGGCCCCCGGCCACCGTCTTACGTCTCAGAAG
ACGGCGAAACAGTGAAATACATCCTGCGTGGCGACCAGGCTACGCCATGA
>A03417  [mRNA]  locus=Contig1:4336916:4338335:-
ATGTCTAGAGAGAAGCGACCCGCCAACGAGGCATTTGGCACAAGCCAGCT
GGTCAAGCGCACAAAGTCGGATGCCAATCTTGGGGGAAGCTCTGCAGTAG
CTGTAGTCAGCGGCTCGGGCGCAAATGGCGCGCTCATACAGGCGGGTTCG
CGCTCGAGCGCACTGCAATCGCCAGTTATGGAGTTGACGGGCCACTCTGG
GGAGGTATTTGCAGCACGATTCGACCCGACTGGACAATACATAGCATCTG
GCTCCATGGATCGCTCTATACTACTTTGGCGCAGCTCCGGGTCTTGCGAA
AACTACGGAATCCTCACTGGCCACAAGCAGGCGGTACTCGACCTACACTG
GTCGCGCGACTCCAAAGTCCTCTTCTCCGCCTCAGCAGACATGCACCTCG
CAAGTTGGGACGTTGAGACTGGGGAGAGGATACGAAGACATCCGGGTCAC
GAGGAGGTTATCAACTGCATGGACGTGAGCAAGCGCGGAGAGGAGATGCT
TGTGAGCGGTTCCGACGACGGCCATATTGGGATGTGGGACACAAGAAGCA
AAGATGCCGTGACGTTTATCCCGACCGACTTCCCCATCACGGCGATATGT
CTGGCCGAAGCTGGCAACGAACTGTTCACCGGAGGCATTGACAACGACAT
CAAAGTGTGGGACCTGCGGAAACAGGCGGTGACATACACGTTGATTGGCC
ACACAGACACGGTCACTTCGCTTCAGATGTCCCCGGACAACCAGACTCTA
CTATCTAACGCACACGACTCGACCGTCAGGACATGGGATGTGCGGCCGTT
TGCGCCGGCCGACCGACACGTGCAAACATACGACGGAGCGCCGACGGGCC
AAGAACGCAACCTTTTGAAGGCCTGCTGGGATGTCAAGGGCGACAGGATT
GCAGCTGGCAGCGGCGACCAGAGCGTAGCCGTGTGGGAGACGCGATCGGG
AAAGCTGCTGCACAAGCTGCCGGGGCACCGAGGAGCCGTCAATGACGTTC
GCTTCCACCCGCTAGGCGAGCCTATTTTGGTGTCTGCGTCGTCGGACCGG
AAGGTGGTGGTCGGAGAGCTGGGCAAGTGA
>A03418  [mRNA]  locus=Contig1:4338703:4339421:+
ATGTTAGAAACACGAGTCGATAAGGTCAGCGCCGAGCTGGTCACCCTCAC
ATATGGAACCATTGTCGCCCAACTATGCAAAGACTACGAATACAACTACC
CAGACGTCAACAAGCAACTGGAGCGCATGGGGTACAATATCGGCATACGG
CTGATTGAAGACTTTCTTGCCAAGTCGAGTGCGCCTGCTTGCACCAATTT
CCGAGAGGTGGCCGAGATGATCTCAAAGGTCGGCTTCAAGATCTTCCTCA
ACATCACCCCCACCATCTCCAATTGGTCTAGCGACAACAAGCAGTTCTCG
CTCATTTTTGAAGAGAACCCACTTGCCGACTTCGTCGAGTTACCCGATGA
CGGCCGCGCGCAGGACGAACTGTGGTTCTCCAACATACTAGTGGGCGTCC
TGCGGGGCGCATTGGAAATGGTCCACATGCAAGTCGAGGCGCACTTTGTC
AGTGACGTCCTGCGAGGCAACGACACTACCGAGATGAGGATATCGCTGGT
CCGGTATATCGACGACGAAATGCCACCGGATGATGAGTAG
>A03419  [mRNA]  locus=Contig1:4340655:4343038:+
ATGCAGAACCAACAGCAGATGGCGCAGATGGCGGCCATGAATGCGAACAA
CGGCGCCGTCGACGGCACCCCTATCATGCGCAATATGGCGCAACCTGGCG
GCAAGGGCACTGACCCCACCGAGAAGCTCAACACGTACATTTACGACTAC
TTCCTGCGGAACAAGCACATCGGCCTGGCGCGCGCCATGCTCGAGTGCGA
CATGAAGATGGCCACGGAAAAGGCCAGTCCCAACAACAAGATGAACGGCG
CCGACGCGATTGAGCAGATAGACGACCTGCCCCTGCCGTCGCTGCCCCCC
AACCAGGTCGCCGACAATTCCTTTCTGCTCGACTGGTGGGTGCAATTCTG
GGACATTTACACGGCCACGAAGCCTCGCAGTACCGCCTCCAAGAACGCGA
TCCAATATGTCAGCCACAACCGGAACCTCGGTCATTTGCAAAACGAGCAG
CGAAACCAGCGCATGATGATGAACAACCCCATGAATGCGCAATATCAGAT
GATGAGAAACGGCGCCATGACCAACGGCAACCAGACCGACCTGAAGCGGG
CCGCAGCCATGAACAACAACCGACCCACCGGTAACCCCATAGCCGGCATG
CAGCCCATGAAGGGCCCCGGCATGATGGCAGCGCAAATGCAGCGGGATGG
CTCAGGCATGGACATGAGCGGCCAGCGCCCAAACTCGCCCGGATCTAACG
AGAATGCCCCGTCTCCAAACAAGCGCCCGCGCGTTGATGGTGGTATGAAC
ACTGGTAACATGCCCAACAACCAGTTCAACGAGTTCATGCCGCAAGGTGC
GCAGCAGAAGAACATCGAGGGTATGAACTCTGGCGTCCAAGGCTCTCCAA
TGGCCCAGCCCGGCCTTGAAGGTCAAGAGAACCTCTTCACTGGTAACGGG
CCACGACCCGGTAACATGCCCGCCAATCCTCCAGGCGCACCTCAGCAGGG
CAACCATGCGCTGCAGGACTACCAGATGCAACTCATGCTTCTCGAACAAC
AGAACAAGAAGCGATTACTCATGGCACGACAAGAGCAGGATAATCAGTCT
GGCCACCCACAGCAAGGTGTCATGGGCGCTCCCGGGTTCGGCACGGCCAT
GTCACCACAAGGCAGCCGAGCCGGCGGCCCATCGCCCAACCCCGCCGAAC
AGATGAAACGGGGCACGCCTAAGCTGGGTCAGCAGAACCTCCCCGGCTCG
CCTATGCCCGAGGGAATCATGGGCCAGCAGCGCGGATCTCCTGCGCCAAA
CATGAACTTTGATCCCAGCCTGGCTCCCCCCGGCATGCCTCCGCAATTCT
ACCCCCAGGGCATGCCTCAGAACGGCCCCATGGGCATGCGCCCCCCAAGC
TCACATCCCCAGCCCCCCAACTTCAATGGCCAACAGATAACACCCGCACA
AATGGAGGCCATGCGCAACGGCCAGATGCAACAGAATGGCTGGCGTGGCG
GGCCCCAGCCCGGCATGATGCCAGGCGGACAGCAAATGGGCGGCCCCATG
GGCCAACCACAACAGCGCCAGCAAATGCCCCCACCCCCAGCGCCCACGAA
CGAACAACCACGGCCCGAGCCCTCTCCGTCACAGTCTAACCCGAACCCAC
CGACTCCATCGCAAACCAACAAGGCCAATCCAAAGAAGAAGCCTACCAAG
GATAATAAGAAGCCCGCAAACAAGAAAGGGGCGAATACAGGTGCGACTCC
GGCAGCAACAAATGGCGAAGAGCCTCCCACACCGACGTCTTCCACTCCCG
TGGCTCCAATCACGCCCGTCCACAAGCAGTCCTTCAACCAGGGACAGAAC
GGTCAGCCACAGCAACCGGTGCAACCGCCAGCGCCTGCTGACCAGCCCAT
GGACAACAATGGCGGTCCTCCATTTGGCAGCATTGATCCTGATCCCAATG
GCTTTGACCTTGGCCTCAACTTTCCCGACGACGGCGGCGCGCTCGAGACC
TTTGACTTTGACTCCTTTCTGCATACTGGCGATAACGATGGTCTCGGCAA
CTTTGGCGACTTCGATTTTGCCGGTGCAACAGAAGTATAG
>A03420  [mRNA]  locus=Contig1:4351325:4352737:+
ATGTCAGGAAGTTCCAACGAATACGTTAACGTGCGAGGCCCAGCGCCTGC
GCAGGACGTCAACATGACTGGCAACTCCCAGGGAGGAGGAAGCGAGCCGG
CGGCAGGAAGCCCCAAGTACGAGCTCCTGATGTCCACGCCGAATAAAAAG
AAAACGGTAAAGAAACCCAAGATGGCGTCACCTAAGAAATACGAGGGAAG
CCGCGAAGGATTAAGGACATTCCTTACCAACCTCGACCTTTACTGCGAAT
TCAACGAAGTACCCAACGACCAGGAAAAGATCCTTATAGCTATGGCAAAC
ATAAGAAAGCACCAAAGCAAGTACAACAAAGACGAAGACGCTATCATGAC
TAGAAAAGTACAAGAGGCCGGAAACCGGAAACCCAAGGGAAAGAACCAGG
ATGGCCTTTCCAAGGAAGAGCGCCAGAAGCGTTATGATAATAAGGCATGT
CTGCGATGCGGTGAAATAGGACACTTCCGCAAAGACTGTCCGAAGAACGA
GTCAACCAAAAGGGTACAGGAAGTAGTACGGATGCTACGAACAACGTCAT
ACCTCGAACTGGTCGAGCCAGACGAAACCCTTAGCGATCTAGACTTGTAT
GAGGAAGCTCGACGCGAATTAGACGAGGCTTTCGAGATGGTACAAGAAGC
TATTGGACTCAAGGATCTACAGTGGGATGAACCACTACCCACAGACTGGT
ACATCAGCGACAACCAGGTGCTGAGTAGTCTAGGCAGAGGAGAATGTTGG
ATCTGCGCGAACCCATCGCATCAAGCCAACGACTGCGAATGGGAGGGACG
AGTGGCAATCTTGGGCCCTAAGGCAAAGGATGCTGCCCTTAAAGCCGCAA
ATCTCCAACCTAGGTTTAAGGCACCTATCTGCGAGAAAACGCCTTAA
>A03421  [mRNA]  locus=Contig1:4368210:4369773:-
ATGCTCTCGCTGCGAACGATTCGCTCTCCAACCAGCCGCGCTGCCAGACA
AGTGCGCACCGCCGCTACCCAGGCGCAGAAGCGCGCCGGCGACATCTCCG
CCGCCTTTGCCTCGCTTTCGGGCCACGACTTTGAGCCTCTGGCGCCTGAA
TATGGCGCCCTAAAAACTCGCCTGATTAGCGGCCGCGAACATCAAGTACG
AGAGTCATGGCACCGCCTTCTTCGCGACCTCCGTGACGAGATTCCGCACA
TTGTCCAACAGGGCAGCAACATCATCCCCGAGATTGACTTTGGAGACATC
GACAATGCGCCCGACGCCTTTAGCACCGAGCTGCGGAAGCGGGGTGTCGC
CGTCGTGAGGGGCGTCGTGCCAGAGCAGCAGGCGCTGCAATGGAAAGAGG
ATTTGAAAGAGTACATTCGCCAGAATCCCCAGACAAAGGGCGACCCTCAG
GTCTTTGAGCTCTACTGGTCGCGCGCCCAACTGCTCGCGCGCGGAAACCC
CAATCTCCTCAAGGCGCATCGCTTCCTCATGTCCTACTGGCACACGGCCA
ACCCGCACATGCCGCTATCGACAAGGCACCCCATTAGCTACGCCGACCGC
CTGCGCATGCGCCAGCCCGGCGACGCCCAGTTTGCACTTGGACCTCACAT
TGACGGAGGCAGCGTCGAGCGCTGGGACGAGCAAGGATACGGCCAGGGAA
AGGTCTACGACGCAATCTGGAAGGGTCAGTGGGAGGACTTTGATCCCTGG
GAGGCCAGTTGCCGTCTATCAGCCGTCCCCGATCTCCACAATGGCGTCGG
AGCATGCAGCGCATTCCGCATGTTCCAAGGCTGGCTCTCGCTCTCCACGA
CCGGCCCCCACCAAGGCACCCTGCTTGTCAACCCGCTCCTCGCAAAAGCC
ACGGCCTACTACCTCTTGCGGCCCTTTTTCTCGCCCAAGCGCGGCATCGC
CCCTGGCGCCCAAACCGCCTCGGACGCCATGACAGACTCGGCCGCTTTCC
TCGCGCCCGACAACTGGGAGCTCGACTCGCCCCAGACATCGTGGCTCCAA
GGCGCAACCCCAGGCCACGGCCAGGAACTCTCGCACCTCTTGCATCCCCA
CCTGCACCTGCGCAAATCCATGATCCACATCCCAACCGTCCGGCCAGGAG
ACTACGTCGCATGGCACTGCGACACGATCCACAGCGTCGACAAGCGACAC
GCTGGCACCCAAGACTCGAGCGTCCTGTACATTCCCGCCTGCCCCATGAC
CGAAGACAATGCCAATTTCCTCGCCCGCCAGCGCGCCGCCTTTATTCACG
GCACCCCGAGCCCAGACTTTGGCAGCGGCATTGGCGAAAGCGCACACGTG
GGCCGTGTCAAGGTCGACCATGTCCACGGCTTGGTTGGCGAACAAGGCTC
CCGCGCCATGGGCCTGCTCGAGTGGGACAGCGACCACCCTGATTTGCGGC
CCGGTGAAAAGGTCATTCTCGATAGGGCGAATAAGATTCTGGGGTTCTAT
GATTAG
>A03422  [mRNA]  locus=Contig1:4370614:4372595:+
ATGGCGCAGTCGTATCTGCCCAAGGATTTCCTATGGGGGTTTGCAACAGC
CAGTTACCAAATCGAAGGCGCCCCGCATGAAGACGGGCGCGCCGACTCCA
TCTGGGACTCGTTCTGCCGCATCCCAGGTAAAATTGCTGGCGGCGAATCG
GGCGAGGTGGCGTGCGATTCCTACCACCGCACTGACGAGGATGTTGCGTT
GCTGAAAGAGTTGGGCGCAAAGTCTTACCGCTTTTCGCTGTCATGGTCAC
GCATTATCCCGCTCGGGGGCCGCAATGACGCAGTCAATGAAAAAGGACTG
CAGTACTATCTCACGCTGGTTGATAAGCTCCATGCTGCCGGCATTGAGCC
AATGATTACATTGTTTCACTGGGATCTGCCTGACGAGCTGCACAAGCGCT
ATGGGGGTATGCTGAACAAGGACGAGTTTGTAAAGGATTACGAAAACTAC
GCCAGGGTGTGTTTCAAGGCCTTTGGGTCAAAAGTAAAATACTGGATCAC
CTTCAATGAGCCATGGTGCAGCTCAATTCTGGGTTACGGAACCGGCCTGT
TTGCCCCTGGCCGGTGCAGCGACCGAAGCAAGAGCGCTGAAGGCGACAGC
ACCAGGGAGCCCTGGATTGTCGGACACTCGTTGCTCATTGCTCATGGGGC
GGCGGTCAAGGCGTACCGTGACGACTTCAAGGCTCAGGATGGAGGCCAGA
TTGGAATCACTCTAAATGGCGATTGGACCGAACCGTGGGATCCAGAAGAC
CCAAAGGACCGCGAGGCGTGCAATCGCAAGATTGAGTTTGCCATTTGCTG
GTTCGGCGACCCAGTCTACTTTGGCAAGTATCCAGACTCGATGCGTAAGC
AGCTTGGCGATAGGCTGCCTGAATTCACACCGGACGAGGTGGCTCTGGTC
AAGGGCAGCAACGACTTTTACGGCATGAATCACTACTGTGCCAACTACAT
TCGGCACAGGGATACGGAGCCGGAGCTAGACGACCATGCAGGGAATCTCG
ATGTTCTTTACCAGAACAAGAAAGGCGAATGGATCGGGCCAGAAACCCAG
TCGGCGTGGTTGAGGCCAATGCCCTTGGGCTTCAGGAAGCTGATTAAATG
GCTCAGCGATCGGTACGGTGGGCCGACCTTCTACGTAACCGAAAACGGCA
CGAGCCTCAAGGGCGAGAACGAGTTGCCTCTGGAGCAGCTGCTCGACGAC
GAGTTCCGGTGCGAGTACTTTAGGGGCTACATTGGAGCCCTGGCCGACGC
GCATACGCTCGACGGGGTCGATGTCCGGGGTTACTCTGCATGGAGTCTGA
TGGACAACTTCGAGTGGGCTGAGGGGTACACGACGCGTTTCGGCGTCACC
TACGTCGACTACAAGGGCGGTCAGAAGCGGTATCCCAAAAAGAGCGCACG
GGAGATTTCGAAAATCTTTGACAAGTACATCCAGAAGGACTAG
>A03423  [mRNA]  locus=Contig1:4379062:4380557:+
ATGAATCAGCAGAAGAGATCCCCGCCCTACGAGGGCCACTCGTCTGGCTC
AGAGGCCAGACAACTCACACCCGGTGCGAAGAAGCGTCCCTCGAGGGCCG
GTACACGCAGCGTTACCACCCTTACTGCTGCCCAGCTGGAGAGAAAGAGA
GCCAATGACCGAGAGGCACAGCGCGCCATACGCCAGCGAACAAAGGACCA
CATCGACACGCTTGAGCGTCAAGTGCGTGACCTCACGGCCCAGCTGGAGA
ACAACTCTTCGACCAAGATGATGGACCTGATCAGACGAAACGAGGAGCTC
GAGCAAGAAAATGCCGTCCTCCGTGCACGCCTATCGCATGCCGTTTCTAC
CCTTGGAGTCCCAGAGCAAGGCGCAGGGGCTCCATCACCCAGTGATCGCG
TCCAGATGCTCAGCCAGCCCAGGAGAATGTCGACTGGAACTGCTCGAAGC
GCACATTCAGTACCCGAGATTGCAACGCCCGTCTCACAACCCGCACATTG
GCAGCCGCAGCACACGTATGCTCAGCATGTGTCTTCGCCGCATGTTGATA
CCCCGCCGGCCATGGGGGAAGTCCAAGCGTCTCAGCATGATGCTGTTCGC
TGGAGCCCTCATCCTGGTCATGCGCAACAGCAACAGCAACAGCAGCAGCA
GCAACAGCAACAGCAACAGCACCACCAAGTTTCCATGCCCGTGCAGGATC
CATCGGTTCATGCGGTGGAACAGCCAAACCTGTCGTACCCGAGCCCATAT
GTCATGGAAAGCAACGCGCGAGCCATGTCGTACCCGCTTGAGAACGCCTC
CATGGTCACGTCTCAGCCCATGGCCATGTCAGGCTACGGCACGCCCACGT
CACACCCGTCGCCGCACACTTCAGAGTACCAGCGACACATGAGCGTGCCC
ATGCACCACCAGCCTGTGCAGGGCCAGGCTCCGGCGCAGCACCAGCAGCA
CCACACGTCGGCTCCCTATGGCTCGTATCCCGTAGGGCCTCAGCAAGGCT
ACCCGCCACAGGTCAGCCACTCGAGCGAAATGCCCATGATGCACGCGCAG
CACAACCAGTCGCAGATGCTCAACGAGCAAGGGCAGCACATCATGTACCA
GCCATATCCATCCAACATGAAGGTCGAGCATTGA
>A03424  [mRNA]  locus=Contig1:4382369:4384367:-
ATGGCATCCCCACCACCACTCGAAACATTCACCAACCTCCCCATCCTACC
CCTCAGCGCGGCCCTGTCTCCCGACACAAAACCCCAGTTCCTGGCCGACC
TGCGCTCCGCCCTGCTGCACGTCGGCTTCCTCTATCTGACCGACACGGGT
TTGCCCGACGACGTGGTGCACGGCGTTGTGCGCGAGTGCGTCGCCTTTTT
CGACACGCTGCCGCTGCACCAAAAGGAGCGCATTGAGATGAAGAATGAAA
AGAGTTTTCTGGGCTGGTCGAGGGTCGATAATGAGACCACGGCTTTGAAT
CCAGACCATCGAGAGCAACTCGACCTCTCTACTCCGCACCCTGTTCCCGG
CCCTGATGCCCCCATCTATCACAACCTTCTCGCCCCAAACCAATGGCCAT
CGCCAGACTATCTGCCAGACTTCCGGCCAGTGTACGAAGACTACATACGA
CGCATGTCGCACATTGCTACCTTGTTCACGTCGCTCATTGCCGAGGCCAT
TGGGCTTCCCCCTACCGCGTTTGACAAGTTCTTTGACCCGGACCAACAGC
ACAAGCTTAAGATTGTCAAGTATCCCGAGGTACATGTGCCCGACCTGCCG
CCAGGAGCCACTGAGATGGAGCGGAAAAAGTGGGAGGTCAAGCGGCAAGG
CGTTGGCCCACACAAGGATAGCATGCTAACCAGCTATCTGCTGCAAGCGT
CCAATCAACGGGGACTGCAGGCGCAAAATGCGAGAGGCGAGTGGATAGAC
TGTCCGCCCATACCAGGCACTCTGGTAGTGGCTATAGGACAGGGCATGGA
AGCCTTGACGGACGGCGTCTGCGCGTCAACCACGCATCGAGTCCTCAGTC
CACGCAAGGGAGAAGGGGCACGGTACTCTGTGCCCTTCTTCCAGGGCGTA
AGCTACGACGCGCGGTTTGAGGCCATGGACGTGCCCGACGAGGTAGTGCG
GCTGCGGGACGAGGCTCGGAAGCAGCCAAGGGACGACGTCGAGTTTACCT
TTGTCAAGGGGCGATGGGGCCACCTGGGCGAGGCGACGCTCATGAACCGG
ATCAAGAGCCATCCTGACGTAGGCGAGCGATGGTATGCAGAGCAGCTGAA
ACAGATTCGCGGGCAGCAGCAAGCAGCGATGGTGACGAGGGCGTAG
>A03425  [mRNA]  locus=Contig1:4399774:4401291:+
ATGTCCTGGACGAATCCATCCTCAGGTAGCAGTAGGGGTGGTTTTGCTCC
ACGGCGAGGGCAAGGCCGTGGTGGTCGGGCGCCTCAGTTCAACAAGCCCC
GGAAGCCAACCAAACCCGACATTGTGCAAAATCCGCTTGGAGACCTTGTC
AAGAATATACGCGCTTCAGACCTTACCGTGGCAGCCCAGCATCCTGCACA
ACCTCCAGAGATATATGGCTGCCACTATGTTGCGTCCTACAGTTGGCTCA
AAGGCCAAACTCCTACCATTGTGGTACCAGAAGATCGCGGCCAGTATTTT
CGCGACTTGAACGCTGCAAAGTATCCCGAGTACCCCATGGCACCCGTAAT
ACATGCCGTCCTTGAACAGGATCCTGAATATCCTACTGAATGCATCGATC
TCTTTGCCTGTGGCAGTACCCTTGGTAGTCTCCTTCGCTTTGCCCGCGGC
ATCGGCAAGGCTTTTCGATTCGACGTTGAGGTGATTGGAAGCACCGTATT
CTTTGTTCGCAAAGAAAATGACCCCAAAGAGCTGATTCAGGGTGTCAGAG
GCTTTGGTCATACTTTCCCTGAAGCCTACACCACTTGGGAGGATCTTTCA
CACTCTGAGTCTCATCAACGTATTGTTCAATACACATTCGAAGGACTGGA
ATGCCTTGTACGCTTCGAAAGTGATGGCTACATCAAAAATAATTCAACCA
CAGACAAGCTATCTTCTGGGAAGCGTGCGACCACCGAGGGCGACCTTGTC
CAAGCGCTCCAGGGTGTATCCGTTGACTTGACGTGTGGAGAACGTGACAG
CGCGGTCAATGAGCTCACGGTCAAACGGGGTGGCTCCGAAGTGCCACAAA
ATTCCATCTTCGACTTGAAGACACGCTCTGGGAGGTACAAAAAGGAGATT
GACATGAGCGACATATACCCGCAGTTGTGGATCAAACAAATACCCAACTT
CATCGTCGCATACCATGACGGTGCCGGCCTATTCGAAGATATCCGGGTTC
AAGACGTCAAGAGCGAAGTACAAGCTTGGGAAAAGGACAATGCAGATGGT
ATCCGTCGCTTTGCAGCGCTCGTCAAGTTGATCTTACAGGTCGCTAACGA
CAACAAACAAACGCTGTTAGAGGTCTACTGCCCAGGGCCAGACTCATTAG
AGATCCGAAAGCAGCACGGGGATGGCATGCGGACATTGCCACTTTACTTG
AGCGATCGATGGGCTGATTACGAGCAACGCGAGGATTCTGGCCATTCTCC
CTCTCCGCCAAATGGAGGCATCAGTCTCAGCGACGGCGAGGATCTTGATG
AGTTGAGGTATGATGACCATCGCTACAATTTCGGTAGTGAATATGACGAT
GATTCGGGCACCGAACCAGACTACACTGCCTGTTCCGCTGAAGACTGTGG
ATATTGCGGGAAGTGTTCTTACTGA
>A03426  [mRNA]  locus=Contig1:392857:393909:-
ATGAACGGTATCAAGGCAGATCCCGATGTCAAGATGGACCCAGATGCATC
GACGCCAGGCGGCGGTTTCATGGACGACGAGTTCTATGAGGATACTGGCG
AGATGATCATGAACAAAGATGGCCCAGAGAAGGACATATGGCTTACGCGC
ATCCCTCCGTGGTTGTATGACGCAGTCGCCAAGTGGGACAACCTCGTGGA
TGGCAACGATACCGATCAGATACAAATTGGCGAGATTTACGGATTTGCAA
CGACCAGCGGAATCGACAAGACAAAGCCTATGCGTGTCTTTCTCAATGAC
CGCTGGCGCGCAAAGTCGGAGCTCCCCTCGGCCTTCCAATTAGATCCCGC
ACCGGCCACCGATACACTGCTTGGAAATACATACGTCTTTACAGAGAAGG
ACCTGCCAGGTTTTCGGGGCCAGGGCTACGGTAGAGGGGCGCAGCAAGGA
AGCTTTGGCGGTGTGCAAGATCCCAAGGCGCGCGTCCAGAAGCGAAGCAA
GTACAAGAAGGCCATTCCTAAGCAGACTGCCCTCATTGGCCATGCAACAC
GGCAGTACAATGCCAATCCTTTGGAAACAAAGGAATACAAGGACTTTAGC
GCTGCGCGCATCAAGCAAGCCATTCAGGGCTTACACATGACCACCATCAT
CACCAAAGACACCGAGGTTTCAGATGTCAACAATTCTATTACGCTCAACA
ACCGGTTCAAGAACTTCATTAGACCCATGACTAAAGGAAAGTCGCAACAG
AACAAGGCTGCTCGTATGGCGAGATCTGATCTCATCGATTTCCTGCATAC
TCTGTTCGACGAGTATCAATACTGGCCGATGAAGGCTATCAAGCAGCGTA
CCAAGCAGCCAGAACAGTATCTCAAGGAAGTTCTCGGCGACATTGCGCTC
CTTGTCAAGTCTGGACCCTTTGCAAGCAACTGGAAGCGCCAAGCTGTTTT
TGAAAACCAACGTGATACCAGCAAGCAAGCCGAGGCTGCAGCGCCAGAAG
GCCCTGGGGATGGCGACTCGGAGGGCGAGGATGAGATGGAGGATGTGGTC
TAG
>A03427  [mRNA]  locus=Contig1:4403111:4404487:+
ATGATGGTGTATTCGGCCTTTGCTCCCAAATTCTCTGGCTATACACGCGG
CAAAACCCAATTCGCAGAATTCAACCTGCTCACTGGCGAGATTTCAGCCC
GCGAAGTCGCCGAGACAAAGCACGACATGTTTTGCCCCGGAATGAGTGCC
CTGGGCGATGGCCGTCTTATCATCACTGGCGGAAGCAATGCCGAGAAGAC
GACCATATACATGCCCAACACGAACGAATTTATTTCGGCTCCAGACATGC
AAATTGCCCGAGGCTACCAGTCCAGTACCATCTTGTCCAATGGCAAGGTC
TTCACCATTGGCGGATCGTGGAGCGGACCTATTGGTGGAAAGCCTGGAGA
AATTTATGACCCAGAAGCGAATACTTGGACTCTCTTACCTGGCGCTGCTG
TCGAGCCAATGCTAACAGACGATGTTCAAGGTGTTCTTCGATCGGACAAT
CATGCCTGGCTGTTCCCATGGCGCGACGGCACTGTCTTCCAGGCTGGACC
CAGCAAGGCGATGCACTGGTACTATACCGATGGCGAAGGCGGTATCAGTC
CAGCTGGAGTCCGGGACCCGGACAACGACGCAATGTGCGGTGTGAATGTC
ATGTACGATGTGGGAAAAATATTCTCGGCAGGAGGCGCACATAACTACGT
CGGCGGTGATGCGCTCAGCATCGCACACTTGATAGAAATCAGCGACGTCG
GCGCCCCAGCCAAGGTGGAAAAGGTCGCAGACATGCATCACCCCCGCACC
TTCGCCAACATTGTCGTGTTGCCCGACGGCAAGATGCTAATCACGGGTGG
GCAGCGAGTGGTTGCAGGTCTCACCGACAAGGAATCCGTCTTGATTCCTG
AACTCTTTGACCCAAAGACGAAGATGTTTACCGAGCTGGCTCCTGCAGCT
ATACCCAGGAACTACCATTCTGTTTCCCTCCTCTTGCCCGACGGAACAGT
GTTCAGTGGCGGCGGCGGCCTCTGCTTTGACGATGGCTCAGGCAAGTCAT
CGGCAAAGTGTCACGACACGGTTGACCATCTCAACGGCCAGATCTTCACA
CCGCCTTATCTCACCACTGGCGAACCGAGACCAGTCATTGAGAATATTGC
TTCCGCAGAAGTTGCTCCTGGTGGTCGGCTGATTGTGACAATGGAGGACA
CCGCTGAAAATGTTTCCTTCTCTTTGATTAGAATGGGAAGTGTTACGCAC
AGTATCAATACCGACCAAAGGTGCATACCGCTTCAGGGAAAAGTTGATGG
CGCAACAGTTGTGTTGCTTATCATGGATGATTCGGGTGTTATGATCCCTG
GGGCGTGGTATCTCTTTGCTATTAGTGCCAAAGGCGTACCGAGCATCGCC
AAGACCATATTCGTACAGCAGGTGTGA
>A03428  [mRNA]  locus=Contig1:4404689:4405564:-
ATGCCGATATGGGATCCTCTTGTTCCTGCTGAACGTGTCATTCAACGCTG
TCTGGCGCGTCTTCCACCAGCCATCAGTCATTGGTTCGGATACAGACACA
AGACGTTACCGCCATCCCGCACGTGGCTCGTTTGTGTGTGGGGTTTCATC
GGCGCCTTTTGCGGTCTCAGTACCATCCTGGCTATTTTCGGGCATACAGA
CTACTTTCGAAGCCGTGCTGTGCCGCCTATTGTTGCCTCATTTGGCGCCT
CCGCAATCCTCTGCTACGGCGCTATTGACGTGCCTCTCGCGCAACCTCGC
TCCCTGATCTTTGGCCATTTCTTCAGCGGCCTTGTTGGCGTCATTATCGC
CACAATCTTCCAGTTCAACCTTGAGAACGACCCGTATCCCCGTCTCCAAT
GGCTCGCAGCTGCACTCGCAACTGCCATCGCACTAGTCGTCATGCATCTG
ACCAAGACGACGCACCCGCCCGCCGGCGCCACAGCCCTACTTCCATGCAT
CGATCAGCACATCTGGGCACTACGGTGGTATTTTTTGCCCGTGCTACTGC
TTAGCTCGACAATTGTTCTCGTAACTGCAATGCTCTTGATGAACCTGCAG
AGACAGTATCCCAAGTTTTGGGTTGCACAGATCCCCTCTGCGCCACCAGT
GGAAAAGAAGGAGGACAAGGAAACGAAGAAAGACGTGACAGAGGGATCGG
AGGCTAGTAGTGCACGGGATACACTACAGGATATGGAAAGAGGGCCTCTG
TGA
>A03429  [mRNA]  locus=Contig1:4410910:4420341:-
ATGCCAGACATACTTGGTGTTCAAGCGTTTAGCAATGGCACATCCGTCCG
TACATGGTGGGAATGGACGCTTGTTGCCATTATCGGTGCTAGCGGTTTTG
TCGGTCTCATCGCTTTCATCTGGTCGACTTACCGTTCCATCCAAAAGCTG
CTAAAGAGCGATGATGATGCGAGTAGCTTACCACGGTCTATACAAGAGCG
CATCCATGCCCTCTCTAACAACTCGAACATTGTTAGCAAAGCGCAAAAAC
TTGGGAAACCATCGTCCTTTGGTGTCTTCCTTGGCGCATTGAGCAGTCCC
GTCACCCACGAGGAAGTAACCGTCTTGTCGCAATGGGAAGCAGTAGTGTT
AGACCATCACCAAAACGGGGTCCTAGAGGCTGTCAGCAACGATGATATTC
CCATGGGACCTCATATCATTGCCCGCCTTGATCTAGGCCAAATTCTCACC
TCTGCCATAGTGGACACTGAGTCGGACATGTCGCAAGTAGTGCACGATCT
CTCTTGTACTCTCCAGCAGACTTTGCGACAGCCAGGCAAGAGCAGATACT
TCACTGGTGTTCTTATTGCCAATTGGCGAGACCGCATTCCCATCCCCTTG
CTCAATGGTCTGACATCGCTTTTCACTGCACATGGCCTGGATACGTATCT
GGAAATTGGAGCTCCTGACTTCTTGGACGGCATCAGAAAGCTCGACCTCA
ACCTCTTCGCCGGCATGGTTGTTCGAAACGGTACCATCAAATCCAACGGA
GAGCGCCGCGATTTCTTTGACATGGACAAAATGAAGAATACAACAAAGTC
TTTCGTTTCACAGGCTTGCCAACGTCCTTTTGTGACCATGATGTGGGACA
CGGTGGAGGATGACGCCAAACTATCGCATGCTGTTTTGAGGAGAGCACAC
ATGTGGTGCAGCTACCACGGCGCTATTCCCTACTTCCCACGTCAGCGGGC
CCTGACAAGCATCCACGACATCAGCTCTTGTGAAGAGCCCTTGGCAGCTT
TTCAGTGGTTGAAGAATCGCAAGGTCATGGATGTTCACGAGAAGTACCGA
ACCGCTCGTACGCTTTCGCCTGGATTTACCAGTCTCATAGACGACTACTT
GCCGCTGCAAGACATCTTTCCTCTCCTGGCCAACACGCTCGCCGGGCTGG
ACGGAGATGCACCTGAGGATGACGATTCGTCTAGTACATTGACGCTCACT
GTAGAATACCCCGAGGTTGATGAGAATGGAGTGCTTGTTGCTCGAGAACC
CTTGTCACCCACCAGTCCGGGGCTTGATTGGACCTTGGCCGTGGAAAGGC
AAGCAAACAACCCACTTTCTTGTTCGTTCGACGGATCGCCGTATTCATCG
CTAGGATGCTTTCCGGTTGGCCTTGACGCTTCCAAAGCAGATTTCGATCG
TGTCATCAACTCACAACGACGTCTGCGAGACCTCAAATTACTCAACCGTC
TTCCGTCGCAGCAGTTTCGTTCCATTGCCAACATACTTGGTGACTTTGCG
TCGTGCAGCAGCCACTACCTGGACCTCGTGCCTAGTGTGAGGGAAGCGAT
TGCAGGTCTTGTGGAGTCATTGAATCAAGTAACCGACGATGGAGCTGACC
CCTACCAATTTCAAGTATATACTGCACTCGATTCTGGTTTCCATACACCC
AACGGCGCTTCATTCTGGGGTGTTTGGGAAGTGCAGCCTCGCACCAAAGC
CGTCATCATCTACATCTCCAAATCGGTGCAAGACGTCAAAGGAGTTCTTC
TTCATACTTATCTGAGCATGCTGGGCTTTTCCAGATACCAGTGTTTTCTT
GCTGAGTACGGTCTGACCGAGTTTGAAGCCGGATCTTTTTCACCAGAACG
GCTACCAGAGAGGCTGTACCAAGACTTGGACCTTCTGTCATCCTCGGATC
TTCTCTTTTATGTGCAGCACATTCAACACTCAGAGTGGGACGAGGATTGC
TCGTTGCTCTCGGCTATTCGTGAGCGATGCAAAGAGTTGCTCATCGACGT
ACCCACGTACCATCAGTTCAAGAAGCTGAGCAACGTGGATTACATTGGCG
ACAACATTACAGACGAACAGCTAGTGAACGCGAAACTGAAATGGTACCGG
CTCTCGCGCGTGCCGACTCTTGATGGCGCGGATGCTTTGCAGTTGTTCAG
ACACATCAGCGAAGTGTTTGGCGATATCCTGTGGTGGCGAGACCATGGAA
AACTGGACATCATCACTTCTGCCATAACCGACATGGCCAGTCGGGGGAGT
CTTGATTCAGCGGCCGACTTTGTTCTTTTCTGCATCTTCTGTGCAGCCAG
AAAAGCTGGGTTCGAAGAAGTCTACATTGAGGTATCGGACAGAAACCCAC
TCTTCAATCAATATTCTGATCAGAGTGCGGCTTTTGCAGAGCTCTTTGCT
CTCGGATCCCGATGCGAGGCCTACTTCGACATCAAGCCAAGCGACATGGG
CATTTTGCTGTCAGAAAAGCACAGGGCTTACTACAACCAAGAAGAACACC
AGCCTCCGATGTGGATCTTCAATGCCCCTTCATTCGCCTCTGCTTATGCT
GCAGCCCAGACAGATATCGATCCTGAGCAGAAGCCCTCTGTCATGCCCGC
CTATCGTCGCTTCACCTTCCTCAGTGTCTTCGCCATTCCCGCCCTTGTCG
ATATTTTGCTTCTCTCAACCACTGGCCACGGACTCTACTTGAGCGTGCAA
ATGACCCCAGATGAAAGATACTATGCTACGATGGCGTTGATGTGTTCGCT
ACTTTTGTCTGGCGCGATTGGAACCTGGATCTCAATTGGCGGCACCTACT
ACCTCATTTCCATGGCATTCTCGGCGGCAAACATGTTCGTTCTCACTCGC
TTGGTCGGTGGCTTGGCCTTCACTCTCGCCGGGTGCATGCTCGGGTTCAT
TGTCATCTCTGCTGTCTCTGGACCTGGCCATGGCGCCGTCTTCTTTTTCT
ACCTCTTTGGATTAACCACCTACCTGACCGTTTTGGCCGTGTTGTCTACG
TACCAAATTCCAGGATCCAGTTTCCTCAATGGGCGCAAAGTCATCATCAT
GGTCATTCCGACGTTGATCATCTCGCCTATTGTTACCATCTTCATGGGAG
TTAAGGCTCGTGACATATACGTCTATCTGGGCGTTCTCTATGTCTTCATC
ATCTTGTTGATCCTTGGTACCAGACGCGTGGCTAACCAATGGGTGACTTG
GTATCATGGAATCAAGACACTCAATGATTCTGACATCAAGGACTGGTACA
TCAAATTGTGCACGGAAAAGGAGAGTGCAAAAGCAAAAGGCCGAAGCAAG
ACCACAGCCGGCAATGGTGAAGCCATTTTGCCTTCCTCAGAAGTATCTTT
CGTCGAGCCAGACATTTTCCACGACATGAGCGAACCGGCCATTCTGGCAT
TATGCCGTACTGCCCTCCACGAAGCCGTACTAAAAGAAAGGGAACGTCGT
TTCTGGCAGAAATCCACTCAGGATGCCTTCGTGAAGAAACTATCAGACTG
TTGGGACTCCACACTCTTTCTATTGGATTGTTCGACTTGGAACCTTGAAA
CGCAGGTGGCACTTGAGAGCATGCAACAGTCACAAAAGGGCATTCGTCTC
CACAATTCTTTCATTCATTGGCGAACAGCTGGTGACGAAATCTACTGTGG
CATCCTCTACTTCTTGGTCGCACTCATGGATCGATGGCTGGATCTGTTGC
ATGGAGGTCAGCTGGTCGGTTTAGGGTCTGAAATGAACACAGCGCTTCGC
TTATCAGTCGGCTTTGGTCTTGCATACTACCTCATTGGAGCTGTATTGCT
CGACTACAAGGCTCAGCATCTGCATACTCTTTCAGAGCAGATGGCGCCTG
TTTCGATCGAAAACGCACATCAGATCAAGCAGGCCAAAGCCAACGACCTG
AAATTCAGGCGCCACCTGTATTTCAACACTCTGTGTCGCTTCATTGGTGT
TCATATGTGGGCGCTGGCTATCTGCACAGCCCTCATCTGGATCTTCAATG
GCTCATCCACCGGGTTGATCATGTTTTTGGCTTACGTCGGCGCCTACACC
GGGTTGTTACTGTACCAGTACAACAAGATCTTTTCTGGTCCACATGCACT
GATGCCATTGCTAGCAGCCGTATCTGTCGGCTTGATAGTCGGCAACATAC
TCATGGCAATATTCCCAGACTTTTTATACGACAGGACTATTGCCCTTGGT
GCGTCGACTTGGACTGCTGCTTTGTTCTCATTCCGAACTGCCAAATTGGG
TATGCCAGAAGCTCTAGACATTCGCTTGTGGATAGCGGAATCGCTTTCGG
CACTCTTCAGTTCCCATAAGCCAGATGGTAGCACGGATGCACATCCCGAT
GGTGGCATACAGGCATCAAGGAATGAAAAGTTCCTTGCCTACAACAGCGG
TCATGACGACGCCGAGTATAGCCAGAGCGAGCTGCGCGCATACTGCAACA
TGATTCGAGCCGCCCCTAAAGAGAACAGATACCGCGTCAACCCAACTGGC
CAACCCGGCGACCAAATCAGAGCTTTGTTGTTGTCATGCCATAGCGACAG
CCTCTCAAGGATTGCTATGCAGGCATTTCCAACCATTGAATCAACAATTC
AGCGCGTTATCTCGGCTTGGGAAAATGGACGTGTCACAGTCTTCATTGTT
CCTCTTCAGACTGTGGTCAACCTCAATGGCGAACTTCGCGCGATTTCTCA
CTTTTCTGAAGGTCATTTGACTTTGTACATGGCTTCGGACGCGAAGTCCC
CCGGCTTTGGGCAGACCAATGTCAGCAGCAACTTAAACAAGTACAGCTTC
TTCAGGAACCGAGGCGACCAATCAATCTCCAAAAAAGAATATCGCCAAGT
GACGGCAGACATTCAAAGAGCGTACTATCCAGTGCTCAACCGTTCAGCCG
TTTCGATTTGGAGCTTGTTCACCGAATACGTTCGCCTTCCGATTGCCTAT
GTGTATCATTCCGCCGGCACCTGGGTGAAGTTCTTTGTTCTGGCGTGCAT
GGCCGATCCAGAGTATCAGCCTCTACCATTCTTCTTGTATCATCGCCGCA
AAGACATTGCCGGTCTGGCAGGAACCGTCAAGGGAAGCTTGATCATCCAG
AGAAAGAACCGCTTGGTCATTGAAAGCGGCGGAGAAACTGAAACTGCATT
CGTTCACCCTGAAACGAACGGTGGAGTCAAGTTGATGTTTTACAAAGGCG
ATCTGAAGAATGAACCGTCCTCGGGTCACGTCCGCATTGCCCAGTATGAC
CAGGAGATGCGCATCACCCTGCGACAAGAGTGGAAAAACGGTGCAGTTTC
CGATGAATTTGCCTACGAATATACAACCAAGCAAGGGCAAGGCAAGATTA
GGATCTCCAAGGTAAGGTCAAGCAAGATACCACTTACCCGGATCTGCCGC
AAGGGTGCAAACGAAGGATCCAAGGTCCTGTACAATCACAAGGGTCACAT
CGAATCGGGCAGCTACATCAGCCACCACAACCTGGTACGATTCAAATACC
ATTACCGAAAAAACGCCAAGTATGATGACGAGTTGCTTCGCGCCGAGTTT
GTACTTCCACACATGTCGGCCAATGTCAGCTGGTGCGCGCCTCCCGTTCG
CCATGCCGAGAAAATGGAGCGCTGGATACCGACTCCTCGTGTTCATGAAG
CGACCTTCGTCCAAGGCCCTGACGTTTACGAATGCACATGGTTCTATGAT
CACAAGTTCCACCCAACGATTACCACCAAGCTCAACGGCATCCTAGTCGA
GACACCGGACATGATCCGTCACGATTGGCTTGGTGTTCTCAAGAAGCCTA
CCCGCTGCAATTTCGCTGATGAAAACCCTCTTCTGGCATTCAAAACGCCA
ACCTCTAACTTCGTCGGGCGGTTATTCCGGAGAAACATCAGGCAGCAAGA
AATCTCTACCTCCAGAGCCCGGTCTCTGCTCTGGAAGGCTTGGAAGAAAC
GTAATGACCTTGACGGCGTAGTCATTCGCTGGGTTGACGAAGAGCTGATT
CGCAAGGAAACATTGCTAAGACCTTACTGGAGACGCCGCGACCGCGGAAG
TCTCATCAAGGCAGAAGACTATCTGGCACTACATGCAGACGCCATCATGG
CCAGCGCGGATCTTACGAGTGACATCAGCGCGTGGACTCCTCTTGCCATT
CGTATGAGCGATTTGTTCAGCTTTGGTCAAGGTGGAGATGCCGTCATTTT
CACTAGGACCAAGGCACTCCAGCAAGATACTGATCGCACACTCCACGTCA
TTGCCGTCGATACTGGAACCTGGCCAAACGAAGGTGGCGGTGTTTCAGCC
TGCCGACGAGATCTGATTAACAACTTGCGCACCATCAAATGGCACATGGT
CGTCGAATCAGCCAATGATTTTGGATTGCCCAAACACCAGACCGAAGAGA
ACGTCGAATCGCTAAAAATCATCCCGCTTTGGGGCTTGGACTTTATGCAC
CCTAACCATGGCATGTTCACCAACAAGCTCGATAGCGAGGTTGATCACCT
GGTTAAAGCAGCGACTCTGGCTGATATCGAAACTAACTTTATCCCTACAT
TGACTGCGCTTGTACGTGGAGCACGAGCCACTACCATGACATTGGCAGAT
GTCAAGCAAGCTACACGTGCTCTGGTCAATCTCAACACTTACTTTCAGGA
TTCGCGTCACTGGAAGGAAGTTTGGACAAGCGACATTGTCAAAGATTCAT
GGAGGAAGCTGTGGCTGGCGGACGACATGCCAAACGCCCAACCGGCTAAA
GAGTGGTTCCGCACTGAGTTGCCAACGCTCGGACACTTCGACACTGCATT
GGAGCTATGGTTCAGATATCTCTTCATTTTCTCGATTCCGATCCCCGACA
AGATCCCGCATGTGTTTCAAGCCTCGCACCACAGCGTTTCGGCATCCTAT
GGTATTGTCTGCAAGCTGAAGCGCAACTGTACGCTTCAGATTTGGGACCA
CGCAATCTCTTGGCGTGAGACCAACCTCTACCTGTCATCGGCAATGTGCA
CTCTGCCACCTTTCATCCGAAATTCGTTGCTGGGTCTGATGAAGCTGACA
TCATGTCTCATTCTTCATCATGCCGATCAAATTCTTCCTTGCGCAGACTT
CTTCAACCCAGGGTGGGAGATTGAAATCGGAAGTGCCAAAGGTCAACTTA
CGCACCGCAACGTGTTTCGTCGCAAGGTCGACCCTATCGTCAACGGAATC
ACTGACATGACGAAATTCGCTCCAGTCACGGAAATCAAAACCAAGATGCC
CACCGTGACGATGCTTTCGCACGTCTGGTTTGCAAAGGACATCAAGACAG
CTCTGTTGGCAGCGGATATCATTACCAACGAATGGGGCTTCAAGGACTAC
AAACTCGACATTTATGGTGCTCTCAACAAATCTCCGGTCTATTCATCTGA
ATGTCAGGAGATTCTTGCCTGCAAGGGCCTTGGACAGAACGTTACCATGC
GCGGCACTGCAGACCCAGCAATGGTCCTGGCAAATACCTGGTTATTCCTC
AACTCGTCTGTCTCGGAAGGTCTACCACTTGCTCTCGGAGAGGCTGCTCT
AACCGGAGCACCTGTCGTATGCACTGATGTGGGTGCGTCTCTACGCGTTC
TTACGGATCCCGATACCGGAAAACGATACAGTGAAGTTGTTGCACCAAAC
GATGCATACGGCTTGGCCCGTGCCCAGATCAATCTACTCGCTATGCTAGA
CGAATGGGCACAGTATGCTGAGGATGGACCTGGAGTTTCGGCTCCAGTGC
TGCCTCACAAGCCTACACCCAAAGATGTCGAAATCATCACCCGTCGCATG
TACGAAAAGTCTGAGCATCGACGCAAATTGGGTATGATGGCGCGCGATAT
TGTCCAAAAGTCATTTGGTGGCGAGCGTTATCTACGAGAGCACGAGCAAA
TGCTCTGGGTCGGAAAATCGTTCTACGAAATGCTAGATCTGGAGAAACAC
ACGCCACCACCCAGAAACCCAGCACGCATGATGTCGCTTCGCCGAACCAT
GTCAAAACGACATGTTGCCGATACTGCCATGGATGATGAGGTTGACCCTC
AGATGGAAAAGATGTTGCACCCACCACGTCCTCATGCCTTCAACCGCGCA
TCCGCTGCTACATCCTTCTCTTCGGTATACATTGATGACTCGCCTGGCCC
ATCTACCCGAACTTCGCGTCAGGTCTGGGAGCATGAACAATGGGACTTGC
AACTAGATTCGGCCGACTCCTCAATCCACTACGCCAACTCCGACAGCGAT
GAATGGGCACTACCAAAAATAACTCGTCCTACAAAAACTTACTCTGGAAT
TTATCTGCCGTCAAACTCTCCGCCTTCTCCCCCTCCTACATCAGCGGCGA
GAGGCAAACTTCCGGCACAACCCCAATACGGCGGTCCTCAGAACAACCGC
ATGTCCAACCCATTCTCAGATAATGGCAGGTTGGACCCAAGAAAAGATGT
GCTCTTTAGACAAAGCTTCACCACCCCCAACAGTGCAAGGAGCAGTCTTC
GAGCGAAGAGCCATTTGAACGAGGTGGAGATTGCTGACTACGAGAATGAT
GGCAGGCGGATGTGA
>A03430  [mRNA]  locus=Contig1:4422054:4424324:+
ATGGCGTTTTCTTCTCCATCCTTTCTGCGGGCTTGTCTCGCTTCGTCCTT
CGTTCTTCTCCTGCAGCAGGTTTCAGCCTATGTAGGGAGTGCCACCGTGT
CGAGCACCGTCTTGGTCATTGCACGCGACACGACATCAGCGACCAACAGT
GCCTCGCTTGGTCTCCAAGGCTATGGCATTCCTTTCGAGACTGTCATTGT
GCCCCAGGCTGGCATTTCCACCCTACCCCTGCTCAACTCGACTGCCACCA
ATGGCAACTATGGCGGTATTGTTGTCGTGGGCGAAGTGAGCTACAACTAC
GATGGCCAGTACCGCAGTGCCCTCACCACTGACCAGTGGAACGCGCTGTA
TGCTTACCAAAGCCAATTCGGTGTGCGAATGGTCCGCCTGGACGTCTTTC
CCACCACTGAATTCGGTGTGGTTAGCACTGGTGGTAGCTTGAACGATGAC
CCGGTTTCCTTTACCAACACCAGTGGCTTCCCTACTGCCAACCTCAAGAC
AAATGTGCCCATCAGCATTGCCAGCATCTATCACACACCTGCCACCATCA
CAAACTCTTCAATTGCCTGGGAGGTTGCCAAGTTCTCCACGGTTGGAACT
GCTGCAGTCATTAACCAGATTGGTGCACGCCAGCAAATGGCATGGTTCCT
ACCGTTTGCGCTCGACTGGGCTCCTTCAAGCAACATTCTGCAGCATGCGT
GGATCACTTGGATGACAAGAGGTCTTTTTGTTGGTTTCCGAAGAATCTAT
CTCAGCTCCCAAGTTGATGATATGTTTCTGGAGACTGAGATGTACCGGCC
GGAAGGCAAAATCTACCGCGCCACGCCAGCTGATCTTACCACACACGTCT
CTTGGCAGGCAAACCTTAACTCGAGGATGCCAGCAGGATCAGAGTTCTTC
ATCGAGATTGGTCACAACGGCAACGGCAATATTGAGGCGTCTGCATACAC
GAACCAAGGCCAGACTCTCTGCACCCCGCCCCAAGCCATTGAGTACCCTG
AACAGCCAAACGGCAGCCCTGAATACACCAAGCCACCTGGTACCGGCACA
AACATCTGGCCTGCAACGCCAGCCCAGTACTCATGGAGCCTCCAATGTGC
TCAGATTGATCCGCTTGAAAACTGGTTTGCAGTGGCATCGCAACGTGACG
CCTTTGCGCATGTTTCGCATACTTTCTCGCATTCTGACTTGACCAATTCG
ACCTACTCGGATACATCCAAGGAGATCACCTTTAACCAGGCCTGGCTAAA
GCAGGTTGGGCTTGATGCTGCCAAGCGGTGGAGTGCGAAGGGGCTTATCC
CACCCGCGATTACGGGTCTGCACAACGCCGATGCCATCAAAGCTTGGATG
GACAACGGTATTACCAACGTCGTTGGAGACAATACGCGACCACTTCTTCG
CAACACGCAGAGCACTTTCTGGCCGCTGACTACCACTGTCCAAGGCAATG
GATATGCTGGTCTCAATGTGATGCCACGCTGGGCTACGCTCATCTACTAC
AACTGTGATCTCCCCGACTGCACTCTGCAGGAGTGGATCGACACATCTGC
CGGACAGGGCACATTTGACGATCTCCTCAACAATGCGCGTGACACTGCTA
TCCGCAACCTCTTTGGCTTGCACTGGGATCCGTACATGTTTCACCAGGCC
AACATGCGTGTGTCAGACGTCCCAGCCACTACTATCAACGGCAAGTCTGG
GCAATACTCACTGCTGATGACCTGGCTCGAGGTTGTTGTGACAGAGATGA
CGCGCTTGACGACATGGCCCATGAGAACGCTCAAACACGACGACATTGCA
CAGCAGTTCATCAACCGACAGACGCGTGACCTTTGCCGGCCCAGCATGAC
GTGGACAACATCGAGCAATGGTGCGAGCATTCAGTCAGTCAGCGTGTACA
CGGCAGGCGGCAACACGTGCGGAACGACGATTCCGATCACTGTGCCCGGC
GGCGTGTCGAGCACGACGGGTGCGACCAAGGAGCAGGTGGGCAGCGACCC
GTTGACACTGTGGGTGACGATGAGTGGTGCGAGCCGGCAGTACACACTGT
CGTCAGCCTTGCCCCTCTAG
>A03431  [mRNA]  locus=Contig1:4425462:4426608:+
ATGGACGCAAAATCTGCAGTGCCCAACCCACACACGCGGTCCCGCCGTCG
CAAGCTCCTATGCATTGTGCTGCCCATTGTCGCCGTCTGCATCCTCGCCT
TAGCTCTTGGTCTGGGATTGGGACTCGGCTTGGGCGGCGGCAGCGACGAC
AACAACGGCAGCGGCGGTAACGGATCTTCAACACCTCTACCCAGTCCCAA
CAGCACACTTCCGTGGGTGCCTGCTGTAGCCGCGACCTGGCAAATCATCC
TCTCCCACCCGCCTGACCTGTCGTCTGCCCTCACCCCCAACGTCAGTGTC
TACGACATCGACCTGTTTGACACGCCCGCCGACACCATCAAGCAACTGCA
TTCGCTCGGCATCAAAGTGCTATGCTACTTCAGCGCAGGCAGCTACGAGA
ACTGGCGCTCCGACGCCAAAGACTTCAAGGACGCTGATCTTGGCAAGCCG
CTCGACGGATGGCCCGGCGAGAAGTGGCTCAACCTCAACAGCGAAAATGT
GCGAAACATTATGAAGAAGCGGATTGATCTTGCCGCTCAGAAGGGCTGTG
ACGGCGTAGATCCCGACAATGTGGACGGATATGTAAGTCTCACTTCGCAA
GACTCGATCTCGTACATGAAGTTCCTGTCCAACATCACGGCGCCACTGAA
TCTCGCGCTGGGCCTCAAAAACGCCGGCGACATCATCCCGGCCGTGCTGC
CCGTCGTGCACTTCTCGGTCAACGAGCAGTGCGTGCAGTACGGCGAGTGC
GATACATTTGCGCCGTTCATCGCCGCCGGTAAACCCGTCTTCCATATTGA
GTACCCGAGTGGAGCGGGCGCCCAGCAGGGGCTCAAGGAAGACGTGCTCG
GCGGCTCGTGCAAGCGCGACGGCAAAGGCCAGGGCAGCCAAAACTTCAGC
ACCGTGCTCAAGCGCATGGAGCTCGATGGCTGGGTCGAATATTGCGATGG
CAAAGTCGAGGTTACCAACATTGATCAGGCGACGGGAGGTGGCCGCGGGT
CAGCATCGTCATCGTAA
>A03432  [mRNA]  locus=Contig1:4431854:4433321:+
ATGGCCAACACACCCGCGACACAAAGTTCAGTGCTTTTTGATGACGACGT
GGTGGCCGATCCTCTGGACATAGGAGGCGCCAGCTCTTCCTTTATCATGG
TCGTCGGCGGATTGGGATACATCGGCTCGCATACAACACTAGAGCTGCTC
AAGGAAGGATACAACGTTCTTGTCATTGATGACCTCAGCAACTCGTACGA
AAATGTCTTGAGCAGAATCAGGGTCCTCGCAGAGGAATTCTGTGCTGCCC
AAGGACGACGTGTACCAGCCCTTCACTTTGAACAGCTGGATTATCGGAGC
CCTCAGATGCAGGCGGTACTGGCCAACTACTCATCGTATTCCGTCAGCAG
TAAACCAACATCAGCACTAGCTCGTTTCCCATATTCGAACCTGCAGCGGA
CAGACTCCGGGATTGAGATGGAGACAAGCGAAACCCCACAGCCCACAGTC
GAGCGTCGGTCGAGGATAACAGGCGTTATTCATTTTGCCGCCTACAAGTC
CGTTGAGGAGAGTATTCGCATGCCTTTGAGGTATTATAGCAACAACGTTT
GCGGCCTGGTGGATTTCCTCGGCCTTCTCGAAGAGTTTGGTATCAAGAAC
TTTGTCTTCTCGTCATCAGCCACGGTGTATGGTGAAGGTGCCAACTGCGG
TGTGCCTCTGCGTGAAGAGCTGTGCGTACATCACCCCGAGTCCTTTGTTG
ATAGCCAAGGATTCGAGCGTCGAGCATTGCCGGGCGTACTGGGTCTCACT
TCGCCCTACGGACGATCAAAGTTCATGTGCGAATCCATACTCGCAGATCT
TGCTCTGGCGGATCCGACATGGTCCATCACTGCGCTGCGATACTTCAATC
CGGTCGGCTGCCACGAGTCGGGCATACTCGGTGAAGATCCCAGGCAGAAA
CCGAGCAATCTGATTCCAGTTATTGCAACTGTTTTGACAGGAGCAAGGCC
GGTATTGGACATATTCGGTACCGACTGGAATACTCCAGACGGAACTGCTG
TGCGTGATTTCATTCACGTAGTCGACTTGGCCCGAGGTCATATCGCAGCT
CTGGCAGCTTCAGCAGCTGGTCGCACCAAAGCACCGTTCCGAGCCTACAA
TTTGGGTACTGGCAAAGGACACACCGTCCGCGAAGTGCTCAGCAGTCTGG
AGGATGCGTCTCAACGGAAGATTCCAGCACGAGAGGTTGGACGACGCGCG
GGTGACGTTGGCTTCTGTGTGGCAGAAGTGCAGCGAGCAGAGACAGAACT
CCAGTGGAGGGCTGAAAGATCTCTCCGGGACTGTGCCGGAGATGTCTGGA
ACTTCACCAAGGGTCGTTGTCCCGATGCACCAGAGATTATCAGTACGACG
TGCTAG
>A03433  [mRNA]  locus=Contig1:4434950:4437270:+
ATGCCCATGTCCGGCCACCCGATGGCGGGCCAGCCTTCGTCCCTTTCGGC
TGGCGTAGATCCCGCTTTCTGGGGCAGCCACCACGACTTCTCCTCGTCCG
ACTCCACAGCGTCCTTCTCACCCTCGCTGGGGCTCCATCTGTCGCCCACG
ACCAGCGTCGCTACCCACAGCAGCAGCGTCAATGGCAGCACGCCGCCCGC
CCACACGCCCCAGTCCTCCAATGGCAGCAGGGCCAGCTCCCAGGCCGCCC
AGAAGAGCGCGCAAAAGCCGCCCGCCGGCGACCAGGCCAGAGCCTCAGTC
GCCGTCGCCTGTGTGCAGTGCCGCAGCAGGCATCTCAAGTGCGATGGTGG
AGTCCGGTGTTCCCGATGTAAGACCGACAACGTCGAGTGCACTTACATCA
AGTCGCGGCGAGGTTGGAAGGGCAAGCGCAAGAACAAAGACGACGCCAAC
GCCGCCCCGCCCGCCGTCCACAGCCTCTCTGCGGCTGAGGTGTCTGTCAG
CAACGGGCACATCTCGTCGCCTGACTATTCGTACAACAGCGACGCGTCGG
CTGTGAACCAGCTTAGCCCGGCCCACGGCCTCGGTGTGCGCCCAGTCGCT
TCGCCAGTCGCCCAACTCAACCTGAATGGAACCGCACGCTTGAACCGCTT
CGGCCACCATGGGCCCGAAACGGCCGTCCAGGCATTCTACCACTACTTTT
ACAATTCGCATCCCTTTTGCTTGCCAGAAATGGCGCTGCTGGACGTCTTC
AAGAACCGACGCGCCCCGCTCCTAGAAGTTGCCGTGCAGTTTATTGGATC
GAGTTTCTTGCCCGCCGTGCCCACTGCCATGTACAAGGAGGCACTGGACC
GCCATATCAACAGCGGAAACTACTCAAGAGACGGGTGGACGGTGCAGGCA
CTGCTGCTTTTTGCCATTGGGCTCCATGCGCACAACGAGGTCCCGCGAGC
CGCCCAAGTCTTTACTATGGCCCAGGATCTGACGCTGGAAATTGGCCTCA
ACCGCATCGAGTATGCCATGATGCACGGAGGGAACAATGCACAGCTCGAA
GAGAGTTGGCGGAGGACGTGGTGGTCCATGTTCACAGCCAACGGCATGAT
GACAGCCGTCAACCCAGGCGTGCAATTTAGACTAAAAGACGTGGCGACAG
ACGTTCCACTCCCGTGTGAGAACTGCCAGTACTTTTCAGGCCAAATCCCC
TACCCATCTACTCTGCAAGACTATGACGACTCGGCCTTCCTTCCATCTTT
GGCCACTTTTAGCTCCTTCACGTACCTCATTGATGCCATTCGGATCCTGG
GCAAAGTTTTTGAATGCGCACGCCTTGACTCTACATTTGAATACCATGCA
GTCGATGTTGTTGATCAGTACCTGTGCAACTGGCGGCTGCACCTTCCCCC
GTCGAAAATGGAGATTGTGAACAACGACGGCCATGTTGACGAGGTGCTGT
TCCAAGCACACATGGTCAATGCAGGCAGCACAATCATGCTACACCGACCA
CGAAGTAACCTCGGTTTCGGACGAGTCGAAGGCGTCAACATTTGCGTGCA
ACCAGGACAAGTGTTGCTCCCGACGCAGACGCGGGAAATCCACACAGCCA
AATGCCTTACCTCTGCTGAGAATATTTCGTCGTTGATTCGCCTGCCAGGC
CAACTGCTCTACCACACGCCCTTTTTCACATGCGTCGTCGTCATGGCTTC
GGTAGTCCATCTCTCGTACTGGTCATTCCTCGTGCCCGATGGCCAAGACG
ATATCATCAAACAATCTATCCGTCTCGACGTGGGCACATTACAGCAGTAC
TCCAACACATGGCCGATTGCCAGTGTCGTGCTCGGCCAAGTCCGCGGTGT
AGCGCACACACTATTCAACAGCAAGAAGGCCATGGGCATCCATTTGTGGA
GCAACATTGACCAAAGTGACATCATTCGCAATGTGATCGAGGAGGGAGGC
CACGTCCCGCAGCAGCAGTACGCACAATTGATTGCACCGATGCTCAAGTC
TTAG
>A03434  [mRNA]  locus=Contig1:4438723:4439614:-
ATGGCCGACTCCGCCCAGCCCAGCTGCCCAACCTTCAAGCTCGTGCTCGT
CGGTGACGGTGGTACAGGAAAGACGACCTTCGTCAAGCGCCACTTGACCG
GAGAATTCGAGAAGAAGTACATTGCGACGCTCGGTGTCGAAGTCCACCCG
CTCGCCTTCACCACCAACCTCGGCCAGATCCAGTTTGACGTCTGGGACAC
CGCAGGCCAGGAGAAGTTTGGCGGTCTCCGTGATGGGTACTACATCAACG
GCCAGTGCGGTATCATCATGTTCGACGTGACGTCGCGCATCACATACAAG
AACGTCCCCAACTGGCACCGTGACCTGGTCCGTGTCTGCGAAAACATCCC
CATCGTCCTGACCGGCAACAAGGTCGACGTCAAGGAGCGCAAGGTCAAGG
CAAAGTCCATCACTTTCCACCGAAAGAAGAACCTCCAGTACTACGACATC
TCGGCCAAGTCCAACTACAACTTCGAGAAGCCCTTCCTCTGGCTCGCCAG
GAAACTGGTCGGCAACCAGTCTCTCGACTTTGTCGCCGCCCCTGCTCTTG
CGCCTCCCGAGGTCCAGGTTGACCAGGCCGTCCTCGACCAGTACCGACAG
GAGATGGAGAACGCCGCCCAGATGCCTCTGCCCGACGAGGACGACGCCGA
CTTGTAG
>A03435  [mRNA]  locus=Contig1:4440379:4441233:-
ATGGACGACATGCATGCGCCGACTGTGACGTCGGGCCCGACGTCGTCCGG
GCACTCCAACGGCGTCCCCAAGGAGCAATTGACGCTGCAGGAGCTCATGG
CGGAGAAAGACCGCGTCGAGGCAGAGCTTAAGGCGCTGGGCCAGGTGTTG
GATTCGCACGGCGTTCGCATGACGACTGGCCTGACCACGCTCGACGGCTT
CCCGCGCAGCGACATCGACGTCGCCCAAGTGCGCACTACGCGGGCGCGCA
TCATCCGGCTGAAGAATGACTACAACGACCTCATGTCGCGCATCGAAAAG
GGCCTCCACGAACACCACGCGCGGCTCGCAGCAGCACAGGCAAACGATGC
GGCGACGGCCCGGCAGCCGCTCGAGGCAGCGGTGGCGCCGGCGGGCGGGC
TGGAGGCGCCGTTTGCAAAGGTCAACAGCGTGGTGGCGGGCAGCCCGGCC
GACGCAGCGGGCCTGCGCGTGGGCGATACGATAACGCGGTTTGGCTGGGT
CGACTGGACAAACCACGAGAGGCTGGCGCGCGTGGCCGAAGCCGTGTCGC
AGAGCGAAGGCGTGCCTATTGCCGTGAAGGCGCTGCGTGCCAGTGCCTCG
GGCGGCCCCGCGGAGAGCATTCAGATGCAGCTCACGCCGCGACGCAACTG
GGGCGGGCGAGGCCTGCTGGGCTGCCACCTGCTGCCCATGTGA
>A03436  [mRNA]  locus=Contig1:4442114:4445379:+
ATGGCCTACGTGCTGGCGCTCCGTCCCCAGAGCCCCCTCAAGCGTTCCTT
TAGCGACAACCCCTACCTCAGTGCCTGCTCACCCCAAAACGACACACGGC
ATGCACCGCCCATTCATGTCACGGCTTGCAACAGCTCCGCCCGCTCATTC
TACTCTCTTGGCCATGGCAGAGTGGGTGATGGCGCCCGCGTCAACGAGAA
CACTCCGCCCCTCACCTCGCAGTCGCTGCTTAATCTTGCTTCTGAGAAGA
CAGACTTCCCCTTTACTACTGCAGACGTGGCCGGCGAGCCGCCAACACGA
AACGGCGGCCTCAATCGCCCACCACCTTACCTTGCCAGGGCGGGTTCCTA
CGAGTGGCAGCATGTGCCAGCGCTCCCTTCCGAACACGAGAGCCTGGACG
GAGAAGGCATCCAAGGCGATGAGAACGATTTCGACGAGACGCATTTGTTC
AACGTTTATGAGGCCATTCACGTGCCATCACTCGCAGACCAACATCTCAA
CAACGCCACAAGCGAAACGCACGACGAATGCCAAGCAGCCCCGGCTACCG
TGCAGACGCCTTCGCAGCCTTTCCGGCGGTGGATGAGCACCCTAAGGCGT
CGGCATGCTCAGCGGTGGCGAGAGCATCTTGTTGACTCGGCTCACTTGTC
TGGCATTGCGACCGACGGCATGTCGATCCTTTCACAGCCGCTTGAGCGCC
TTTCCATGTCTGCGCGGAGGACCAACGGCTCTCTGACCTCTTCCATGGAA
TACGTGACCGCGATCAAGTCTACGACCATAACGGTTGGAAGTACCAGTAT
TGCGCCACGCTCCGATGGTGGCTTGCAGGGCAAGACTCGCTTGGGAAACA
GAAGCAGCAACGTCTCTGAAGCCCGCCGATCACTTGAAAGTTACCGTGGT
GCACTGGGCCCTGTGCTTGATGAAAGCGCCTGGCTCCGATCGCTACAACG
CCGTAAAGTCGTGGAAGAATTGATTGCTTCAGAGGAGAGCTACATTGCAG
ACCTCAAAGTCCTGATCAATGACTACTTTATGGTTCTCGCGACCATCCCT
TCTGTGTCAGGACAGACCAAATCATCCATTCAGCAAAACATCTCTCAAAT
CCTGCAATTGCACGAGGATCTGCTCGCAGAACTCCATCACGTCGTTCCTC
ACGCCGACTTTACAAAGAGCGCGCACCAGGAGGCTTACCCTGCAACAAAA
GCCAAACACATTCGCTTCCATAGCGCAGACATTGTGCCCGGACGCTTCAC
TGAAAACAGGGCTCCTCGGAGGCTGAGACATTCTTTAGAGATAGGACGGT
CACCTGACCCTAGACCACGCGGACTGGTAACGGACACAACGACGGCGGGC
AACATTGCCAAGATTTTCAACAAACATATGAGGCGCTTCTTCACATACGA
AGAGTATGGCGCACATTGGACGACAATGTCTCAGGACCTGACTTCTATGT
GCAAGGGTCTGCATGGCTGGCAAGAGTACGAAAGGGGCGTCGAAGCATTG
CAAAAAGTGGTTGCTTCGCAGAACAACCGCGAAGCCGGCAGCAAAAAGGC
GCTCAGCTTCCCAGATCTTCTTATCAAGCCCATCCAGAGGGTCTGTAAAT
ATCCACTACTCTTCGACGACCTGTGCCGCCACACGCCCGTTTACGATGAC
CCGGAGGCGCACGCTGAGCTTGAGAAGGCGCTGTTCCGCTTGCAAGAAAC
GATTCGCGAGGTCAACAAAGCCAAGGACGACCCTCAAACCCGGAGGTTGA
TTGAAATCACTTGGCAGTTGCAAGACCGGCTGGTGTTTGAGGAGCCAAAG
CTATCTCGAGCTCTCATCTTCCGACTACTCGGGCACGTTCTGCTCTGTGG
TGTTCTCCACGTGGCCTATCAGACGCCTGATCGAATCAAGGGATCCTACA
TGGTATTCCATACCCCTTACACCGTTGTTGCCTTGATCGGATTGGCCAAT
GCGAGTATCGAAGAGTCGGATAACGGTCGCGGCATGCAATGTCACACTGC
ACCCCATACGTGGAAATTTGTATTTGAGCATGGTCATCGCCTGCACGAGC
TGATTTTCAGTGCGTGCTCTTCTGCAGAGGAAGCAGTATGGAAGACTCAA
CTGCGCGAACGTATTGTTTATGAGACACACGACTTCGTCGAAGGTCAATC
CAATATGCAAGATATGTTCACATCAGTATCTCTCGAACTCAAATCCCTTG
GCCCGGTTTTTGGTCATGCAAACAGCTTAGTGCGACGCATGTCAGTGCAC
CGAGCGGCGACGCTAGGCGCGAAGACGAACATGAGCCAGGTAATCATCAA
GAATACACAGGCTCAAAAGATACCCGAAACGCCTCCAACATTTTCCCCAA
GTATAGTCGCAAGATCGCAATCGCATCTTTCGTCCAATCACGTCGCCACG
CTAGTGCCACGACGAGCCGAGCGCATTCGTCTGGAAAATACTCTAGAAGA
TGTATGGACAAAGGATCTCTTACCTTTTCCGGGCATGTCGACTCGGAGAA
TGGAGAATCAAATCAGGGCCTCGGCCAACTCGGTGATGCGTAAACTGAGC
ATGGCAAGCATCGCCAGCAACTTTTCGCGCCGCTCGCCTAGTCTTTCCAA
TGCGAGCAACTCAAGATCCGATGACTCGTCTGGAAGCCGTGCTCGCAAGG
CCTCCCACGGAACTGTACGGCCTCCGTCAGCAGCCGATCGACGACCCGCA
CCAGCGGTGGTAGACTTTCACAACGCGCCAGCCGCATTCTTACCTACCGA
CTTTGAAGTAGAGGACACACGACCGTCAACCAGACATCGGCGCCTCGTCA
ACCGTACTACCAGTACAGGAGGGCCTACCGAAAGATGCTCACAGGCCAAG
CCAAAGAAGGTCCGGCGCCTTTCTACTCACATGATCAACCTCCCGCGATC
AGAGGCTGCTGTACGTGTGGCAGGGAGGAATACCTCTCACAGTTCAGCCG
AGGCGGCATTGCGTGCAGCACCTCCCTGTACAGACGGCGAGAGGAGCATG
GAGAACAAGAAGCTGAAGATGGAGGCATTCAAGGACCGCAGCTCGAAGCC
GGGGTTGTCACGCACCACGCCTACGCGGAAGTTTTTCAAGAGCAAGAGCA
GGATATTTAATTTTTTTCGCTAA
>A03437  [mRNA]  locus=Contig1:394386:395639:+
ATGGCTTCCGAAGCCGTCACCACCGCTTTACAGCAAATCGAGACGGCACC
CGTTAGCGATAAGCCCGCACAGTACACCACCCTCCTCCAGCAGATTATTG
AATCATCGGCCAATGTGTCTGCCGATCTGAAAGCATACGCACAAACTCTC
CTGGACGATTCGCTAGGCATAGTAGTGCTGCGGCCACTGCTTGCTGCCTT
TGTAGACGCCTTCCGGACACTCAAGGACGCAGACGCAAAGATAGAGATTG
GTGAGAAGGTCATTACACTACTTCAGTCCAAGGGTGCAGGGCAATATGAA
GAGCAGGACACTCAGATCAAGCAAGCACTGGCAGATGCTTTCGAAGAGAA
CGAGGACTACAGGCGGTCTGCGCAGACACTCGCTACCATCAACCTAGAGT
CTACCCAGAAATCCGTCACTCCAGATGAAAAGGCCAAAGTATGGATTCGG
ATAGTGCGGTGCTATCTAGAGGAGGACGACCCAACCAGCGCATACACACA
TCTAAACAAGATCAAGAATATCATATTCAGTGTTCAAGACAAGGCGACCA
AGGTCATGTTCCACCTCAGCCAGGCGCGCATCCTGGACTCTCAACGCTCT
TTCCTCGATGCTGCACAGGCATACTATGGAATAAGCAACGAGCCAATGGT
GGATCCGGAGGAGCGAGATGGGTTCCTTGGACGAGCCATCATCTGCACAG
TCCTCGCACCAGCCGGTCCACAGCGAGGGAAGATGCTGGCCAAGCTGTAC
AAGGACGACCGAGCCAGTTCCGCTGACGACTACGCAATCTTGGAGAAGAT
CTTCTTGAATCGTCTGCTTACACCTGCTGAGATCAAGGCCTTTTCTGCTA
AGCTCGACCCTCATCATCTTGCCCGAGGCTCAGACGGTTTGACAGTGCTG
GAAAAGGCTATTCTCGAACACAACCTGGTCGGTGCTTCCAAGCTATACAA
CAATATCGGATTTGACCAGCTTGGCGAGCTGCTAGGCATCGACGCAGAGA
AGGCAGAGGATTATGCAGCAAAGATGCTGGAACAAGGTCGCCTTGCTGGA
TACATTGATCAGATCGACCGTTATGTCTTCTTCGAGGGAGAGGCTAGTGG
AGAGCGCAAGACGGGGCATGCGGAGCGAGTGGTGGGCAAGGAACTACGTA
AATGGGACGCCAACGTCACAGGGCTCGCAGAAGAGGTGGAAAAGGTCACA
TCGATGATCCAGAATCAGCATCCAGACTTCCATGCAGCCCAGGTAGTGCA
TTAG
>A03438  [mRNA]  locus=Contig1:4446227:4446772:+
ATGGCTCGTGGAAACGCTCCCCAGACGCAGGTCTTCTACAAGGGCAGCTC
AGGCGAGCAGTTTACCGTCTTCGTTGAGAGCGAGGAGATGCTTAAGAAGT
GGAAGGGAGACAGCAGCATCCCCATGACGGATGTTGTTGCTGGCTGGAAG
ATTATGGTTCCTGAGCACGGCAAGCAGGGCATCCTCAACACGGCCAGCAA
AGGCCAACTTGAGAATGAGTTCGGCACCAGCAACGAAGACGATGTTATGA
AGAAGATCCTTACCGATGGCTCTGTCCAGTCCACTGAGAACGCTGAGCGC
ATCGGCATCACGAACGAGACTCAGGGTGGACGTGTCGCCCACTAA
>A03439  [mRNA]  locus=Contig1:4449076:4451212:+
ATGGTGTTTGCTCTCGTTGGCTCGACGCTCGTATTGCACGACTCCACGGA
CAAGCGATGTCGCCGGCCTCATCGGCGCATCCGCGGTAGCACTCTGCCAG
TGAGCAACATCAGCAGCATGCCTTCTGCCATGATGTGGTGGCGCGCTGCT
GTTGTCGCTGCTCTGGCGACACACGTGGTTGCCGACGACCAGTGCTACTA
TGCAAATGGCAGCAAAGCCCCAGATACCGAGAAGCCCTGCTCGTCTGCAA
AAGGCTCAGCCTGTTGTCCTCAAAACTGGGAATGTCTCGACAATGGCCTA
TGTCACTATCCGCCCAATAACCTCTATGGCCGATACAGCTGTACCGACAA
GAGCTGGAAGGCGGATGGCTGTCCTTCCAACCTTTGCACTTATGGTATGA
CAGCTTTTGGCGGCGAATCCATCACACAGTGCTCCAACCACGGCAAAAAA
TGGTGCTGCAACGCAGATAATGTGCATGTAAACTGCTGTAAAGAGTCGCC
ATCACCGCGTCCCTTCTTTGGCCTGCCAAATGGGGTCGCATATGCCACGG
TTGGCTCCAACATGGCAGCGAATGCACCGAATCTGGCCAGAATCATAGGC
CAAGCGACTGGTGGTAGCGGCAATAACCAACCTTCACCGGCAGCAACATC
GGCGCCCCAGTCTTCAGGCGCATCGGCATCCTCTGGCTCTCCGTCGTCTC
CATCGTCTCCATCGTCTCCATCGTCTCCATCGTCTCCATCGTCTCCATCG
TCTCCATCGTCCCCCTCCTCAGCGACTTCGAGGGATCGAACTGCAATCGC
TGAATCGGCTTCGACTGCTAAACCGGTGACGACGGTGTCGTTCAGTCTTT
CGTCGGGCTCTAGGGGAATCGTCAGTGTGCCAATCACAAGCATCATTACG
CCTACTCCGGGTGCCAGCCCTACGCGCAGCGACGGAAAGACGGATGACAA
TAAAGACTCAAACTCGGATCTTGGCTTGATTATTGGCTGCGCAGTGGGCA
TTCCCATTGGTCTTGCGTTGATTGGAGTGCTCTTTTGGTTGCTCCGAAAG
CGTCGCCAACAAAAGGCCAACCCCTACCAGCAAACGGCTGAGATGGACGG
CGACAACTCGAACTTTGCGGGCGCTGCTGCAGGCAGACTGGATAGCAAGC
AGACCCACCAGAACCACAATACCGCAGCGACTGAAATAGACGGCAACCCT
GTAGGCGCTGGACGGCCCATTTCGACCATCCATGGACATGCAGAGCTAGC
GTCAGGAAACGGATTCGCGCCTGGACAGGCCACGCCATATGGGCCGGACG
TAGTTGGCATCGGCGGTGGCAATGGGCACACGGACCGAAGCACCTGGGAC
AGTGTGCCACCCCAATATTCGCCGGGGCATACCCAAACGGCCTTTGCGTA
CCCAGACGTGAGCGAACTCGCGGATACAAGCGTGGCGCCAGTTATGGAAA
AGGAAGAACAGCACATGGCAACGCCAGCAGCGACCGAGATGCCAACTGTA
AAGACGCCGCCGGAGGATGTGGAAAAGCAGATACAGCATTGA
>A03440  [mRNA]  locus=Contig1:4451667:4453654:+
ATGCAGCACCTCCCCGACGAGCTGGTGCTCCACATCATCTCGTACCTCGA
GCCTTCGGAGCTGGCCAACCTCCAGCACATCAACCGCCACTGGCTGAATC
TGTGTCGCGACAACAATCTGTGGAAGTCTCTCTGCTTCTCGCACTCGGCT
GCTGAGCGCCGCCGCCGCCGCCTCCAACTCTCGGCCGACATTGACCCGCG
CCTGGCTGAGCTGATCCGCGCTGCCGACACTCTGTCCAACACCTTCGACA
CTTCGGTCCACGACGAGGATGCCCCGGGCGCCGACGCGCAGCACGAACGC
AGCAGGGAGAAGCGGAGGCAGGCCTTGATCGCGAACTGGGACCCGAGCTA
TCCTGCCGAAAAGGTCAACTGGTACCAGGACTTTATACAGCGACATGCCG
AGGAGAGGATTGGCTGGTTCCAGGATGCGGGCACTGAAGTGAGAGACGAC
GGCGATCCGAGGAGAGAGGCTACAGGCGCAGGCATACTGTTTGACGGCGA
CGGGCTGGCCGACAAGCTCATTGCACCCCTCGATGACGGCAGCATCACCA
TATGGGATGCGTCGGCGAGCAGCGACCACCAGGGCAAGATTGTTGCCAAG
AGCGACATTGGCCTGCTGCCGGCCAAGGGCTCGGACCTGGACTTGGATAC
CAGGCTGACCCAGAGCCAAGCCATCATGACAGAGACGGGCGCTGTCGAGT
GTGTGAGCATCGATAGCAAGCTGAACAAGGCTTTCTTCGCCGTGCAGAAC
ACGCTGAACGAAGTCGACCTCAATACCCTCAAGGTCGTCTCGCGGACCCC
ATATCCCTTTCCCATTACCGCTCTGTCTGAAGCCCATCACCGCACGCCGC
TGACGGTCGGGACAAACTGGACGCTGCATCTTCACGACACGCGAAAGCCT
CCCCAGGCCGCATCCTCGGTGCGATGCGAACTCATTGGTGGTTCAACGGA
CACGTCCTTTTCGCGCCTCGAAACAGGCGATTTTGGCGGCCATGTGTCAC
TCTCGCAGCCAGGCGCCCTCTCGATTCTACACCTACCCACAGCCCGGGAG
TGGGACGGCAACGGAGATATCTGGGTCGGCGGTCGCTTTACCAGCATGCT
CAACTTTGACCGCAGGTTCTTTCCCCGACTCCGCGGTACCGTGCACTCTG
GCGCACGACTGTCAAGTCTAACCGCAATACCGTATCCCTTTGTGCCACAA
GACTTCCGCCTTGGCCGACCACACTCGTCGCCTGCTTTGCTACGCGAAGT
CAAGTCGATTCCTGGTCACACTCTCATTACGGCGGGTGAATACAAAGGCA
AAGGTTCACTCGAGCTATACGGCCTCTCGGGCGAGCCAACGCTGTCCATC
AATTCCAGCGATAGCCGCACGACAATCAACCACAAAGCCTACTATCAGAA
CAGACAGACAGCCAGTAGCTCCAAGCTGCTTTCTGTCGCGCCCCACGGCA
CGCGCCTCGTCTTTTCCGATGGCGACGGCAACGTCAAGTGGGTAGAGCGC
GACGGCTCCACCCCCGTGCGTCAATTCAACATCAACGACTTTCAACGCTC
GCCGTGCCAACCAGCCCTGCAATCTCAACTCGTCAGTGCACACGCCGACA
CGGAAGCCAGCTGGGGCGACATCGTGCAGAAGATCTTACCCACCGTAAAC
CCCTCTCTACTTTCCGCTTCATCGTCCACCACCACCACCGAAGCCCTGGG
CGCCAACAACTTGATTCTCTGGACTGGCGACGGGAAACTCGGTATGTTGG
GATTCGGCCGCGAACCACCTTTTGAAAGAGATGTCTTTGAGGATGCGCTG
GAGCAGCAGGGCAATGATGCGGGCGAAAAGGTTAGGGAGAGAGAGTATAG
TGCTGAGATGAGGAGGGCGCTGGAGCACCAGGCGAGGGAGCTGAGATGGT
TGAGGGGCTATGGCCTCTAG
>A03441  [mRNA]  locus=Contig1:4454413:4456092:+
ATGCCTAGGAACATACACCTGATCTCTCGAGTCATTCTCTACAAGACCAA
TGAGACGCTCGATCCAACGTGCTGGACGCGACACCCCACTCGCCTTCGCT
CTACTCCATTTCTTTTGCAGCCCCTGGCCAACAATGCGCCAGCCAAGAAT
GCACAGAAAGGTGGAGAGCATGATGAAGCCAAGCAAGAGCGGAGTAAATT
TGCCCGGAGCGTGCTCGAGGGCAGCACCGTTGCTCTGATATCGCTATTTG
GGCTTGGCCTTGGCGGCTATGCCTACAGCCTATTTTACAAAAGGACAGTG
GCAAAGAAGATTGAAAATGCTTTTGCTACAGGCTACAGCTCGCAAGAGCG
AGTTGCCCTTGGTCGCGTGGCGTACGGTACCGAGCCAGACCAGATACAAA
AGATTATTGAGAGAGAATACTGGGTTCCAAGAGCTGAGCAGCAGGATGTC
GATGACATTGTCAGCGGAAAAGCAAGAGGAAGATACTATCTCATTATCGG
TGAGCGAGGTACTGGCAAACGCGCGCTGCTTTTGGAATCCATGAGAAAGG
TCAATGGCGATGGTATTGCTATGCTGGAAGCGCATAATGACCTGGAGGTG
TTCCGCACACGACTGGGCAAGGCTATCGACTATGAATTTCACGAAGACTA
CATTGGGGGGTTGTTCAGTATCAGGGGTCCGCGAGACAGCTCACCGCTTC
TGGACATTGAGCGGGCATTGAACCAGCTGGAAAAAGTAGCTTTGTCGATG
AGAAAACGCCGCGGAAAGCCCTTACTCATGATTATCAACAACGTGCACTT
GTTCAAGGACGACGAGCCAGGCAGGCATCTACTGGAGATCCTACAGCAGC
GGGCCGAGATCTGGGCGGGCAACGAGCTCGTCACAACCGTCTTCACATCC
GACGAATTCTGGACGCTGGAGCGCCTGACGCCACACGCGACCAACATGCA
CGTCATGAGCATACGCGACGTGCGCAAGGACATTGTCACCAAGGCCCTCA
AGCAGTACCGAGCGCGGTACCACAACGAAGACACGCCATGCAGCATCCTC
GACCAAGTCTATGCCCAAGTCGGCGGCCGCCTAATCTTCCTCAACCAAGT
CGCCAAATCGCACGACATGCTGGGAACGTGTGCGCAAATCAATCGGCGGG
AGAAATCCTGGTTCCTGAACAACTGCTGGATCCTGGGCGACTCGATGGAC
GACGACGTCGAGGAGCAGCAGAAATACTGTGCCGCGGCCATTATCCTCGC
ACGCGCACTGGTGCTCCGCGAAACACACCCTCGCACCTCGGACGCCTTTG
TTCTGCCGGAAATGCCGCTGCACGAGGCGCGCCAGATCATCACGAGAGCG
GATTTCGTGCACCCGTTTGACCACATCAACGTGGTGCACATTGATGCTCA
TGGCATGGTGCGCGCCGACTCGGTGCCCATGCAGAATGCGTTTCGCGATG
TCGTGATGCAGCCGGGCTTCGAGGCCCATCTCAAGGCGACGCTGAATCGG
CTCGACGAGCTGGAGAGCTTGGCGCGCACGAGAGAAGTGTCGATGAGGGA
GCCGCCGGATAGGAGTGGTGGCATTGTGCCTGTGCAGACGTATTGTGCCA
AGTTGTGA
>A03442  [mRNA]  locus=Contig1:4457043:4458623:-
ATGAAGACACCATCACCGCTGCCGTTGCCGTCCTCGCGTTCGTCGGTCAT
TATTACTGCCGCACCCCCAGACCGTGATTACCCCGCATTGCCCGATACGA
ACACGACCAAGCCACTTCTGTGGCGGCTTTACGTGTCGCACATACTTTCG
ACATGGAACGCGCGCACCTTTGAGTTTGGCGCCATCATTTTCCTCGCTGC
TATTTTTCCGGGAACTCTTTTCTTTGCCTCGTGCTATGCCTTGTGTCGCT
CCGCCGCCGCCGCCGTCCTGGGTTCCTGGATAGGCAGCCAGGTCGATCGC
AAGAACAGACTCCATGTCGTCCGCCAGAGCATCGTCTGGCAAAGACTGTC
TGTCGCTACCTCCTGTCTTGTTCTGGCGTTTCTGCTGGCTGCCGGCGAAG
AAAAGGGACTCACTGCCTATGCCCTATTCGCCGCCAGTGTGCTCCTGGCA
TGCGTAGAGAAACTGGCCTTTGTCGCCAATACTGTTTCCGTTGAAAGAGA
CTGGATCATTGTCGTCTCCGATAGTCTCCACGCAGACCGCCAGCAGCTGA
ACAGTGTCATGCGGAGAATCGACCTCGTCTGCAAGCTCGTTGCCCCAGTC
GGCATTGGCCTCATCGAGGGCTACTCCACCCGGCTCGCCATCGCCGTCGT
CTTTGTCCAGAATGCCATCAGCGTGCTCGTGGAATACTATGCCATAGCGC
ACGTCTACGCGGCAATCCCAGCCCTCGCACGCGGAAAAGAGCCCGAGCAC
CCTGAAACACGAGACAGCCCAGTGCAACAGTCTGACCACCAGGCTACCGT
GTCACACCCTGGTCCACGTCGCATCCTCGTTAATATAGCATCGCACCTCC
GACCGTGGAGCAATTATATACAAAACCCCGCCTTTCTGGCCTCCTTTTCG
CTGTCCCTACTATACCTCACCGTCCTCAGCTTCGCGTCGCAAATGACGAC
GTACCTCCTCACCCTCGGCTTCACCAGTACCCACGTCTCCATCATGCGCC
TTGTATCCGTAGCCCTCGAGCTATCCGCCACGGTCGCAGCCCCGTGGCTC
ATGAACAAGATTAGCGCTGTGCGCGCAGGCTTGTGGTTCATCAACGAGCA
GCTCGTTTCCATTGCCCTGGCCATCGGCCTCTTCCTCTGGCTAGACAACA
AGCCCATGCTCGCCGGTGCCGCCCTCGTCCTCGGCGTCTGCTTTTCCCGC
CTTGGCCTCTGGGGCTTCGACCTGTGCGTCCAGTACCTCGTGCAAGAAGA
CACGCCAGAGGCCACGCGCGGCTCCTTCTCCGCCATCGAAATGTCGCTGC
AGAACCTCTTTGAGCTGGTCTCGTTTGCCACGACAATGGTGTTTTACCGC
CCCGTGCAGTTCAAACTCCCCATCTTCATCAGTGCTGGCGCCATTGCCTC
AAGCGCTGCCTGTTTCGCGGGATTCGTGAGGAAGAAGAGGGGCCATTTGT
TGCACACGGATAGGTGCTTTAAGCGAATGGGCAAGACGGGCCGGTACGAA
GTCCTACCTACGATTGAGGAGGAAATTGAATTGGAAATGGACGACGTAGA
CAAGGATGCGGGAATATGTTACCGGCACTAA
>A03443  [mRNA]  locus=Contig1:4459358:4461610:-
ATGAATTACGTGAGATCTCTGACGGGAACCGTCTCCAAGGGCTGGAACTC
AATCAACCCCGCCACCCTCAGCGGCGCCATCGACACCATCGTCGTCGAGC
ACCAAGATGGCAGCCTGGCCTGCTCGCCCTTCCACGTCCGCTTCGGCAAG
TACCAGATACTGCGCCCCTCGGACAAGAAGGTCGAGTTCCGCGTCAATGG
CGAGTTGCAGGACTACTCGATGAAGCTGGGCGAGGGCGGCGAGGCCTTTT
TTGTCTTCGAGACATCGCACAACATTCCCGCAGAGATGCAGACGTCGCCC
ATAGCCTCGCCCGCTGCCAGTCCAGAGCAACAGGCTGCCGAAATGGCCTC
GGACCGCCCCCTCGACGAGCCCGAGCCGCTTGATCTCGACGGCACCGGTG
TCGCAACCAGGAGAGGCCGCATGTCCATGTCCATGCCACCCGTCGACAAC
ATGCATGCCGACGACTCGGAATACGACCGCCCCAAGTCGGGCGACTGGTC
GGGCTTCCATATGCACAGAGCCAGCACCGACGTGACGATGCCCTCGGTCA
AGGACGGCTTTGCCAAAACCTTTGACGCCTCGCAGCCACAAGAGAGGGGG
CCTCTGCAGATCAGCAAGGAGGATGCCACGGCATGGAACAGGTCGACGCG
CTCAGCCAGCCCGCCGCCTGTGTCGCCCAGTGAGGCCCTCGCCCGTGCCA
TCAAGCTGTCCAAGAAGCTCTTTACCTCCAACATCCCAAACAAGGTGACC
GAGACGGGCGACCTGGAACTCGACATGACGGGCTACAAGAGCAGCGAGGA
GGATGCCCTGCGCGCCGAAGTCATCGCCCGCCGCATCCTGTCAGACGAGC
TTGCCGGCGACTACGATATTGGCGCCTTGATCGGCGCTGATGAGAACGGA
AACCTGTGGATCTATAGCAGCGAGGAAGCCAAGGCAGCAGCCATGGCCAA
GACTGCCATGAACGTCCTGAACGAGGGCGCTCTCCAGTCGGCCGACGCCC
TGTCGGATCCTGGCTACCAGAGCGACAGTGGTCGCAGCGATGACACGGCC
CAGTTTCCTCGAGTCCACCGAGACTCGGATAGTGCACTCGGCATGTCTGC
ACCGCACTCGCCCGAGGCGCACAAGAACGAGACCAAGACGTACGCAAAGA
CACTGCGCCTAACGAGTGAACAGCTCAAAGCCCTCGACCTCAAGCCAGGT
GCCAACACGATGAGCTTCACGGTGAATCGTTCCAAGTGCGAAGCGTACAT
GTTCTACTGGAAGCACGATGTGCCCATTGTCATCTCGGACATTGACGGCA
CCATTACCAAGTCGGACGCCCTCGGCCATGTGCTCAATATGATTGGCAGG
GACTGGACTCACCAGGGTGTGGCAAAGCTCTACACGGACATTGTCAACAA
TGGATACAACATCTTCTATCTGACCAGTCGCTCTGTTGGACAGGCCGACA
CGACAAGAGCCTATCTGAACGGCGTGGTGCAAGACAACTACCGTCTTCCC
AAAGGCCCAGTCATCATGAGTCCCGACCGCACCATTGCCGCACTTCGGCG
TGAAATCTATCTCAGGAAGCCCGAGGTGTTCAAGATGGCCTGTCTTCGGG
ACATTATGCAGCTGTTCAACAAGCCGCCGGGCCAGACGCCTTTTTACGCC
GGGTTTGGCAATCGTTTCACAGACGCGCTGTCATACCGCTCGGTCAACAT
TCCGTCGACGCGCATCTTCACCATCAACTCGAATGCTGAAGTCAGTCTGG
ATGTGCTGTCGCTCAACTCGTACAAGACGGGATATGCCAGCATGCGAGAA
ATTGTCGACCACTTTTTCCCGCCAGTCGGGCTGCTCGTGCCTGCGGGAGG
CGAGGCATATACCGACTTCAACTACTGGCGCGACCCGCCTCTGGACATTA
CGGATTTCACCGACAGTGAAGACGAGGACGAGGACGATGACACGGAAGCG
GCTAGTCTGCACAGCGAAGACGAGAGGTCAGAAATGGGCGAGGACCTGGA
GGGGAGCTACATGTCGCGGGACTCGCTTGACGAAGGGGGCATGGGCGACT
CCATCATGGAAAGCGTAGAAGGTGGTGACTATGTGGACGGGGACGAGTAT
GAGGAAGACCATGACTCAGAAGACGACGACTCGGAGGGGCGTACAAGCCG
GACTATAGAGCCACATGACCGGGTGGGCCATGCTGCAGAACGTTTGCAAA
CATTAGGCGTCAGAGATGGGATGCCGGCTGGGCGAGGCCAGCTGAAGAGG
TAG
>A03444  [mRNA]  locus=Contig1:4462990:4467703:+
ATGTTCTCCGACCCCGCCCACGCCCTGCACTGGCCCCCCGACGTCGCTCG
CTACAACATCGAGGCCCTGCTCTTCTCCTCGTCCGGCTGGTTTCGCACCT
CCTGCCTGGTCTTCGCTCTCTTCTGGGTCGCTTTCCGCGCCTACCAAGTC
CTCACCCAGCCCGTCGAGAAGCTGGTCCAGGTCCTCGGCCTCGAAGTCCC
CGTCGCCCCGCTCGTCTCGCTCGCTGGCATCAAGGCCGACGGACTTCTTT
TGCACTGGAAGCCCCCCGACCAGCGCACCTCGGTCCTGAAATATGTCATT
CGCATCAACGGCATCGACATTGGCGACATATCGCCCCAGGAGTCGTCCAT
CACCATTGAAAACCTCCAGCCTGACCACCACTACACAATTCGCATCGTCA
CGCTCAACTCGTCGAGCTTCCAGGCCCCCAGCGTCCCCATCCGCCTCCGA
ACATTGCCCGCCGACTCGGACGACTTTTACGGCCCGCATCCTCCCAAAGA
TGCCCCAACCCCCGCCGACGACAATGACTACACCCCCACCCCAATCATCC
GCCCCAACAAGTCCCTCGCCGACGTGGTTACCTCCGTCGCCGCGCCCCCC
ATGACGCGCGAGCACAGCAACAGCACTTCTCGCATGAGGCGCCCGGATAT
CGGCAGGCGGCCCTCGCCCGCGTCGCATGAGCAGGGGCGAGCTCCTCAGG
AGCCAGAAGGCCCAGATTCTATTCGCCAGCTGACGGAAAAGTTGGACGGC
CTTCGCCGTGAGCTCGACGACATGGAGCGTCAGATCCAGGATGAAGACCA
GGAATTCATTACCCAAAAAGCAATCCTCACAGACAAGCGTGACGAGAAGA
AGGCTGCACTCAAGGAAAAGGAGGATGCCAGCCGAGATTTGCGCAAAGAA
GTAGCCAGCCTTGAGCGCCAAAATGCCGCCGCCCAGACCAAGCGCGCTCA
CCAAGAGAAGATCTTCCGACAGAAAGAAACAGAGAGGAAGAAGCTCAAGG
ACGATGTTGCCAAGTGGACTCGCGAAGCAGTTGAACTCCGCGAGACGGCT
GAGAAGATGAAGAAGGAGCAGGCCGAGTACCAAGCCGCGTCCGAAAAGCG
CATCCAGGAACTCAAGGAAAAATACGCAGAGGAAACCCAGGCCAACAAGC
TCTTGGAGGATGCTATCCGCGAGAAGGGAACCCACATCAAGGCCCTCGAA
GAGGAAAGAAAGAAGCTGGAAGCAGGCCAGGAGGGCGCAGAAGCGCCAGA
CGGCCCCGACAACGCGGAAAAGGAAGAGGACAACCGATGGAAGATGACTC
TTGGTTTGCTGCAACAGCAGTATGCCCAGGCCTGGGCTCTATACGCCGAA
GCCGAGAGGGCTCATCAAGACGCAGCCACTAGGTTGGCGTACATGCAGCA
ACGTCGTTTGAGCCAGCCCCAGCTCTTCTCAGGACCATCGATCCCCGAAA
TGGGCCCAGTCAGGCGGAACAGTCAACGAGCTCGACCACTCAGTATGCGC
GAAGGCCTGCTTTCGGCCGCCACGGGAGGCTTTGTCCATACTTCTTCAGC
ACCCTTTAACAGCATTCCAACGACCGCCTCGCCTTCGTTTGCCAATCCAA
CTCCTTACTTCAACCCGGTAAACGGCATGGCCTTGCCTCCTCGCACGTAC
AGCACTTCGTTTTCGCAAACCGACTTGGATAGCTTGACTGGAGGAGCGCC
CATGAGCCCCACGGCCGGTGCTTTACTTCCAGCAGGCCTGTTCGGAGACG
ACCTGGGGCTGACCGAAGACGAAGACGATGATCCAGGTCCGCCTCAGGCC
CCTTCTTCTCACAATCCTTCACCGCACATGAGGAATGTCCTACCTGGCCT
TGGCGCCCCTGGCACAATGCGCTCTGCACAAAATTCAAGCCTGCCAGCTT
CACCACGAAGCCAGTCTCCTCCTGCCTTTGCTAGCCCGAGGGAGAGTGCC
GGCGACCTATCAATCCAGCCAAGTAATGACTTCAATGTGGACAGCGATAA
ACGCTCTATTCACTCCACGTCGAGCTCGTTCCAAATGAACCCCCAGACCA
GTCGGTTCGGCGGACTCTTTGGGCTCAATCGGGCGCGCGGCAAGACATTT
TCAGACGAGGGCCCTGCTTTGGGATCACTGAAGCCGTCACAGAGCCAATC
ACTTCCTCGCCAAGAGCACGGCCTGGATGGGCTGGGGGCTCCACATCGCC
GGGGCAGCCATTCAGAAGGCTCATGGTATGATGCATTCATCCGCACCAAG
ACGCAGCCCATCGAGTCCACCAATAGTCCGAAACATGTAGCTACTCGAAA
GCGCCCTTTCAACATGTTTGGCAGTGCAAAGGGGGATGATCCCTGGCTGC
GCTCCATGCTGGGCATGCATCAGAGACCAGAATCACCCCGCCAGGGCTCG
ATAAACTCGGGAGAAGGCACGGCTCTGCCGAGACCTTCAACAGAAAGCCA
GACGCGGTTTGGTTGGAATGTGGATGCCTTTGGCGCCAGAGCCAGCCCTC
TCGGAGTGGATTGGAGTGTCAACAACACCAACACGGCCTCATGGTCTCGA
TTAGGATCTCGTCGGCCCTCCGTGCAGCATGGGCCTGGCGCCAACTTGAT
CAACGAAGATATCATGCATGACGACGTCTTGGACTTTCCTTCAAACACGC
GCTCGCCTACTCAGGCGCCAATTGGCACCCGGCCGCAGTCGTCTGCCTCT
CATATGCCGGGCCAGCCTTCGGGCTCGTCTCTTCCACCGATTCCGCCCAC
CCCACCGAAGCAACTCAACCCAGCAGCGGCAAGCTTCACCATGTTCCAGC
TGGGCAAGAAGACTGAAGAAGACAGGGCCGAAAAGGCCAAACGGGCTGCA
GAAAAGGCAGCCGAGAAGGAGGCCAAAAAGGCGGAAAAGGCGGAAAAGAA
AGAGGAGAAGGACAAGAAGGCCAAGGCGGACAAGGCTGAGAAAGCGTCAC
GCAAGGACAAGCATACTCCTTCGGAGGCTGGCGACTCCCGCGAAGCGACT
TCTCCACGCTTGGACTCGCGCATGTCGCGCGACACTCCCTCCATCTCCAC
TGTCGACGTATCTGAGACCTCTCCATGTGAAACCCTCGAGCGCAGCGTTT
CGTATACTGCTTCAGATGCTGCAGGCTCAATAGGCAAAGAGTCGTTCATG
CAGAAACTGACGCGCAAGGGCAGCACCAACCAATTCCTGACTTTTGGCAA
AAAAAGTGGCCTCTTCTCTAAGAGCAAGGCTGGCGACATACCCGGAACTC
CAGACGAAGTGGAAGAGGAAGGCTCGGGCGGCTTCTTTGGTCTGGGCAAA
AGCTCAGACAGTGTAGGCAACAGTCCAAGCATTGGTACTTCCAAAGACAA
GGCCAGCAACATGGCTTCGCCAGCCGCAGAAAACGTGCCGAATGGCATTT
CCACGCCGCCAGCGACTGCGAACGCACCCACTCTCAGCCCCCCCACGCAG
CCACAAGCAGCATCGCAACCGTCACAACCATCCAACGGCGCGCCGTCGAA
TCCCCCGGGCAGCATGAGCGCAGCCTTTCCGTCGACCTCACTGCAGGACA
GTGGGGCAAGCAAGCGCCCCCGCGATGCGCGCCTCATCCATCTTATCCTG
GCCAACATGGGCGTACACGCCTACACGGAGCGCGTGCCCCTGCAACTCCT
CGACTTTGCCTATCGGTACACTTCGTCGATCCTGTCTGATGCGCTGTCTT
ACGAGCCCCCGCTGCCCACAACATCCGCTTCCAAGAAACGCAGCGGCGCA
AATGCCGACGGTGGAGAAGACGGCGTCTCGCTGAATGCGCTGCGCACGGC
GGTCGGGGCGCGCGCCGCCAGCACCTTTCAAGGCACGCTCGGCAAGGACT
TCATGAGCGAGGTTGCGCTCGAGCGCAATCGCATTGCACTGCCGCGCGTG
GACCGCGAGTTTGGGATCCGGTTGCCACCTGAGCGGTACTGCTTTACCGG
GGTGGGGTGGGGCGTCAAGGGCGCGTGGGAGGAAGACATTGAAGAGAGCA
ATGAGGATGTGGATATGGATGATGATGTAGGAGCGAGCGCTGCAGGCTTT
GGAGGGCCCGTCGGCGGTGTCAATGGAAATGCAAACACAGCAGGCGGGGA
GGGAGGGGATACGACCATGGGGGGCATGGAAGACGAGGACCAGGACGACG
ATGAATTCGAAGAGGCCATGGGTCTCAATCAGGGCAACAATGGCTAA
>A03445  [mRNA]  locus=Contig1:4468038:4468618:-
ATGACGGACCGCATGATAGTCGGCACCAACGCGCTCCCCAGCAACCCGAC
GCCGCTGTCGGCCCCGCAAGAACAGCAAGTCCGCGACCTGTACTACAAAA
ACGTGCGAGCCAAATGCGCAAAGGAAATCGAAACGTTTGCCTCGTGCGCG
CTCGGCCGCACATTCACCATGATCTATGCGTGTCGACAGCCGCGCCTTGC
CATGAACAGCTGTATGCTGCAGTACCAGAATCAGGATGAGTTGGACAAGG
CGAGGGCCGAGTGGTTTGCGCTTGCGGGAGAGAGAAAGAAGGCCAGAGAA
GAGCATCAGAGGAAATTAGAAGACGCCAGGAATAAGCACAAGGAATGGTG
GAATCTAGACGAGCAGGGACGAACAACTGGCAAGAGGGCGGAGCAGGTCA
ATGAGGCGGGGTTGAGGCGGCGCGAGGAGAATCGCGTCGATGATAGGGGC
GTTACGAGGGGTGGGATATATCGGGGGACGTGA
>A03446  [mRNA]  locus=Contig1:4469135:4469923:+
ATGAAGATTGCGGACCGCACATTTCTTATAAGCGGCGGCGTGTCTGGCCT
CGGTCTGGCAACAGCACGCGCGCTCCACCAACAAGGCGCATATGTCTCCC
TGCTCGACCTCAACGCCGACAACGGATCAACAATCGTGTCTGAACTTGGC
GCCCGCGCAAAGTTCTTCGAAACAGACGTCACGGATACCCAGGCCATCAC
CGCAGCAGTGCAAGGAACAGTCGCGTGGGTCAAGGAGACAGGAAAGCACA
TTGGAGGCGTGGTAGCAGGCGCAGGCGTTGGACTGCCAGGCCTGATCATT
GACAAGAAGAATGAGCCGCTGAGCATCGAGAGCATTGATTTCGTACTAAA
CGTCAACCTGCGAGGGACGCTGGATCTGATCCGTCAGACACTACCGCATA
TAACTACTGCGCCTCCTGCCGACGCCGACGGCTCCCGCGGCGTCATCATC
ATGATTGCGTCTTCGGCCGCCTTTGACGGACAAATGGGCCAGGTCGCATA
TGCAGCTTCCAAGGGCGCCGTTGCATCCCTCACGCTCCCTCTCGCTCGCG
ATCTTTCAAAGTATGGCATTCGGGCGGTGACGATAGCGCCGAGCATGTTC
GATAGCGCAATGACGCGCATGATGACCGACAAAGTCAGGAAGAGCCTGGA
GAACAGCATGGAATTCCCAAAGAGGCCGGGACAAGCCGACGAATTTGCGA
GGTTGGTGGTAGAGTGCATTGGTAATGACATGTTGAACGGAACCGTGTTG
CGCTTGGATGGCGCAATGAGGATGCCTGCCAGACTATAG
>A03447  [mRNA]  locus=Contig1:4469986:4470816:-
ATGTCGTCGATGCGAAATGCCGTCCAGCGGCGCAACCACAAGGAGCGCGC
GCAGCCCCTCGAGCGCGAGAAATGGGGTCTTCTCGAGAAGCGCAAAGATT
ACAAGCTGCGCGCAGCCGACCACCGCGAAAAGAAGGCCAAGCTCAAGATC
CTGAGTGAGAAGGCGCGCGACCGCAATCCCGATGAGTTCTCGTTCAAGAT
GATGTCGTCGCATGTGGACAAGCAGGGCAGGAAGGTGGCGGACCGTGGCA
ACAAGGCGTTGAGCCTGGATGTCGTCAAGCTGCTCAAGACGCAAGACGCG
GGGTACATCCGCACTATGCTCCAGGTTACGCGGAAAGAAAGAGAGGAGCT
GGAGCGGAAGCTGGTCATGGAGGAGCAGGGCGAGGTGCGGGCGTTGAAGG
ACGGGGAGCGGGCCAAGCAGGGCAAGCACAGGGTTTTCGTTGACAACGAA
GACGAGCAGGACGAGTTCGACCCGGACACGTGGTTTGGACGTGGCGAGCA
GATGCCTCGGCGAGCAGAACCGCCCACCTTTGGCGACCTCCAAGACGAGC
TATTACAAGACGAAGAAGCACCTACGCAGCAGTCCAACACGCTGTCCAAG
AAGCAGATGGAGGCACAGGAGCAAGCGCGGCGCGAGGCCAGGAAATTCCG
CAAAGACCGAGAGCGCGCCCTGGAAAGGACCGCCTCGAAACTGCAAGGGA
TCAAGAGGCGGGAACGCGAGTTGATGCTCGCCGAGGAGGAGCTGGAGTTG
CAGCGCGCCAAAATGAACAACACAGTGGGGGGCGTCAACAAGCACGGCGT
CAAGTTCAAGATCCGCGAGCGCAAGCGCTGA
>A03448  [mRNA]  locus=Contig1:395816:396568:-
ATGGCGCTGCTCGCACGCACAGCACGAAATGCTCTGTTTGAGTCGAGATC
GATAATACGCCCAACCGTCCTCCGTGCAGGAATAACGACCGTATCGCACA
ATCTCGACACATCAAATACCCCAGAGCCGCTCATTCAATCCGGCCACCGC
ATATCACAGGAAGCCAAGGAGCGCGCTCAAACACCACAGCCTTTGCCAGA
ACACACACCCAAGCCTGCAACCTCTAATGGTATCAAGGCATCACCACATG
CCCGCTCAGACATTGTCTCCCAGACCCTTACACCCTCCATCCGAAACCTT
CTTCCGCTCCTGCAAACGCAACCAGAACACTACATAACCGCCCATATACA
TGGAAGGCCGTATCTTCTTACTCGTGGCGACACACTCCGTCTCCCCTTCC
AAATGCCACACGTGCGGCCCGGCGATATCCTACGTCTCAACCGCGCTACA
CACATTGGATCGCGAGACTACACATTGAAGGCCCCGGAACCGGTCAAGGG
AAACTCGGACCATGGGAAAAAGGTGTTTTACTTGGATGAGCGGTTATTCA
CCTGCAGAGCGCGGGTCGTGGGTGTGGAGAGCGAGCCATTGCGGGTTGAG
GAGAAGACCAAAAGGCGGCGGAGGCACGTCAAACACGTCAAGAGCAAGCA
TCACTACACAGTGCTGAAGATTAGTGATTTGGAAGTCAAGAGTCTGGAGG
AGTATGAGGCCGCGTTAGCGCACGAGAGTAGTGAGAAGAAGAGTGTACAA
TAG
>A03449  [mRNA]  locus=Contig1:4472093:4473042:+
ATGATCTCCCAAGTCGCTCTCTTATTATCGCTCGTCGCCAACATGGCGGC
TGCGCACACTCTGGATATCCCTACCCGATCTGGCGACATCATCGCACTGC
CCAAGCCTAGCGTCATCACTGGATACGAGGATTTTGGCAACAAGGAGTTC
GACCGTGGCCACCCATGCAACTCGGATGACGATACTGGCAGCGAGAATGC
TGTTTTCATCCTCCAAGATGGCGCGTCCATCTCCAATGTCATTATTGGTG
CTGACTCGCTTGAAGGCGTTCACTGCTTGGGCTCTTGCAACCTGACCAAC
GTCTGGTTCCGTGATGTCTGCGAAGATGCAATCTCCATCCTTGGCCCTGG
TGATTCTCTCATTGTCGGCGGGGGAGCACAAAACGCTATTGACAAAGTTG
TCCAGCACAATGGTCCTGGAAGTGTTACCATCCGCAACTACACCGTCGTC
AATGCCGGTAAGCTCTACCGCTCGTGCGGTGACTGCACCAACAACAGCAA
GAAGTCTCCCCGTAAAGTCATTGTCGAGAATGTCAGGGCCTTTGGCCTGA
CCTCTGACTTGATTGGCATCAACTCCAACTTCGGTGATACTGCAACGATC
AGCGGCTCTTGCGGAAGCACCAAAATGGTCTGTGGAGAGTACAAGGGCGT
CGACAAGGGTAACGGCAAAAGCGAGAGGATCTCCACCCAGGACCAATGCA
ACGGTGAGCAGGGCAAACTCCAGAAGCTCCCAGAGTGCGGAGCGTCGGGA
AATCAGCCTGGCACTTCTGTGCAACCCACCAGTACCCAGGCTGCCGCTAC
CACTCTCGTCACCAAGGCCTATGCTGAGCCAACTCCTGTTAAGTCAGCTC
CTGCCGAGCCAACTCGTGTAGAGTCAACTCCTACCGAGTATGATATGTAA
>A03450  [mRNA]  locus=Contig1:4473991:4475604:+
ATGCGTCTCGGCACGCTGTTGTGCCAGCTCGTGTTAGCTTCTGCAACTAC
TTCCGCAAAATGGATCGTCCCAGGAGCGCGATGGAGAGCGACCGACGGCT
CACTTGTGAATGCGCATGCCGGAGGAGTAACTAGAGACGCTGGAACTGGA
AAGTTCTTTTGGTTTGGAGAGTACAAGGTCCAAGGACAAGAAGAGGGTGG
TGGTGTGAGCGTCTACAGCTCCAGTGATCTTGTAACATGGGAACCTCATG
GCCTTGCTCTGGAACCAATTGAGGGTCATCCGCACATCTCAAACGAAGAC
ATTATCCAAAGACCCAAGGTTGTTTACAGCGAGGCGACTCGCCAGTACCA
CATGTGGTGGCATGCCGATAATAGGACATATGGAGAGCTTCTTCAAGGCC
TCGCTGTTTCCGACAACATTACTGGGCCCTATACCTATGTCGATGCCACG
GCGCCTCTTGGAAACTGGTCGCAGGATTTTGGAATGTTTGTAGACCAAAA
AGACGGGCGTGCATACGCGCAGTACTCCAACGGCGACCGCCGAGAAGGGC
GGGATGTTTACCTCACGTCTTTCAATGAGAACATAACTGCGTTGGACGAG
GTTGTTCACCGCTTTGACAAGTACGATCTGGAAGCCCCCAACATCGTTCA
GACAGACAAGAGCTACTTTGCCCTCATGTCTCACAAGACGGGATATCGGC
CAAATAATGTGGTGGCATTCCGTGCTGACTCACTTTCTGGTCCTTGGTCG
CAACCCTTCATCATCGCACCCTTGAACACGCGCACTTTCAACTCGCAATC
GGGTTTCAACCTTCGAATCAACGGTACCAAGAAGACAACCTATATTTACA
TGGGAGATCAATGGGATTCCAATTCATTGTGGGAATCGAGGTACATTTGG
CTTCCGATGGAGATTAACGAAGAGGAAAAGTCTCTCGAGCTTGTATGGCA
TGATGTCTATGATCTCAATGTAGAGACTGGTGAAATCACGCCGATTGAAG
GTACTACTTACTACAACATGGAGGCGACAACGACTGGAAAGGCCTATCAC
CAAGAAGCCACCTTTGCGAGCGACAAGACGATTGTGACGGGCATCTACGG
CAATGATAGCAAAGCTACCTTTCACAACGTTGAAGGTAGCGGCAAGCCTC
AATGGGTCTCTTTCTACTATCAAAATACTGACGACATGGGCTTCGGTGAC
CAGCCGGGTGGCACACCCGATCGCATCAATGGAACATGGCAGCTTCGTCG
CATCTCGAGCGTCATTGTCAATAACAAGACGGAGGAGCTCCAGACACTGT
ACCAGCGAGATACTCACAAGGGCATCATTTTGAGTTCCCCGCTCATGTTA
AACTTGGACAAGGGGAGTCACAACACTATTACTATTGGCGGTCTATACAA
CGGACATGATTACAAAGGTGCGGATATTGATCGTATTGTTGTCTATCCGC
CTGAAGAGTAA
>A03451  [mRNA]  locus=Contig1:4483374:4484015:+
ATGTTTTGTTTCAAGTTCAAGAGCACGAGCGGTGGCTTCCGCAGTCCAAA
GCTCTCATGGACCATGACGTGCATCGAGCCAGCCAAAGATGGCGACACAA
AGGCGAGCAAGCAAAAGGCCAGCACATGGACATACGACCTCAGGATAGAT
GGCAGGACCAATCTGCGCAAGTCTGAAAGCTTATTGCGAGGTGGCCCCAA
CCCGCAAAGCATCATGACGACGTATGTGCATGCGCTCAACTACGACTCGT
TACGATTCATTGGGCCTGATGAAAAGGCGTACATGTGGGTGTCGAGCACA
AAGGTGTCTTCGGTCGATGGGGTGCGATACGACACGCTCAGACACGCGCT
GTTCGTAGCGACAAGAGGCAATGCCAATCCACTGTACGGTCAGATTGTGG
CCGATCACTGTTTCTGGGATGGCGGTGTTGATGGGAGCGGAGCAAGCCTG
CCGGATGAAGCGCTGTACCTGCGATGTTCGGTTGTCGACACGGAGCTTGT
TGTGGCGACGCTGCAGGTGATGAAGGATTGGGAGAAGCACAAGCTGAGGG
AAGAGAAGAGGACCAAGCCAAAGGCCTTTTGTGCAACCGAGGAAGAAGCG
CGAAAGCATGCGCTGGGCGCAGCGAGTTACTGGAAAGCCTGA
>A03452  [mRNA]  locus=Contig1:4484697:4485893:+
ATGAGTGCCAGCCTCACGGGCGCTGGGCTGCCCCCTTCGACCACGCTGCC
CTCCCTTCGCTCCCCACAGTCCGCATCCGAAGCCCGGCTCACGTCGGCCC
TCAGCAATCTCCGCGCGCTCTACTGCCCCGTGCGCCTGCCCACGCTCATT
TCCTCCCCGACATCCAGACGAGACCACAGATCCATCACATCGCCACCACG
CCCAGTCGACTCTGGATACGCCTCGCATGACGACGACGACGACGCCGCCG
CCGCCGCCGCCGACGCCGCCACTCTGCAAGACGTGACCGCAGCTCTGCGC
GCCGACCCCTTCGAGCGCTCTTTTGCCATCCAATGGCTGAACTCGCTCAT
CGCCCGTTCCGACGACTTGCACATGCATCATGACGCCCGCGAACGCCTTG
TTGATGACGCTGCCGTGATTCTTTCAAGCCTGTTCGAGTCCACCACCAGC
CACGACGAAGAGGCCCTTACTCGTAACTTTGCCTTTGCCATGCCTTCCGG
AGAAGCAATCAAAGTCACGCTCAACGATGCACCGCTTTCAACTACAGACC
ATACTGCCGTCGGTCTCCAATCCTGGGGTGCGAGCATCGTGCTGAGCAGC
CTCATGTGCGCTGACCCCACGCGCTTTGCACTCGATTCACCAAGCCTTGC
ACCGCATCCACACATAACCGAACTTGGCGCTGGAACCGGTCTCGTCAGTT
TGGTGCTGGCCAAACTACTCCCCGCCATGCATGTTGCCACGGCCACCATT
TTGGCAACCGACTACCATCCTGCCGTTCTGCAAAACTGCACAGCCAACAT
CAATACCAACTTTCCTCCAACCTGCCATGATGCACCGCCTGTCAAGACTG
CCATTCTAGACTGGGCCCAACCCCCTCCACACCTCAAGGCAACGTCGCAT
CTCCTCATTGCCTCTGACGTCGTATACGCCCCCGAACATGCAGCTTGGCT
GAGGGACTGTGCAGCCCACTTGTTAACCACGACCGGCACCTTCTGGCTCA
TGGTCACAGTGCGCAAGACTGGCAAGTTTGAGGCAATTCCAGACACCGTA
GAGTCCGCTTTTGCACCCAAACTCTGTCCTAGGAACGACAGCGGCATGAC
ATTCCAAATACTCGAAAAAGACTTTGTCGACAAGAGAAGGGGTATTGGCA
GGGGTGACGAGACCGGATACAATCTTTACCGCATTGGTTGGTCATAG
>A03453  [mRNA]  locus=Contig1:4490085:4492304:-
ATGGAGCCAACGCTGGCGGCGTTCGACCCAGATCGGGAGACAGTGCTCGA
GTGCGATTCGAGCGGCTACGCGGTAGGCGGAGTGCTATCGCAGTACGGTG
ATGATGGAGTCTTACGACCCTGCGCGTTCTTCTCGCGGAAGAATAGCGCG
CACGAGTGCAACTACAAGATCCACGACAAGAAGTTACTCGCGGTAGTACG
ATGCCTTGAGGAATGGGACTCCAAACTGCGTTCAGTCGAGAAGTTCAAGG
TGATCACAGATCACAAGAATCTAGAGTACTTCATGAAACCCCACAACGAC
GAGTTGCGAACGGCAATCATCAGCAGTGCCCACGACTCACTAGTCACTGG
TCACCCAGGGCGCGAGCTAACGTACAAGATTCTCGCAAGGGACTACTTTT
GGCCAGGCATGACTAATTCGATCCGAAGATACGTTAGAAACTGTGACACC
TGCGGACGGAGCAAGTCCTGGAGAGAGGGCACGCAAGGCCTTCTAAAACC
ACTGCCGATACCCACTCGGATCTGGAAGGAGATCTCCATAGATTTCGTCG
AAGGACTACCAGAGAGCGAAGGCATGACTAGCCTGATGGTGGTCACTGAC
CGGCTCAGCAAGGGTGCGATTTTCGTACCGCTCCCGGATACGAAGACGGA
AACCGTCGTCCAAAAGTTCATCGAGCGCGTGGTTGCATATCACTGGCTAC
CAGACGCTATTACCTCCGACAGAGGCAGCCAGTTCGTGAGTACACTATGG
GCTAAACTATGCGAGCTTCTGAAGATCAAGCGGAGACTATCAACTGCCTA
CCACCCGCAGACAGACGGCGCAACGGAGAGGATGAACAGCGTCTGGGAAA
CCTATATCCGATCGTTTACAAACTGGGCTCAGGACGACTGGGCACGGCTC
TGCCCGATGGCCCAGATTGCGATTAATGGCAGGAATGCAACGTCGACTGG
AATGTCACCCTTCTTCTTACAGCATGGACATGAGGTAGAGCCGCTGCAGC
TAGAGCTTGGCAACGAAAGACAACAACGGAAACCAGCCGAACAGCTTTCG
GACGAACAGAAAGCAGCAGAGATCGCGGTTAAGCTACAACAAGCCGTAGA
ACTAGCCCAGGCAGGCATGGCGGTTGCTCAACAAGAACAGGAGAGACAGG
CGAACAAGACTCGGAGAGAGGCACAGAGCTACCGAGTAGGCGACAAGGTA
TGGCTGAAGCTCGATCAGCAGTACGGCACAGGGCGAAGCTCAAAGAAGCT
CGACTGGAAGAACGCTAAGTATACAGTGGTGAAGGTAATCGATAGCCACT
CAGTCGAATTAGATACGCCTCCAGGACCACACCCTGTTTTTCATGTTGAT
CGGTTGAAACTCGCTAGCAACGATCCCCTCCCAAACCAGGTTCAGGACGA
CTATCAGCCACAGCCACTACAGGTAGACGGAGAAGATGAATGGGAGGTAG
AGGACATTATGGCAGAAGAGGTACGCCGCCGTGGGAGAGGGCGTAAGCTA
TACTACGAGGTGAAATGGAAAGGGTTCCACCGAACGACGCTCGAACCAGC
TGAGCTGCTAGAGGACGCTGAGGCAGTAGATCGTTGGGAAGCATTCACGG
AGGCCAAACGAGACAGCGAGGGCCGCCTCCCAGAGGGGTTTCGGAGAGGC
GATGCGGTATCCCCTAAGGAGGGGGGTATTGTAACGGGCTGA
>A03454  [mRNA]  locus=Contig1:4493900:4495120:-
ATGGAGATTAACGTTCCAAACTTGAATGTGGAAGAGCTGGCGGCGTACGC
TGCTGCCAAGAACCAGGCAGGAGTATCAGATGAAGAGATCCTGCGCGAAA
TTACACAAATGCTTAGAGAGGACGGATGGAAGGAGGCAGCAATCAGGCCA
ACGATTGAAGCGGTCGCCAAACGATCGGCCGTCGTGGGAGGAAAGGGCTC
ACCAAGGCAAGGAGGCTCGCCGAAGGCCAACCAGGATGCCATGGCCCAGA
TGATGGAGCTGATGAATCGGTTAACAGCCCAGAACCAGGTGCTAACGGAA
CGGCTCGTGGCACTCGAGCGTGACCAAGCTGAGGGGCGTTCAGAGTCGTC
CCATAGAGCCTTCACGCCTCCCCTAGCAGCAGCCGCAATCGCCGAGCCAG
CTGCGCGCAGGAACAAGTTCCCGCACCCAGAACCATTTGATGGAGATCGA
ACGAAGTACGTAGCGTTTAAATACAAGACTCAAGCTAAGCTCCGGCACGA
GTACGAAGGAACTTCGAGCCTCGCTCAGATCGAGTACGTGGCAATACAGA
ACCAGAGTAAACGCCACATTGAAGACCTCTGGAGCTTTATGGACCAGCAG
TTTAACGACCCACACCAGAAGTCCAAAGCACTCGATCGCCTTTTAACTCT
CAAACAAGGCAAGCTCTTAGTAAGAGACTATCACATGGAGTTTAACCGTC
TTGAGATTCAGTCAGGCGAGCAGTTTGGCGAAGCAGCTAAGAAGAGTATG
TTCTTAAAGGGCCTTCACACTAAGCTACAGGAGGCTCTTGCTACGATTGA
TGAGAATCTATCGTACGAGCAGCTAGTTAATAAGGCAGTAAGAACGTCCG
ACAACCTCTACCGGGTAGGTCTCGTTAAACTGCGCGCAACGAGCTCCTGG
GTGGTAGATCGCCCTACTACGACAACCGCTCAACACGAAGCTAGTCCGGA
CGTTATGGACTGGGAGCCTTCGAAGGTTAATCAGGCGCGAGAGGCTAGAG
GCAAGCCACGACGACCTCCGCCCGACTGCTATCGCTGCGGAGAGCTAGGT
CATATCGCGAAATACTGTCGAAACGCCACCCAGGTTAAGAAGGCAAGGCC
CGCGCCAAGCAACGTTGGACATAAGCCGCAGGAGGAAGTCGATCAGGTGC
CGAGTAGCGAGTCGGAAAAAGAGTAG
>A03455  [mRNA]  locus=Contig1:4496818:4497843:+
ATGAGCGACATTGTTATGAACACACCGGAGTCTTCCCAGACTGGAGGCAT
GATCAAGAATTCCAACAAACCAGACCTTTACCACGGCGAACGCCACAAAC
TGGAAACATGGATCCTCCAGGTCGATCGTTACTTTCACCTCGCGGGAGAT
AGCATTGAAGACGACGACAAGGTCGTCTGGGCTACTACTTTCTTCCGAGG
AGACGCTGAAAAATGGGTCACCCCTATCATCAAACAATACATGGATACGA
GCATCACCGACGGAGACAACACACGACTGGTGCACGATTGGGACCTATTC
AAGAAAAAATTACGACAAAACTTCTCACCCTTTAAGGAATCGGTTATCGC
AGAACAAAAGATTCAGTCACTTAAGCAAACAAGATCTGCCGCCGAATACA
CCACGATGTTCCAACAATACTCGACAATCATCGGATGGGACAACAATGCA
TTAATGCGCATGTACCGGCAAGGCCTGAAGCCAATGGTACGCAGGGAACT
TATGAGAAGTGGAGCCAACATCGACACTCTGGAAGAACTCACAAAAGAAG
CCGTTCGACTTGACAACGAACTGTACGAACTGGCACTTGAAGAACGACTC
TTCAACGGACAATCCTATAAGGAGGATAGGAACGATCGATCACGACAACA
ACAACCTCGACGTTCAACCCCTAACATAGGACGGCAGCGAAGCCATACAC
CCCGAACTCCAGGATCTTACCATGGATACGGTGCGCAACCTATGCACCTC
GACAACATCATAAAAGGAAATAGGTTCGGAAGGGCTAAGCCTAAGGAAGG
ACCCAAGGGTCAGCACAGCAAGAGTATCACTTGCTATGCCTGTGGCAAGG
AAGGTCACATGGCACGGGACTGTCGAAACAAGAACAAAGTCACCCGACAG
TTGAACGTTATCCACAAGGACTCTGGCCTAGACGACGGCGAGTCATGGAA
CGTTATCACCCAAGCCCAAGTCAAGTACAATCCACACGACGAAGGTACTC
AATCGAAGACAGACCCGATGGGCTGA
>A03456  [mRNA]  locus=Contig1:4504945:4507751:+
ATGATCAGAAGCCTGGACTACTACCTCACTGACAACCGAACGGCTAAATC
GATCATCAAAACCCTCACCAATTTCCTCACCTTTCTCCAAAATCAATACA
ATATCACGCCCAAGGTCGTCGAAACTGACAATGAGATCGCGACCGTCAAG
CCCGAAGTGATGCGCTGGCTCCAAGCCAGGGGTATCGCTGTCGAGCCTTC
AGCGCCAGATACTCAAGCACAAAACGGAGGCGCTGAACGCTCAGGGGGTG
TGAATAAGGAGAAGGCGCGCGCAATGCGGTTAGACGCCAATCTACCATGG
GAACTCTGGCCAGAGGTCACGCGAGCTGCAGTATACCTATACAATCGAAC
GCCGAACTACGTCAATCAGTGGAAGACGCCCTACGAAGTCTTCTTCACCC
ATGTATCCCAGACCAATGGGATAGCAACACCAAAGAAGCCTAGACTGGCC
CACTTGAAAGCATATGGGTGCAAGGCGTTCGCAATGACTGATGATACTCA
CCGCGGCAAATCAAGACTGCAGAGGCTGGATCCCAAAGCGTGGATCGGCT
ACCTAGTCGGATACCAAGCGTCAACAATCTATCGAATCTGGATCCCATCA
CTAGCCAAAGTCATTAGCACTAGAGACGTGATCTTTGACGAAAATACAAT
ATTTGATGGCAAGGTTGAAGACCTGATGGACAGTCTCATGCACAGTACTC
TATCAGAGATTGCAGCATACGTCAGGACTATTGAGCTCCCACCGCCGATC
CCAGACACAGGGACAGAGTCTTTTCATGAAGACGACACCATCAATACAAC
AGAAGAGATCGACGATATAGAAGATCCACCAGGCTACTACATGGGAAGAA
AGATCCAGGAGCACTATCCAACGCCGCCAGCAACTCCACCACCAGTAGCA
CTACTGGCTCAGCTCATGAGTGGAACAGCAGCAACTGCTCCAGAAATCCA
ATCGTCCAAAACAGTCCCATGGGCCGCAGCTTTTATGGCTGGAACCGAAG
CCGGAAACTTTGGAGATCACAATGGCAGCGCTATCGACAAGGCGCAGCTG
CGACGGCTACTCGCCAAGGGAGTCAAAATCCATCAATCCCAGCTCCCTGA
TCCGCCGACAGCTAGATCAAACCTGGACGAGCACCCAATGGGCGAGCTAT
TCAAACAAGCCCAACGCGCTCATCTAGACAGCCATCAGATCACCAACTCG
TGGGTAGAAGTACCCTACAAAGCAGTTAAGGCAAGTGGACATCAGATCCT
AGACTTTAGGGGCGATCAGCAGCGGAATATTACCTCTCAAGACACCTACG
CGGCTACCCTAGCTGGACGATCATTTCGTCTATTCATGGCAATCGCTGCC
AAATACGACCTTGAAGTCAAGCAGTTCGACGTCACTAACGCCTTTGTCCA
CGCCCGACTCGACAGAGAAGTCTACATGCGTATGCCCCATGGATATCAGA
AGCCAGGCACCATACTCAAGCTCCAGAAGGCACTCTATGGGCTGCGGATA
TCGCCGGCGTTGTGGCAACGAGACTTCACAGCCACGCTCACCAAGATCGG
GTTCCAGACTGTACCCCATGAGCAATGCTGTATGATCAAGGACATCCGGC
ATGATACCCCAATGGGCAGTGCCGAGCTGCAGCCCAGAGATGGGCTAGCT
ACTCCACCAGAAATCCATAAGTATCAGCGCAAGATTGGATCCCTACTCTA
CGCAGCAGTCAATACTCGGCCGGATATCGCCTTTGCGACGTCCCGCCTAG
CCAGATTTCTCTCCAATCCCAGCCAGGAACACCAGCGAGCTGCGGATCGA
GTACTACTCTATCTCGAAGAGACTAAATACCTAGCGCTGCAGCTGAGATC
GGGCAATTCCATACAAGTGGCTAGTGACGCATCCTTTGCTGACAACACTC
TGGATCGCAAAAGCTCCCAAGGCTATACAATTAAGCTATTTGGCGGTCTG
ATCGCCTGGCGAGCCAGCAAGCAAGATACTGTCACTACGTCCACCACAGA
AGCCGAGCTCCTGGCGCTATCTCAAGTAGCCAAGGAAGCCATTTTTACGT
CAAGACTGATCAAGGAACTCAGAATTGAGCTACCAGATCAGATCGAAATC
CAATGCGACAATCAGCAAACTATCCGGCTAGTCACGCAGGAGATATCAAG
ACTCCAGACCAAGCTCCGGCACGTGGATATCCACCACCACTGGCTAAGAC
AAGAAGTCGCCAGTGGACGGATCAAAGTCACCTACACCCAGTCATCAGAA
ATGACCGCGGACGGACTCACCAAGGCTCTCCCAGTAAACCAGTGGCAGCG
ATTTCTGACTCAACTAGGACTGACAGAGAGCTGGACTCAAGAAGCAACCC
GAAAGGTGGCTCTGCTCGAGATCCAGAATCAAATTGAGCGTCTAGCGATC
TAA
>A03457  [mRNA]  locus=Contig1:4512409:4515215:+
ATGATCAGAAGCCTGGTCGTCGAAACTGACAATGAGATCGCGACCGTCAA
GCCCGAAGTGATGCGCTGGCTCCAAGCCAGGGGTATCGCTGTCGAGCCTT
CAGCGCCAGATACTCAAGCACAAAACGGAGGCGCTGAACGCTCAGGGGGT
GTGAATAAGGAGAAGGCGCGCGCAATGCGGTTAGACGCCAATCTACCATG
GGAACTCTGGCCAGAGGTCACGCGAGCTGCAGTATACCTATACAATCGAA
CGCCGAACTACGTCAATCAGTGGAAGACGCCCTACGAAGTCTTCTTCACC
CATGTATCCCAGACCAATGGGATAGCAACACCAAAGAAGCCTAGACTGGC
CCACTTGAAAGCATATGGGTGCAAGGCGTTCGCAATGACTGATGATACTC
ACCGCGGCAAATCAAGACTGCAGAGGCTGGATCCCAAAGCGTGGATCGGC
TACCTAGTCGGATACCAAGCGTCAACAATCTATCGAATCTGGATCCCATC
ACTAGCCAAAGTCATTAGCACTAGAGACGTGATCTTTGACGAAAATACAA
TATTTGATGGCAAGGTTGAAGACCTGATGGACAGTCTCATGCACAGTACT
CTATCAGAGATTGCAGCATACGTCAGGACTATTGAGCTCCCACCGCCGAT
CCCAGACACAGGGACAGAGTCTTTTCATGAAGACGACACCATCAATACAA
CAGAAGAGATCGACGATATAGAAGATCCACCAGGCTACTACATGGGAAGA
AAGATCCAGGAGCACTATCCAACGCCGCCAGCAACTCCACCACCAGTAGC
ACTACTGGCTCAGCTCATGAGTGGAACAGCAGCAACTGCTCCAGAAATCC
AATCGTCCAAAACAGTCCCATGGGCCGCAGCTTTTATGGCTGGAACCGAA
GCCGGAAACTTTGGAGATCACAATGGCAGCGCTATCGACAAGGCGCAGCT
GCGACGGCTACTCGCCAAGGGAGTCAAAATCCATCAATCCCAGCTCCCTG
ATCCGCCGACAGCTAGATCAAACCTGGACGAGCACCCAATGGGCGAGCTA
TTCAAACAAGCCCAACGCGCTCATCTAGACAGCCATCAGATCACCAACTC
GTGGGTAGAAGTACCCTACAAAGCAGTTAAGGCAAGTGGACATCAGATCC
TAGACTTTAGGGGCGATCAGCAGCGGAATATTACCTCTCAAGACACCTAC
GCGGCTACCCTAGCTGGACGATCATTTCGTCTATTCATGGCAATCGCTGC
CAAATACGACCTTGAAGTCAAGCAGTTCGACGTCACTAACGCCTTTGTCC
ACGCCCGACTCGACAGAGAAGTCTACATGCTCCGGCATGATACCCCAATG
GGCAGTGCCGAGCTGCAGCCCAGAGATGGGCTAGCTACTCCACCAGAAAT
CCATAAGTATCAGCGCAAGATTGGATCCCTACTCTACGCAGCAGTCAATA
CTCGGCCGGATATCGCCTTTGCGACGTCCCGCCTAGCCAGATTTCTCTCC
AATCCCAGCCAGGAACACCAGCGAGCTGCGGATCGAGTACTACTCTATCT
CGAAGAGACTAAATACCTAGCGCTGCAGCTGAGATCGGGCAATTCCATAC
AAGTGGCTAGTGACGCATCCTTTGCTGACAACACTCTGGATCGCAAAAGC
TCCCAAGGCTATACAATTAAGCTATTTGGCGGTCTGATCGCCTGGCGAGC
CAGCAAGCAAGATACTGTCACTACGTCCACCACAGAAGCCGAGCTCCTGG
CGCTATCTCAAGTAGCCAAGGAAGCCATTTTTACGTCAAGACTGATCAAG
GAACTCAGAATTGAGCTACCAGATCAGATCGAAATCCAATGCGACAATCA
GCAAACTATCCGGCTAGTCACGCAGGAGATATCAAGACTCCAGACCAAGC
TCCGGCACGTGGATATCCACCACCACTGGCTAAGACAAGAAGTCGCCAGT
GGACGGATCAAAGTCACCTACACCCAGTCATCAGAAATGACCGCGGACGG
ACTCACCAAGGCTCTCCCAGTAAACCAGTGGCAGCGATTTCTGACTCAAC
TAGGACTGACAGAGAGCTGGACTCAAGAAGCAACCCGAAAGGTGGCTCTG
CTCGAGATCCAGAATCAAATTGAGCGTCTAGCGATCTAA
>A03458  [mRNA]  locus=Contig1:4519742:4520050:+
ATGCCACCAGAAAGCGATACTATCGAAGCCCAAGTGCTAGAACAGAGGCA
AGAGAGCCTAGGCCCAGAGGCTCAGATCGACAGGGAAATGGACAGAGAGG
ACCCCTACCCAGCCACTCCTACCCAGCAACCAGCCAGCCAAGAGAGCATC
TTTGAAATCCCAATCCTACCACCAAAAAAGCGCCAAGCCAACTTCTCGCC
AGAGGCTGCCTATAGAGGCAGAAACCCCTTCCAGAACTCCTCTACCCCAA
AACCAACTGCCAAGAACTCGGAGCAGGCCATCTACTGGGCGAGAGACCTG
ATTCTCTAA
>A03459  [mRNA]  locus=Contig1:396789:398015:+
ATGCCTCAGAACGAGTACATTGAGCGCTTTACGAAGCAGCACGGAAAGCG
CTTCGATCACGATGAGCGGAAACGCAAGCGGGAGGCTCGTGAGGGCCACA
ATGCGTCCAAGAAGGCCCAGAACCTCCGTGGACTGAGGGCAAAGCAGTAT
GCCGAGAAGCGCAGGAAGGAGAAGATTCAGATGAAGCAGAAGATCCGCGC
ACACGAGGAGCGCAACGTCAAGTCGAACGAGGCTCCCGAGCCTGCTACCG
AAGCGCTGCCTTCCTACCTGTTGGACCGATCCAGCGAGAAGAATGCCAAG
GCCTTGTCTTCAGCCATTAAGCAGAAGCGAAATGAAAAGGCTGCCAGGTT
CTCTGTACCGCTTCCCAAGGTCAAGGGTATTTCCGAAGAGGAGATGTTCA
GCGTCGTCAAGACGGGTAAGAAGACGAAGAAGAAGTCGTGGAAGAGGATG
ATCACCAAGCCAACCTTTGTCGGTCCTGGCTTTACTCGTCGACCTGTCAA
ATACGAGCGCTTCATCAGGCCCATGGGATTGCGCTACAAGAAGGCCAATG
TCACGCACCCTGAACTCAACGTAACAGTTCAGCTGCCGATCATCTCGGTC
AAGAAGAACCCCCAACAACCACTGTACACTCAATTGGGTGTTCTGACAAA
GGGTACCATTATCGAAGTCAACGTTTCCGAACTTGGTCTCGTTACAGCCG
GAGGAAAGGTTGTCTGGGGTCGCTATGCTCAAGTCACAAACAACCCTGAA
AACGATGGATGCCTCAACGCCGTTTTGCTCGTCTAA
>A03460  [mRNA]  locus=Contig1:4525900:4530033:-
ATGGGCATGTTCCGCAACTGGATCCAAGACCAGGCAGCCCGGCTGATTGA
AGACAACTCTAAACTTGAACCTGAAGTTCAGAAGATCATATCTTTGGAGC
CAAGTGCTCGGCTCTCACTTCTGGTAGAATTGCGACAGGAGATCATGAAA
TCAGGTGCTGCTAGTGCAGCAGTTCTGATTGGCCGTATCATTGACCGTTG
TGAAGATCTATTGCGAGGCTTCATTGACGGCATTGAGGTGCTACAAGCAG
ATAATGGTCTAACGGATTATTACAACTACGTCGAGTCACGCACTGATTCT
GTGGATTTCTTCATCGCTGCTGGCCACACACGACCGACGCTTCGCGTCCT
TGAGATTGGCGCCGGTACAGGGGGTAGCACTAAGGTTATTCTTGAGGGTT
TGATGAGTGATAACGGTTTCGATCGACTCTACTCTACCTATGCTTATACC
GATATTTCTGCTGGGTTTTTCGTCAATGCCCGTGAACGGTTCAAGGCGTA
TCCCGCTCTGGATTTCCGGGTTCTCGACATCACCAAGGATCCCGTCGAGC
AAGGATTCGAGGCGGCATCGTTCGATTTGATCATCGCCGGCAATGTTCTT
CATGCCACTCCATCGCTGAGTGAGACACTGGCAAATGTGCGCAAACTGCT
CGCTCCCGAGGGCTACCTTTTCCTCCAGGAATTATCCCCAAAGATGCAGA
TGGTTAACCTGAAGCCGTTCCTCGAGTCCATATCGGAAGCCAATCTAACA
GCCTGGCAAGCAATCATCTCAAGTCTAGGCAGTACACCGATGCTCTGGAT
AATGCCACCAGCGCAAAGGAATGTTGGTCGCGATGAAAACCCTAATTTTG
GGCTATCATTGGGACTCCTGCGCACATTGCGCAATGAGCGTTCCGTCGCC
ATTACCACGCTGGAAATGGACCATATGGACAGTGCAGACTTTGCCGCTGC
TAGTAAGCTTATGGGAAAACTTGCACACGAAAAGGGTCAAAGCAGTAGAT
GTTCGAAGGAAACTTCAGGCATAGATGCGGATCGAGAGTTTTTCTTCACC
AAAGGAGCTCTCGAAGTGGGCAGGTACCATCCCATCACTCTATCTCGGGA
GTTGGCACTCAAATCACAAGAGTCTGGAGCTGCAACCCTTCAAATAGGGC
GCCCGGGACTACTGCAGTCACTCAAGTGGGTCGACCTTCCAACACAGAAA
CCAGCACACAATGAGATCGTCGTCGAGCCTCGGTGTGTGGGCTTGAACTT
CAGGGATGTGCTCCTCTGCATGGGCATTGTAGAGGCAAACGATGTCAGCA
TCGGCCTGGAAGGATCCGGCATAGTCACGAAGGTCGGAAGCGGTGTCACT
GGGCTTCAGCCAGGAGACCGTGTCTTCTATCTTGCAGACAAATGCTTCTC
AACTGAACTAACTGTATTGGCCGAGCGATGTGCCAAGATTCCTTCTTCGC
TACCATTCGAGCAGGCTGCGACGATGCCATGCGTCTATGCTACTGTGATC
CACTCTTTGCTTGATATGGGTGGACTCAAGTCCGGCATGTCGATTTTGAT
TCATTCTGCTTGTGGTGGCATTGGCATCGCTGCTCTGAACATATGTCAGA
ATATCCCAGACCTAGAGGTATACGTCACGGTAGGAAGCGATGTGAAAACT
AAGTACTTGATGCAAAATTTCGGCCTTAAACGGGAACAAATTTTCAATTC
CCGAGACACATCGTTTCTGCATGACGTGCGAGTTGCTACAAAGGGCCGCG
GAGTTGATCTTGTGCTTAACAGTCTCTCTGGTGAGCTACTCCATGCTTCA
TGGCAATGCGTTGCCCCCTATGGAAAGATGCTTGAGATTGGCAAAAGAGA
CTTCATTGGGAAGGCGCGCCTAGAAATGGATCTCTTTGAGGCAAATAGGA
GTTTCGTCGGCATTGATCTGGCTCGATTTGATGCGACAAGATGCCAAGGG
TTGCTACAGCGAACAGTAGAAATGCTCACAACGGGGTCAATCAGACCTAT
AGAGCCCATTAAGGTCTTCGATGCGACCGAAATCGAGGCTAGTTTTCGAT
ATATGCAGAAAGGTACACACCTTGGCAAGGTTGTGGTGTCAATTCCAGAG
AAGGGTATAGGTCTACCGAAGACACCACAGACACCGCACGTTGAGCTCAA
TCCATCGGCTACCTACATGCTTGCTGTGCAAGGAGATGTAACAGACATAG
CCGATGTTGAACGCGCAATGGCGTCTGCGCTTCCAGGAAAGCCCATTCGG
GGTATTCTGCAAATGTCCATGGTACTTCGCGATAAAGCCTTTGCGGATAT
GGATCTGGGGGATTGGCAAACAACGGTTAAGGCCAAAGTAGAGGGCACGT
GGAATCTTCACCGCGCTTCACCACAAGACCTCGATTTCTTCTTCGCCACT
GGATCTATCAGCGGCTCATTCGGTATGCCTGGCCAAGCAAATTATGCTGC
CGGTAACACATACCTTACTGCATTCACTCAGCATCGTCAAGCGCTCGGTC
TGCCCGCTTCAGTACTTCATGTTGGTCTGATGGAGGACATCGGTTATCTC
GCTCAAAATCCGACAAGGGCTGAAGCGCTCAGGGCTGCTGGTGGGTTCTT
TCTGCGTACCCGCCAATTGCTGGAAGGAATCAACTGGGCTCTGACTCCGA
GTGCGGGCAAGCCAGATCACCTGAATCATCAGCTCACCATTGGCTTGCGA
TGCGAGAAGCCATTGCTGGATCCCGCTAACCGTGTTATCTGGAAAAAGGA
CTCCCGCATGGGCCTATATCACAATCACAACGCGTCAAGTAGCGCGAGCG
GTGGTGCAGAGGACAACGACACTGACGCCCTTCGTCACTTCATGAGCTCA
ATTGACGCTGAACCGGGTCTTCTTCACGAACAGGGTTCGCTAGAGTTTGT
GACACGCGTCATCGGCACCCGCGTTTATACCTTTATGCTCCACCCACTCG
AGGATATGGACTTGACTGCGTCCCTGACATCCTTGGGCGTGGACTCGTTG
GTCACCATAGAGCTACGTAATTGGATCAAGCGCAGTTTCGGCGGTCTAGA
GTTCAGTACCTTAGAGATGCTCGACGCTCGTACGATCGACGGCTTGGGTA
GACTCATAATAGACGCACTGAACGCACGATTTGGGGAGGCAAAGGTGAAC
CAAAAAGGCGATGCGTATCTAGATATGAAGGCCCCATGA
>A03461  [mRNA]  locus=Contig1:4543561:4544418:+
ATGTCCAACGGCAGCAACTGCAAGATCTATTATTATCAGCATTATTGTCC
CACCGGAGTAAAACGAGTCCTCGCCTCCGGGACCAGTGCATTTATCGGAG
AGGTAAATGATTCAACTGTCGTCAAATACCCTCTTGCTCCTGGCGAACAT
ACAGAACGTCTGGAGACAGAAAAGAAACTTCTTGAGGCCGTCGGACCACA
CCAGCGAATTATAGGGCTCAAGGGTTTCGAAGAGGAAAAACTTTATCTCG
AACGGGCCCCAAACGGAACCGTGGCCGAGCACATTCGTACTTCGGATCGA
CCCCCTTCGCTCAAACAGCGGTTGATTTGGTGCCGAGAGGCTACCGAAGC
GGTTGAGCAAATCCATGCTCAACGTGTTCTACACTGCGACATCCAGCCTA
CAAACCTCCTTCTCGACAAAGAGTTCCACATCAAGCTTTCCGACTTCCAG
GGTAAACTGCTATCGGAGAACGGCAAGGTGATTCTTGATGGCTGGAGCAG
TGAGCCTTCCAAATTCTACTGCCCACGAGATGATCCTGGTGTCGCGAATG
TCAAGACAGATCTCTTTGCGCTAGGGTGCACTATTTATTTCATTATGACA
GGAGATGCTGTGTTCAACGACATCAACGATAATGCAGAGGGGGCGTGTGA
GGAAGTGATGCAAAGATTCAAGAACAAGCAATTTCCTCAAGATGAACACC
TTTGCCGCGCAGTTACCCAGAAGTGCTGGTATAAACAGTACGAGACTGCT
ACGGAAGTACTAGAAGACCTCAAAGCTTTGGAAACATCCTGGGATTCGAT
TGGAGAAGAGGGCAGGCAACAGGATAGGGTAGCAGGAGAAGGCAATTTTT
GCCAATAA
>A03462  [mRNA]  locus=Contig1:4561057:4561737:+
ATGCCGCCTAAAGCGCAACCACCCCCTCGCGGTGTCTGGGCCAACGCAAA
CACCAACAGTTTGCAGTTTTGCACTGGTGGTGGCCCCAATGACACCCTCA
ACAATGTGGCCAACCAAATCTTCGACGCTGCCCACCAGGCTCTGACTCGT
ACGACGCCGGGCGCTGTGCTGCCAACTTTCAACATGCCAGGCGCTGTTGA
CTTGAACGAGTATCGTGTCTGGTTTGTCTTCGACCAGCGCGTCGCAGATG
AGCTACGCCGTGTTTATGCGGTCGCTCCCGAGGACATTCGCCGTGTGTTT
GACTACTTCTGTCGCCCTCGCGGCAACAGTCCGTACGATGCCGTCTTCGG
TCCGGGCCCTCGCGACTACTCGCCTGTGATCGCACGTACGACTATCACTG
CTCGGCAGATTCTCACCGGCCGTCCGTCCTACCTTAAGGCCTTTGTTGTG
CATAGCCGCGGCGCTCTTAACGCGGCTTTTTGTACGAACAATTGCGCTGC
TGTCCTGCGGGGCGAGAAGGAGTTTACCGCATTCGCTGGCTGCGTGTCCA
TCGCCGTGTCACTCAGCAGGTAG
>A03463  [mRNA]  locus=Contig1:4578057:4578566:+
ATGCTGAAGCAGGACTCAACAGAATACAACTTGAAGGCACTGGAGTACAC
ATTAACTGGCATTAGTGGCTTCACCCTGAGAGATGCCAACGACAGAGCAT
CTGTGGGCTATCTCAATCCCAATTGTGAAGCCATCATTGTTCCTGTGAAG
GGTCGGACGTGGGATGAGGTCAAACCAGGCATTGAAGTCGGAGAGCTGTG
GGTCGCTGGAGACAATGTCACGGAAGGCTACTTCAAGAAACCCGAACAAA
CACGAGATACCCTCGTGGAACGATATGGGCGACGATGGCTCCGCACCGGT
GATGTTGCCTACTTTGGCGAGGATGAAAAGATCTACATTATCGACCGGCT
GAAGGAGTTGATCAAGGTGAAGGGACTGCAGGTGTCGCCGAGCGAACTCG
AAGCGGCCATATCACTGCATCCAGGAGTCGCAGATATGGCGGTGATAGTG
GCTAAAATCTGA
>A03464  [mRNA]  locus=Contig1:4579518:4581107:-
ATGGTCAAAGAAATTCTGATGTTGGGACAGCAAACTGTCATTGTGCTGGC
TGATGGAGTTGTCATCCGCGAGCTAGTCGATGCCAGAGGATCAAACTATG
CCGAACGGCCAAATCTGTGGGTTCGTGGATTGTTTGATCACTCACGGATT
ATCATGAGAGGATACGATGCACTTTGGCGGCTGGAGCGCAAGCTGTATCA
TGCTGCCCTGAACATCAAGACCGCACAGAAGTACATACCTTATCAAGAAC
TTGAGACTCTCCGATGCTGTGTCGAGTTGCTCGAAGAACCTGCCGATTTC
GTCTCCAGTCTCGGTCGCATGACAGGGAGCATCGCAACCAGCATTACTTA
TGGCATGCGGCTTCCGAGTAAAAATGATCCTTCGACACAAGAACTTCTGG
AAAACTCTCACGGCTTCTTCTCCTGTGTTGTCAAGACACAGTGGATGGAC
TGGTTTCCTTCATTGCGCCCGCTTGTGGATTGGCTCCCGCCATCTCTGAA
CCCCGTGGCACATACTGCGCGCTCGGCGTATATGAAAGAACGAGCAGTGT
TCAAGAAGTACTACGAGATTGGGCTGCAGAGTATACACCCATGCTTTGCT
CTTGATATTGCAGAAGCAAAGCAGAATTGGGAAGGCACTCCTGATGGCGA
TGCCTTGACTGATCATACAGCGTCCTACGTGGCTGGCATATCTTTCGAAG
GAGCTGCCGACACGACAAGATATACGCTGCAAGGCTTTGTCAAAGCTATG
GCAATGTTTCCAGAGGCCCAACGAAAAGCGCAGGCAGAGATTGACAGAGT
CGTGGGTGAAGACTGCCTTCCTATGGCAACACATCTGAAGCAACTGCCTT
ACATCAACGCCACCGCCAAGGAGACGATCCGTTGGATGCCCACTGCTATC
AATGGCGCCATTCCTCACGCCGCGCGTGAAGAGGATAACTACAGGGGATT
CCGCATCCCTAGAGGCGCATCAATTGTGCTGGCGGTCTGGTCGGCAAACC
ACAATGAGCACGATTTCCCCAATCCGCGACACTTCAACCCAGATCGGCAA
GAGGCGACGACTTCTCTGTTCGAATCTGCTACCGCTAGTACCCCAGCTAA
GCGGGGACAATGGGGCTTCGGCTCCGGTCGTCGAATGTGTCCCGGAATAC
ACGTGGCATCCAATACGCTGCTCCTCGCCATCACTCGAATCCTCTGGGCA
TTTGACATTAAGCCCGGCAAGGATGAAAATGGCCAAGAAATCCCAATTGA
ACGGGATGCCATGATGGGAGGCCTCGCAGCGGCGCCGGCGCCTTTTGCAT
GCAACATCACTCCGCGTAGTACCGACAGAGCGGCAACTATAATACGTGAA
TGGGAGAAATGTTCGAATGAGCTTTTAACGGAGAAGGGAGCTTACAAACG
AGCTATGACTTCGTAA
>A03465  [mRNA]  locus=Contig1:4610257:4611114:+
ATGCGGTTGTACAAGCTTCAGCCAACTGTACTCCTTCTTGCGGCTCTTGG
GGCTAATGCCGTTCCCGTTCCCAACGAAGATGTAAAGAATACTGTATCTA
CCGCGGCTGATCCTGATCCCAACTTTGCCTACTACAACTTCAAGCGAGAG
GAGGTGAAGAAGTCAGCTGACGACACTGCGGACCCCGACCCCAACTTTGC
CTACTACAACTTCAAGCGAGAGGAGGTGAAGAAGTCAGCTGACGACACTG
CGGACCCCGACCCCAACTTTGCCTACTACAACTTCAAGCGAGAGGAGGTG
AAGAAGTCAGCTGACGACACTGCGGACCCCGACCCCAACTTTGCCTACTA
CAACTTCAAGCGAGAGGAGGTGAAGAAGTCAGCTGACGACACTGCGGACC
CCGACCCCAACTTTGCCTACTACAACTTCAAGCGAGAGGAGGTGAAGAAG
TCAGCTGACGACACTGCGGACCCCGACCCCAACTTTGCCTACTACAACTT
CAAGCGAGAGGAGGTGAAGAAGTCAGCTGACGACACTGCGGACCCCGACC
CCAACTTTGCCTACTACAACTTCAAGCGAGAGGAGGTGAAGAAGTCAGCT
GACGACACTGCGGACCCCGACCCCAACTTTGCCTACTACAACTTCAAGCG
AGAGGAGGTGAAGAAGTCAGCTGACGACACTGCGGACCCCGACCCCAACT
TTGCCTACTACAACTTCAAGCGAGAGGAGGTGAAGAAGTCAGCTGACGAC
ACTGCGGACCCCGACCCCAACTTTGCCTACTACAACTTCAAGAAGCGTGA
CTAG
>A03466  [mRNA]  locus=Contig1:4626674:4629198:+
ATGGCAGAGGCTACGAAGACTGACAAAACTGGCTGGTTTAAGAGGACTGG
GTGGTTGACGTTTCTAGAGGGCCGAAATCTCGCTCATCTAGGCTATCAAG
CCCGCTTGCCCGACCGCAACGAAGCAAAGCTGCAGCAGGCTGCAAAGTTG
ACAGAAGAATTGATTGAGAGATCTGTTCGTGGCTTGGCAACACTGCCGCA
GGAGACGCGGCGCTGGCTTCGCAGTGCGCAGCAGACGGTGGTTGATCAGC
GGCCGCTGGCACGACTGCAGAACCCCGAGAGTCAGGTAGTGTACGCTAGC
TATATGGTCCGATTTGTCTGCTTTTATCTTCGCATTATTGCAGACGAAGA
GCGTCAGGTGGATCGGTATCTGGCACAGAGGGATGGAGCTGTGGACGCTG
ACGCGGACAGCGCAAGCGATGAGGAGGCTAGCACAGAGAGCGAGTACAAC
GACAGCGACATAGAGGGCACAGTTGACAGCAACAACGACGTGGTAGTGCC
GCAGCGACAGCCGCGCAGCGCTGTACCGGCTGACAAGATGAAGGATGCCC
GTGAGCTGTTCCGGTGGAAGGACAATCAGAAGGCGCTAGCAAGACAGCTG
TGGCTTTCGCTGGGCGACGGCAACACAGCTGCGCAGATGGAGGCGCTGCT
CGACTCGCTGGCTTCGTTTCTTCTCACAGGCTATGGCACAGATGAGTTTT
CGAGTGGGTTAGTGCAGTATCTGGCTGTGCTAGGCATAGACACACGGACA
AACCGCTTGCGCACAGCAAAGAATTTCTCGTACATGCTCGCTAGGGTTAT
CTACTGCGTTCGTGTACTAGCAGTCGAAAAGATATTGCCCGCAGCTAAGC
GCGAGGATCAGACTGAAGAGGACCGGGAGCAGTTCTTAGATGTGCGCAAG
AAGTATCTGGCAGACGGCTCATTCAGCCCGATGAGTGCTATGATCAGTCT
ACTTGCGTATGGCAAGCATGCAGCGCTGAATGAAGGCAATGCTGGCAACG
CGTACTGGTCGCCCGACAAGAAGATCTTTTATCTTAGCGGCCGGCCGATT
GTGATTAAGCGTTTCCGCATCATGGCTCAGAGCATAGAAGCTAAGCTAGA
AGACAAGTTTTGGCAGCTGTGCTGGGTAGATAATACTGCTAAACGGTTTT
TCATTGATCTTGCAAAGATTCAAGACGACATTACATTCACAGCCCGGGGC
AAGTCGTTTGTCACGACTCCCGGCAACCGTCTGTTAGATGGGCTGGCGTG
GATGCTAACAAGAGCACGGAGCACAGTGGGCGGTATGCGACTGCAGACGT
CAGATGGCCGGTGGAGAAGCAAAAAGGTGCGGGCGTATCTGCGGCAGATG
GACCGCTTCTTGGAGCTGATGCTAGGCTGTGTACACATTGTGTCTGGACA
GCCGGCGCGAGGTTCTGAGATTGTGACGATGCGGCACCGCAACGGGCTGC
TGCAGGACCGCAACGTCTTTGTTATGGATGGTACTGTGATGACTGTCGTG
CGCTATCACAAGTCACAATCTCAATGGGACAAGCCGAAGGTGGTTCCGCG
CTTTCTGCCGCCGCGGCTAGGGCAGATTATGGCGCTGTACTTGAGCTACT
TACAGCCGTTCCGAGAGTTTCTAGTGGTGAGCGTGCTAGGGGGTGGCTTG
GACGACTACGTGTGGAGTAATGAGCAGGGGGCATGGAATACGGATCGACT
GACGAGGGTGCTAAGACGCGAGACAGGCAAGCGGCTGGGTGTAGAGCTGC
ACACGCTAGACTACCGTCATACGGCTGTGGGGATTGGGCGGGTGATGGTA
GGTGAGTCGTTTGGCAAGGGGTATCAGGATGAGATTGGCGAGATTGATGA
AGCCGAGGTGGATGAAGAGGAGGAAGACTTGATTGAGCTGCAGAACGCAC
GAAGCACGGTAATGGGCGTAGGCAACTACAGCGTATCGATTGACATTGTC
AAGCATCTCAGCACGCGGTCAATTGATGCGTTCCGGGCGCTGAGTACTGC
TTGGCACCGCTTTTTGGGCGTAGATGGACAGGCTGAAGCAGCCGAGGAGG
GCAGGAGAGGGCGGAAAAGGCGGATGCGAGAGAGTATCTCAGGGCTGGCG
ATACTCCCGAAAGAGAAGGCCGTTCAGGTGGAAGACGCGCGAGCTGGCGC
TGTACAGAGGGCATTGCAGCAGGTGCTGGGGAAGCAGGATGTTGGGTTCC
GTTCAATAGAACAGGAGCAGGCTTTGTACGCTGTGTTGGATAAGCAGACG
CCGCTGGTGGTAGTGCTTCCGACAGGAGGGGGAAAGAGCTTGCTGTTCAC
GCTGCCGGCATGCATTGAGGAGAACGGGGTGACAGTCGTGGTGGTGCCGT
ACCGGGCATTGATCGAGGACTTGGTCAGCCGAATTGCTGTTAAGGAGTAA
>A03467  [mRNA]  locus=Contig1:4633879:4637386:+
ATGTGGACGTCAAACGTGCTATGCCAGAAGTTGCATAACGCTAGTACGTT
GGGCCGACTGTTCCCAGTCCAGGGCGCTGTGCCCATTGAACCCGATAATA
GTGACGACAAGGAAGCGCGGCTAAGGCAGGCATTTGCTGCTGCAGCGACG
CAGATAGACCAGGTAGTGGAGCGTAAGAACCCCAACAACGTCATTAAGGA
CGATAGCAGCCGATGGGGATATCAAACACCCAGCTGCCACGAACGGGCAC
TGCGTGACGTGTGCTGGGCAGCGGAGATGGTGATTTGGAGGGCGCAGCAG
GCGTCCCACTCCAGTGTAGTAGGCATGCCCGCCATGATGCACATTAACCG
GCGCGAGTATGGGACGACCAGCAACGAAAAGCCGTTCAATGCCAGCCAGA
CGGAGCCGACGATGAAGAAATATCGCAGCGTGTGGCTCCAGGTGATTGCG
TACATCTGGCGAACGTACGAGCTGCCCATCGTCCAGCCAGGTTCCGGCGA
TGGAGCGCAGGGCAGACGCCCACCATACCGCTTGACTAGCGAGCAGAAGG
CATGCTTGGAGGAGTTGAAGGATTTGACTGGGTACAACGCAGAAGAGGAG
GCAGCTAGCGCAGCGCGGAGCATGGAGCTGGGGGGCAGCCATGGGGATAG
TGACAGCGAGGACGAGCCGCTGGATGCAGAAGACGCCGAGGCGTTGCAGG
ACCAAGTGCTTGCATTCATGCTTGCGCTGCTAGATCACAAGCTGGCCAGC
AGCGAGTATGAGAGCAGCTTAATCAGTGGCATGGCAGTGCTGGGTGTCAG
CGTGGACAGGGGATGGCTGGATCCGCTCATGTATACCCCCAAGCAGTCGG
CCATGATTGACAAGCTAGTGGCTGGGGGATACAGCGAAGAGACAGCCAGC
AACATGGCAGTAACCCATTTTGAGCTGGTGCAGGACATGTGCCACCGGTT
CATGGCGCTGACAGACTACAACGGCCGGCCCACGCCCATGGACGCTATTT
TGCGGCTGCGAGCATTTGGCTTCAAGATTCGGTATACTACCAATGCCGAG
GGCGTGGTGGACTGGGTGGGTGACACGTTGTTGTATGGCCAGATCCAGTT
CAGCATGGCGCAGCTACGGACGATGGTGCACGGCATGATTGCTAGCACGC
GGCAGGACATGCTGAAACAACTGCTACTGCTGCAGCTGGACAGTGAGGGC
GATGTGATGCCCGAGACGACGCCGTGTCCCGCTATTTACTGGGATAAGCT
GGTGGACAATGCCGCTGCGCAGCAGGCTGGGTGGAGTTTTATGGAAGATG
CGCGTAACCGCCAGGCTACTAGTGTAGGTGACCCCAAGCGCTGGCTGCTA
GGACGTATTCAGCAGGAGAAGCGACTGCGACATGAGTTTGCTGATGCTGC
TGCGTCGCGCGTGGCTATGGCGAGGGGTGGTGGGCTGGTGTGGGTGAAGG
AGCGCATCCAGGCATACTACAAAGCCATGCAAGAAGCCCGCCACGCACTT
GCCGTGCTTGTGCATATGACAGGAGGTGCACCACCGCGTGGTAAGCAGTG
GAATTCCAACCGACTTAAGCTGAGGATTCAAAAGGCGTCGCTGCAGTACA
TGAGCGTCAAGTTAAATGTTATTAGGTGGCGGCATGGATCCAAGGCGATT
TGGCGGCGGTATATCCAGAACCCCAAGGCACGCAAGGCGTACTTGAATAC
CGATGAGGATAATGTGTCATCAGAAGAAGATGAGGCGTTTGACTTGCAGA
CTGGGCATGGCAGCAAGGTGGCTGGCGCGATTTATGGGCGGTCGCTGTAT
GAGGCGGTGTTTAGTGTGGAATCCAAGCGGTTTATGTTCCGAGTAGCGAG
CAGCGAGTGGCACAGGTTTTTAGAGCTTCCGTCTGCGCAGGAGAAGAAGC
TACGGCTGCTGCAACGGAGCCCGCTAGCTGTCAAGGCGCGCAGGGAGGCG
TTGGAGGAGGAGTACCGGCGGTGGAAGATGATGCGGCTAGTGGACGTGGA
CAGTGAGCTGCAGCGGCTGCTGGGATGCAACGCACAGTTTCGCAGTGTAC
AGCGGCCAGCGATGCAGGCGATTATGCGGTATAAGAGTCCCGTTGTAGCA
ATTATGGGGACTGGGGCTGGCAAGAGCGTGCTGTTTATGCTACCAGCGTC
GGTGTCGACTGGGGTTACTGTTGTGGTAGTGCCGCTAGTGGCACTGCGGT
TTGACATGAAGGCACGGTGCGACGAGCTAGGGATTGTTAGTGGGGAGTGG
GATAGCCGGCGTCCGTACAGGAGTGTGCAGATTATGTTTGTGACGCCCGA
AGCAGCTGTAGGAGAGGCGTTTGGGCATTACATTAACCGGGAGCGGTCGA
TGGGACGGCTAGATCGGATTGTGATTGACGAATGTCACTCGATACTAGAC
TCACTTAAGGGATTCCGCAGCCGGCTGCTAGGACTGCGAGAGCTGCTCCG
GGTAGAGACGCAGATGGTGTATTTGACGGCGACGCTGAGGCCGAAGGAGG
AGAAGCAGTTTTTGGATGTGATGGGGCTGCCAGAGAAGAGCAAGTGCTAC
TGGTTCCGGGGGCAGACGACACGCAAGAATATCCGGTATGCAGTGCATGA
GTACAATATGGAGGAAGAGGAGAAGGCGGTAGTAGGATTAGTGGAGAAGC
TAAAGAGGAAATACCCGCTGCCAGGGCAGGTGATTGTGTACTGCGGGACA
GTGGCACGGACAAGACAGATGGGCAAGGTGCTGGGGGCGGCATGTTACTA
CCGGGAAGTGGGCACGGTAGAGGAGAAGAAGAAGATTGAGTAG
>A03468  [mRNA]  locus=Contig1:70077:74887:-
ATGAGCTCAGATTCGGGAGAGAGCCACTCCAGCGCTCGCAGCCACCATGG
ACACGATGCGATAGACGTCACGCGACGCGCAGCCCATGCTTCGCCCGAGC
ACGACCGCCGTGTTGGCGAGAGTGCAGTCGCCAGGCCCGGCGCTGGAGAC
CAACATGAAGAAGCCGAGGCCAGCGACACAGACGGAGCCCAGTCGGTCGA
CACCACTCCCGACGACTTGACGTTTGCGAAAACGAGGCAGAGCGATACAA
TCACGCCGGGCATGCTCAACGACGACAGCCCGCCCTCAACAGACATTCCC
GACGACACCCCATCCGTCCAGGGATCAGCCATATCTTCGCCCACCAGCAG
TGTGCCTGTGTCGCATAGCTCGCTCCGAGCCCACCGCCCCACGTCTTTGC
AGCCCTTTGAGCGCCGCTTCTCCTCGCGCCTATCCCCCTCCCCGCTGGGC
ACGCGCCTTCAGTCGCCGGGTTTCCTGTCGCCCCATTCGCGCCACTCCTC
TCAGTCTGGCCACTTCATCTTTCAACAGTCATCTGATGATGTGTCCGAAA
CCTCCCACGCGCCTTGGGACGTGGTTCGCTGGACCAAGCTTCGGAAAATC
ACCACGCACGTCTTCTCAGAGGTTGGCAGGCGCAACTTTGGTCGACCAAC
CTGCCTCAACGTTGCCGTGTCCCTCGCAATAGGCACCTCGAAAGGCTTGA
TCCTCATCTTCGACTACCAGCAAGTACTCAAGTCCATCATTGGGCCCGGC
ACAAAGGCTATAGAATGTGGCTCCCTCACCGCCCTGGCTATTTCTGCTGA
CCACACAACCATCGCTGGTGGCCATGCAACTGGCCACATCTTCACATGGG
AGTTGGCGAAACCAGCAAGGCCCTTTCTGCACATCCCGCCACTGGAGAGG
GCAAGCATGGAAGATGGAAAGTTGGACGGCCACGTATCTGGCGTGGCAAT
CCTACATTTGGGCTTTTTGGGCACGCGCCACACAGCATTGGTCTCCGCTG
ATGATGCCGGCATGGCCTTCTCCCATCTGGCAACCCGAGGCTTCGGAGCC
TTGGGCCGGACAGTCAAGACGACTCGAATTTTGGGAAGATACCCACTGTC
GCCTAAATCGCTGGAAAAGCCGCGAAAGCCAAGCTCGGTGCTCGCCTTTG
CTCCACTTCCTCTGGGAAACGTGGAGCAGCCCACCGACGACATGGGACTG
ACGGCTCTCTTGACACCCTATCTGCTAGTGATTGTATCAACAACACCCAT
CGCACAAACACAGCACAAAGCCCCTCGCCCAAAGGATGTTGCAGCCCATA
GTGCCCTCAGCGGATGTCTCGCCTGGTTCCCAGCTGTCAAGTTGAAGACT
TCAAGTGGGTCCAACAACGCAGTCTCCAAAACCAAGCTTGTGTATTGCTG
GTCCAACGTCTTGACTGTGCTTGATGTCCACTCGGACACAGCTGCGTCTT
TGGAGAAAGACAAGCCACCGGAGCTTCATTTCAAGCCCCGAAGCCGTTGG
AAGGCGGAAGAGTCCATCGTTGCTGTTCAGTGGCTAAGCAGATCGGTGCT
TGGTGTCTTAACCATCAGCCAGCGCCTGATGATTCTTGAAGACAACACAC
TGCGCGTGACCGACTCTTTTGATCTCTTGCAAAAGCACATTTACCACTCG
GACCTCTTCTCGCGTCAGCTCAAACCCGTCGTTGAGCAGCTCAACGAAGA
CGACACGTCGATGCATGGTGTTGTGGCAGATGCCTTCTACATGAGTTTTA
GAGTGTACAAGGGCCGCATGTTTCTTCTAGGCTTCAATGACTGTTCTATT
GGTACTCTTTCAAACTGGGCAGATCGTTTAGTCGCGCTGATGGAAGATGG
CGATTACATTGCTGCCCTCGGTCTTGCAACTTCATACTATGTTGGTGATG
CAGACAAAATTACCGTTGGATTGCCTGAAGATGATGACGCACGCCATGCC
TTGGTGCAGCCCAAGCTGCTTGAGATGATTACCGCGTCTATCAAATACTC
ACTCTCACAAAATGATGATGCTGACGAGGAAGCAAGAGAGCGCCGATTGA
AAGAGCTGGCCGAGGTGGTATTCGCGGGATTGCTTAGCATGCAAGAGCTT
GACTTTCTCTTTGAACAAGTCTACGACGCTTACGAGGAGGCGTCTGCAGC
GCGAGCCTTCTTCGAAACCCTTGAACCATATATACAAGATGAAGAGATTG
ATTCCATACCCCCCAATGTTCTCAAGGATCTCATCACCTTCTACGCGTCG
GAGAACCGTTCGACCCGGCTTGAGGAGATGATATGTCGACTCAGTACCGA
TACCATGGACCTCAACCAGGTCACTACGCTTTGCCAGCAGTATGTTTTGT
ACGACGCGCTCATATACGTCTGGACCAATGCGATTGGTGATTACATCACG
CCTCTCATCCACATCTTGGAGCTCATCAAGCTGGTGGATTTTGATGTCGA
TGAGACGGAGAATATCTATCTTACCGCAGCTAATAAGATTTTCCCCTACC
TCGCGTACACCTTCACAGGCCGCGTCTATCCCGGAGGCGCATTCATGGAT
GATGACCAGGCTTACAGTGCCAAGAAGGACATGTACAGGTTCTTGTTCTC
TGGGAAGAATTTGCAATGGCCACCTGGTTCTGGCAAAGTCATCACTACAC
AAACCGACAACAGCCCTGAACCACCCTTTCCTTACCTGCAACTTGTCCTA
GACTTTGACGCGTCAAGTTTCATGAGTATGCTCAATGAAGCTTTCGAGGA
CAGCTTTTTGAACGGAGAACAAGATATGCCCAATGGAACACAGGTCAACG
GCACCAAGAATGGCGCTATCCTCACCCCAACCCGACAGTCCATCATCAAC
TACCTTTTCGGTATCATGAACACGGATAACTTTGATCCGGCAGATATTGT
CTATTTCTACATGTTTGTCGCCAGAAATCTCCCCAAGTACCCACAGCACA
TCATGCTTCCAGGATCCTCGCTACACCAGGTCCTTGTCGGTCTGTGTAAC
TATCCTACAGAGGCTTTGAAAGAAGACTGCCAGCTCTCTGTTGAGTATTT
GCTATCCATCTACCATCCTCCAAATCCACAAAACCTTGTTCCGCTGTTTG
AGAAGGCTGGATTCCATCGTGTCTTGAAATCTGTCTACCGCGGCGCACAG
CAATACGATAAGCTTCTCGAAACATATCTTGACGACAAGGACGACGAGGA
CTCGGTATTTGCATGTATCACTGATACTATGCGCCCCAACAAAGGCCTTA
CCAAAAAGCAGGTCAACGAGGTGAAGAGGGTGATTCTCAATCGAGCTGCT
GATCTTGCTAGCGTGGACGCTGCGCAGACGGCGACAACCCTGAAGCAATA
TGCACCAGATCTCCTCGAGCCCGTCTTGAACGCTGTGAGAGAGGACAATG
ATGCACAATATCACTTTCTTGAAGCTCTCATCGAACCAGAGCGGATACAT
ACCGGTGGCACTAGGCCCATCAACGAAGCTCTCCCCCCAGGATTCATCGA
AAGATATGTACAACTTATGTGTACCTACAATAGTGCACATGTCGCGGACT
TTGTCAGCTTGTTAAAATCAGGTGACCTTGAGCTGGAACCTGTCCTTCCA
GCGCTGGAAAAGAGCGGCGTCATTGATGCTGCAATCATACTCATGGCGCG
CGATGGCATTGTAAAAGGAGCCATGGATCGCTTGGTGAAGCATTTGGGTA
CGCTTGACACTGCCCTGACAGGCCTCATAAGTGGCGCTGCAGAGACACCT
GATGTGGCAAATACCGAAGAGGCAATACACGATCTCCTTGACAATATTCA
AAAATACATCAAGGTCGGCATATGGTTGTGCCAAGGACAGACAAGGATGT
CAGAGCGGACACCAGAGTCCAATATTGACCGGCGGAAATCTGTCTATGGT
GAGGTGCGAGAAGAGGAGCTCGCCTTGGATGAGCTGCTATGGCTTGATCT
TGTTGATACCTCTGTGCGCCTCATCAGAGACACTTCTGGTGCTGTTACCG
AGCATGACGCTTCCGTTTCTTCGTCAAATACCAGCCAAGCCGACACTGTT
GACACTGCGCGCATTGTCTCGACCCTCCGCTCTACAATCCAGCAGACATT
CTCTGCACTTTTAACATCAACCACCATTCCACTAGAGAAGAAGTCTAATC
AGACAGGCCCAGTCACAGAGGCATCTATTCGCAGGCCGCCCCTGTACCAT
ACCCAATCGAAACCGCAGTCCAATCCCTCTTTTCTCCGCATCTTGCGCTG
TTTTCTCACGCGCGCAGCGCGCACCTACTCGCCTTCTCTTTCCGATCTCC
GTTCCGTCTTATCGGAAATCTTTGCCGCCTACACCTTTGAAGAAACCATC
CTAGGTCTCGCAAACCGTTTCCTAGATAAAGAGAGCTTCGAGCATGTCCA
CGAGATTACTGAGCTGAGAAAGCGAGGCTGGACACCAAGGGGCCAGGTGT
GCGAAGAGTGCAAAAAGAGGGCTTGGGGCCCCGGGGCTGGCCCGGGAGTG
TGGGAGACCTGGGAGAAGCGTGAGGAGGAAAGAGCCAAGAGCAGAGCGGA
AGCGGGCCATGACCATGAAACAAGTGGAAAACGAAAGGGCAAGCGACCGA
GCCAGGCCAATGTGCTGGACGATGGGCAAGAAGAAGAGCAAAAGGGAGAA
AGTCTTGTCTTATTTGCTTGCAGGCATCTATGGCACAGGACATGTCTGGA
CAAAGTGAGGACAGCCGATGGGGTTAATGGTACTGAAGACATGAGATTGC
TGTGA
>A03469  [mRNA]  locus=Contig1:398398:399231:-
ATGAGTGACCCTACGTCATCTCGAGCTCCACCGCTACCACCGCTCAACCT
CCCCTCGGCAGCTCTACATATCCACAGCAGCACACGGAGCCAGCTCCACC
CTGATTCCGAAGATGCAGTACGATTTGAACGGCAGCGTTTTGCAAAAGAG
TTGGAGCCTGTAAGGCGCAACAACAAGGATACAACACCAAGTGAAGCACA
CGCCCCACCGAGTTTCGCCAGTCTGCGATCCAGGGGCGCGTCTGCAAACA
GTGTGAGGAGTACATCAAGAGACGACCTGAGACGATATGCAAGCACGCAA
GCAGATGTAGACGACGACACTGAGCATGGTGATACGCCAAGAAGCAAGCG
CTTCTACGACGCGCTCGTCACGTTCTGGACTACGCAGATAAGCCTTTCCA
TCGACGAAGGAGCACAACGAGATCACCTTGCTCTCGAACGCACCTTTCTG
GGCTATTTACGCACCTCTCTTCTCCTCGTAATGGCAGGTATCATCATCGC
CCAGCTCTTCATTGTGCAGCACAGTCCCACGCCTAAACCATTTGGTTTCC
ACAGGATCGGGAGACCACTGTCAGCAACGTTTATTTGCTTGGCTATCGTC
GTTTTGATCATTGGAGCATTGCGCTTCTGGAGGCTTCAACGGGCGCTAGT
TGGAGGGACGTTTGGACTCATTCTGGGTGTGGATATCGAGAAGACATATT
TTGGAGGGTGA
>A03470  [mRNA]  locus=Contig1:399584:401038:-
ATGGGCTCCCTCGTGTGGACCGGAGACTATCCCGAGGCTTTTGAGTTCAA
GGTGCAGACATACAAGGGCGAACCTGTCTTGACGTTATGGTCTGGAGAGC
TCCTAGACGGGTATGGGCACGGGTCGTTCTACATCCTCAACCAGAGTTAC
GGCGAGATTGCGCATTTCCATGCAAACGGCTTTGGTGAAAACATGGCCGA
TTTCCACGAGTTTGAAATTACAAACGACGACCATGCGCTGGTAATCATCT
ATCACGGAATTCCATGGGACCTAACGCCGTCCGGAGGTGTTGCGGACGGT
TGGCTTTTCGAAAACACGTTCCAGGAGATTGACATCGAGACTGGCGAGCT
AGTCTTTGAATGGAACGCTAGCGCCCATGTTGGAATCAACGAGTCGTACA
ACTCTCTACCATCTGATATCGGTCAGTCAGAGGAGACGCCGTGGGACTAC
TTTCATATCAACTCAATTGAAAAGGACGGCAACGGCGACTATCTTGTCTC
TGCACGCGTAACGGACTGCATCTACAAAATCTCGGGAGATGATGGGAGAA
TCATTTGGCGTCTTCATGGACGCCAGTCGGACTTTGATGTCGAACTAGCT
GCCCAATTCGCTTTCCAGCATGATGCGCGCTGGCTGGACGAAGATCAAAC
GCGCATGACACTGTTTGACAACGGACCCAACGGTCGGACCAACTACTCAC
GTGGTCTCCTTCTTGATGTCAATCAAGATGACATGACCGTCAAAATCATC
ACCGAGTTCACCAACCAAGCCAAAACATTTGCTCGCTACGAGGGCAGTTT
ACAAGCTATCGACCCATCCAACGAAACCACCAATTATATGCTTGGTCTTG
GTAATGAGCCCTTCTTTGCTGAGCTAGATCACCAAGGAAACATTCTGCTC
GACGTTCAATTCGGCAGGTCCAACGTGGTAAACGCTTACCGCACGTACCG
CCAGCAGTGGGAGGGCAAGCCAACCACCAAGCCCGATATACACTGGGCTC
GAGATCGAAGCTTGGCATATTTTTCTTGGAATGGCGCCACCGAGGTCGAG
AGCTGGGTAGTCTGTACGGCGAATGCAAGCGACTCTACAACCTGGACGAA
TGTTACCGTTGCGCGAAGGACGGGCTTTGAGACGGCAATCTACCTGGTGG
ATGTGCAGCTAGAGGACTACGTGCGTGGAAAGGCCGTCAGTCAAGATGGA
ACTGCACTGGGATGGACAAGAGCAAGCAACGGAGAGGAGCTCTTTGACGC
GCCGGATGACGTTGAGGAGAACGGAGTAGTGACTAGTCCTACTTCTTCCT
CTCCTTCTCCTTCTCGTACCAGCACTTCATCGCCTTCGAGCACCGAGGAT
GGGCCGTCAAGTTCGACGAGCGATGCTGCTGCCAGGGCCACGCACGGTGT
CATGCAGCAGGCTTGTATTGCTGCTGTCGTAGTCGCGGGACTGGCGCTCT
GGTAA
>A03471  [mRNA]  locus=Contig1:402049:403492:-
ATGTCTTACAACGACGACAACCGTGAGTCCGGCAGGCAGTCCGGCTATGG
TGGCCGTGGAGACGACCGGGGCGAATACGGAGGCAGCGGAGGCAGATCAG
AAGGCGACAGCTACAACAACAGCTCATCAGGCGGCTATGGAGGCAGTTCA
GGACGTGACAACTATAATGACCGTCCATCGGGCGGCCATGGAGGCAACTC
AGGTGGCTACGGCGGCAGCTCGGGGCGCGATGATTACAACGACCGCCCAT
CAGGTGGTTCCGGACGCAACGACTACAATGATCGTCCATCAGGGGGCTAT
GGAGGTAACTCTGGACGCGACGATGACCGCCCATCGGGTGGCTACGGAGG
CAGCTCAGGAGGCAACGACTACAACGACCGCCCGTCAGGTGGTTCTGGCG
GTAACTCAAGGCGCGACGACTACAATGATCGCCCGTCGGGTGGTTCCGGA
GGCCATTCAGGAGGCTATGGTAGCAGCTCAGGACGCGACGATTACAACGA
CCGCCCATCAGGCGGTTCTGGAGGTAACTACGGAGGCAGCTCAGGGCGCG
ATGACTACGATCGCCCATCAGGCGGCTCCGGGGGCCACTCTGGACGTGAT
GACGATCGCCCGTCGGGTGGCTATGGAGGTAACTCTGGGCGCGACGATGA
CCGCCCATCCGGTGGCTATGGAGGTAGCTCAGGACGCAATGACTACAATG
ACCGTCCTTCTGGCGGCTCTGGGGGTAACTCGGGTGGCTATGGAGGTAAC
TCTGGACGCGACGATGATCGCCCATCAGGTGGCCACGGAGGCAACTCGGG
TAGCTATGGCGGCTCAGGAGGCAGTCACGGAGGCCAGCATTCTTCTGGTA
CATCCTATGGCGGAGGCGGTGCATACGGAGGATCTTCAGACGACTTCTCG
GGCGCCGCGGAGCATGCTTCGTCGGCATCTGGCAGTTCCGGTGACTCCAG
CTTGTTCACCAGCGCCCTCGGCATGCTGTCCGGCAACAAGAACAAGTACC
AAAACGAGGATGTGGACGAAGATGACGCTGTCCAACAGCATCAAAAGTTT
TATGGCAGTGGTGGCGGCAGTGGAGATGGACAGGCTAGCTCGAACAATCT
CGGTGCCGCTGCTGCTATGCAGGCAATGAAGATGTTCAACAGCGGCAGCA
ATGAAGATGCCAAGGGTGGACAGAACAAATTCATTGGTATGGCCATGGGC
CATGCTGCTCAGCTGTTTGATCAGCAGCAAAGCCAGGGAAAGACGGACCC
CAGCGCTACCAAGCAAGAGGCAGTCGCCCAAGCTGCACAGATGGCTCTCA
AGTTTTATATGAAGTCTCAAATGGGCGGAGGCAGTGGCGGCAGCTCTGGT
GGTGGTCTTGGTGGAATGCTGAACATGGCTAGCAAGTTCATGTCCTAA
>A03472  [mRNA]  locus=Contig1:408651:410368:+
ATGGGGCTCTCCAAATCCACGCGCATCATGATCCTCTTGGGCATAGACAC
GGCCTTTTTCTTTGTCGAGTTGATTGCGGGATATGCAGTGCATTCCCTGG
CGCTGGTGGCCGACTCGTTCCACATGCTGAATGATGTCATATCGCTTCTC
GTCGGACTGTGGGCAGTCAAGGTGGCCAGCCAGAAGACCAATTCCAAGAC
ATACACATATGGGTGGCAACGCGCCGAAACCCTGGGTGCGCTGATCAACG
GCGTCTTCCTCGTGGCGCTGTGTCTGTCCATCTTCCTCGAAGCCATCCAG
CGCTTTGTCGAGCCCCAGGATGTCTCGCACCCCCAGGTCATCCTCGTTGT
CGGTTCCTGCGGTCTCCTCTCCAACATTATCGGCCTCTTCCTCTTCCACG
ACCATGGTCACAGTCACGGCGGCCACTCGCACTCGCACTCGCACTCGCAC
GACGCACACTCGCATGCTGAGGAGGGACACTCTCACGGCGCCCACTGTGA
AGACGACGTTGTTGCCGACGAGCGCGGCAATGTGGCCGATGTGCTACCTC
AGAACCGCGTTGGCTTCCCTTCGAACCTGACGCAAAGCCCCGCCAAGTCG
AACGGAATTACATTCTCGCCTGATGCGGACAAGCGCCGCTCTTCTGTATC
TGGAAAGAAGACTAAGCGTCGTCACAGCCGATCGCAGTCGCGTACCTATG
CCACTTTGGACGAAATCTACGTACACCCCTCGTCTTTCCGTAATAGCATT
ATTGAATCTTCTCGGCTACGTGACGAAGAGGCGGATACTGAAGAGGATTT
GGAGGCAGACGAGGAGCCGACTGAGCGGACTTCATTGCTGTCCAAGGCAA
AGGGCAATGGAGCACACGACTCGCACGCACACGGAAAAGCGCAGAAAGAT
CAGCACAAGGATCACAAGCACAACCAGCCCAGACAGGCGTCTTCCGGGGG
TGGACATGGCCATTCTCACGCTGACCTCAACATGCGCGGTGTCTTCTTGC
ACGTCATGGGCGATGCTCTGGGCAACATTGGCGTCATTGCCACAGCCTTG
TTCATCTGGCTTACCGACTACTCATGGAGGATGTACGCGGACCCTGCCGT
GTCGCTTCTCATTACCGTCATCATACTCCTCTCTGCGCTGCCGCTCTGCA
AGGCGGCGTCTCGCATCCTGCTGCAAGCCGTTCCCGAGAACCTGTCCATT
GATGATATTACCGAAGATATTAGCGATCTCGAGGGCATTGTCTCGTGCCA
CCACCTGCACGTCTGGCAGCTCTCCGACACCAAGCTCATTGCCTCGTTGC
ACGTGCAGGTCGACTTTGACTTCAAGGGCGAGGGCTCTGCTAGGTACATG
GAGCTTGCACGCCAGATCCGTGAATGCCTCCACGAATACGGCATTCACTC
GTCGACTATCCAGCCAGAATTCTGTCTGGATGCCAACCACGACCACTCGG
CGCAAGGCTCAGACGAAAGCGGCGCAGAGGATACTGCCGGCACCAGCAAG
AACCCAAGTGTCCGAGATGGGCCTGATGCCTGTCTTTTGGAGTGCTCTGA
CACGTGTGGAGGAGGGAAGCAATGCTGTGACCCTGGCACCACTGGCCCCA
ACAGTTCGTCGTAA
>A03473  [mRNA]  locus=Contig1:412245:414186:+
ATGGCATCCGCCCACGAGACCACTGCCGCTGAGGCACTCCAGCACAGCCA
AGACGTGGCCGACCACAAGCCTCACCTGTACGGTGCCACGGTCAACGACG
CCAATGTCGCCGGTGCCCACGTCTCGCTCGAGAAGCCCCACGCCGCCAGC
GGCTCTGGCTCCGACGCTGCGTCCATGGTCGTCGAGGAGGATGGCATTGG
CGGAGTCAAGCCTACCGCCGAGGAGCTGGCCACTCTCCGCAAGGTCGGTG
AGCCTCTTCCCAAGAGCGCCTTCTTGGTCGCCATTGTCGAGCTCTGTGAG
CGTTTCACCTACTATGGCGCCTCTGGTATCTTCCAAAACTACATCTCGCG
TCCCCGCAGCGGAGTGCTAGGACGCGGTGCTCTGGGCATGGGCCCCCAGG
GAGCCACCGGTCTGTCTACCTTTTTCCAGTTCTGGTGCTACGTCACGCCC
ATTCTCGGTGCCGTCATTGCCGACCAGTACATGGGCAAGTATAACACGAT
TGTCATGTTCTGCTTCGTCTACATTGTCGGTCTCATCATCCTCACCTGCA
CCTCGATTCCCGCTGCTCTCGACCATGGCGCAGGTCTTGGTGGCTTCATC
GTGGCCATTATTGTCATTGGTCTGGGCACGGGTGGTATCAAGTCCAACGT
TGCGCCTTTGATTGCCGACCAGTACAAGCGCAGACAGATGGTCATTGGCC
ACGACGACAAGACTGGCGAGCGTGTCATCATTGACCCTGCTATTACCATT
CAGAGAATCTACATGATTTTCTACTGGTGCATCAACGTCGGATCCCTCTC
ACTGCTCGCCACGCCCTACATGGAGCGTGACGTCGACTTCTGGCCGGCAT
ACCTCATGTGTCTCTGCGTCTTCTTCATCGGCCTGCTCGTCCTTGTTCTC
GGCCGCAAGGTCTACGTCGTCCGCCCCGCGCAGGGCTCAGTCATCACGAA
TGCGTTCCGCGTCATCTTCATGATGATCAAGAACCGCAACATGGACGCCG
CCAAGCCCTCGTACCAGGCGGGTCTTGGCAACGACTCCAACCTCCGCTGG
AACGACCACTTTGTCGACGAGGTTAAGCGTGCCCTGATTGCTTGCCAGGT
CTTTGCCTTCTACCCCATCTACTGGGTTATCTACGGCAACTTCTCCAACA
ACTTTGTCACTCAAGCTGGCGAAATGCGCGGCCACGGCATTCCCAACGAC
CTGATGCAGAACTTTGACCCCATTTCGATTATCGTCTTCCTGCCGCTGGT
CGACCAGGTGCTGATGCCCACACTCCGCAAGTACAAGATCCGTTTCCCCC
CGATCAACCGCATCATGACTGGTTTCTGGATTGCTTCCCTGGCCATGATC
TACGCCTGTGTCCTCCAGCACTTTATCTACAAGAGCGGGCCTTGCTACGG
CCAGCCTCTGGAATGCGACGCTGATCTCGTCGATGGGGTGCACACTGGAA
ACAACATCCACATTGCCTTGCAAACGGGTGCTTACATTCTCATTGGTCTC
TCTGAGATTTTTGCCTCGGTGACTGGTCTCGAGTACGCCTACACCAAGGC
GCCGCCTAGCATGAAGTCGTTTGTGCAGTCCATGTTCCTCCTTACCAACG
CCTTTGGCTCTGCCATTTCCGAGGCGCTCAACCCGGTCCTCTACAACTCC
GCCATCATGTGGATGTATGCTGGTCTCGCGATTGCGTCTTTCATTGCTGG
TGGGCTGATCTGGATCATCTTCCACCACCTCAACGACACCGAGGACGAGA
TGAACCAGCTGGACGAGGACATTGACAAGGACCCTGCTATGAGGAGGAGC
AGCGTCAATGGACAGCACACGGTTGAGCTCGCCGAAAAGGTTTAG
>A03474  [mRNA]  locus=Contig1:415258:415935:+
ATGTCGTCGTCGTCGTCGTCGTCGTCGCCAACACCGACAACCACGTACCC
CTATTCCTACACGACCTTCACCAACACGGCGCCAAGCCCCTTCACCACCC
CCTCCATCGTGCCCTCCATCTTCCCACTCGGCCCCGTCCCCAGCTGCCCA
CCTCCCTCTGCATCATCGTCCTCAACTCCAAAAGCGCCCTTTGAACTCCC
GGCTGCCCGCCAAGGCGGCTGCACCATCAGCAACGATGCCACCGTCAACG
ACCACGCCTTCTGGGACATGTATGCGTGCTGCAAGCCCAGCAGCATAACC
CCCGTCGGCAAGGCCCTGCCCTGCAGCATCATGTGCGCTGCCGACGCGAC
CCACAGTTTCCTGGAAATCGGAGACTGCCTTAGCAAACGCGTCCCGCTCG
TCGTGTGCAGCCCGCCCGAGGCCCAGAGAGGCGAGCCGCAAAACAGTCAG
AGTGAGAGTAGGAGCAGTGCGAGTGCCAGTGCCACCGGCTCTAAAACGGA
AAGCGCCGCGCCGAGTAAGACGCAGACGCAGACCGAGTCCAAGACCGCGA
GTCCAGTGCCCCCAGCTGCTACCGGTGCAGCGAGCTCGCTTGTGGGCGGC
CAGACGGCGGTGTCCAAGGCGGGGCTGATGCTGTTTGGACTGGTGGCCAT
GACGTCTGTAGCGGGCATGTTGGTGTAA
>A03475  [mRNA]  locus=Contig1:416632:419187:-
ATGCAGCGCGTCAGCTCCCATGGCGCCTCGGTCCTCACGCACCAGGCCTC
GAGGGCGTCGATACGCGTGCCGCAATTTACCCTAGAGAAGTTCACTAGCA
AAGACTTCCTCGTCAAAGACTTCATCGAAGACCTCTCCCAGGCTGCCGTA
CCTGCGACACGGCGCTCTGGAAGCGCTGGCGGGCAGACGTTCGATCCAAA
GCCGCTGATCCGGACCTTTGAACATGCGCTGAGAAGCCTCAACAGCCTAT
CCGAGGACCTGGAGGAGAAGGAGACGGATCTTTCTGGAGCCGTGCGGCGC
GCAGAGCTACAACATAACCAGAATGTCGAGTCCCTGGGGAGGAGGTTGGA
ACGCGCCATGGACAAATTCCAGAAGCTGGACAGCTCGCTAAATGGAGGCG
ACGACGGAGGCTCAGACATGGGCGGTAATGTCGCCATGCGCATCGGAGAG
CGGCTGGAAGAGCTCGACCGCCAGCGAAAAAGGGCTCTGGACGCAAAGTT
CCTCATCGAATGCTGGCAAGAGGTCAGCGAACGAGGCGAGCTCATGATCC
TCGAAGACCAACGGAAGAATGGCGACATTGTACGATGCGCCGAGATTGCG
CGCCAGCTTCTGCGCATCAGCACACGCCTTGATCCAGAGGGCGGCCAACG
AGTCAACGGCGAGACACAGAATGGCCTGAAGCGGAGAACGACACATATGC
CGAGACACAACACCAAGGAGGTGATTGAGAAGTTCCTCGAGAACTTGGAA
CAGGATCTTCTCAGCAAGTTCCAGGAATGCTATGCGCGTCCCAACTATCC
TGGGATGCGTGATTGCGCCATTGCTCTCAAAGGCTTCAACGACGGAGCCA
GTGTTATTGGAACATTTGTCAACCAGCATTCTTTCTTCATCGACCGCATG
CAGTTGAGCGGCGAGGACCTTGCTACAGATGTGGAAACGTGGGATCACCT
TCAGGATCCCGATGCCGAACCTCCTGGCGTGGAGCCCACGCTGCAATCAC
TGATTGATGAAGTCAAGATTGTCGTTCAGGACGAATCCGCTATTATCAAG
CGGGCATTCCCCTATTACGAAGAGGTTCTTATCAAGTTTTTGGAACGAAT
CTTCCAACAGTCGATTCAATCGAGGCTGGAAATGGTGCTCGACAAAGCTG
GAGACCTCTCATCACTTGCTTTCCTGCGTTCATTGCAAGCTTCGAGGGGC
TACATTACCCAGCTCGTGGAAGACCTCAAGACACACGGGTTGACAGAGCA
CCCAGAGCCGGCTACATCGGCAGTTGCTGCTACGCTTGATCAACAACTAG
AGGAGCTGTTCTCATCATACTTTATCGGTGAAAAGTACATTGAGCGGGAA
AAGAAGAATCTCGAGGAGCTCTACTCATCACTGCTGCTCAAATTCACCAT
CTATCACTCACGGCGCAGCAAAATGCCCACTTCATACTTTGGCTCGCTTG
CGCAACGAGGCAAAGAATTAGCCGCGTCTGCTCGAGACAAGTACATGGAG
CGTCTGGAAAGTACCGAGTTGCCTGCTAGCCAGAAGGCAACGCTTCTCCG
CATTGCTGGCTTGAAAGAAGATCAGCAGGAGAAGAAGGATATTGAGGTTA
CAGACGAGGATGGTCGATTATCACTAGCAGTGGCCAAGCGAATGCTCAAG
TGGCTGGCAGAAGGTGTCGGACGTGGTCTTGAGCTGTCACCGGGCAATGA
GACACCGAAAGATGTGCAGGTATTACTCAATTTGCTCCTAAGACAAATGG
GCGAAATGTATTTGGAGACGGCACTTGATGCTGCACAAGATCATGCCGCT
GCTCAAGAAAACACCAAGACGCCACCAGATCTCACACACCTCCCCTCTCT
GCACACCATTACCACGATACTGCATCTCCTGCAACAAACAACAACCACTA
TCCTTTTGCCCCTGTGCACAGCCAATCTCACCATCCGCCGCGAGATTGAG
AAGTCTACCAACATGACAATGGCGACGCTCGAGGCGAAGCTCTCCAACAT
CCTCAATCTCACAATAACCGCCTCATTGAATTGGGTCAGCAAATGTCTTT
CACAACAAAAGAAAACAGACTTCCGGCCCAAGGAGGAAGACCTCATGGTC
ACGAGTGAAACTCAAGCCTGCCGCGAAGTCTCTGCATTCCTCACGCGCGT
TGCTTCTCAAGCCACCTCAGCCCTATCCGGGCGTAACCTCTCACTCTTCC
TCGCCGAGCTGGCACGTGGGCTCCGGTCCCTTGTCCTAGCACACCTGCTC
AAGTTCTCCATCTCCCAAGTCGGTGGTCTCAGCGTATCAAAAGACATGAA
CCAGTACGTTGAGCTGGTGAGAGCATGGCCGACAGGCGACGAACTGGAGC
CTGGTGCCATGGATGTTTTGACAGACGTTAGTACGATGCGCAAGAACTAA
>A03476  [mRNA]  locus=Contig1:419942:421078:+
ATGGCAGCCACAGGCCTGTCAACCCAGCAGGAGGCCGCTTTCCGGCGCAA
GCAACTCTCGGTCCAGGAGCGCGAAGAGCTCATCAAGCCATTCCTGCCGT
CTGACGTCTCCGACGGCGAAACGCAGGCGCAGAAGAAGAAGGCTCTGCGT
GACCGTCGTCAGCAACATAACCGGAAACCCATCACTGGTCCCATCAAGGC
ATTCCTGCACCTCGCCGTCTACCATGTCGTCGCTCTGCTCTTCAGCATCT
TCTTCCGCTTCCGACGCGCGTACCGGCTCGTCCGAGGAAAGGTCGTCTCC
TTGCTCAAGTACCACCACCGCACGCCAGAGTTTATCGCCCACGACGTCAA
GGACCTGGAGAAGCTGCCGAAGCACCTGAGCGTCATAGTAGAGTACCAGG
AGGACGATGGAAACCAGGGAACCGCTGGCCTCGAAGGCCTGGTCAATGAT
GTGTGCGAGATAGCAGCCTGGACAGCCAGTGCTGGCATCCCCTTTCTCAG
TGTCTACGAGCGCACGGGCGTCCTCAAATACTACCTCCCTCAAACACACA
CCAGCATCTGGGGCACTCTCGAGTCCTACTTTGGCCCCCGCCGCAAACCT
ACCCTCTCGATCCGGGCACCGCACCTGAGCTCCTACTCCCCGCCCGATAC
ACCCCCTCAGTCTGCTGAGCCTAATGGCTCCAGCCTCAAAGAAGAGCGCC
AGCATCTCACTGTACTCCTTTTGTCCGAACACGACGGCCGCGACACCATT
GTCGATTTGACGCGCACACTGGCCGAGATGGCGCAAAAGGGCGATGTGCG
ACAGGAGCAGATTAACATGGACCTGATTGATGCGCAGCTCAACGATCATG
TCTCGAGCGAGCCTGATTTGCTGATTCTCTTCAGCCCAACCGTGCAGCTC
AAAGGCTACCCCCCGTGGCAGCTGAGATTGACGGAAATATTCCACTTGCC
AGATAACAAGGGCGTCAACTACCAAGTCTTCCTCCGCGCCTTATACAATT
TTGCCAAGGTCGAGATGCGCCTGGGACGGTAG
>A03477  [mRNA]  locus=Contig1:421442:422133:-
ATGGCTGACGCTGAATACGACCCCGAGGCCGCAGCTGCCCTTAAGGCGAA
GAGGGCGTTCCGCAAGTTCTCTTACCGCGGTGTCGACCTTGACCAGCTCC
TCGACCTCGGCTCTGAGGAGCTCCGTGACCTCGTCCACGCCCGCGCCCGC
CGCAGGTTCAACCGTGGTCTCAAGCGCAAGCCCATGGGTCTCATCAAGAA
GCTTAGGAAGTCCAAGCAGGAGGCCCGCCCCAACGAGAAGCCCGACCTTG
TCAAGACTCACCTCCGTGACATGATTGTCGTCCCCGAGATGATTGGCAGC
GTCATTGGTGTCTACTCCGGTAAGGAGTTCAACCAGGTCGAAATCAAGCC
CGAGATGGTCGGCCACTACCTCGCAGAGTTCTCCATTTCATACAGGCCCG
TCAAGCACGGAAGGCCCGGTATTGGTGCCACTCACTCTTCCCGTTTCATT
CCTCTCAAGTAA
>A03478  [mRNA]  locus=Contig1:422837:423227:-
ATGAAGCACCTCGCAGCCTACCTCCTCCTCGGTCTTGGTGGAAACACCTC
GCCTTCTGCCGACGACGTCAAGGCCGTCCTCAGCGCCGTTGGTATCGAGG
CCGACGACGAGCGCCTGAACAAGCTCATCTCCGAGCTTGAGGGCAAGGAC
ATCAACGAGCTCATCGCCTCCGGATCCGAGAAGCTCGCTTCCGTTCCCTC
TGGTGGCTCTGGTGGCGGTGCCGCCGCCGGTGGTGCCGCCCCTGCTGCCG
CTGGTGGTGCCGCTGAGGCTGAGGCCCCCGCCGCTAAGGAGGAGGAGAAG
GAGGAGTCCGACGAGGACATGGGTTTCGGTCTCTTCGACTAA
>A03479  [mRNA]  locus=Contig1:75341:76282:+
ATGCCCTCGATAGGACCAGCCCTGCCTCCGCATCTCGCCAAGCGCAGCCG
CGACGGCGGCGGCGATGGTAGTGATAACGACGACAAGCACCGCGCATCCA
GCCCAGAGTCGACCGACAAGCGCCGAAGAGTCGCGGGCCCCGTTGCAGGG
CCCTCGTTGCCGCCACCACCACGCAGCCCTTCGCCATCGAGCAGTGCAGA
AAGCGACGTCGGCCCCGCCCCGCCGCCTGCCTCCAAACCAGCCCGAGTTA
TAGGGCCTGCGCCGCCGCCTGCGCCCCTCAGCGAACAGCCGGCGCACCCT
CCCAAAGACGACGACGACGACGACTCCTCGGATAGCAGCGACGATGACTT
TGGGCCCGCGCCCCCGCCAGCCGGAGGCGCGCAATCAGACTTCGACATGG
CCTCAGCAGCGTCTGCCTTTGATGCAGAGCCTCGGTTTGCAGAAGCCCCC
AAGGCCGCGCAACGCGACGAATGGATGACTATGCCGCCCACGCAGGATGA
CCTTGCTGCGCGCATGGACCCCTCCAAGATGCGCGCACGAAAATTCAACA
CGGGCAAGAGTGCGGGAAGCACGGGGGGGATGAGCAGCGCGTGGACCGAA
ACGCCAGAGCAGAAGCTCAAGCGCCTGCAAGACGAGGCTCTGGGCATTAG
CGCGCCCACCAATCCCACACCGGGTGCTTCAGAGCCCAAGCGCAGCAAAG
AAGAAGAGCGGCGCGCCCGCAAGATGCGCGAGAAGATTGATGCGAGCAGA
GGAAAGAGCCTTGTTGAGCAGCACCAAGAAAAGGGCTCTGGCAAAGATTT
GGAAGACGACCCCAGCAAGCGCGCATTCGACTATAACAAGGACATGGCTG
TTAGTGGCACCACGACTCACAAGCAGCGGAGAGACATGTTGGCCAAGTCC
AAAGGCTTCAGTGACCGCTTTTCAAGTGGCAGCTATCTATAG
>A03480  [mRNA]  locus=Contig1:423727:424858:+
ATGAGCTCACTCAAGGACATCATGTCAATAATCGACCCAAGCGCGAAATC
CACGGCAAGCGCACCCAAGCAAGCTGCGCTCGGCGTTACCCCTAAGCCAG
CGCCGCGACCGGTTGGAGGGGCAAATGGCGCAACCCAAGCACCGCAGCTG
AAGCGAAAGGCATCCAGCCCCGCTGAGAACGGGCAAGCAAAGATGCAGAG
GAAAGAGGCGGTTGGTGGACCAGCTCAGGCAAACGGTGCAGTTCGTGCCA
CGTCGAAACCTGCCTCATCCGCACCGACCACCTCTGTCCCCTATCGTGGA
ACCGCCGCGCCTGCATCCTCAAAAGCAGCAAACCCGCCTGTCCGAAAGCC
GCTGCAGTCGTCCAGCGCTCCCGCTGCCGCGCCCAAGGCTCCAGCACCCG
CGCCCAAGGCTGCCCCGGCAGCCACCGGCTCCGCCGCCGCCGCTTCAAGT
GCCGCACCTAAGAAAGGTTATCTGGCTATGCTTCAGAAGGCGAAAGAGAA
GGACGCAAGCAAGCCCGTCGCTCCACCAATCAAGCATGAGCCCACGAAGA
TCCTGACACGAAAGGAGCGGCTGGCGCTCAAAGCAGAAGCAGGCGTCAAA
GGCAAGAAGCCCGTCGCCGGCCTGCCGTCGAAGCCGGTGGATCCGAAAGT
GGACCCGTCGAAAGAGAAGAAGAAGGTCGACGTGGGTTACCAAGGCACCG
CACGACCGGCCAAGAAGCCCGTTGAAGTTGGCTACAAAGGTACTGCACGT
CCTACAAGTGTGCCTGCAACATCAAGTCGCAACGGCGTGCCAGCTGCTAA
GCCAAAACCTAACCCCACCAAGGGACGCTACGATGGATACGCAGACTGGG
ACGACCTCGATGCCATGGAAGACGAAGAAGACGACTACGAATCTGATGCC
TCTTCCGACATGGAGGGAGGCATATGGGATGTCGAAGAGGAAGAGCAACT
GGCACTCAAGGCTGCTAAGAAGGAGGATGCCGAAGCTCTAGCGGAAGAGA
ACCGACTCAAGAGGGAGAAAGAAGAGCGAAAGAAGAAGTTGGCAGCAATG
GCAGCCAAGGCAAAGAAGAGATATTGA
>A03481  [mRNA]  locus=Contig1:425363:427212:+
ATGACCACATTCTTTCAACGGCTGAAGCATCCCTTTCGCCGGCCTACTCA
TTACTACACGATTGCCGAGCCTTCTCGCACGCCGCAACAGCTTGAGAGGC
AACAGAAAAAAGAGCTACAGATGGCACAAGACAAGATTGAGAACGACCTG
GATGACGGGCGTGTCCGACCAAGAAGGAGCAGTTCACCTGATAGTCTTCC
TGTGATCATTGACAAAGGGCCTTACAAAGGCTACTTCTATCCAAAAGATC
AGCTCTACTTTAACAGCATTATGCTGGCCGCAGATGTAGAACCGAGATAT
GACCCCGATTCGGCGCCCAAGAGGCAGAAACAACAGGAGCCCGTCCCCAC
GACCCGTGCCGAAGGTTCAGAACACCACGAGACACTTCCTATTGCCCCAG
TCGACGCGGGCCTTGTGCCAAACTTTAGTTATCCCGTCGCCGCAAGTGCA
TTCTATGATCGTGTTGATGCCGCGCAGGAATCTCAGATACGACCAGTTCA
AGAAGACGAACTGTTACCAAACGGTGTTAGTGTTGAGACAAGCAGCCATA
CAAGCTCGAATGACACTCTCTATCGTGACCCAACCCCGCTCAGCTGGCCA
CTGCGAGGGGGACAAGAAGAGACTCACTCTCCACTAACAAACGGCGTCCC
GCCAGGCTACTACCCACCGTCAAGCTCCGATGGCACTGCTGGTACCGCCG
ATACGAGTATCGATCCTCGCCAGCGCCCGCCACCACCTCCCGATCTCGTT
CCGGAACATACTTCCACACTGCTCTCCTCCATTCTCACACCGTCGGAATT
TGCCCTCCATCGAGAAATCGTTCATGGAGCAGCGCTGGTAGGTACCCCAA
TATCCCCCACACGCAGCAACACGAGCTCCTCAACACCACTGGACACGCGT
CTGATCCAGAAACTTGACACTGTCGTCTACGGACTTCAAGACCGCATCAA
TGGACTAGAAGACGATCTCGTGCCGCAACTTGGCACGTGGCTTGAGCAAA
AAGACCTCGAGATCAGCGAACTGCATATCGAAACATCCAATCTGCGAGAT
GAAGTTGCGGAACTAAAGCGCATTGTGGATTTTAGCAGCAGAACTCTGGG
TCTGTGTCGAGAACGCGAATGGGAGGTCTGGCAGACGTTGTTGGATATCC
AGCGAAAACGCGAAGAGAAGCGGAGTCCTCTCTCCCGCGTTTTCTCCTGG
ATCGACAGATCTTGGGAACAAAGGTCTTCTTAA
>A03482  [mRNA]  locus=Contig1:432293:433795:+
ATGGGCGGTGCTCCAATTACCCCACCATTGGAAACCGGGCCAGCGCTCAC
GCCGCCGAAAGCACAGCGCATTTCTCCACATGTGACACTTCAGGCACCGC
TTTCAAGGCGTGGAAGAGGACCAGGGCTGGTATTGGTACTGGATCATTAC
GCCGCGATTGAGGCCAGCGAGAAGCATCTAGATCCGCCGCCGCTGCAGAA
ATGGGCAGAGGAGGGGTTTGCGGTTGTGCAGCTTCTTGTCCCTGGCAACG
CGGCCGAAGATGGTGGTGAATTCCCACTCCAAAAAGCTCTGGACGTGCTC
AAAGCATGTAAAGGATGCGAGTTTGACAAGGGTGTTGGATTGATTTCATA
TCTAACACGAATTCCATATTATGTCGAGGAAGGCGCCTGTCAAAACGCAC
ACATCAAAGCTCTCGTTTCCTACGGCGGCAGGAAGTTTATTTCTCTCAGC
GCAACCAGCCACCCACCACAGTTAATCCACACATCAGGACCTCCAGTCGC
TCATCGTCGCGCGTCATCGACTGAATCAGTAGGCATCACTCCAGGCATTG
TCAAGACGTATCGTTACGAGGACGCAGAGAAGGACTCTAGCTGGATACTT
CCCAGCGACCCAGACTACCACAAACGAAACGCTGGAATCGCGCATACCAG
GAGTCTCACCTTCTTGAAGCCCTTGCTGGGTGGCCCGTTTTTCGATCTTG
AGGCCGTGTGGGAAGAGCATACAAAGTATGAGTTTGGGGATCGAGATGTC
GGAAAGACAATGGCCACAATGGTCGACCAACCCTACGTCAACCACATTCC
CACGATGGCCGGCGGCATCGGCAAAGACCGCCTAACAAACTTCTACACGC
ACCACTTTGTCTTCAGCAACCCCCCGGACACGGCGCTCTCCCTCGTCTCG
CGCACCGTAGGAATCGACCGCGTAATCGACGAATTCGTCTTCTCCCTCAC
GCACACCAAGCACATTCCCTGGCTCCTCCCCGGTGTTCCGCCGACGGGAA
AACGCCTCGCCATCCCCTTTACGTCTGTCGTTGCGTTGCGCGGCGATCGC
CTGTGCCACGAGCATATCAGCTGGGACCATGCGACACTGCTGAAGCAATG
CGGCTTGTTGCCAGATTACGTGCCGTTTCCGTATGAGATTAAGGGAGTGA
CGAGGGAGCAGGGGAAGCGGTTCGAGGTCCCGTTGCCCGTCGTCGGTGAA
GAGGGGAGTAGGAAACTAGTTGACGAGGGTTCTGAAGAGAGCAATCCGTT
GATGGGGGCGCAGTGGCGGGTCGTGGATGATGCGTGA
>A03483  [mRNA]  locus=Contig1:462164:463441:-
ATGGGCTCCTTAGCACCCGCTCCATCCGTAGCCATCATTGGCGCTGGCCT
TGGAGGACTCACACTCGGTCTTGTCTTCAAGCAACATGGCTACGACCCAA
CATTCTATGAACTGCGAGACCCTGATTACGACTTAGGTGGCGCCATCATG
CTGCAGCCCAACGCTCTGTGCGTCCTGGATGCTCTCGGTGTCTATTCCCG
CGTCAAGTCCCGGGGCTTTGGCGCCCAGGTCATCACATTCCTGGCTGACC
CTGACCTCGAGTACACAGGCGAGTACTGGTTTGGACGCGAAGACATCTAC
GGGTACGACGCGATTCGTCTTTCACGGCAGGTTTTGATCCGCGAACTAAG
AAGCCTGGTCAAAGAAGCCGGCATGGAAATTCACTATGAGCGCAAGTTTG
AAAAGGTGGTGACGGAAGACGAGTCGGGCGTGTGTTTCCAGTTCGCAGAT
GGCACGCAGGAGAAAGCAGACCTCTTGATTGGCGCGGACGGTGTGCATTC
CAAGGTGCGCGCGTACATGTATCCGGATGTGCATCCTACATACTCCGGCG
TCTTTGGCATCACGTATGCTTTCCCCACGGCCAACCTCTCTCTGCTGACC
CCGGACTTTCCGCTTCCGGCCTCGATTCAGCACAAACTGGGTTCCTTCAT
CATGGCGCCGCAGAACGACGGAGGACACGAGATGTTTGCAGGGCGACAAT
ACAAGTACCCGAATCAGGATCGAGCGGGCTGGGATGCATTGGCAAATGAT
AAAGAGAAGCTTATGGAGATGATTCAGCGCAGCACGGAAGAATGGTCTCC
ACTCGTCCAGTCGGTACAAGCTCAAGTCAGGAGCCCAGACACGCATTCCC
TGTCCATCTGGCAGTTCGACAGCGTCCCCAAAATGGAGCGCTGGTACTCA
TCCACCGGGCGGGTCATCATGCTCGGAGACGCCGCACACGGCATTCCACC
ATCCATAGGCCAGGGCGCCAACCAAGCCTTTGAAGACGGATATAGTCTTG
GTTTGATGCTAGCAAACGCCGACGGCAAAGTCGCATTGACAGACGCACTG
AAGGCGTGGAACGACTACCGGCAAAAGAGAATGGAAAAGGTACTCACGCT
GACGCTGCAGGTGCTTTCGATGCGAATGTCCAACGAAGAGAAGGCAAAGA
TTCCTGAGGAGCTGAGGTGGGACGACGATGGAAGCGAGGGGGGCAAGACA
AAGCTCTCGTGGCTGTATGTCAACGACGTGAAGAGCGATGTTGAGGCGCT
GCTGGAGGAGCTGGGTGTCGAGCGCTGA
>A03484  [mRNA]  locus=Contig1:463706:465257:-
ATGGCGGAGAACAGAAAAGAATTCGAGTTCAAGACTATTGATGGCCTGAC
TCTACGTGGATGCATGTTTCTCGGTCCCAAGGGCGGTCCTGCTATCATTG
TCAACGGTGCCTTCAACTGCCCCAAGGAAATATTCGCACTTGATGTTGCA
GAATGGTTTGGAAAGCATGGCGTAACGGCTCTGGCCTATGACGCTCGTAC
TCTAGGTCTGAGCGATGGCATGCCTCGAAACGATCTCGACCCACAGAAGA
TGGCAGAAGACAACCATGATGCTGTCACGTTCCTACAAAACGAGGGCTGG
GTCGACCCAACCCGCATCGCCGTATGGGGATTCTTCTACAGCTCCGGCAT
AGCTCTCGAAGCCGCCGCATTCGACAAGCGCATTGCCGCCGTCATCGCCC
AAGGCCTAATGCCAAACTGGTGTCTCAACCCCGCCGACCAAGAAGCCATT
GTCGCTCTCGCAATCGCGGATCGCGCAAACCAGCTTCGGGGCAGCGCCCC
TGACTACATTCCATTGTTGAACCAGAACGGCGAGCACCTCCTCATGTTCA
AGTACCTGGTTGATCTCACCGATGAGCAGAAAGCACATCTCCCCGCGTGG
GTCCACAACGCGAAGAAACTGGCGCCAAACTTCAAGGACCGCATGACGGT
CCAGAGCTTCTATCGCCATGCAAAGTGGAAGCCAATGCACATTTTTGAAT
CTGTTAGTCCTACTCCGGTCATGATTTTGACCCCCGAGAAGGATGAGATT
GTGGCGCCGGAGCTGCAGCGGAAGATCTTTGAAATTCTATACACAAAAGA
TAACGTCAGAAGCATCTGGGTTGAAATGAACGATGGCAGCGGTAATGCTC
CACCAGAAAAAATTGTACCCAACATCACGCTCGCATGCATGGAAGTGCGC
ATATCCACACTCGCCTCGCCTCAGGCATAG
>A03485  [mRNA]  locus=Contig1:466256:467467:-
ATGGGAGACGCATCACCCGATTCCAACTATCTCATTGAGCAGCTCAATCT
GCTGGTTCAAAGTACAGAGACTCTAAGCCGAGGAGTCGACGAAACCCAAC
GTCTAGAGCTTCAGCGCCTCACTCGCCTTGCTTCGGTCGCTTTGGAAACA
CCACCCGAGACCACGGAACGCGTCATCTTCGCATACCTACCTCTGGTCAC
TGCACGCATCAGCAACGACTATGGCATCCTCGCCAACTTGGTCAAAGGCA
GCGAGGTCAATCCAGTAGCTTTGTCCGACCTTGTTAAGACCAGTGGTTTG
GACAGATCTCTTGTTAGCTCCATCATGGACTACCACTGCTACGAGGGCTC
CGCGATTGAGCCTCGCCAGGGCTTTTATGCGCCCACGAAGCTCACCCGTA
ACATGACGGATCCATCTTTCGTCCACTCCTCAACCACCTTCCACGACATG
GTTGGACCCGGTTTTGGGGCTCTTCACCGTCTTCTCAAGAATGGGCCTGA
TCAAACTGGTCAGAAGACGGCCTTCCAAGTCGGGCACCACACCACCAACA
GCTTCTACGACTGGGTCGAATCCCGGCCGGAGGTCCACGAGGCGTTCTAC
GGCTACATGGCTGGCCTGCACTCCATCATGGCGCGTTGGATCAACGCTGT
GGATTTCGATAAGGACTTTGCGCGTAATGTCAAGGTGAACGAGGTGGTTT
TCGTCGATGTCGGCGGTGGCGACGGTGGCCAGTGTCTTGAGGTGCAGAAA
GCGCATAAGCTGGGCGGAAAGATTATTCTGCAGGACCGTGCTGTTGTCAT
TGACAAGGCTACCAAGGCTAAGGAGGCTGGGATCGAGTGCATGGTGCACG
ACTTCTTCACTGAGCAGCCAGTCAAAGACGCCCGTGTCTATTGCATTCAG
TTCTGTCTCCTCAACTGGAACGATGAGGACTGTGTGCGTATTCTCGCGGC
TCAGACTCCTGCCATGGGACCTGACAGTGTATTGCTCATTTCGGACTACG
TGCAAGGACTACGATGGGAGAACGAAGGTGGGCCTCTAGAGGCGGATTTG
TTCACACCGGCCGTAGCCCTCTCTTCGCACATTTGCCATGGAGCTAAGGG
AAGGTCCCGCGCAGACTACCGTGAGCTTTTGGAGCGTGCTGGGTTAGAGC
TAAAGGAAGTCAAGGCGCTGACCAGTTTCGGTCAGGCATTGATCATCGCT
AAGAAACTGTAG
>A03486  [mRNA]  locus=Contig1:468184:476933:+
ATGGGTAGCTATCCAGAGACCAACCTCCTCTCCATCCCAGAGCCCATCGC
CATTGTAGGAACCTCATGTCGGTTTCCAGGTGGTGCAGACTCTCCATCTA
AACTATGGAGTCTCCTCAAGAACCCTCAAGACATTGTGCAAGAGATTCCT
CCGAGTCGCTTCGACACGAAAGGGTTCTACAACAAAGACAGCCAACACCA
CGGTAGCTTGAACGCACGACACGCATATCTTTTGCAAGATGATCCCCGAG
CATTCGACCGCGACTTCTTCAACATCAGCCCCAAGGAAGCCGAGGCCATG
GATCCCCAACAACGCTGTCTCCTCGAGACAGTCTATGAAGGCGTTGAATC
GGCCGGATACTCGATACCCCAGCTGCAAGGCTCCGCGACAGGTGTCTTTG
TAGGCGCCATGAGCTTCGACTACCAATTTGTTGCTATGCGAGGCTTCGAT
AGCTTGCCACAGTACCACGCAACCGGTACTTCCATGTCGATCCTGGCGAA
TCGCCTCTCCTACTTCTTTGACTGGAGAGCTGTTCTTGCGCTGCGGAACG
GTGATGTTAGTATGGCTGTTGCTGCCGGCGCTAATCTTATTCTCGGGCCT
GAGCCGTTTATCGCCCTGTCAAACTTAAACATGCTGTCACCCAACGGCCG
TTCATACATGTGGGATTCATCCGGCGACGGCTACACACGAGGCGAAGGCT
TCGCTGCCGTTATTCTCAAGACTCTTAGTCAAGCCCTAGCCGACGGTGAC
CACATTGAATGTATCATCCGTGAGACTGGCATAAACTCGGATGGGCGGAC
TCCGGGCATCACCATGCCGAGCGCAACAGCGCAGGCTCGGCTTATCCGAG
AGACATACCAAAGGTGTGGGCTAGACATAAACAGTCCACTTGATCGCCCA
CAGTACTTTGAGGCCCATGGTACCGGCACACCGGCAGGAGATCCTATCGA
GGCCCGAGCTATACATGAAGCTTTCTTTTCTCATAGTCCGGAACCCCATG
ACGACCAGGCACCACTCTACGTCGGCTCCATCAAGACTGTTCTTGGCCAC
ACTGAAGGCACTGCCGGCCTCGCTGGAGTCCTTAAGGCATCTCTGGCAGT
TCAGAACGGTTCAATTCCAGGAAATCTCCATTTTAAAAACCTGAATCCCA
AGATCTGGCCTTTCTACGACAAACTGCGCGTCCCCACCACATTAACGTCA
TGGCCTAGCCTTCCAGACGGCCAGCCTCACCGCGTCAGCGTCAACAGCTT
TGGCTTTGGAGGAACCAACGCGCACGCCATTATCGAAAGCTGGGATGAGA
AGCCCGAGCGGTGTCCTTTGAGAACTGCAGAACATGGCGGACTTGTTGTG
TTATCTGCCAATTCCGCACAGGCATTGGCAGCAAAGGCTACGTCGCTGGC
TGCATACCTTCGAAAGCACCCTGATACAGATATCGACCGGCTCTCACGCA
CCATGTTCCAGCGCGCTGATTTCCTATACCGAGCCGCCTTTGCAGCCACG
TCGACTGCCCAACTTGCAGAGAAACTTGAAGCACGAACTGAGATGTTGAA
AAAGACTTCCCGCATTGCGGCAATTCCTAACCACTTGCCGCCCCGCATCC
TTGGTGTCTTTACCGGGCAAGGCGCGCAGTGGGCTACTATGGGCAGGGAA
CTGTACGATGCATCGCCTGTGTTCCGCAAATCCATGGACCGGCTGCAGCG
AAGCCTTGACACGCTTCCTCATGGCGAACGCCCAGACTGGACTCTTATCG
ACGAGCTTTCGCTGTCCAAAGAGACGTCTCGTATTGGTCAAGCCGCCATC
TCGCAGCCACTGTGTACTGCTTTGCAGATCGCTCTCATCGATGTCTTGCA
CGTCATCGGCATCTCCTTTGCTGCCGTTGTTGGCCACTCTTCTGGAGAGA
TTGCCTGTGCCTATGCAGCAGGGTACCTAGATGCACAGGACGCCATCCGC
GTTGCTTATTACCGGGGATTCCACTCACACCTCTCCAAGGGCCCCGACGA
GAAACGCGGCAAAATGATGGCTGTGGGACTGAGTCTCGAGCAAGCGTCAG
CCTTCTGTAGTGAGTTCGGGTCTGCGCTCAAAGTGGCTGCTAGCAACTCT
CCCACCAGTTGCACACTGGCCGGCGATGCGGACGCCATTGATGAAGCCAA
AGAGCGGCTAGAGCAGGAAAAGACTTTTGCTCGTGTGCTAGCTGTAGACA
CCGCATACCATTCTCATCACATGCTTCCCTGCGCCGAACCCTATCTACAG
TCGCTACGCAACTGTGGAGTCCGAGCTCTCAGGGGTCCAAAGCGATGTGC
TTGGTACTCCAGTGTCTGGGGCCCCAATGGACGCAGCCGCTCTTTCGATA
GCAAAGATAGCATGGAGTTGCTCGAAGGCCAGTACTGGGTCGATAACCTA
ACCAACACGGTCCAGTTCTCGCAAGCAGTGTACCGAGCTATTTCCGAAGA
GCCCTTCATCATGGACCTCGCACTGGAAGTTGGACCCCACCCTGCTCTCA
AGGGACCCAGCTCTGAAGTCATGAAGTCGCTGACTGGGGTTTCCGTTCCA
TATAGCGGTATTTTGAAACGCGGAGAGAATGCCGTCGAAGCGTTTGCCGA
TGCTCTAGGACTCATCTGGACGTCTTTCCCATCTCAGAACCCTATCGTCA
CGTTCGATGGGATGCATCGCGCCTTGCCACAAGCTGGACCAAAGAAGCCT
AGCATCCTGAAGAACTTGCCAGGTTACCCATGGGACCATGATAGCCTCAT
CTGGCGTGAATCGAGGGCTTCTCGCGTGTTCCGCTCTCAGAACCAGCCAA
GACACGAGCTCCTCGGTCACCCTGTAACGTTGGGCGAACATAGCAGGCGA
GAGGTACACTGGCGCCAGATCTTCAAGCTGGGCGAGCTTCCTTGGGTGAC
TGGTCATAATATCCAAGGCGAAGTACTTTTCCCAGCCACGGGGTACCTCA
CAATGGCGTACGAAGCCGCTATACGCCTTGTAGACAATGAGACAGCGCTG
CGCCTCGTCGAGTTGCACGATGTGGAGATTGTTCGCGCTATGGGTTTGCC
AGAAGATTCCCCCGGCCTCGAGGTTCTCTTCACTGTGTCCGTTACAGGCC
AGTCTGACGACTGCGTCACGGCAAAAGTGGCTTGCTACAGCGGCAACGTC
AACGTAGCCAAGCTGGATAGTCCTCTTCATGGACTCACAGCTCATTTCTC
AGCTGGCGTTAGACTTTGGCTCGGTGAACCCAGCAATAGTTCCCTACCTG
GCCGCAACAGACCCCTGCTCCCCATGAATACCCTCGATATGGAGCAGTTC
TACTCCTACCTGTCGAAGGTAGGATACAACTACGCGCTGCCTTTCAGAGC
AACCAGTGTGGACCGCCATCTCAACCACGCGGTCGTGACGCTTCCATCGC
CTCCAGAGACGTCTTCGTCTATTCGTGATGTTACGCATCCCGTAGTCCTC
GACACTGCGATTCAAGGAGTCTTGGCCGCATTTTCTTTCCCTGAAGACGG
CCGCCTGGACACTGTGTATCTCCCCACACGCATCGACTGCGTCCGCATCA
ACACATCGTCAACATATAATAGCCCCTTGATGGCAGACAGCGTCTTGACA
TCGACCGAAGCAAAGGCACTCAAGGGCGACATCGAGGTGTTCAGCGAGAG
CGACGCAGCCGTCCACGTGCAAATGCGTGGCGTCCACTACACTGCGCTGA
ACCAAAACAAAGACCGATGGCTGTACGCAAGCGAGAACTGGGTGCGCGAT
GCAATCCACGGTATTGAGCCGAGCCAGATGACCAAGCTTTCTCCTGAAGC
CGAGGCGTTTGAGAAGCTCCTGACACGCATAGCGTATTTCTATCTGCGCA
AGCTCCGCGATCAGATCAAGCCGTCGGAGCTATTGCTCATGAGCAAGCAC
CGACGCCACATGATGAAGTGGGTCAGAGAGCATCTGTTTCCCCAGATCGA
GGCAGGCCAGCGTCCAGATGTCGAAGTGGAATGGGTAAACGACACCCTGG
AGGATGTCGAGCGGTGGAGCGCTAGTTACCTTGCAGCTGGCAACAACGAC
ATGCAACTGCTTCATGCCGTCGGGAAGAATCTGCCTGCTATTGCCCGCGG
AACGAAGCCTGCGCTACAGGTGTTGCTGACCGACGACATGCTGGACCGTC
TGTACGTCGAAGGCACTGGAATCGCGGATGCTAACCTCGACTTTGCCCTG
TTGGTGCAGCAGATTGCACACCGCTACCCGCGCATGAATGTCATCGAGGT
GGGTGCCGGAACAGGCGGTACCACGCGAGCGGTGCTGTCCTCTTTGGGCG
ATCAGTATGCGTCGTACACTTATACCGACATCTCAGCCGGATTTTTCGAG
CCTGCAAAGGCAAAATTCAGCCAGCACGGCGGAAAGCTCAAGTTCAAAAC
ACTCAACATTGAAAAGGACCCCATGGGCCAAGGCTTTGATGAAGGCTCGT
TTGACATGGTTATTGCTTCAAATTGTCTCCACGCTACTCGCAGTCTCCAG
GAAACACTGCGCCACTGCCGCCGCTTGCTCCGGCCCGGAGGCTACTTATT
CCTGCTGGAAATCACTCGCGACCATCTCCCTATGTCTCAGGAAATACTTG
CTTCTCACGGTGCATCATACCTGCATGAGCTTGAGGGCATCGAGGTGCCG
AGTGGAGCAGTCGTTCTCTGTCTATCTGACTTGGACAACCCCATCTTTAG
TGTCATGACAGAGGCTGCGTTCCAGGGTATACAAACAATCTTCCGGAACG
CAAGCATTGTTCTGTGGGTGACGTCTGGAGCGGCTTCGGGCAAAAATCCA
ATGGCGAACGTAACGGTCGGATTAGGACGAACACTGCTTGCCGAATGCAG
TGACTTGAGACTCCAGTTCCTTGACGCGGAAGAGCCTGATTCACTCACTC
CGGAATTGCTGGCGACTCTTCTCCTTCGACTTGGCGCAACGGACCAGTCC
AACTCCGATGATATCCTCTGGAATCATGAGCCTCATCTTGCACTGAGAGA
CGGCGCGTTCTACGTACCCAGAGTGCTGCGCCTAGACAGCTTGAACCGCC
GCGCTAGTGCGAAGAACCGAAAGCTCACCCAGAGTACCAGTCTTGAGCTC
TCTGATACTGGCGTCGAGATGTCTCAACAAGACGGAGCCTTGGAGCTGTT
CGATTACCCTGTCGGCGATTGTAGGCCAAGCGAGATTCGTGTACAGGTCA
TGGCATCATCCATCCATGCTTTTACACTCGATCGCCCGGCGCCCGTTTAC
TTCTGGATTGGTCACGATGTCCATTCTAAAGACAGAGTCATGGGCTTTTC
GGAATTCAACCGCTCCATAATCACGGCTACGGAAGATCAGATCTTTTACC
GTGGAGACAATGTCAGCACACAAGACAAGCGGGATTCAGATGCTGAGCAG
CTGCACCGATTCATCGTACAAGCGATGGCTGCATCTCTTCTCGGTAATTT
TGAGGCACCCATCTGGGTACACGGCGCTCCAAACCACTTCAAGCCGGCCA
TTACTCGTGCTGCCCACGAAGCCAATGTCTCAGTGTCCCTGGCGACATCA
GATATTGCAAGCGCTCAAGACGAGGGTTTCATCCACCCGTACATCAGCAA
GCGAGATCTTCAGTCACTTGTCCCAAGATGCGTCAAAACACTGATCAACC
TGGAGGCCGCGCAAAACGAGGATCTCTCGAAGCTAATGCGAGATTCCCTG
CCTTCTTCTACCAAGGTAATCCAGGGTGATGATCTGACGATTCCGATCAG
GTGCGAGAAGCTGCGCGAGCTAGCCCAGGTTATTGGTCATGACGAAATCA
AGGGCGCAAGTCACGCAGACCATGTCACATCCATTGGAGAGCTGACAGAA
GACAAAGTCAAAGCATTGAGCCAAGGGGCTGTCATAGACTGGCGCACTAC
CGATAGCGTCACCACGACTGTTCGACCTCTGGATCAAAGCGGGCTCTTCG
ATGCCAACAAGACCTACATCCTTTTCGGCATGACAGGGGACGTCGGCATA
TCTGTTGCTGCATGGATGGTTGACCACGGCGCTCGAAACGTAGTGCTGGG
TAGCCGAAACCCTAGGGTACCAGAGGGCGTCATTGAATACATGGCTCGAA
AAGGAGCCAACCTGTGCGCAGTCAAGGTCGACGTGACCAAGAAGGAAGAG
CTGCGAGAAGCGTGTGCCAACATCAAGGCAACCATGCCGCCGATTGCGGG
TGTCATCAATGGCGCCATGGTTCTCCGAGACCGTCTTTTCGCCCACATGT
CCTGGGACGACTTTGAAGCTGTCCTGGCGCCAAAGGTCGCTGGAATTCAG
AACCTGGACGAGATTTTCAGCAACGAACAAGATGCGCTGGATTTCTTCAT
TGTTCTTTCGTCGGCAACATCGCTGGTAGGCATCATAGGCCAGTCTGCCT
ACAGCGCAGCGAACCATTTTATGTCGAGTCTGGTGCGCCAGCGACATGCT
CGTGGTCTAGCTGGTTCCGTTGTGGCAATCGGGTTCCTGACGGGCTTGGG
CTACATTTTCCGCTCGGAAAAGGAGCATCTCGATGCTATTGAGAGGTCTC
TCCTCCCACAACTGGGCAGACAAGCCGAGACAGACCTGCACGACATGCTC
GCGGAGGCGGTTGTGTGCGGTCGACCCAACTCTGGTCAGCCGTCTGAGCT
CATCACCGCCATCAAGACAACATTCCCGGATGCGTGGCACGAAGACCCAC
GCCTCTCATGCTACCTTGTACAGGATAGCGTGGAAGAAGGCACTGATGCC
AAAGAAGTCGAGGGCAATGCCAAGGTCGAAGCTCAATTGGCATCGGCCGA
GGATCCAAAGCAGTGCTTGACGATTCTGATAAAGTGCTTCAGCGTGGCGC
TGGGCAACATGCTCCAGCTCGACCCGGCTCAGATAGCAGTCGACGTCCCT
GTTGTCGATCACGGCGTTGACTCTCTGGTCTCGGTCCGTATCCGCGAATG
GTTCCTCAAAGAGCTCGGCGTCGACGTGCCGGTACTAAAGCTCATGTCGA
CCAACCACTCCCTGTCGCGCGTATGCGAGGATGCACTAGCAGGATGGCGG
AAGCTTCGTGCAGGGCCCCCAACAGCGTCCCAGACAGAGGCCAAGGACAA
CGAGCCTCGCCGCGACCCAGAAAAGGACTGGAAAAAGGAGGTGGCCGAGC
TCATTAGCGGAATCCGAGGCCTCATCCCGCGAGGCACTGATGCAATGGCG
AGCACCGAGCCGCCTCGGACAAACGCTCGCCGGGTCGTTGTTACAGGATG
TACAGGGTTCCTGGGCACTCACCTGCTGCGCCATCTGGTCGCCGATGCGA
GTGTCGCTGAGGACGCCAAAATCCGTGAATACGCCGGCGACCTAGCCAAG
CCGCTGTTGGGACTCTCTGCTACCGACTTCAAGCGCCTCAGTCAGACAGC
AGACGTGATCATCCACCTGGGTGCCGATGTCAACCATCTCAAGTCGTACG
AGGCGATGCGTGCTGCCAATGTGGTCTCGACACAGACACTGCTTGCCATG
GCGATGCCGCGCAGCGTCCCCGTGCACTACATCTCATCCTCGTCGGTGGC
CATGCTGCAGAAGGGAACTTCGGAACTCGCAGAAGTGGCGCCCTCGAGCA
TCTCACCGCCACGTGACGTCGATTCGTTGATGAAGAGCGCCGTGGGTTAC
GCCGCCAGCAAATGGGTGGGTGAGATGCTGCTTGAAAACGTCGAGGGCCC
TCCAACGGTGGTGCATCGCTTTCCCAACATCATGGGCCATGATGCCCCTG
AAGAGATTCCCTTGGTAGCTCTCGATCGCTACTGCACCAAGATGCGGGCC
GTACCAGCGCTGGATCCCCGCTTGTGGATCGGCCAGCTCGATGTCATCGA
TGTTGGCCAGGTTGTCCCGGACTTTGTGGAAATGGCGTGGAGCCTGGATT
CCCGTGAATCATTCGCCGTACACAACTACTGCAGCAATAACAGTTACTTG
CTTTCGGATCTTGCGGGAATGTACAGAGAGAGACTCGGGGCCAATGTTGA
GGTTCTGCCGACGCCTGAGTGGATGCGCAGGGCCATCGCGATGGGTATGC
CCAAGGGTGTTGAAGCCACATTTGTGGGCCATGACGAAGTGTTTGTGTCG
CCTGTTTTGCGCAAGGGTCCGGCCAAGAAATAG
>A03487  [mRNA]  locus=Contig1:484559:487579:+
ATGACGACTCCAAACGTCGAGCGCCCAGAGCCGACGTATGAAATGGACAG
TACCATGCCCTACCACCGTCAGCGATCTTCCGACGAAGATGGCACCGTTT
GGGGGGACGAGCATAACCCACCGCACTCCCAATCCGCCCCACGGCCCCAT
CACAACCGATCGCAGTCGGGCGCCCACCTCACTGTCGACACCGAGCAAGA
CATTCCGCCCATGAAGGGCGTGCAATCGCCAACCCAGACCCGCGAGCAGG
CCAGCAGACTCAATGATGACCTTGCCCTGCTCGCAGTCGAGCGCGGCCTG
GACGAGAAGGAGGCTCTTATGCGGAACCAGTCCACCAACCGCTCCATGAC
ACGCGTGCGCTCTCGCCGCGAGGACCTTGTCGACGACTTTGATGCTGCGA
CGAACCCACTGCACGAGCAGGCCGCTCGCTATACGCCCCCAGAGAACCCA
ACCACCAGCTTCTCCAAGTTCTTCAAAAAGGTCCACAACTCGTCATGGCT
CGTTCGCTACTTTACCTACATCACCCCCATGGTCTTGATCATCTTGATTC
CCCTGCTCATCGGCGCATTGGCCTTCAAAGAGGCCACTGTCGGCGGCGTC
AAGCTCGTCTGGTTCTCCGTCTGGCTCATGATTGTCTGGCTGACACTATG
GGCGGGCAGAGTCCTCGCCAAGCTACTCCCTTGGCCCATTGGTCTCGTTT
CTAGTCTCTTCACCAACAACAGCAAGAAGTGGCGAGACATGGGCAAGCAG
CTCGAGCTCCCGGCTACCCTCTTCTTTTGGTGGCTGGCCATTGAAATCTC
CTTTCTTCCCACCATGACGAACCACCACCTCGATGGCAACAAGGCAACCA
AAGACTGGGAACGCGACATGAACAGGGTGCTCGTTGCTCTGTTTGTCGGC
TTTGTTCTCAACTTTATTGAGAAGATCATCATCCAGCTCATTGCCATCAG
CTTCCATCTCCGGACGTACCAGGACCGAATTGAGCTGAACAAGTTCCAGA
TTGGTAGCCTTGGCAAGCTGTACAAGTTCTCCAAGGAGAAGATTGCCATG
GAAGACTCCGAGTTTGAGCAGAACGAGGAGCATCAGCGGTCTGGCGCCCG
CACGCCTGGCCAGGTCTTGACCGAAGCGCAGAAGAACATCAAGGTCGGCT
TCAACAAGTTTGGAGACATTGCTGGAAAGGTTGCGGGTGACTTTACCGGT
CGCCAGGTCACCAACAGTGGCCACCCCCACCAGGTTGTTTTGCAGCTCAT
CAGTAGCACCAGCGGTGCCCAAGTGCTGGCCCGCCGTCTATACCGAACCT
TTGCCCGACCCGAAACCGAAACCGTCCACCCAGACGACCTCAACAATGCC
TTTGACAGCGACGACGAGGCCTCGGCCGCCTTTTCCATGTTCGACAAGGA
CATGAACGGCGACATTTCGATGGAAGAACTCGAAGCTGTTTGTGTTGAGA
TTGGCCGTGAACGCAAATCCATCACTGCCTCGCTCAAGGATCTCGATAGC
GTCGTCTCCAAGCTCGACGATGTCTTCATGTTTATTGTCATCATCATCAC
CATCATTGTCTTCATCTCTCTCATTTCGACCTCGGCTGCTGGTGTGCTTA
CATCCGCTGGCTCGGCTCTTCTCGCCCTGTCCTGGCTCTTCTCGGCCACC
GCTCAGGAGTTTCTGCAGTCGTGCATCTTCGTCTTTGTCAAGCACCCCTA
CGATGTCGGTGACCGTGTTACCATCTACGGCAACACTGGTGATCTCGGCC
GCGGCGACGACTACTTTGTCAAGGAAATCGCCCTCTTCTACACCGAGTTC
AAGAAGATGCAAGGTCACATTGTGCAGGCGCCCAACAGCTACCTCAACAC
GCTCTTTATCCTCAACCAACGTCGCTCTGGTGCCCTTGCCGAGGCCATCC
CCATCATTATCAAGTTCGGCACCACACTCGAGCAGATTGAGCGTCTCCGC
AACACGCTCCTTGAATTCGTCACGTCTGAAAAGCGCGAGTACCAGACTAA
CATTCTCACCGAACTCCGCGCCGTGCAGGAAGTCCACTGGCTCGAGCTCA
ACATTGTCTTCTTCTACAAGTCCAACTGGCAAAACGAACTGCTCAGGCTG
CAGCGCCGCAACAAGTTCATCTGCGCACTCACCATGGCCATTCAAGAATG
CGGCATCGAGGGTCCCCGCATGCGCTACCCCGGTCAGAAGGAGTCGTTCC
CTGTCTATCTCCAGAACCTGCAGAACCCAGCTACCCCTGGTGTTGGCATC
AATGGTACTCCAGACCAGCCCAACGGTCACCTCCGCAACGAACCTCGGGA
CCAGCCGTTCGTCCCCCCTGCCAATGGTGCTACCGACGGTGCTCCTCCCT
CTGCAGGGACTGGCCCTACTCGTCAAGGCTCTATCCTCCGCCAACCGGGT
TCGCGCACCGCCCCCGAAACACTATCCGCCATGGGTCGCCGCGTCGACTT
TTCCTTGGGCATGAAATCCATCGGACTCGACGACCCCAGCGGCGACGTCC
TCGACGACCGCGAAGCCGAATCCCGGGCTCGCGCCACCGTCGCCCGCATG
TCATCGCCCTCGGCCTCGCAGGAACGCAGCCGCAACTCGCAGGAAAGCGG
CCGCAGCAGCGGCATCCAGCGCGTCGGCACAAACGCCTCATCTACCATGC
GCGAACGCACACACCGAAACCGCTTCTTCTTCTCCCGCGCCCGCCACGCC
ACAGACGAGGAATCCGCCACCTCCGCCGTCATGGCAGGCATCCCAGAAGC
AGACTACGACACCCCGCCTCGCACAAATACCCTCGACCCCAGATCGGGCC
TTGTCTCTTCCCAAGCTATCCGCGAATCAGTCTCTCAGACGCGCCTCAGA
GCAAGTATCGATGCACCGGGTGTCTCGGGCGCTATACCGCCCCGCACATC
GGATTCCGAACGCACCTTTAGTCCGCCTGTACGGTCGCGGACGGATGGAA
TTGAAATGAGGAGGTTTCATTAA
>A03488  [mRNA]  locus=Contig1:488566:490388:-
ATGCGAGGAGAGATTTGCCACCTTCACATCGGCCAAGCTGGAACCCAGCT
GGGCAACAGCGCCTGGGAGCTCTACCTCCTCGAGCACGGCCTGCTCCCTG
ATGGTCGTCCCAACCCCGATGCGAAGGAGCTTGGCGAGACTGGTTCCTAC
GAGACCTTCTTCACCGAGACTGGCAGCGGCAAATACGTCCCCCGTTCCAT
CTTCGTCGACCTGGACCCTTCTCCCATTGACGAGATCCGAACCGGCTCCT
ACCGCCAATTGTTCCACCCCGAGCTCTTGATCAGCGGCAAGGAGGATGCC
GCCAACAACTATGCTCGTGGCCACTACACGATTGGCAAGGAGATGGTCGA
CAGTGTGATTGAGAAGATTCGTCGCGTTGCTGACAACTGCTCGTCGCTCC
AGGGATTCCTCATCTTCCACTCTTTTGGTGGTGGTACTGGTTCCGGATTC
GGTGCCCTCTTGCTTGAGCGCCTCTCGACCGACTACGGCAAGAAGTGCAA
GCTCGAATTCGCCGTCTACCCTGCTCCGCGCGTCTCCACCTCGGTCGTCG
AGCCCTACAACGCCGTCCTTTCGACCCACAGCACCATTGAGAACTCGGAC
TGCACGTTCCTTGTCGACAACGAGGCTGTCTACGACATTTGCAGGCGCAG
CTTGGACATTCCCCGTCCCAACTACGAGCACCTCAACCGCCTGATTGCTC
AGGTTGTCAGCTCCATCACCTCGAGCTTGCGCTTCGACGGTGCCCTCAAC
GTGGACCTGAACGAGTTCCAGACCAACCTGGTCCCATACCCGCGTATCCA
CTACCCTCTGATCAGTTACGCGCCTGTCATCTCGGCCAAGAAGAGCTCCC
ATGAGAGCTTCAAGGTGTCTGACCTTACCTTCCAGTGCTTCGAGCCTAAC
AACCAGATGGTTGTCTGTGACCCACGCAACGGAAAGTACATGGCTGTCGC
GCTTCTGTACCGCGGTGACATTGTTCCCCGTGACTGCTCGGCTGCCGCTG
GTGCTCTCAAGGCCAAGTCGTCGTTCAACTTGGTCGAGTGGTGCCCTACC
GGCTTCAAGCTCGGAATCAACTACACCAAGCCCATGAGCGTCCCCGGTAG
CGAGCTCTCGTCGGTCGACCGAAGTGTTGCCATGCTTAGCAACACGACTG
CCATTGCCGAAGCCTGGTCGCGTCTTGACCACAAGTTCGACCTCATGTAC
TCGAAGCGTGCTTTCGTGCACTGGTACGTTGGTGAGGGTATGGAGGAGGG
AGAGTTCTCGGAGGCGCGTGAGGATCTGGCGGCGCTGGAGAAGGACTACG
AGGAGGTTGCCAGCGACTCTCTGGATGACGAGGGTGCTGAGGAGGGCGAG
TACTAG
>A03489  [mRNA]  locus=Contig1:490905:493049:-
ATGCCCACTGCGACAGCTGTCAAGCAGCGCATTCAGGAACAACTTCACCA
CGACCAAGACCACGACACACCAGCCCCCCAGGCAGCGCTCGAGTTTGCAC
GCCAGGCTGAGCGTCTGGGCCAGTACACGCCAGAACAGGAAGACGAGACG
ACTGGCTCTACCCAGGCCACCGAGGCGCTCTTCATCACCCCCCAGGATCC
TGTAATCGAAACTGCAAATGGACATCGACTGCCTGCCGTGCCCCTGGAAG
AAGCCACCAAGCTCAACGAGCTGCGCAGCGCCATTGACAAGGAGCATCCG
CCACAACAGGGGCCTTTATCACCACGCCTGCGTGAGGCAAAAGATGGGAC
AGTCCACGGCCTTCTTCCAAAAGAAGCCGAGATAAAGGGCGAGGGCTTCT
CCGATGTGCCCCTGGGCGATTCCAAAGCGCCTTGGAAGACCAACCCGCTC
TTCCCGCCATTGCCCATGTACGGGCCCCCCACGCTGCTGAGAAGGTGCCA
GTGCTTGTTCTTTCGCGTCTGCTCGGGGATCCTGTCATTTCTATTCCTTC
TCGTCATCATCCTGGGCGCTGCATTCACATCTCTGCCGGGCATAACCAAG
AATCTCTTCCTGTTGCTCACCTTTCGCAACCCCGACAAGCGGCGCATCTT
TTACGACGAAGAGGTCAAGCGCAAGGAAGCCAGGAGGGCGGCAGAGCATG
CGTGGAAGAGGCAAAGCAGGGCATTGTCAGAGAAAAAGGGGAACGGAGAA
GACGGGCGGACAGATACTGAATACGTGCCCCTGGAAGGTGGTCCTGATCC
CCTGGTCTGCGATGTTCGCTACTACGCGCGCCGCGTCGGGTTGGACTGCG
AAATCTTCGACGTGCAGACCGAGGACGGTTTCATAATCGAGCTCTGGCAT
CTCTACAACCCCCGCGACTACAAACGTACAAATCCCTCGCAACGCTCACC
ACACTCACCCGACATCTTTCCTGGAGACGGCACTCGTGTCGCTGGCTCAC
AGTATGGGCCCGGCGAAAAAAAGTACCCGGTACTCATGATCCATGGCCTC
TTGCAATCCGCGGGTGCATACTGTACCAACGACGACGACAGTCTTGCATT
CTTCCTGGCCAAATCCGGTTACGATGTCTGGTTGGGCAATAACAGATGCG
GGTTCAAGCCTCGGCACAGCACCCTGGACTACGGCGACCCCCGCATGTGG
GCGTGGAACATTCGCCAGATGGGTGTCATGGACCTGCCTGCCCTCATTTC
ACGCGTGCTGTCCGAGACGGGCTTCGAAAAATTGGGCCTCATTGCGCACA
GCCAAGGCACAACGCAAACTCTGGTCGCCCTGGCCAAAGAACAGCGCCCG
GAAATCGGCGACAAGATTAGCGTCTTTTGCGCATTAGCACCTGCCGCCTA
TGCTGGTCGTCTGATTGAAAAAGCGCAGTTCAAGTTTATGCAGGTCATTA
GCCCCAACATGTTCCGCGCCGTGTTTGGCATTCACGCCTTCATCCCGTTG
ATGATGACGATGCACCGTCTCCTCCCGGGGAAATTGTATGGTGCCATGGG
GTATCGCGTCTTTTCATTCTTGTTCGACTGGACGGATGCGCGGTGGGACC
GCGGTCTGCGAGACCGGCTGTTCCAGTTTGCTCCCGTCTATGTGAGTGCC
GAGAGCATGCGATGGTGGCTGGGACGAGAGTGTTTTGCAAAGCAAAAGTG
CATCCTGGCTACAAGAGAAGAAAAGGCAATCGAAGACCGAGAAGACGAAG
AGCGCGAGCGCAGGAAGCGAGAAGCAAAGGGAGAAGCGCAAGTCGAAGAC
GATGCAAACCAAGAAGACAAGAAGGCTGCTGCGCGCTTTGCATGGTATGG
GCCGCGGACGCCTCCGTTCGCGCTCTGGGTATGCGGCGATGACCACCTCG
TCGACGGGCGGCGACTGCTCCGTCGGTTTGAACATGACCGCGAGCCGCAT
GTCGATGTGGTGCACTCCAAGGTCATTGAAGGATACGAGCACTTGGACGT
GATCTGGGCCGTGGACGTGATTGAGCAAGTGGGCAACGAGGTGCGCGAGG
TAATATGGAAGACGGCGCCAGAGGATGCACGCAACATGTGCCGGACGCCC
AAGGGCTGCGAAGAGGTGGATGTATTTTATCAGAAGAACGGGTAA
>A03490  [mRNA]  locus=Contig1:77769:79352:+
ATGCCCCGACACGACGAGCGCTCGCCGCTCCTACAGCAAACATGGAGTGA
ACAAGGACATCCTTGCACGCATCTCCGCATCCAAGACCTATCCTGCAACG
AGAACCCGCGAGCATGGCCAAGAGCAAGCAAAATGGCAAATGTGGCCGTT
ATAGCCCTCATGTCAATTCTTAGTCCCCTCGTCTCATCCATGTTCACGCC
CGGCATCGCCCAAATCGCACAAGACCTGCATTGCTCTCAGACTGCCGTCA
TTGGCACAACCACCGGCTTCGTCGTCATGTTGGGTTTCGGTCCGTTGATT
CTCGCGCCCCTGTCTGAGACGTTTGGGCGGCGCAAAATCTACCTTGTGTG
CTTCGCCATCTTCGCTCTGCTTCAGATTCCCGCTGCCCTCGCACCCAACA
TCGCCTTTCTCATCACCGTACGCAGCTTTGCGGGCTTCTTTGGGAGCGTA
GGCATCGCGAATGGCGGCGGCACCATCAGCGATATGTTTTTGCCGAGTGA
ACGGGCAGGCGTCTTCGGTTGGTATCTTCTTGGGCCGCTCTTAGGCCCCA
CGCTAGGCCCTCTCGTTGGTGGAGTCATCGTGCAGCGGCTTGGATGGAGG
TGGATCTTCTGGATCATGACGATTGTGTGCTGTGTCAATACCCTGGCTGG
CTACTTCTTCCTGCGCGAAACCTACGCACCCGTCATTCTCAGCGGTAAAA
AGGCAGAGCTCCAGGCGCAGACCCCCGAGTGGGATGACACAAAGTACTCG
TTTGAAGGCGAGGATTCACGCCCGCTGAGTGAAAAGATTGCACAAGCTTT
GAAGCGCCCTCCCAAGATCTTCGCCCAACCCATTGTCGCAGTCATGTCGG
TATATCAAGCTCTCGTCTTCGGCACCACCTACAGCATCTACACAAACATG
CAGCCCATCTACGGCGACGACTACGGCTTTTCGACGGAGAAGGTTGGCCT
GCTCTACCTCGGGCCAGGCTGTGGCTTCTTATTCGCCGTCTGGTTTCTCG
TGCCTCGCATCGACACAGTATACAAGTCGCTCACGGCCAAAAACTATGGA
AAAGCAAGGCCGGAATTTCGCCTACCTCTGGCAAACATAGGCTCCGTCTT
TATTCCCGTGTCGCTCTTCTGGTTTGCATGGGCTGTTGACAAGCATACGC
ACTGGCTTGCCTCACTGTCGGCGACCTTCTTCTACGGCGTCGGCCAGGTT
ATGATTCTGAATAGCACGCAGAATTATTTCATCGACAGCTTTGAAAAATA
CGCCGCAAGCGCCATAGCTGCTGGAACGGTATTCCGCAGCGTTATCGGAG
GCGTTGTTCCCATCTTTGCCCCTGCCTTGTTTGAGAAACTAGGTTATGGA
TGGGGTATTAGTACTTTCGCCTTCGTCAGCTTGCTTCTTGCACCCGCTCC
CGTTTTGTTCTACGTTTTTGGCGAGCAGCTGAGGAATAGATATCCTGTAA
ATTTGTAA
>A03491  [mRNA]  locus=Contig1:493845:498191:+
ATGGACGCGACACACAGAGCCGAGAACCCCCGCAAGAGGCGACGAAGAAG
GCGGCTTGACCGCCCGCCCGTCTCGGCGCGCCTGCTGCTCGACGACCGCA
CCCCGGGTGAGATTGGCGTGCTGTCCGAGGACCTGTTCAATGATTTATTT
CCTGCCTCCAAGGGCGGCAGCGCTGGCACGAATGGAGACGCCCTCGAGTC
GCATCGCATCCGGTACGTTGCCATGACCCCGTGGCTGCCCACGTCGGTCG
TCGCTTCCAACACCACGCCGTGGACCATCTTCCCCGTGCGCGCGGCTGGG
AACACCGAGAACGGCACCGCGCGCGCCCACTCGTCGATTCACCTCCCGGC
CTCGTCGCTGGCCCTGCAGTCCTTCTCCCACATCCTGCAGGCCGTCGCCC
CAAACAGAGCACAGAGAAGGGATGCGCCCATCGAGGTGCGTGTATACGAC
GTCGTCCCCGTCGGCCTGGACACGCTCTATGTCAACCTGGACACGGAAGC
CCTGAGGAAGCTCGACGACGTGCACGCCAAGTTTGGCGGCGGCTTCATTC
CTCATGTCAATGGCGCCGCACGCAGTCCCAGGAGCCGACCCTTGGAAGCG
AACGGCGCCCGGGGGAAACACGTCGATGCTGCTGCCCAGGAAGACGTCTG
GCAGAAGGCCGTACGCGAAGCCCTGCAACTCCCGACTGTCCTGCACACCG
GCGACTTGCTCCCGCTGAACCTCCCGGCCCACCCCATAACCCACGTCCCG
CCCCCTCCGGCCAAAATCACTGCTTGCGAGCCCTTCTCGCAGGGCCTGCT
TCTGCCAACCACGCGAATTGTCATACTGCAGTCACACCGCAGCAGCTCCA
AAAAGCCCGTCCTTCTCCCCCCGGTGAAGCAGGCCAATGGCTTCGGCGAC
GACGACGAAGCCGACGACACTTCAAATGATACATTTTACTCGGCTGCAGA
GGACCGCTCTGACTCGCGCAACCTATCTGCCCCCGAAGACGAGTCCGCCG
ATAATTTCGAATCAGAGCTCTTGGAAAGCGATGCGGGGGATTTGTCCGAC
GAGTCCGACGACATCATCTCGCTCAATGCGCCCATGCTGCCGCCTCAGTC
GTCCGGAGTGCTGTCATCCTTTACCTCTGCCACGCCGCGACCTGGCAACT
TTCGCACAAACGGGATCGCTACCCCAGGATCCGTGTATTCGAGCTTTACA
GCCACTACCGCCCGCGGCCCCACCAGCAGGAGCAAAGTCTTCAAGGCCCA
GGGACTCCTTCAAAGCGTCCCAGATGATCTTGTCCACCCAAAGCCCGGAA
CCGAGGACGACGAAGAGGCTCGTGTATTTGTCGACATCAACACGCTGGTC
AAGGTCGGCTGCTTCTCCGGCGACTGGGTCAAGATTGAGGGCACCGAAGC
GCCCTCTTCGCATCCTCTCTTTGGTCTGGGTGGCTTCGGCGGCGTAGATG
ATGAGGACAACTCCAACTGGAGACCTGTCAGGGTCTTTGGCCTGCCAGAG
AACATGTCCAAGAAGGTCGCACGCTACCCGGTGCAAAAGAGCTCTGAGCT
TGACCGAAGAAGCAGCTTCTCGGGCTTTTCACAGCCAACGTCGTCACTCC
ATGCCTATCTCTCACCGATCCTCCTTGCTAATTTGGGAAGCCCGTCCCAT
CTGCGCATCACGCCCTTGGCCCCCAACCAGTCTTCACATCTCCCTAGAAG
TACCCTCCAGAAGCCTCGTTTGACCGGCTCCTCGCTACCGCCTCCCGCTA
AAGAAGTCACTCTCTTGAAAGTGTCGACGCCACTATCATCTGACCGGCTA
CTGCAACCCAGTCTCTTCGCGGCTTTGAAGGATCACTTTGAGCAGAAGCG
ACGAGTGGTCAAGAGTGGTGATCTCATCGGCGTCTCGATCGACGAGTCTC
TTGGTCGCGCCGTTTTCCAATCTAGCACTGAGGAGGATGCCGGGAGCGAA
GAGTTGCTGGCCAAGGCCAAACCACGCGCCAGCGAGCAGAGTGGAGTTAG
CAGCCGCAACCCAAAGGTCGTCTCTTGGTTCAAGATTGGCAACGTCTCTG
TTTCATCGCATTCGTCTCCTGATGGTGAAGAGGCTGATGTGTGGGGTGGC
GCCGTGACTGTGGACGCTGCCAGCACAAAAATGGAGATGCATGGCAGCGA
GCAGGGCAAGACTCCGGCTCCTATCAACAATGCGTGGCAGTACTACCTGG
GCGCCAAGCGAGCGCCTGTATCGGCTTCCCAAAAGACAATGACCATGGAT
GACCTACCCAAGCCCTACATCTCACCGCTTCGGCGACGGTTACGAGAACT
CATGTCCGTAGCGACGAGTCCCAGAGCCATTCACCTGGGCCTGCCGCCCA
TTGCAGTTTTGATTACCTCAACCCAACGTGGCATTGGTAAATCTACTATT
GCGACAAAAGCTTGTGAGGATCTCGGCCTGCACACATTCTCCATTGACGC
TTTCGACATTGTGACAGAGGGTGGTGCTGGAGGGGGCGACGTCAAAACCG
GAGGATTCCTCAAAGCAAGAGCGGAGCGAGCGTTGACATGCGGTGCCGAA
TATACAGCGCTGCTTGTCAAGCACATTGACGCGCTGAATGCGGATCGCAT
GAACACTGCACTGAAGGAGATATTTGCCGACTCCCGCGTGCTGATTGCAA
CTACCACGGAAATCGACAAGGTGCCCGAAGGCATCCGAGGACTCTTTACG
CATGAAATCGACATGACGGCTCCCGATGAAGCAGAGAGAGAAGGCATTCT
GAGGAGTATCATCGACGACGCTGGCATACGGCTGTCGCCCGACGCTGACT
TGGGCAATGTTGCAGTCAAGACTGCAGCACTGGTGGCAGGCGATCTCGTG
GACGTGGTTGATCGGGCATTGGTCGCTAAGCAGCAACGTCTCGAGGCCAT
TGCCACAGCTGCTACAAAAGCATCAAAGTCGGCAGATGCCGTCACTCTGC
GCGATATCGAGCTCGCCGGTGGCCATTTAAGCAGTAGTCTTACTAAGGCT
GACCTGGACGGTGCGGTGGATGCAGCGCGCAAGAACTTTGCCGATGCAAT
TGGAGCCCCCAAGATCCCAAATGTAGGCTGGTCAGATGTCGGTGGTCTCA
CGCACGTCAAAGACGCAGTCATGGAAACCATTCAGCTGCCGCTGTCGCGT
CCTGAGCTATTCGCCAAAGGCATGAAGAAGCGTAGCGGCATTCTGTTCTA
CGGCCCACCAGGAACGGGAAAGACACTACTTGCCAAGGCCATCGCTACAG
AGTTCTCGCTTAACTTCTTTAGTGTCAAGGGCCCGGAGTTGCTCAACATG
TACATTGGTGAGTCTGAGGCCAATGTGCGGCGCGTCTTTCAGCGTGCTCG
TGATGCTCGACCCTGCGTCGTCTTCTTTGACGAACTGGACTCGGTTGCGC
CTAAGCGAGGCAATCAGGGCGACAGCGGCGGTGTCATGGACCGCATCGTC
AGTCAACTCTTAGCCGAGCTTGACGGCATGAGTGATGGGGGAGAGGGTGT
TTTTGTCATTGGTGCAACCAACCGTCCAGATCTACTTGACCAGGCACTGC
TGCGACCCGGTCGCTTCGACAAAATGCTGTACCTGGGCGTATCCGATACG
CATGAGAAGCAGCAGACCATTCTAGAAGCCCTGACAAGGAAGTTCACCCT
ACATCCCTCACTCTCCCTTAAGCGAGTTTCGCAAGGGCTGCCCTTTACAT
ACACAGGCGCAGACATGTATGCCCTGTGCTCGGATGCTATGCTCAAAGCC
ATCACTCGCAGTGCCAAAATGGTCGACGACAAGGTCAAGGCCTACAATGA
AGCGCACTCGTCCAACATTTCCATTGCATACTTTTTCGATCACATTGCTA
CCGAGGAAGACACGGCAGTCATGGTAACAGAGGAAGACTTTGTCGAAGCC
CACCAGGAGCTAGTACCCAGTGTTAGTGCGGACGAACTGCGCCACTATGA
CCGCGTGAGGAGACAGTTTGAAGGAGCTGGAAAGAAGGAAGAAGAGAAGA
CAGGTGGTAATCAAGCTCTCCAGCCGGCTGTAAACGGCAAGGGCAAGGGG
AAGGCTGCAGTACCAATCGACGACGCAGAAACAATTGTCATTCGGGCCGA
AAAGCTTGACCTCAACGGCGAGGGCGGCGCGGGTGGTAGTCGAGGAAACG
GAAAATCCTCGGTCTCCAGCCACGTAGGCAAGAGCAGTGTTGACATTGCC
GAGGGTGGCTTCGGCGATTCTACAGAGGACGGGGACCTGTACTCTTGA
>A03492  [mRNA]  locus=Contig1:499099:500352:+
ATGAAGTCCAACAACGCCCTTGCTGCTGCTGCTGCCGCGCTGGCTACCTC
AGCCTCGGCGTCGACAGTCACGCTCTCGACGCACCGCTGCTCAGACTTCA
CGTCGTCGTCTCCACAAACCAACTTCACCGTCGAGGCCGACACCATTGCG
CCCATTCCCAAGGCGCTCAAGCCCGTGTGCGGCCTTGCCATCCAATCAGC
CTCCGACGACCTCGACGTCAACAAGGTCGTCTGCTACACCTACACAGACA
CAACGCCGCCTCAAATCCAGCCTGGAGAAATCGTCAAGGACAACGGCGGA
GTAGCCAGCGAGCTCTCTCAATCGCTAATCCGCATCGGGCCCATCGGCAG
CCTGCGATGCGTGCAACGCGGCGCCTCGTCAGACACCGGCAGCGGCAGCG
ACACCGGTTTCTGGGACAATGCGCCCGCGAACCCGACGGGGCCCTCGCAG
GTAAAGCGCACAGTCGGCAGTTTCGACGGCGACGCAGTCCACCAGCATCG
CCGCCGCGACAATGCCCAGCCCACTACCACAAACACCAACAAGACCAAGG
GCAGCCACAAACGCACTGCGGCCCCGGTTCCGTATGCCCACAGGCGCGAC
GACGACAAGATCCCCACGTACTCGGCTCCTCCGGGCTTGAAACGCGGGCT
CGAGAGGGACTACATCCCGACATACAATGGGCCTCCAGGCGACAAGCGTG
ACTACATCCCCACATACAACGGGCCTCCAGGCGACAAACGCGACATTGCA
TCTCCCGCCGAGGACCTGCAAGAGCGCGACGTTCCATGGCCGTACGAAGC
TACGCCTACGCCCGAGGACCCGCCGCACAAGCGCGAGCTGGACGCGCGAG
ACGACGCGCATACAGACCGCATGTATGTCGTTGGGCGCCGCGCTGCTAGC
ACCGGCACCGGCACTGGCACTGGTGCACCGCTTGTGACTGCGAGCAGCGG
CGCTGCTTCTTCTGGTGCAAACGGCACGCATGTTACGACGGGGAAACCTA
CGCGTACGAATGGTCCTGGGGCTACGGGCACGGGTACGGGTGCCGTGGGG
GTTCCCAACGAGGGTGTGCAGCAGAGTGGTCGGGGAGTCATTGTTATGGG
TGTGACTGCGTTTGCGGCCGTGTTTGCCGTGCTGATGCTGTGA
>A03493  [mRNA]  locus=Contig1:501287:506354:-
ATGCCTTCCCCAGCAGCAGGAAAGGGTGACGCCCCCCGCACCCCTACCAA
GCTCGGCAGGAAGCCACAATCATCATCTGCCCCTAAGCTGAACAAGCCTC
AGCAAGGCAAGTCGGAGGACGCCCCCACCCCCGATCTGCCCGAGCAAGCA
GAGGACCTGAAGCAGCAAGGACAGGAGACGGCCGAGGACGCCAAGGACCA
ATCTGAGAACACGTTTGAAGAGATTACGCAAAAGGGAGAGAAGACTGCCA
AAGACACAAAGGGCAAGGCCGCAGCGACTGCAGAAGACGCTACCGGCAAG
GTTTCCCAAGCTGGCGACGAGCTCGAGCAAGCTGAACCCAAGCCAATTGA
TGACGATGACGATGATGATGATGATGAAGACGACGACGACGAAGCCGACG
AGACTGGCGACGATGCCACCCAAAAGGCAGGAGACAACGCCGAAGACACT
GCCGATAACACCGAAGACGATGCCACCGACACTGCCAGCAAGGCTGCTGA
CACCGGAAAGCAGGCTGGACAGGGCGCGTTGAGCGGTGCTCGCGGCCTTG
CTGGTCGCGCATCCAACCTTGCGGGCAAGGCCAAGCAAGATCCCCAAGCA
GCTGCTCAGGATGTCGGTGACGATGTGCAAGAGAGCACCCGCAATGCACA
GAGCACCGCAGGCGATGCCACTGAGTCGGCAAAAGACACTGCTCAATCCA
AGGCAGGCGACCTTCAGAACAAGGCAGGCGATGCCCAGAGCAAGGCGCAG
GACACTGTTGATGAGGCTACCCCTGATCTCAGCGTCCTCAAGGGTCTCGA
AGTGGATGAGGAGGGCATGATCCGGAACCAGGACGGCCAGATTATTGGAC
GTCTGGTTGAAGGTGATGCTGAGGACCTCGCTGGCTACCCCATTGGCGAC
AACGGAGAAATCCTTGACGACGATGGTGATCTCGTTGGACGCTGCGAACT
CACTCCAGAAATGGCAAACCAGCAATTCGAGGGTGCTACCGGCAACATGC
CTAGCATTAGCATCCTCAAGGGTCTGACTGCCGACCGATCCGGCCAGATC
CTCAACGAAGACGGCGACTTTGTTGGTCACCTCGTCGAAGGCGATCCTGC
CAAGATCCAGGGCAGAGAGTTCAACGAGAACGGCGAGATCCTTGATGACA
ACGGCAACGTAATCGCCAGGGCTGAGCTTTCTCCCGAGGCCGCCGATCTC
CCTGCGTACCAGCAGGATGACGAGGATGAGGATGAAGAGGATGAAGACAG
TGATGCCTTCGCCGGCGCGACCGACACCGCTCAGCAGGCTAGTCAACAGG
CCGGTCAGCAAGCCAAGAGGAGTGCCTCCACTGCCCGAAGCGTCAAGAGT
GGCGTTGAGGAAAAGGCCGCTGACGTTGAAGAAGAACTCCCTGGTGTCAA
AGTCCTCGAGGGCATGGAGATCAACAGCGCTGGCGAGATCCTCAACGACG
AAGGCGATGTTGTTGGCAACGTTGCTGACGGAGACCTGGAGAACATTGAG
AACGTCAAGGGCCTCACCGTCAACGACAAGGGTGAGGTTGTCGACAAGGA
CGGCAATGTTCTCGGCACGGTTGAGCTCGCCGAGGGCGCGGCTGACAAAC
TCAGGGAGTCTGCCGCCGGCGCTCTCGACACTAGAATCTTGGACGGTCTC
AAAGTCAACAAGAAGGGCAAGGTCCTTGACTCTGATGGTGAGGAGATTGG
TGAGCTCGTCGAAGGCAAGCTCGACAACTGCGCCGGCAAAAAGGTCAACG
AAAAGGGCGAAGTCCTCGACAAGAATGGCAAGGTCATTGGCAGGGTCGAC
GTCGTTCCTGGCGAGGCTGCTTTCACTGCTATCAAGGAGCTCAAGCAGGA
GCTTGGCGAGCCCCTAGAGGACGAGGAAGATGAGGAGCAGGAAGAGGAAC
CTGAGATGAAGGAGATTACTCCCGAAATTGATGAACTTGAAGGCTTCAAG
GTCAACAAGAAGGGCAAGGTTCTCGACGAGGATGGCGAGGAGATTGGTCA
GCTTGTTGAGGGCGACCCTGCCAAGTGCGCCGGCAAGAAGATCAATGCCA
AGGGCGAAGTGGTCGACAAGGACGGAAAGGTCCTTGGCAAAGTCAAGGCT
CTGCCCAAGATGGTTGAAGCTTCCCAGGTCCAGGAGCCAGAAGTCAAGCA
GGTTGAGATTACACCAGAAGTCAATGAGCTTGAAGGCCTCAAGGTCAACA
AGAAGGGCCAAGTCCTTGACGAGGATGGCGAGCCCATCGGCGAGCTCACC
GAGGGCGATGCCGCCAAGTGCGCCGGCAAGAAGATCAACGCCAAGGGCGA
AGTGCTTGACAATGATGGAAACGTCATCGGCAAGGTCAAGACGCTCCCCA
AGATGGTTGAGCAAGTCGTTGGTCAGGAAGAGGAAGAGGAAGAGGAAGGT
GCCGAAGAGTACGAAGAAGACGATGGCCGCCCTCCTCTATCCATTCTTGA
TGGCCTCAAGGTTAACAAGGCTGGCAAGCTCATTGACAGCAAGGGTAATG
TTGTCGGTGAGCTGATCGAGGGTGACGCCAAGAAGCTTTCCAAGCTGGGC
CTCACTGCCGATGACCAGGGCCAGTTCTGGGACAACAAGGGCAAGGTCAT
TGGCCGCGCCCAGACTATTCCCCAGGAGGAGGGTGAAGAAGAATCACCCT
TTGCTGGTCTTGAAGGCCTCGTTGTTGTCAAGGATGGCTTTGTCGAAGAC
GACAAGGGTAATCGCGTCGGCCAGGTCGTCGAGGGTGACCCCAAGAAGCT
TGTTGGTCGCGCTGTCGACGAAGACGGTGACATTCTTGACAAGAAGGGCT
CCGTTGTTGGCCACGCTGAGCGCTACGAGGATCCTGAAGAGGAGGCGCCG
CCCGAGGAGGAGCCCACTGACCTGTCTATGCTTGCGGGCCGCACCGTCAA
CAAGCAAGGCAACGTCATCGGCGACGATGGCGTGCCCATTGGTCGTCTCG
TCGAAGGCAACGCCAAGGAGATTGCTGGTCGCAAGATCAACGAGGAGGGT
CTCATCTTCAACGACACTGGCAAGCAGATTGGCCGTTGCGAGCTCATCCC
CGTGGAAGAGCGTGAATCCAAGCCTGAAGGCATCTTCGCTGGCCTTGAGG
GTCTCCGCGTCATCCAGGACGGCATGGTTGCTGACGAGGATGGCAATACC
GTTGGCCGGATTGTCGAAGGCAACCCTAAGCGTCTTGTTGGCATGGCGGT
AGACGAAGATGGTGACATCCTCGACAAGTATGGCAATGTCAAGGGACACG
CTGAACCTCTCGAGGACGAGGAAGAGGAAGAGCCTGCCGACCTTTCCATC
CTCGATGGCCTTACTCTCAACAAGCAAGGCTACCTTGTCAGTGGCGAGGG
CATTCCTGTCGGAAAGCTCGTCGAAGGTAATCTTGGTGAACTCGCCGGAC
GCAAGTCAGATGGCGAAGGTCTTATTCATGGCGACACTGGCAAGGTTGTC
GGTCGCTGCGAGCTTATTCCTCCAAACGAGCGCCCTGAGCGAAAGGAGGG
TCCATTCGCCGGCTTCGAGGGCCTCCGCGTGGTCAAGGACGGTTTCGTCG
AAGACAACGATGGCAACCGTGTTGGCCAGCTCACTGAGGGCGACCCCAAG
AAGCTTGTCGGACACACTGTCGATGAAGACGGTGATATCATCGACAAGTA
CGGCAACGTCAAGGGCCATGCTGAGCCATGGGAGGAGGAAGAGCAAGAGG
AAGTCGATCTCAGCGCGCTTGCTGGCTGCACTGTCAACAAGGCCGGTAAC
GTTGTCGACTCAAGCGGCACCGTCATTGGCCGTGTCGCTGAGGGAGACCC
AGCTACTTTGGCCGGCAAGAAGGTTGACGGCAAGGGCCAGATTTGGGACA
ACGAAGGCAACATTATTGGACGAGCTGAGCTTGTCCACGGTGTCAAGTCA
GGACCCGAGGGACCGTTTGCTGGTTTCGACTCTGCTGTCGTTGCCAAGGA
TGGCACTGTCCAGACTCCTTCTGGCGAAATCATTGGTCGCGTCATTGAAG
GCGACATCAAGAAGCTTGAAGGCCACAAGGTGGACGAGGATGGCGACATC
AACGACAAGAATGGTAACGTCATCGGTAAGGCCGAGCGCTGGGAGCCCGA
AGAGAAGGAGCGTCGCATCAACCCCATGGCTGGCATGCGTGTCAACAAGG
AGGGCGAAGTCCGCGACGAGAACGGTGACGTTATTGGTCGTCTCACTGCT
GGTGACCTTGGTCACTGCGCTGGTCTCGAGATCGACGACAATGGTTACGT
TATCGACAATGACGGTAACAAGGTCGGAGAAGTCACTCTTCTGGAGAACA
TTGCCGAAGACGAAGAGGAAGAGACCGACGAGGAGAAGCAGCGCCGTGAA
GACTCGGAGCTGGCCAAGAAGATGTCCGCTATCTGCGAAGACACTCTTCA
GCGTATCCAGCCCGTCATGAAACAAATTACTGAGTACATTGAACAAGCCG
ACCGTACGCCGCGTGACGAGCTCGATGAAGAAGAGCTTGTCAACAATGTC
AAGCCCCTTATTGAGGAAGGCTCTCGTATTCTCAATGACTGCAATGGCGC
GCTCCGTGGCCTGGATCCTGATGGTCGTATTGCCGCCCAGGCCAAGGGCC
GTCAGCAAACCGGCGAAGCCACACCCGAAGAATACAAGCTGGCCGACAAC
CTCAAGGAGCTTACTACGACTGTCGTTACCACCATCGACAACGCTAAGAA
GAAGATCTCCGACATGCCCCACGCTAAGAAGAAGCTTAACCCTCTTTGGG
CTCTCCTTACCGAGCCCCTCTTCCAGATCATCGCCGCTGTTGGTCTGCTG
CTGACTGGCGTGCTCAACCTTGTGGGCAGGCTGCTCAACGGCCTCGGCCT
GGGTGGTCTTGTCAACGGTCTGCTGGGCGGCTTGGGTATTAAGAAGCTGC
TTGGCGGACTGGGCCTCGGTAGTATCACCGACGTACTTGGTGGCGGTAAT
GACAAGAAGAAGAAGAAGGGCTCTAGCGGGCCTATGAGCATGGTTGGCGG
TCTCCTCGGCAAGAAATAA
>A03494  [mRNA]  locus=Contig1:508466:509529:-
ATGGATTCGGAGCGGGTGCGCTACCTGTCGCGGGAAGAGCGTCAGAATTA
CCTGGTTACGATTGACAGCGAGGGGCGGCTGTGCTGGGCAAAGAATGGAG
AGCGCATCAACACCACCATGGACTACAAGGACAGTGTCAACGGCATCGTG
CCTGTGGACGACGACACGCCGGCTTACGGTCCCAAGGCCAAGCTGCACTC
TGGACAGAGCCAGACGATACGGCGCAGCTCGCTGATATCGCTCAGCTCCA
GCTCGTCCTTGTCCGAGAGCGATGCAGAAGCAGAGCATTACGTGAATGAA
GACCTGGATAAAGCCAAGGGCATTTCAAAGCTCAAACACGTCTCGGCTGC
GACGATTCTCAACCATCTGTTGCGCAGCTCGGTGAAGCCAAACTCGTGGA
TCTTCGTCACTGATACGTCGTTCCGCCTATATATTGGAATCAAGCAGTCG
GGTGCCTTTCAGCACAGCTCGTTCCTTCATGGCGCGCGCATCTCGGCTGC
GGGGTTGATAAAAATTAAGGATGGTCAGCTCCGCCGGCTGTCGCCTCTTT
CTGGCCACTACCGGCCTCCGACGAAGAACTTCCGCGCATTTGTGCATTCT
CTCAAGGACAATGGCGTAGACATGTCACGCGTGTCCATCTCCCGGTCGTA
TGCAGTGCTTGTCGGGCTCGAAGCCTATGTCAAAACACGCAAAAAGATCA
AGCATGGTGTTGAGCATGTCAAGGAGACCGAGGAGAAGATTGTGCACCCT
GAAGAGTATGAGCGCAAGGTCGAAGAGCAAACGGACAAGAGCGAGAGTGC
GAAAAAGGAACGCCAAGTGCTTGCGCAAGAGGCAGCGAAGAAGGAGGCGG
AAAAGAGGCAGAGGAGCTTCAGCCGACGCGTCTGGAACAGACTTAGCAGA
GGGGGAGGCGACAAGGACGACTTGGGCAAGCAGAAGAGGAAGAAGTGGTT
GAGTAGGCCAGGGGAAGATGTCGAGGACGGAATTGGGCCCACGGGGGTTC
GCGATGTGCCTGCGCCGTGA
>A03495  [mRNA]  locus=Contig1:510412:511134:-
ATGGCCGACGTCCACGATGTCGCAAAGGGGCCGTCGGACGGCATGGGCAG
CGACGAGCAGCAAAAAGCCGCGCAGATGATTCAGCGCCACTATCGCGGCT
ACAGAGAGCGTAGGCAGCTCGAGGGCATGGGCCTAGATGCGAGTTATACG
CGACGGTTAGCAGCCCCTTCAACACCTGCTGCGCCCAAACTAAAATACCC
CCAAGCAAAATGGCGCCAGACGACCCGCCCTCGGCCGCGCGCCGAAGAGG
AGGCTCTGCGCGAGAAGCTGACTACACCCGAGCAGCGCGAGCGGGCCAAC
TCGAGAGCTGCGCGCGAAAAGTGGAAGCGGGTTGGCGAAATCGCACGACG
AGCGGGGGCCGACGACCCTCACGATGCACCGGCGACAGACGACGAGAATG
TGCCGGAAGAATGGACCGAGCAGCGGCGAAAGGAAAACGAGTCGAGGGCT
GAGCGCGAAAAGACAGCCAAGATGATGGACCTGCAGTATTTCCTCGAGAT
GGTCGACCACAAGCATCGGTACGGAAGTAATCTCCGTGCATACCATGAGC
AGTGGAAAAAGTCGGATACGCACGAAAACTTCTTTTACTGGCTGGACCAC
GGCGAAGGGAGGCATTTCGAACATCCTACCGTGTCGCGGGCACACACCAA
CTTTTAA
>A03496  [mRNA]  locus=Contig1:521303:521860:+
ATGAGCGACATTGCAATGGACACCCCAACCGCTTCCCAGACCGGAGGAAC
TACAGTCAATGCCTACAAGCCTGATCTTTACTATGGCGACCGCAACAAGC
TCGAAGCTTGGCTCCTCCAGGTCGACCGTTACTTCCACCTAGCCGGAGAC
AAAATCGAAGACAACGACAAGGTTGTCTTGGCCACCACGTACCTTCGAGG
TGACGCAGAAAAATGGGCCAACCCGATCATCAAACGTTACATGGATGACT
CCATCACCGACGCCGACAACACTACCCTATTCCAGCAGTACGCTACGAAC
ATTGAATGGGACGACAACGCTCTCATGCGCATGTACCGACAAGGCCTCAA
GCCAATGGTGCGCAGAGAACTCATGAGAAGTGGAGCCAACGTTACCAACC
TCGACGAACTTATAGCAGAGGCTATTTGA
>A03497  [mRNA]  locus=Contig1:522047:523045:+
ATGCACCTCGACAACATTAACCAAGGAAAAGGACCTAGCAAGCCTCACTA
CAAGAAAGACAAGGACGACAAGAGAAAGATTAACTGCTATGCATGCGGCA
AGGAAGGCCACATAGCGCGCAACTGTATGAGCAAGAACAAGGTCAAGCGA
CAGCTCAACGTCCTACGCAGGAAGTCGGAATTAGACGACGACGAATCGTG
GAACGTCATCACCCGACCAGAGATCAAGTATCACCCAGACGACACGGAAG
TCATCAGTGGATTAGAGGACCTAACCCTGACCACGTCTGAGGACACATCC
GAAGCTGAGCCAGTCAGCGACGAGGAATACGAGACGCCCGATGAGGAAGA
ACGACCCCTCGCGCCATCCACGCCCTACGTAAAGAGGCAAGACAGCGCGA
TACCAGAATCACCTAAGACCCAACGTCAAGAAATCCTAGCAGAAGTAACC
AAATGGATCAACGCCCTATCCACACTACTAGGACACCCCGATAAACCCTA
CGCCACTGAAGATGACAACAACGAAACGTTGCTCAACTTGTACCAACAAC
TGTGGCACCTACGATCGGACATCGACTTCTACCAAGTCCAGACAACACAG
CGACTACCCACCTATAAGTACATCAACAGCAATATCAATCAGCTAAAGGA
AGGCCTTACACCACAATGGGCACAACAAGCCAAGCGCAACCAAGCACGGG
ACAACTCTACGGAACCCGTATGGTACTGGTACGACGCAAGAAATAAGAAT
CACGCCAGCCTATCATGGACCGCGTGTACGCATGACTACTGCCCAACTCA
CTACTCGGACAAGAGAGGAGCTGGATGGAGCCCACAGCACGCCAAGGGCA
TGCCCAAGTGCAAATGGCTATGGTACGAATGCAAGAACGACAGCTGCCCC
AAACACCTATGGGACAAGCGAGAAAGAATGCACTTTCCGGGACGAGAAGA
CCCCTAG
>A03498  [mRNA]  locus=Contig1:524056:524628:+
ATGTTCGTACCAAAGAAAGACGGTACGGATCGACTATGTGTTGATTACAG
GCGACTCAACGACATCACAGTAAAGAATCGATACCCACTACCCAACATCA
CCGAGCTTAGGGATCGATTATCTCGTGCGAAGATCTTCACGGCGCTAGAT
CTCCGAGATGGATACCACCTTATTAGAATGAAGAAAGGTGAAGAATGGAA
AACAGCATTCCAAACGCGATACGGACATTACGAGTATACGGTTATGCCAT
TCGGGCTTACGAACGCCCCAGCGACATTCCAGGAACTTATCAACAATGTA
CTTAGGCTATACCTTGACATATTTGTCATCGCCTATCTGGACGATATCCT
CATCTATTCGGAAGATGAGAAGGATCACATCGAACATGTGACGAAAGTAC
TCAAGGCTCTGGACGAACACAACCTTAGACTTAAGCTAAAGAAGTGTGAA
TTCCACAAGACTAAGGTCGACTTCTTAGGCTACACAGTAGGAGTCAACGG
AGTACAGATGAGCGAAGAGAAGATTCAAGTCATTAAAGACTGGCCGACAC
CAACTACAGTTATGGAAATCTAA
>A03499  [mRNA]  locus=Contig1:527777:528334:+
ATGAGCGACATTGCAATGGACACCCCAACCGCTTCCCAGACCGGAGGAAC
TACAGTCAATGCCTACAAGCCTGATCTTTACTATGGCGACCGCAACAAGC
TCGAAGCTTGGCTCCTCCAGGTCGACCGTTACTTCCACCTAGCCGGAGAC
AAAATCGAAGACAACGACAAGGTTGTCTTGGCCACCACGTACCTTCGAGG
TGACGCAGAAAAATGGGCCAACCCGATCATCAAACGTTACATGGATGACT
CCATCACCGACGCCGACAACACTACCCTATTCCAGCAGTACGCTACGAAC
ATTGAATGGGACGACAACGCTCTCATGCGCATGTACCGACAAGGCCTCAA
GCCAATGGTGCGCAGAGAACTCATGAGAAGTGGAGCCAACGTTACCAACC
TCGACGAACTTATAGCAGAGGCTATTTGA
>A03500  [mRNA]  locus=Contig1:528521:529519:+
ATGCACCTCGACAACATTAACCAAGGAAAAGGACCTAGCAAGCCTCACTA
CAAGAAAGACAAGGACGACAAGAGAAAGATTAACTGCTATGCATGCGGCA
AGGAAGGCCACATAGCGCGCAACTGTATGAGCAAGAACAAGGTCAAGCGA
CAGCTCAACGTCCTACGCAGGAAGTCGGAATTAGACGACGACGAATCGTG
GAACGTCATCACCCGACCAGAGATCAAGTATCACCCAGACGACACGGAAG
TCATCAGTGGATTAGAGGACCTAACCCTGACCACGTCTGAGGACACATCC
GAAGCTGAGCCAGTCAGCGACGAGGAATACGAGACGCCCGATGAGGAAGA
ACGACCCCTCGCGCCATCCACGCCCTACGTAAAGAGGCAAGACAGCGCGA
TACCAGAATCACCTAAGACCCAACGTCAAGAAATCCTAGCAGAAGTAACC
AAATGGATCAACGCCCTATCCACACTACTAGGACACCCCGATAAACCCTA
CGCCACTGAAGATGACAACAACGAAACGTTGCTCAACTTGTACCAACAAC
TGTGGCACCTACGATCGGACATCGACTTCTACCAAGTCCAGACAACACAG
CGACTACCCACCTATAAGTACATCAACAGCAATATCAATCAGCTAAAGGA
AGGCCTTACACCACAATGGGCACAACAAGCCAAGCGCAACCAAGCACGGG
ACAACTCTACGGAACCCGTATGGTACTGGTACGACGCAAGAAATAAGAAT
CACGCCAGCCTATCATGGACCGCGTGTACGCATGACTACTGCCCAACTCA
CTACTCGGACAAGAGAGGAGCTGGATGGAGCCCACAGCACGCCAAGGGCA
TGCCCAAGTGCAAATGGCTATGGTACGAATGCAAGAACGACAGCTGCCCC
AAACACCTATGGGACAAGCGAGAAAGAATGCACTTTCCGGGACGAGAAGA
CCCCTAG
>A03501  [mRNA]  locus=Contig1:79522:80991:-
ATGAAGGATCAGAAAGGCAACAGTTGCACAATCGAAGACTACGATGCTTG
GCTAGTGGGTTTCTTGGAAGCACGAAATCTCGCCTATTCAAAGCAAGTCT
TCCGAGACATGGTCAAGGCAGGTTGTCTGGCTGCTAGTGGGAATACCGAG
CGAGTGAAGCAAGTTTTGAAGAGACTGCACTTGCTTTATCGCCTTGGCAC
GGACATTTCTAAGATGACGAGTATCGCGCTTCACGCCATATCAGTGCTTC
CGCCAGTCTATCATGGCCATCTATTCGGCGACTGGATGAAGTTGGCCGTT
GTTGAGAAGACACCCGAGGCGGCTGCTCAGATTTTGGACATGATGATGAA
AAGAGGATACCGGCCAGAAACATTCCACTTCAACATGCTGCTCAGAGCCC
TGATACGCACAAAAGAAACACCCAATATTCTAAAAGCAGAGAACATAGGA
TGGCGTATGATCGATGCGGCCTGCAAAGCACGCGAGAGACGCCCACCTCC
GGGTGTACAAACCAGGAGCGTCAACAAGCATATCAATGTCAACGGTGTGG
ATGCACGTACTGCACAGGGAGTTCCCACAGCCAATGTCACTACGTTTGCC
CTCATCATGCACCATCATGCCAAGAGCCTGCAATGGGAGCATGTGGAATA
CCTAGTTCGTCAGCTCAAGGAAACAAGCATTGAGCCGAATGCCACCATCA
TGAACGTCATCATGGATAACAAGTGTCGCCAAGGAGCATATAGCGAAGCA
TGGCTGGTCTACAAAGCTCTCACCAACCCACAAGAAGGCAGTACCGGCGT
CTTCCCGAATGGCGCTAGTTTCCGTTGTCTCTGGAAAACGCTCCGCCTAG
CACTTGGAGATCACGCCACGCGGCATGACCCTGGTCTACCTACGCCTCGC
GAGCTCCTTAAGGAAATGTCAGCTTGGTGGGCGCTCAGCGGCAGCCGCTA
CGACGCCGATCGGTTCAAGATGGGCCTCGCAGGTGCTGATAGTGGGGCCA
TAGCTTCACTCATCATGCACTGTTTCAGCTACACTCAAGACTTGGCTGGC
TCGTTGGTCGCTTTGCATGTACTACGACACAAGTTTTCCATCTTCCCTAC
TGATAAAGCGGCCCATATTCTGCAACGGCAAATGGCTTGGGTAGACATGG
CGCGCGAATCAGAATCCGTGCGCAGCCAATACTTCCACAGCCGCTCTAAC
AAGAAGAACACGGAGCGTGTGGTCAGAGTATACAATATTCTATTACAGCA
GCGGCTGGATAGGATGAACCTCAAGGAGGGGGAGTATGAGAAATTGACCG
ACGAGCAGATTGGAGATGTCGGGTTGAACTTGTTAAGCGAGTATGTGAGG
GTGGTACTCAAGAGGAGTTATCCACCTGAGATTGTAGAAGCCATGGTTGA
TGCTGCCAGGTGTGCGGTGGGTCTTCCCGACTTGCCTACCGGGGATATGG
ATGCTTTTGAGGTGGCTTGA
>A03502  [mRNA]  locus=Contig1:530530:531102:+
ATGTTCGTACCAAAGAAAGACGGTACGGATCGACTATGTGTTGATTACAG
GCGACTCAACGACATCACAGTAAAGAATCGATACCCACTACCCAACATCA
CCGAGCTTAGGGATCGATTATCTCGTGCGAAGATCTTCACGGCGCTAGAT
CTCCGAGATGGATACCACCTTATTAGAATGAAGAAAGGTGAAGAATGGAA
AACAGCATTCCAAACGCGATACGGACATTACGAGTATACGGTTATGCCAT
TCGGGCTTACGAACGCCCCAGCGACATTCCAGGAACTTATCAACAATGTA
CTTAGGCTATACCTTGACATATTTGTCATCGCCTATCTGGACGATATCCT
CATCTATTCGGAAGATGAGAAGGATCACATCGAACATGTGACGAAAGTAC
TCAAGGCTCTGGACGAACACAACCTTAGACTTAAGCTAAAGAAGTGTGAA
TTCCACAAGACTAAGGTCGACTTCTTAGGCTACACAGTAGGAGTCAACGG
AGTACAGATGAGCGAAGAGAAGATTCAAGTCATTAAAGACTGGCCGACAC
CAACTACAGTTATGGAAATCTAA
>A03503  [mRNA]  locus=Contig1:534251:534808:+
ATGAGCGACATTGCAATGGACACCCCAACCGCTTCCCAGACCGGAGGAAC
TACAGTCAATGCCTACAAGCCTGATCTTTACTATGGCGACCGCAACAAGC
TCGAAGCTTGGCTCCTCCAGGTCGACCGTTACTTCCACCTAGCCGGAGAC
AAAATCGAAGACAACGACAAGGTTGTCTTGGCCACCACGTACCTTCGAGG
TGACGCAGAAAAATGGGCCAACCCGATCATCAAACGTTACATGGATGACT
CCATCACCGACGCCGACAACACTACCCTATTCCAGCAGTACGCTACGAAC
ATTGAATGGGACGACAACGCTCTCATGCGCATGTACCGACAAGGCCTCAA
GCCAATGGTGCGCAGAGAACTCATGAGAAGTGGAGCCAACGTTACCAACC
TCGACGAACTTATAGCAGAGGCTATTTGA
>A03504  [mRNA]  locus=Contig1:534995:535993:+
ATGCACCTCGACAACATTAACCAAGGAAAAGGACCTAGCAAGCCTCACTA
CAAGAAAGACAAGGACGACAAGAGAAAGATTAACTGCTATGCATGCGGCA
AGGAAGGCCACATAGCGCGCAACTGTATGAGCAAGAACAAGGTCAAGCGA
CAGCTCAACGTCCTACGCAGGAAGTCGGAATTAGACGACGACGAATCGTG
GAACGTCATCACCCGACCAGAGATCAAGTATCACCCAGACGACACGGAAG
TCATCAGTGGATTAGAGGACCTAACCCTGACCACGTCTGAGGACACATCC
GAAGCTGAGCCAGTCAGCGACGAGGAATACGAGACGCCCGATGAGGAAGA
ACGACCCCTCGCGCCATCCACGCCCTACGTAAAGAGGCAAGACAGCGCGA
TACCAGAATCACCTAAGACCCAACGTCAAGAAATCCTAGCAGAAGTAACC
AAATGGATCAACGCCCTATCCACACTACTAGGACACCCCGATAAACCCTA
CGCCACTGAAGATGACAACAACGAAACGTTGCTCAACTTGTACCAACAAC
TGTGGCACCTACGATCGGACATCGACTTCTACCAAGTCCAGACAACACAG
CGACTACCCACCTATAAGTACATCAACAGCAATATCAATCAGCTAAAGGA
AGGCCTTACACCACAATGGGCACAACAAGCCAAGCGCAACCAAGCACGGG
ACAACTCTACGGAACCCGTATGGTACTGGTACGACGCAAGAAATAAGAAT
CACGCCAGCCTATCATGGACCGCGTGTACGCATGACTACTGCCCAACTCA
CTACTCGGACAAGAGAGGAGCTGGATGGAGCCCACAGCACGCCAAGGGCA
TGCCCAAGTGCAAATGGCTATGGTACGAATGCAAGAACGACAGCTGCCCC
AAACACCTATGGGACAAGCGAGAAAGAATGCACTTTCCGGGACGAGAAGA
CCCCTAG
>A03505  [mRNA]  locus=Contig1:537004:537576:+
ATGTTCGTACCAAAGAAAGACGGTACGGATCGACTATGTGTTGATTACAG
GCGACTCAACGACATCACAGTAAAGAATCGATACCCACTACCCAACATCA
CCGAGCTTAGGGATCGATTATCTCGTGCGAAGATCTTCACGGCGCTAGAT
CTCCGAGATGGATACCACCTTATTAGAATGAAGAAAGGTGAAGAATGGAA
AACAGCATTCCAAACGCGATACGGACATTACGAGTATACGGTTATGCCAT
TCGGGCTTACGAACGCCCCAGCGACATTCCAGGAACTTATCAACAATGTA
CTTAGGCTATACCTTGACATATTTGTCATCGCCTATCTGGACGATATCCT
CATCTATTCGGAAGATGAGAAGGATCACATCGAACATGTGACGAAAGTAC
TCAAGGCTCTGGACGAACACAACCTTAGACTTAAGCTAAAGAAGTGTGAA
TTCCACAAGACTAAGGTCGACTTCTTAGGCTACACAGTAGGAGTCAACGG
AGTACAGATGAGCGAAGAGAAGATTCAAGTCATTAAAGACTGGCCGACAC
CAACTACAGTTATGGAAATCTAA
>A03506  [mRNA]  locus=Contig1:544489:545805:+
ATGTCGCGCGGAGAGCTCCTAGTCCTTAGAAAGGAACTCACATCGCTTCT
TGAGAAGGGATTCATCCGCAAGGACTGGTACCCGCTACCTCTCATCCGAG
AGACACTCAACGGCTTAAGCAAGGCCAAATGGTTCACAAAGTTGGACGTT
ATCGCAGCCTTCCACAAGATCCGTGTCGCACCAGGCGATGAGTGGAAGAC
AGCCTTCCGAACAAGATTCGGACTGTTTGAGTGGCTAGTTACCCCCTTTG
GCATGGCGAACTCCCCAAATGACTTCTGCTCAGCATACCTGGACGACGTA
CTAATCTACACCGATGGCGATCTGTGCCAGCACCGAGAGCACGTCCGAAA
AGTGCTTAGCAAGCTGCAAGCCGCAGGGCTACAGGTGGACATTAAGAAGT
GCGAGTTTGAAGTCAAGACAACCAAGTACCTTGGGTTCATTATCGAAGCA
GGTAAAGGGATAAGCATGGATCCAGCCAAGGTAGCCGCAATCCGCGAGTG
GGAGGCACTGAAGACAGTAAAGGGATCAGCCTTTAAGAAGCTAAAGGAGA
TCTTCGTTACAGAGCCCACGCTGGCGGCGTTCGACCCAGATCGGGAGACA
GTGCTCGAGTGCGATTCGAGCGGCTACGCGGTGGGCGGGGTGCTATCACA
GTACGACGATGATGGAGTCTTACGGCCTTGCGCGTTCTTCTCGCGGAAGA
ATAGCGCGCACGAGTGCAACTACGAGATCCACGACAAGGAGTTGCTCGCG
GTAGTACGATGCCTTGAGGAATGGGATTCCGAGCTGCGTTCAGTTGAGAA
GTTCAAGGTGATTACGGATCACAAGAACTTGGAGTACTTCATGAAACCTC
GCATGCTGAACGAGCGCCAGGTAAGATGGTCGCTTCTACTTGGTAGGTAC
AACCTAGAGCTGCTGTATCGGCCAGGCAAGCAGAATGTGAGAGCCGACGC
GCTCTTGAGAAGAGAACAAGACCTGCCTGCAGGGGCAGAAGACGAGCGCT
TGCAGAAGCGTTTCGTGCAAATATTTAAGCCAACAAACTCCTATTAG
>A03507  [mRNA]  locus=Contig1:549799:550425:+
ATGGAGATTAACGTTCCAAACTTGAATGTGGAAGAGCTGGCGGCGTACGC
TGCTGCCAAGAACCAGGTAGGAGTATCAGATGAAGAGATCCTGCGCGAAA
TTACACAAATGCTTAGAGAGGACGGATGGAAGGAGGCAGCAATCAGGCCA
ACGATTGAAGCGGTCGCCAAACGATCGGCCGTCGTGGGAGGAAAGGGCTC
ACCAAGGCAAGGAGGCTCGCCGAAGGCCAACCAGGATGCCATGGCCCAGA
TGATGGAGCTGATGAATCGGTTAACAGCCCAGAACCAGGTGCTAACGGAA
CGGCTCGTGGCACTCGAGCGTAACCAAGCTAAGGGGCGTTCAGAGTCGTC
CTATAGAGCCTTTACGCCTCCCCTAGCAGCAGCTGCAATCGCCGAGCTAG
CTGCGCGCAGGAACAAGTTCCCGCACCTAGAACCATTTAATAGAGATCGA
ACGAAGAACTTCGAGCCTCGCTCAGATCGAGCAATACAGAACCAGAGTAA
ACGCCACATTGAAGACCTCTAG
>A03508  [mRNA]  locus=Contig1:552399:553103:+
ATGGATCTAGCCAAGGTAGCCGCAATCCGCGAGTGGGAGGCACTGAAGAC
AGTAAAGGGATCAGCCTTTAAGAAGCTAAAGGAGATCTTCGTTACAGAGC
CCACGCTGGCGGCGTTCGACCCAGATCGGGAGACAGTGCTCGAGTGCGAT
TCGAGCGGCTACGCGGTGGGCGGGGTGCTATCACAGTACGACGATGATGG
AGTCTTACGGCCTTGCGCGTTCTTCTCGCGGAAGAATAGCGCGCACGAGT
GCAACTACGAGATCCACGACAAGGAGTTGCTCGCGGTAGTACGATGCCTT
GAGGAATGGGATTCCGAGCTGCGTTCAGTTGAGAAGTTCAAGGTGATTAC
GGATCACAAGAACTTGGAGTACTTCATGAAACCTCGCATGCTGAACGAGC
GCCAGGTAAGATGGTCGCTTCTACTTGGTAGGTACAACCTAGAGCTGCTG
TATCGGCCAGGCAAGCAGAATGTGAGAGCCGACGCGCTCTTGAGAAGAGA
ACAAGACCTGCCTGCAGGGGCAGAAGACGAGCGCTTGCAGAAGCGTTTCG
TGCAAATATTTAAGCCAACAAACTCCTATTAG
>A03509  [mRNA]  locus=Contig1:561342:562834:-
ATGTTCAGCCTCCCGAGAATATCGCTGCCGTCCTTCCTTCGCGGAGGGGC
AGGCTCCTATCTTGCCGTCGATCTGCCCTCGGTACAAGTCCATGATATCG
AAACTGCTGCTGACAAGCGGCCGCGAACCCTCAAGCATCTGCTCAAAGCG
AATCATGCCAATCACGCCATCATCTACCACAACCTCACCTTCCACAACCA
TACACCGCACATTCTAGGCTCGGCTTACCTTCTTGGAGGCACTGCGGAGC
ACTTGAACGACATCTATGAGAAGGAAGCTGAGCAGTTAGAACCCTGGCAC
GATGCGCCGGGCGAGATAACCAAGGATGACTGGAGGGATTTTCTGGGCAA
GCGCGAGTATCAGCGCGCCTTTATCGATTTCTTCGAAGACCAGCTAGTCA
CCAAAAGGTATAGCGTCGAGGAGGTGCTCGACGAGTTCTTGTTCGAGGGC
AAAGAGCCATTGATAAATGGCATCATCTGTGGACTCGCACATCCTCTGAT
TCACCTTGGATATGCATATGAGCTGAACTCAAAGACGGTGGCCATCGAAG
CCTTGGCAATGGGCGCCTGCTTCTACAGCTCTCTTCACAAATATATTGAC
GACCCCAAATACACCAAGCCCAGTCCTCATAGTACGGCCGGGGCCCAATC
TAGTCTGGTCGATATTCTTGAAAAAGTGCGCCAAGATGCTCGTTTCGACG
GTCTGTACGACCACCGGAGTGGAGACATTTCAAAAGTGCTTGAAGAGCAG
GAAGAGGCGTTTTTGGAATACTGGAACGCTTGGGAAATCACCAATCCCAA
CGAACAGTTTCGTGCCGCACAGGAACTTGGAGCAGGACTGTTGGTGGGCA
CACCAGCTCCTGCTCCTGGCCAGTACGACTTTTTCATTGTACATGTACTC
ACCAGCTCACATGCAATCCGCATCTTGCTTCCTTTGATCCCGGCCAAGTT
CCATGTCAGCTTGCTACGCCAATGGTGGCTGTTCGCACTAGCTGTGTTCA
TTGCGCAGACGCGACCAGAAATCGATATGGACAAACTAATGTTGATGGAA
GATAGCAAGAAGAGCTGGAAACATGTTGTGGACAGGGCATTGAATGGGCC
GCATGCAATTGATGCGCCCTACGTCAAAGCACTACGGGCCATGAAAGTAG
CAGAAGAGACATGGGGAGCTTCGGAGAATGAGTCGAGCCATTGGCTCAAA
GCAGCAGTTAAGTTTGCCGATGAGTTTGAGGGTTGGGGAGGATTTGGTAT
GGCCGAAGACGAGGCGAGGATGGCCTACCCGGAGAATCAGTAA
>A03510  [mRNA]  locus=Contig1:565332:566799:+
ATGTCTCCGTCATTTCTGCACAACGTGGCCGCTCCCGCCATTTACAACAG
TGCCTCCTATCTCATTAGCTTGTGGGACGCAAAGGCGCAGCTAGTTGGAG
ATCAGCCTTTCAGCGCACAGGACGATATCTACATGGCGGCTCTGGACGCT
GTGCACGCCTTTGCTTTTGGTGAAAAGTTCGAGCACAACGCAACACGCTC
CAAGCTTGAATCTCTCAAAGGCTTAGGGCCTGAAGCCATTGCCAGTTTGC
AAAAGACAAATGCTACCAATGGTGTTGTTAAGGCTGCAGAATTTCCCGAG
ATAGACCTTGACCCTGTCATAACTGCAACACTTGATCTCACCACGGCTGT
CGAGAGGCTCCAAGGCTCGCCATTGATGAGGTTGACATGGAAACTCATGG
AACTAACACCTTCCATGCGCCGCTCAAAGAGCATCAAAGATAAACATATC
CTTCGGGAGCTGCAGCGGGCTGTGGATCATCTAACACTCTCAGATCAGCA
GCAGCAGAGTGATAGTGGCGACACGCATCAGCCAATTCGATCGGCTGTCG
ATCACATGGTGCAACGCGAGAAGCAACTAGCCGAGAAAGAGAACAGAGCT
CCGCAGTACTTCTCGCATACAATGATGATCGAGACATTTGGATTCGTAAT
CGGGGGCCATGAGACGACTAGCACAACATTGCTATGGGGACTGAAGTCGC
TGGCTGACCACCAAGACGCCCAGGTAAAACTGAGGCGTTCACTGCAAGCC
TTGTTCACTGCAGCAAGGTCTGAGAATCGAGCGCCCTCCATCGAAGAGAT
AACCAGCACAGAGATTCCCTACCTCGATGCTGTTATCGAAGAGATTCTTC
GCCATGGGGCAACGAGTCCTGCCCTTGACCGCCAGGCTGTAGTTGACACT
CAAGTGCTAGGCCACCATGTCCCCAAGGGCACAATTCTTCTAATGCTTAC
GCAAGCGCAAAGCATGAGAAGCCCTGGTTTTGAAATCGACGAGAATTGCC
GCTCCCAAACTTGCCAAACGGCCAAGCAACAGGGTAAACATCGCACCGAG
TGGGATCCACTAGATATGAACTTGTTCAAGCCCGAAAGATGGCTGGTCCC
AGCTCCCACCCAACCTTCTCCCGAAAAGGAGGATCATGTTGACGCTAAAT
ATGTATTTGACAGCGCGGCTGGACCTATGCTTGGCTTCGGGCTAGGATTA
AGAGGTTGCTTTGGTCGGAGATTGGCGTATCTCGAACTTAGAATCTTGGT
AACGCTGATTATATGGAACTTCGAGCTCCTCCCCTGCCCCAAGGAGCTAT
CTAAATACAGTGTCAAGATGGGTGTCACGAGCAGGCCAAAACTGTGCTAC
GTGAGTCTGCGGAAAGTCGAGTTTGCTTAA
>A03511  [mRNA]  locus=Contig1:570608:571018:+
ATGGGCACCAACTTTCCCACTCCGGGCGCCATCATTGGTTCTGATTTTGT
TGGAACTGTGGTGTGCATGAGCCCCGAGGCAGCTCGGCTCAGGCCGGATT
TAGAACTCGGCGATATCGTCTGTGGATACGTCCATGGATCGAACCCGGCC
GAGCCGGGGAACGGGGCCTTCGCTGAGTACCTCAGAGCTCACGTCCAATT
GATCTACCTGGTTCCCAAGGGTATGCCCGAGTTAGAGGCGGCGGCTTTGG
GTGTTGGACTTGGGACTGCGGCTCTGGCGCTATGGAAGGCGATGGATCTA
CCTGCGTCACCAGTGGATCTGTTGCCGTTGGATAGCCCACCAGTCTACGT
GCTCGTCTACGGTGCAAGCACTGCCTCTGGGACCATGGCATTGCAGCTGC
TCAAACTGTAA
>A03512  [mRNA]  locus=Contig1:82477:83178:-
ATGGTCTCCCAACCCATCGGCACCAAGAAGACGCCTGTCACATCCACGGC
GAAGAAGCCACCTGTGAAGGCTCCAGCAAAGAAGGTGCCAGTCAAAGCCC
CGGCTGTACAGCCACCCAAAAAACCCATCAACACGGCCATGCAGAAGAAA
TCCGCGGCGACAACCCCCAAGAAGCCAGTCTCTACTGTGGCTTCCAAGAA
GCCCACGACAGCAGTCGGACAGAAGAAGCCTATCCCGGCGCCAGCGAAGA
AAGAGATCCCAAAATCTCAACAGCAAGGCTGGCTCAGCAAAGGCCTTAGT
GCCGCACAATCTGGAATTGGCAGTGCTGTGGGCGCAGCTACCACTGGCAT
AGGCAATGCTGCTGGTGCCGTCGTCACAGCAGCAGGGAGTGGCGTTGCTG
GGGCGGGCAGAGGCGCTGGGGCAAGCATTGCAAATACGTCCCGTACATGG
GGCGACATGGTCCGCGAGTACGGTAATTCGCTCAAAGATATCACTGGTGC
CACAGGCAGTCGATCGTCGACGCATAAAAACCCTCTGGGTCTGAGCACAA
GTGGAGCAGGAGGTACGGCATCTATGGCCAGTAGGCCCGGAGTACCTGGT
CTCTCTGGAGGCTCGACCAGGAGTGGAACAGCAAGTAACCCACTGGGACT
CTAG
>A03513  [mRNA]  locus=Contig1:577839:579311:+
ATGACCGATGGTTATGCCGCCTTGCTCACCGGCACTCCTGACTTTAACGT
GACCGAAAACGGAGTCAAGTTTGACGCGTGGTTCTCAAAGAAGCTGATAA
AGCATCTGAAGAAGGCGACATTTGAGAAAAGTCTGCCGTTTCTTATCGAC
GATGTGGCATCGGCAATGGATCGGATTTCGGCCATTTGCGGCGCTAGAGG
GGGCATGTTTGATCCCTTTGACGAGATGAACCGGATTGTATACCATCTGA
CTATGCGCACTATTGGGGTGAGAGAGATAGCTGACTCTCCTGATCTACTG
GAAAAGTCGCTACGACTCATCGAGACGATCGATAAAGGCAGTAGCCCATT
TTATCTCATGGTGAGTCGGATCATAGAAGATCGGAGGAAGACGGGACGGC
AGGAGGACGACATTGTGCAGCAACTGATGGACGAGGGCGAGTCGACCTTC
AGAATTGTCTCGTTCCTCATCATGGCGCTTCTGGCGGCATTGCTCAACTC
GGGCATCAACGCGGCTTGGGTGCTGTGCTACCTGGCGCTGAATCCACAAT
GGCAGGCCCAAGTGCGCGGACAAATCGACAAGGCCCTTTCCAAGCATCCA
ACCGGCTCGCCACAAGATCCCATCGAGACACTGAGGCGGATGACGCTGGA
CGAGTGGGAGGCTGAGTTTCCACTCATCAATTTGTGCCTGCAAGAGTCTA
TTCGCCTGCAGACGGTGGGCACCGCATTCCGCAAGAATGTCGGCGGCAGG
GACTTGAAGCTTGAAGGCACGGGCGAAGTGATTCCCAAGGGTGGTTTTGT
CGCTTATCCTATCGACGACGTGCACATGAATGCTGATATCTACACTGAGC
CTCTGAAGTTCGACCCCGGGCGGTACATGGCAGGGCGTGAGGAGGACAAA
AAGGTACCCCTGGGATTTGTGGGCTGGGGCTATGGCCGACATGCTTGTTT
GGGTACAAGGTTTGCCAAGTTGGAGAACGCGATGGTGACAGTCATGTTTA
TGGCCAAGTTCGATTTTACGCTCTGCAATGCAGCAGGCGAGCCGATGACA
GAGACGCCTCTGATTGACCGGAACTTGGCTGTGGTCGAAAGACCAAGTGT
GCCGTTTCGGTTGAAGTGCACGTTGCGTCGATACTAG
>A03514  [mRNA]  locus=Contig1:581499:594110:+
ATGGGAGAGCCAATCGCAGTCATTGGCAGCGCTTGCCGATTTGCAGGTGA
TAGCAATACGCCGTCGCAGCTATGGGAGCTGCTTTGCAAGCCCAAGGATG
TGGCGACATCGGTGCCGGCGTCTCGATTCGGTGCTGAGGGGTTCTACCAT
GAGAAATCTGCGTATCACGGACACAGCAATGTCGAGGGGATGAAGTCGTA
CTTTCTGTCGCAAGAGGCAGTGGAGCGGCGGTTTGACGCAGGGTTTTTCG
GCATCAACCCGGCCGAGGCAAAAGTTCTGGATCCGCAGCTGCGGCTGTTG
CTGGAGACGACGTACGAAGCGCTCGAGGCGGGCGGGCAGACGATGGAAGG
GCTGCAGGGGTCGGACACGGGGTGCTATGTCGGGCTGATGATGGGTGAGT
ACGAGCAGCTGATGATGCGCGACCCGGAGACGATTGGCAAGTACCACATC
ATGGGCACGGCGCGCAGCCTCATGTCGAACCGGCTGTCGTATTTCTTCGA
CTGGCACGGCCCGTCGATGACGCTGGACACGGCGTGCAGCTCGAGCCTGG
TGGCGGTGCACCAGGCGGTGCAGCAGCTGCGCAGCGGGCAGTCGCGGGTG
GCGGTGGCGGCGGGAGCGAACCTTATCGTGGACCCGATAACACACATAAG
CGAGAGCAAGCTGCAGATGCTGTCACCTGACGGGCGCGGGCGCATGTGGG
ATGCGCGCGCTAACGGGTATGCGCGCGGCGAGGGCGTGGCGGCCGTGGTG
CTGAAGCGGCTCAGCGACGCCCTGGCCGATGGCGACCATGTCGAGTGTGT
GGTGCGCGAGATTGGCGTGAACCAGGATGGCAAGACGCGTGGCCTCACCC
TGCCAAGCGCAGCAGCACAGGCGGCCCTGATTCGCGACACGTACCGCCGG
GCCGGGCTAGACGCGCGCTGTGCCGCCCACCGCCCGCAGTACTTTGAGGC
GCACGGCACCGGCACCCCCGCCGGCGATCCCATCGAGGCCGAGGCCATCT
ACACGGCGTTTTTTGCCGCTGGCGCCGACGACGCCCACGACGACGACGAC
AACGACGACGACATCGACGACGCGAGCCTATGGGTCGGCAGCATCAAGAC
CGTGTGCGGCCACACCGAGGGCACGGCGGGCATTGCGGGCCTGCTCAAGG
CGTCCCTGGCGCTGCAACACGCCGTGGTGCCCCCCAACCTGCTCTTCACC
CGCCTCAACCCCCGCATCCAGCCCTTCAGCACCCGCCTGCGCGTGCCCCT
CCAGCCCCAGCCATGGCCCGCCCCCGCGCCAGGCCAGCCGCGGCGAGCAG
GCGTCAACAACTTTGGCTTTGGCGGCACAAACTGCTTTGCGCTGCTCGAG
GCCTACGATGGCGGCCGGCCTCGCCCTGCCACGCCGTGCACTGCCACTCC
TCCTTGCACGCCCTTTGTCTTCTCCGCCGCCTCGGAACACGCCCTGGCCC
GCCAGCTCGCGGCGTTTGCCGCCTACGTCGAGGCCAACGAGCACACGCTG
TCCCTGCCCAGCCTCGCCTACACGCTGCACGCGCGCAGGAGCCGCTTGCT
GTACGCCACCGCGGTAGGCGCGGCTGATGCACGTGACCTGCACACCAAGC
TGCGCCACAAGCTCCAGTCTGGCGCCCCCATTGGCGTGCGAGATGCAAGC
AGCAGCAGCAGCACCACCACCACCACCACCGCCAGCATCGTCGGCGTCTT
CACGGGCCAGGGCGCCCAGTGGCCGCGTATGGGCGCTGAGCTGCTGCAAC
ACTCGCCCGCTGCCGCCGCCACGTTCGCCTCCCTCGAGACGCACCTGGCC
ACACGCCTCCCGCCGGCCGACCGCCCCCAGTGGTCGTTGCGCGACGAGCT
GCTCCAGGCGGCTGCCTCGTCGCGCATCGCAGAGGCCCAGCTGTCTCAGC
CGCTGTGTACAGCGGTGCAGATTGTGCTCGTCGACTTGCTGCGCGCTGCC
GGCATTACCTTTGCTGCCGTTCTGGGCCACTCGTCGGGCGAAATCGCCGC
TGCCTATGCCGCCAACGTCCTCTCGGCCCATGATGCCATTGCCATTGCCT
ACTATCGTGGCCTGCACAGCAGTCTTGCCTGCAGCCCACACGGCCACAAA
GGCGCCATGTTGGCTGCCGGCATCACCCCCGAAGACGCCCTGGACCTGCT
TGATTCGCCCGTCTTCCAAGGCCGCGCCACCATTGCCGCGTACAATGCCT
CGTCCAGCCTCACCATTGCTGGTGATGCCGACGCCATTGACGAGCTGCGC
ATCATCCTCGAGGACGAAGACAAGTTCGCCCGCTTGTTGAAGGTGGACAA
GGCCTACCATTCCCACCACATGGCCCCTTGCGCCGGGCCCTACGGCGACT
CGCTGCGAGCCTTGGATATAAAGATATCCCCGCCCACGTGCACCTGGATC
TCGAGCGTCTCTGGGAACCAAATCCAAGACGTTGATCTGCATGCTCTGGG
CCATGACTACTGGGTGCAAAACGCCGTCAATCCCGTCCTCTTCATGCAGG
CCTTGCAGAAGACGTGCGCCTCCATGGCATCGAGCGAGCATCTCTATGTC
GAGGTCGGGCCTCATCCAGCGCTCCAATCCCCAGCAGCCGAGACCATCCG
AGCTACCGCGGGGCGCGAAATCCCTTACACTGGCCTCTTGAAGAGAGGCG
CTCCCGATGTCGTGTCAGTAGCCGAAGGCATCGGGTACATTTGGACACAC
CTGAGCCGCTTCCCCTTGAATCTGCATGCACTGGACCGCTTCATGTGCCC
CGACACTGCTGCTCCGCAACTCGTCCACGGCCTCCCGACATATTCGTGGG
ATCATGATATCGAGTATTGGCATGAGTCAAGGTACACCAAGGCCACCATG
TCTAGGTCAAAGCCCCACGAACTTCTTGGGCACATGACCAGCGACAGCGT
TCCCGAAAAGGAGCTGAGATGGCGCCAGATTCTGAGCCCCGCTGAGATAC
CGTGGCTCAGTGGACACCGGCTCCAGAACCAGACCGTCTTTCCTGCTGCT
GGTTACGTGGCGCTTGCAATCGAAGCCTGTAGGGAATTACTCGCCTTGTC
GCCAGAGCTAGGGCCGGCCAAGCTTATCAAAATACAGCACATCGACATCC
ACAAAGCGTTAACTTTTGATAGCGACGACTCCACCGTGGAAGCAATCTTT
TCTCTCAGTGACATTGCTCAAGAAAAGGACACGCTATCTGCAAACTTCCG
GTACTTTGCAGCTTCGTCGGGTACAGGCCATACGTCAGACAACGAATCAT
CGCTACGTATACTTGTCAGTGGCTGTGTCGCCATCAATCTCGGCGAGCCA
GCGTCGGATGCCCTCCCAGCCAGGGGCCCTACCCCTGATAGTCTTTTGCC
CATTCAGGCCGAGGAATTGTATGAGTCGCTGCTTCAATTGGAGTACGAGT
ACACCGGCCAGTTTCGCGCTTTGTCCGGGCTGCAGCGAAAATTAGGTACA
GTGACTGGCTTGGTAGCAGGTCCCACCAAGGACCTCAAATCGACTCTCTT
GGTGCATCCAGGTATGCTCGACGCTGCTTTCCAGGCTATCCTCCTTGCCA
GGACAGCCCCATTTGATGGGAGTCTGTGGAGCATGCATGTTCCCAAGACG
ATAGATTGCATCACAGTGAATCTCTGCATCTCTGAAACGCAACTCGCCCT
GAGCGGCCAACAGCTACCATTCAATGCCTACTTGCAAGACAGATTGGCCA
AGTCTTTCAAGGGAGATGTGGACATCTATCCCCCACAAGGCCACTCCGCC
TCGGTTGTTTTGGACTCGGAAAAGCCCGTGCATGCACTTATCCAAGTCGA
AGGGCTCGACTGCATTCCTTTCTCTCCACCCACTGCTCAAGATGACAAGG
AGATCATGTCTGTCATGTCGTGGGACCGTGCATACCCGGATGCCGCCAGC
GCTGCTTATGACCTCAGCCCAATCCCTGATCCGCATGAACTTGAGCTGGC
TCACTTTCTCGAGAGAGCATCTCTCTATTACTTGAATCAGATCCGACGCT
CTATCCCCACTGATCATCCATGTCGAAATGAGGGACAACCTCTGAGCAGG
CTGTTTTCTTATGCAGAGCATATCGAGTCCCGCATAGCCAATGGCCAACT
GCCCTTCTGGAAGCACGAGTGGTTCAATGATACACGAGAGACCATCGCCA
TGGCATCCAAGCCATTTGAACATGTCGTCGACTACAAACTCTTGACAAGA
ATCGGCGAGAATTTGCATGACATTGTCACTGGCAAGACAACGGCAATCGA
GCTTACCATGAAGGACGACCTCCTAAATGATTTCTATCCCGTCGCACTCG
GCATGGCCCATCATACAAAGTATCTTGCAAGGACCGTCAAGCAAATCACT
TACAGGTTTCCCCATATGAACATCCTCGAGGTTGGGGCCGGGACAGGCGG
TGCTACCAAGGTTGTTCTCGACATGCTGGGAGACAGTTTCTCGTCGTACA
CCTTTACCGACATCTCGGCAGGCTTCTTCCTTAGGGCACAAGAATACTTT
AGTTCCTTCTCGTCGTCCCCACGCATGGTGTACAAGGTACTAGACATCAG
CAAGAACCCACAGCAACAGGGATTCACTGAGCATTCGTACGATTTAATTA
TTGCCTCCCAGGTGCTGCACGCAACGCCTCTCATGAAGCAATCTCTTTTG
AATGCAAGGCGTTTGCTCAAACCCGGAGGTTTTCTCGTCGTCAACGAAGG
AGTCAACAATGATACCGCACGTCTTGGCACAATTTTCGGCGCGTTTCCAG
GCTGGTGGTTGGGCGCAGAGAATGACGGTCGGCCTCTGGGACCTAACCTC
GCTCTGGCTGACTGGGACAAACTCCTGCGTGACACTGGATTTTCCGGCTG
TGACTCCCAAGTACCCATCGTTGATGCTCTTTTAACCCCCAATACTGTCT
TTGTGTCACAGGCTGTAGACCCTCGAGTAAGCTTCACGCGCAACCCGCTA
TCCCTTTCTCCGCAAGCATTGAGCTCTCTCAACACTGTAAATGAAGAAGC
CCCCATGGATGAATTGATCATCATCGGTGGCGAGTCCTCCTCTCTAGCCC
CGAACATTGCCCACGAGGTGAAGCTTCTTTTGAAGGACTTCTTTGGCAAA
TCGACCCATATCCGTACGCTGGCCGATGTTGCAGCGGACAACGTACCTGT
CTCGTCTCGCGCAACAATTCTTGCCCTCTCTGACCTAGACGAGCCAATGT
TCCGCCAGCTTACTGAGGCTAAACTTCAAGCAATGAAGCGTATCCTCCAT
GAGGCTGTATCTGTACTGTGGGTTACTCAGGGGCGACGCGCTCAAGATCC
CTTTGCGAACATGACGGTCGGCCTCGTGCGTGCCGCACTTCTCGAGATTC
CCACGCTAGAATTCCAATTCTTAGATTTCGAGGACGCCAGTACCATCAAA
GCAAGAACCATTGCAGAATTCCTCTTGCGATTCAAGCTTGAATCCACTTG
GGTCACTCGACGAGGCAGCAGTAAAAACGGCAGTAATCCCTTACTCACCA
CAGTCGAGCGCGAGTACGTGATTGACAAAGACGGCCAGCTGCTGATTCCA
CGTATCCTTCCGAGCAAGGAAATGAACGATCGCTACAATTCCGCCCGCCG
TCCCATCTATAAGAGCGTCGTAATCGACGATCACAGTGCAGACCACCATA
AGAATCATGACCAAAGAGTCAGACTCGGCATACAGAACAACGAGTACTAT
CTTGAGGAAGCTGGACAAGAAGCAGATTCGGAAATCCTACAACCAACACA
CTCTCTCCTCCTCGCTTGCCGCATCAGAGGGCTTGGGTTTGGGCACATGA
GCCTTACAAGGGATGAGAGTTACACACAACTACATGCTACCAAAGCCTGC
ATCGAACCTCTCGAGACGGCCGGCCCAACCCACGACGTCCACAATCAATT
GCGCACAGCAGTACAGCACGCCCTGAAAGACTTAGTTCAGTTGAGTGTGG
AGGGCACCGTCATTCGTGTCGACAACATATCGAAAGCAGCTCCCGGCCTC
GACCCAAAGCAGAATCTTACACATGATCAGACTGTTATAGAGTGGGAGGG
AGTGAAGAGTGTTCCTGTCAAGCTTCGGCCAGTGGATGACCAAAGCCTCT
TTTCCGATTCCAAGACATACTGGCTTGCAGGACTCACTGGCAGTCTGGGT
CTGTCCCTTTGCGAGTGGATGATCTCTCGAGGTGCTAAATACATCATCAT
GACTAGTCGTAATCCTAACATATCTCGTGAATGGCGGGATAGGGTTGCTT
TGCTCGGTGGTATTGTCAAGATTTACTCCAACGACCTCACAGATCTAGTG
CAGACCCGTGCACTCTATGAGGATATCTGTTCTGCCATGCCGCCGATTGG
GGGAATCGTCTCTGCCGCCATGGTGTTGGTGGATACAACACTTGAGAATA
TGACTCTGGAAGAAATGCAGAAGGTCTGCCACCCCAAAGTCCAGGGTACC
ACCAACCTCGACAAGCTGTTCTTCGACGTCGATCTCGACTTTTTCGTGGC
ATTCTCCTCCATTGTCGCTGTGACTGGAAACCCTGGGCAGTCAAACTATG
CCGCTGCCAACATGTTCATGACCAGTCTGATGGAGCAGCGCAGGAAGCGT
GGCCTCGCTGCCTCGGTTATGCACATTGCGCCGATATTAGGCGTTGGCTA
TGTAACAGAAAAGAGCGACAGGACCAAGACGAATTTCCCACGTACATCAG
GCTACTCCCTCACCGCAGAACAGGACTTCCATCAAGTATTTGCCGAAGCA
GTCGTTGCCGGACGGACAGGTACAGAGTCAACTGGAAATGCGGAAATCGT
CATGGGACTGCATAAAGTCAACTCCAATCCAGAAAAGCTGCCCTATTGGT
TCGACAACCCAACCGCGACGCATTTCATTTCCAACAACGATGCCATGGAT
GTCTCTAAAGCTTCTACGGAAAAGGCTTCTGTCAAGTCTCAACTCTCGGC
TGCCAAAAACAGTGCACAGGTAGCACAAATCATGACAGATGCCATGAAAC
CTTTCATCTGTTCTTTGTTCCAGGTTCAAGGCGGTGCCGACCTGAGCGAT
TCCCAATTCCTGGACCTTACTTTGGATAGGATAGGACTTGATTCTCTTCT
TGCCGTCGAGATCCGAAGTTGGCTCCTGAAAACCGTCAACGCCAACTTAC
CAGTGATGAAAATTCTCAGCGGTCTGTCTATCCGCCAGCTCATTTCTCAT
GCTGTGGATAGTGTACCGTCTACTCTCATACCAAATGTTTCGTCATCCAA
TTCCAACGACTCGGCACAGCCCAATGGTCCCTTTGCTTTGCAATCTGAGG
CAATCAATAGTATTGAGAGCAGTGACAAAAGTGTCGTTTCTGATTATTCA
TCGTCAAATTCGACCGATACCAAGCGTTCCAGCTCCCCGGCTAGCTCCAA
TGCAGACATATCCATTATGTCGGCTTCCAAAGACTTGGATCATGCAATCT
CTACCACCAAGACTACGGAAATCGCGGTTGAGAGATGGACGGAGCTCTCA
TTCAGCCAAACAATGTTTTGGTTCGTTCTAAAGTTCCTGAATGGTATGGC
TGGGCTGAACCATACTGGTCTGTTTCGCATGACAGGTCCTCTCCGCATCG
CAGATTTGAAGAGGGCGGTTATGCAACTTGGCAACCGTCATGAAGTGCTG
CGCACCTGTTTCAAGGCATTCGATAACCGGCCGCAACAGGGCATCATGGA
GTCTAGCCGGTTGCGCCTGGAACACAGGCGCATCTCCAGCGAGGAGCAAG
TCATGTCTGTTTTTGAGGAGCTGCAGAGCTATGCCTACGACGTGGAGCTT
GGAGAATGCCTACGAATCATCCTCCTCGAGCTGTCTCCAGAAGTTTATTT
CCTCCTTCAGGGTACGCATTCTTTGGTCTTGGACGGAATATCTGGATCGA
TCCTCATGCAAGATTTGTTGCGTCTGTACGAAAACGATATGTCAATCGCT
GAGAGCACTGATATCTACCAATACTCTACATTTGCACAAGCCCAACGCAA
GGCTGTCGAGGACGGTAGGCTTGAGAAGAGCCTGCGGTTTTGGAAGGAGC
AGCTTGCCCCATGCCCACCACCACTACCAGTTCTGCGCATCTCTGCAGCC
ACGACGCATCCAGTATACACCAAATACCAGAACCAGCGAGTCGACCTGAC
TGTTGATTCTGCAACGAAATCACGTATTTGGGAAATCTGTCGGCGCTGCA
GGATCAGACCGTTTCACTTCTTCTTGACCGCGTTCCGTGCATTGTTGTCG
CGATATGCAGATGCAGAAGAAGTATGCATTGGTATAGCTGATGCGAACAG
GTCTCATGAAGGTGCTATGGAGGGCCTTGGCCCATACATCAACCTCCTAC
CTTTACGCTTCCCTAATAGTGCGTCGCAGAAGTTTGAAGCCGAGCTTCAA
GAGACCAAATCCAAGGCTGATTCCGCCTTGGCCCATTCAGATGTCCCATT
TCAGCTTTTGTTGAACGAGCTCCGCGTATCTCGTTCTGCGACGCAATCGC
CAATTTTCCAGACCTTCTTCGACTATCGCCAGGGAATGCGCAAAAGAGAG
TCTTGGGGAGAATGCGAACTGGAATTGCTGTCATTCCAGGCTTCCGAACT
CCCTTACGATCTTTCTTTTGATATCATAGATGACTCCGGAACGAATACAT
GCCACCTCATGCTGATCGCCCGTGGAGATATATACAGCAAGGAAAACGTT
GAGACGTTGCTTGAAAGCCTCAAAAAGATGATTCATGCGTTTATCGACAC
TCCTAACAGCGCCTTTGTCGATCCAGATATCTTTGACGCAGGGAAGATTG
AGAAGGCTCTTCAATTTGGGAGAGGAGATGCTGTTCGTTCCCAATGGCCG
TATGAATCGATCGTTGGCCGCATCCAGGACATGGCAAACTCGATGCCGAA
TGAGGTGGCGCTCAAGATGCCATTCGGGGGCAAGTCAATGACGTACAAAG
AGATGCTGAATAAGTCTCAGTCCATTTGTGCGGCTCTTTGCGCTATGGGA
TGCACTGCAGGCTCCAAGGTTGCGGTATATCAAGAGCCTACACCCGACTG
GCTCTGCTCTGTCCTTGGTGTCCTTGGCGCCAGAGCGGTCTGCGTGCCGT
TTGACGCCGGTACACTGGTCAAACGCCTGAAAGATATGGCAGAAGACAGC
AAAGTCGCCTTCATCCTCGTCGACTCAAAGGTGGAGGACCAAGCCGTCCA
GCTGCTTGAGACTAATAGTGTCTGCAAGATCATCAACGTTGAGCACGTCA
CCGATGATTATCCTACGGCTGGACCGCTCATGTTGCCAAGCGCAGAGGAT
CCAGCTATGGTTCTATATACCAGTGGTTCTACTGGTGTTCCCAAAGGCAT
CGTTCTGAAGCACATCGGTTTCAGAAATTGGGCCGAATTCGTTCCTCCCT
TGTTCAGATTTGGAGAGAGAGACGTGGTTCTCCAACAAAGCTCTTCCGGT
TTTGACATGGCGTATCTTCAGGCTTTCTTCGCTCTCTGTTATGGCGGCAC
AGTGTGCATTGTGCCCCGTGAGATGCGGGTAGATGCTCGCGCCATCGCCG
ACATCATTGCTTCCGAGAGTGTCACCGTCACTTGCGGCGTGCCATCTGAA
TACACCAACTGGCTTCAGTATGGAAGCAGCCAGAGTCTCAGTCGTGCCAC
GCACTGGAGAACGGCAATGTGCGGTGGCGAACCGGGTACAAACATTGTAC
TTGAGCTGCAAGCCACTCTAGGCCCTCAGCCACCACCGCGGTTCTTCCAC
ATGTACGGCCCAACTGAGATTACTTTCATCACAACGGCCATGGAACTATT
CTATGGGAGCGCCGAGAAGACTCCTGCTGTTGGTGGACCGTTCTCCAATT
ATTCAGTCTATGTTCTAGACGAACAGCTCCGACCAGTTCCGGCTGGCGTT
CAAGGCGAGATATACGTGGGCGGAGCAGGCGTGGCTGCTGGCTATCTAGC
CAATGAACAGATGACTGCTGAGAAGTTCGTCTCGGACCCCCATGCCTCGC
CTTCATTCAAATCTCTTGGATGGACTACGATGCACCGCACTGGAGACAAC
GGTCGGTGGCGCCAGGACGGCGGTTTGCTCATTGAAGGCCGTAGGTCTGG
CGATACCCAGCACAAGCTTCGTGGGCTTCGTATCGATCTCCAGGAGGTGG
AAAACGTCATGCTCAAGGAGTCCAATGGTATGCTGAGCGATGCCGTGGTC
TCTGTTGTCCGCACATCGCCCTCGAGCCCCGAATTTTTGGTTGCCCATGT
CAAATTCTACCCCCAGCATCGCCCGTCTGAGGCTGATGAGCAGCGGGTTC
TGAACCAGTTGTCGTCAAATCTCGAATTGCCGCAGTACATGTGGCCAGCC
GTCACAGTAGCTGTTGAAGAATTGCCCATGATGAGCTCAGGGAAGTTGGA
TCGCAGAGCGGTTGCATCATTGCCGCTCCCGGATTTACCTCAATTTCACG
ACGATGTCGATTCGACAGATTTGACTGAAACTGAGTTCCGACTGAAGGAA
TTGTGGCAAGATGTCATATCCAAGGATGTCACTAAGCTGCACCGAATTCA
TGCCCACGCCGATTTCTTCCATGCTGGCGGCACATCTATGCTGCTTTTAC
GCCTACAATCACGGATTCAACAACACTTCGGCCTTGAAATACCATTCGCG
CAAATGTTTGAGGCTAGTACCTTGGGTAGCATGGCAAAGCGTATTGAAAA
GGGAAGGGAGTCGAACGTGGAACAATTCGATTGGGACGCAGAAACGGCGA
TATCGGAACCAACCGTATCGGCGCTGACTGACGCGACTTCTCCTATCGTT
TCGCCGCCGAAAGTGGTGGTGTTGACTGGAGCAACTGGTTTAGTTGGTCA
GGGGCTCCTTCAAGCCTTGATTGAGGACTCAAACGTTGACAAGATTCATT
GCATCGCAGTACGCAATGTGAGTGCGCGCATAGCATCGCTCCCGCTCTTC
AAACATAGCAAAGTCATCTTGCACGAGGGAGAGCTTAGTCTTCCATTGGT
TGGCCTGGACGATGCCGAAGCCAAGGCAATTTTCCAAGAGGCAGATTGCA
TCATTCACAACGGAGCTGACACTTCTCACTTCAAAACATATCAGTCATTG
CGAGCGACAAACACAATTTCGACGCAAGAAATCGTCTCCATGTGCCTGCT
AGCCAAGAAGAAGATACCAATCTCGTACATTTCCACCGCGAGCATATTGC
AGTACTCTGGGTTGGATGAGTTTGGCGAAGAGTCTGCAGCGCAATACCCA
CCCCCTCCGGACGCCTTTGATGGGTACAGCGCGAGCAAGTGGGCGAGCGA
GCGATATCTGGAGAGGTTGCACGAACAAAACAACCGGACATGGCCCATAA
GTATTCACAGACTTACCAGCGTGCAACGCCGGGTGCGCTCCACGGAGCCA
AACTCAGACACTTCACCTTCGCCGTCCAGCAACGCCGCCCTCGAAGTAGT
AGGCAATCTCCTCCAATACTGCAAGCTCGCCAACGCCGTGCCTCTCTCGT
CGAACCTCCGTGGCTCCATGAATCTGACATGGCTGGACGATGTGGTGACG
AGCGTCATGCGCGCCATTCACACACCCTCGTACAACGGCTCCGGCGAGTC
TCCACTGCGCTACCTTCACGACCACGGTGAAACAGACATCTCCTTTTCCA
ATATCAAGGCCTATGTCGATGCGGAAACGGGGGGAGATGCCCAGGTGCTC
CCGCTGGAGGCGTGGGTCAAGCGCGCAGCGGAATTGGGACTCGACCCAAT
GCTCGTAGCTTACTTTGACATGGTTGCCCGCATGCCGCTTGTCGTTTGGC
CGCGGTTGGTGAAAAATTGA
>A03515  [mRNA]  locus=Contig1:601460:602257:+
ATGGACACTCTTACTGAGGCCGCGGGCTTCACCTTGAAAGAAAGGACGAC
ACTCACCTCGATGCGATCCGCCTTCGAGAGCTACCACGTCAACTACAAGA
CTAACCCACTTGACACCGATATCGTCACCAAGGCCTTCTTCGATGCGCGC
CACACCTGGGCTGGCATCTTCGCTGACGACAAGCTCGCCTCCGCCATGGC
GCAAATACCCCCGACAACGGGCTTCTGCTTGCGCAGCACCGAACTCACGC
CCGAGGCACTCAAAATGCTGAAAACCAGTGGGAAGGGACTCCTGAGCGGA
AAGACGGGTGGCGTCTACGAAGTCAGAATACATGCAGATGTACTAAGAGT
CAAAACCTTTCTTGGGCAAATCGTCGAGGATGAAGAAGAAATCCGCGTCA
TGAACTCGATGCTCGGCCTGCAGCGTAGTTTTAACGTCGGAGCAAACTAT
CGCTTTGCCATCAACTCGCGGACAGGGCGATACATTGAGCCGTTGCTGGG
GGACCGCCAGTCTCTGTCACAAGTTAGCTTCGTGCAGGGCTACGACAATT
TGAAGCTGCTCGGATGGGAGGAGTTGAATGGAGGAGAGGCTGCAAATGCT
GCGGGTAAGGCAGGCTCGTTTTCCGTCTTCTAG
>A03516  [mRNA]  locus=Contig1:611943:613667:-
ATGCCCAACCACCACATGGCCGACGAGAAGCCTGCGGATGCCCCCTATGG
CTACGAGGAGAACAACATCGGCTTCGAGGAGCCCTTTGTCCATGGCGCTG
CCACTGTTGGCGGCGAGACGGGCCGTGGAGGCGACACCCACCGTGGACTG
AAGAGTAGACACATCCAGTTTCTTGCCCTTGGTGGTGCCATTGGTACTGG
TCTCTTCATTGGTTCTGGATCCATCCTCGCCCTCGTGGGCCCAGCGCCGC
TCTTCATGGCATACCTCAGCATGATGATCGTCGTGTACAATGTCATGAAC
AACCTGGCTGAAATCGTCACGTACCTACCCATGCGTGGCATCACCATCCC
CTACTTTGTCAAGCGATTTGTAGACCCCAGCTTAGCCTTTGCCACCGGAT
GGAACTACTGGTATGCCTACGCCATCCTGGTTGCTGCCGAAGCCACGGCC
GGAGCCATTCTCGTTGATTACTGGCATACTGGTGTCCACAATGCTGTCTG
GATCACCATTTTCCTAGTCGTCGTTCTTTTCCTCAACATTGTCGCCGTCG
AGCTATTTGGAGAAGCCGAGTTCTGGTTTGCTTCGATTAAGTTCATCACC
ATTATGGGCCTGATTATCCTAGGTTTTGTCATCATGCTCGGTGGCAGTCC
AAATGACCAAGGCCGCCTTGGATTTAGGTACTGGAACAACCCTGGCGCCT
TTAAACCATACATTGTAGATGGAGACGCCGGAAAATTCCTTGCCTACTGG
ACTGCCTTTGTCCGCGCTGGTTTCGCCTTCATCACTTCGCCCGAGCTGAT
TGCCCTTGCTGCTGGTGAGACTATTGCACCTCGCCGAAACATTCCCAAGG
CTGCCGGCCGCTTTGTCTACCGTCTGGCCATCTTCTACGGTCTTGGGTCT
TTCATCATTGGCGTCGTTGTCCCCTCTAATGACGACCGTCTCCTCAGTGG
CAAATCCAATGCCTCCGCGTCTCCCTTTGTCATCGGTATTCAGAGGGCAG
GAATCCAGGGATTGAACCACGTTGTCAATGCCGCCGTTTTGACCTCTGCT
TGGTCCGCTGGAAACGCTTTCCTCTTCTCCGGTTCCCGTATCTTGTACGG
CATGGCGCTTAACGGCGAGGCTCCCAAGATCTTTGGCAGGACTAGCAAGA
AGGGTGTGCCGTACGTGGCTGTCCTCGCGACTTGGACCATTGGTCTCCTG
GCCTACCTCAACGTTTCCAACACGGGTGCCCAAGTCTTCCTATGGTTCTC
CAACATCTCCACCATCTCCGGTTTCATCGCCTGGATCGTCGTCATGATCA
CCTACCTCCGCTTCCGCAAAGCCATGATCTTCAACAACATCCTCGACACT
CTTCCCTACCGCGCCCCCTTCCAGCCTTACCTCACCTACTTTATCCTCAC
CATCGTCACGCTTCTCACCCTCACAAACGGCTTTCAGGTCTTTGTCTCCA
AGAACTGGAACGTCTCCGACTTTTTGGCCGCCTACATCACCATTCCCATC
TTCCTCGTCCTCTACTTTGGCCACAAGATCGTCACAAGGACCGCCTTTGC
TATCCCAGTTGGTAGCATCGACGTTACGACGGGTGTACGAGAGATGAACG
AAATGTGCAAGGACGACTTTACCAATGCACCTGTGCCAAGGAACCTTTTA
CAGAGGGTTTGGTACTGGATTGCGTAG
>A03517  [mRNA]  locus=Contig1:615620:616833:+
ATGCTATCGCAAGACGTCGTTGAAAGAGCCCTGATCAAAGCCCAACAAAG
TGCATCGCACAGCTGGGAATACAGCACAGTGTTTGAGGCTCTACTTGAAT
ATCACAACCCACAGCTCAGCGTCTTCCATCACGACCCGTTTCCGCATGGT
CAAGTGCCGCGAGTGTCGATCGAAGAAGTGGAAGCATTGCGATATGTAAG
ACTGCACATCCGGACCGATACTGCAGGGCTGAGTGATGGCAATGGGTCTT
CGGCCGACCCCACATCTCTCTGTGTTGCCGCACACCTCTTCTCCCGCAGC
CCTTCGCTGCCAGAGCAAGCCCGCGCTGCATACCACAGAGCTCTATCCCA
GCAGCTTCTTTCTCTACTCACCCGCTCCCCGCGTTTCCCCAATGGCGCCA
TATCTCATCGCGACGCGTACCCCTCGCTATGGGCCGATTCCATATACATG
GTTCCGCCCATACTTGCCTATCATGGCGTGAGCACATGTGACATCGGCAT
GGCCAAGGAGAGCGTCCGCCAATGCCAATTGTACTGCGAGGTGCTAGTTA
TGCCAAGCGGTCTATGGCGACACATTGCCAATGAAGAGACGTCAGCAAAG
CATTTTGATGCCAAGACTGACGATGGTGCATGGTGCACCAGCAATGCGTG
GGCAGCGGCGGGAATGGCGCGTGTGCTTGCTACACTTCGAAGCAGCCAAT
TCGCTGCCGAGACAGCGACTGAGCAGGGTTCTTTGCTCGACATGACAAAA
GCCATCCTAGATGCAGCAATCCAGGCAGACAGTCATTCCTCGGGTCTCTT
GCGCAACTACCTCGACGATGACTCGTGGTTTGGAGACGTAGCTGGTACCG
CACTGATGGCCTCGGCGGCCTTTCGAATGGCTGTTCTGAACGCAAATATC
TTTGGCGAAAAACACACTGCCTGGGCGACTGCAAAGATGCACACCGTTGC
ACGCCATGTCGATCCGGAAACAGGCATTGCCGCCCCGGTAGTGAATTCTC
TGAAAGAGCGCCAGCCCACGCCTTTGCACGGCATCAACCCCGAAGCCCAA
GCCTTTGTCGTCTTGCTCTACACTGCATACCGCGACTGGAAAGTAGCCGT
GGAAAGTATTTCCGCCTAG
>A03518  [mRNA]  locus=Contig1:618941:620472:-
ATGTCGCTGCCTCATCCCGTCACCACGCCCAACACCATGCCGCCGAGCAA
AGAGACTGCCAGGCATGAGTGTGTCTCCGAGGACGCCCTGCAGCACCTCA
GGACCTACAAGTATTCCAGCGTCGACAAGTCCTTCGTCTCGCGCTACATC
CTGAAGCATTACTGGAACGCCTTTGTCGAGCTGCTGCCGCTCTGGCTCGC
GCCCAACCTCGTCACCCTACTGGGCTTCTGCTTCATCCTGGGAAATGTCG
CGCTGCTCGAGGTCTACATCCCGGATCTGGTCGGCCCGGCTCCGTCATGG
GTCTATTACAGCTTTGCTTTTGGCATGTGGATGTACTCGACCATGGACAA
TGTCGACGGCAAGCAGGCGCGTCGCACCGGCACGTCGAGCCCGCTAGGAG
AGCTTTTCGACCATGGAATCGACTCTTTAAACTGCACGCTGGCCAGTCTG
CTGGAGACGGCTGCCGTGGGATACGGGTCCACCAAGATTGGCGCCTTTAC
TGCCCTGATCCCCGTCCTGCCCATGTTCTTCTCGACATGGGAGACGTACC
ACACGCACACGCTATATCTAGGATACTTCAACGGCCCTACCGAGGGTCTG
ATTCTTGCATGCACCTTTATCTGCATGTCCGGCTACTTTGGCCCGGAGAT
CTGGTCCACGCCGCTCGCAAACTACTTTCCATCCTACAAGGCCGAGATTG
GCGACATTACCCTCAAGGAGCTCTGGGTCCCCATCATTCTCTTTACCTTC
TTTGTCGCGCACCTCCCGGAATGCATCATTAATGTTGCGCGCGCCCGCCG
AGCCCGGAACCAGCCTTTTCTCCCCCTGCTCAAGGAATGGACGCCCCTGG
TCATCTTCGTTGTATGCACCATGGCCTGGCTGGGATCGCCCTACTCGAAG
CTGCTCGAGAACAACCACCTTGTCCTTTACTGCCTCACCATGTCGCTCGT
TTTTGGACGCATGACAACCAAGATCATCCTGGCCCATCTTACCCACCAGC
CCTTCCCCTACTGGACCATTATGCTCGCGCCCATGATTGGCGGCGCCCTG
ATTGTCAACCACCCCTACTTCACCATTCCCGGCACCACATTTGGCCCCGT
CTCGGCTACCTTTGAGCTCTGGTACCTCCGCGCCTACTTTGTCTTTGCCG
CCATTGTCTACGGCAAATGGGCCCACCTCGTCATCACCAGCATCTGCAAC
TACCTTGGCATCAACTGCTTCACCATTCCCAACAAGCCCATTGAAAAGAA
CGGTCGCCCTAATGGTGTTGTAGACGGCAAGGGCCGTACTGACTAG
>A03519  [mRNA]  locus=Contig1:620960:621759:-
ATGGAGCCCGACAAGTCGACAAAGGAAGATGGGCACGCAGCCAGAGAGGA
TGAAGATGGGATGGCTCGCGCCATGACTCTGTTGCCAAGCATGGGCAGGA
AAACGCGGGCGGGATCAGCAACGAAGCCGCCACCCAAGCCAGCCTCGTAC
AGACTCCCTGCCGAGCTTCGTGAGATGGTGTACGAAGCCGTCTTGACGGA
GTCGGTTGTGGAAGTCGACCGCACTGGAAGAGATTTCGTCGAGAATGAAG
AGTGGCGGGAATTCGCCAGGAACAAGCGCAACTGCAGGCTGGTGTTTGGG
CGGCGCGAAGACCATGTCATGGCGGCCCTGGTCATGTACCGCGTGGCGGA
TCCCGCGATGCTGGGGCTGTGGCTGGCGCAACGGCCGCAGTTCAAGACAG
TCGTCAGGAGGCTCGAGATTCACAGCAACCACCACTGGAACTGCGACCAC
GGGCGGTGCGGGTACAGCGGGGTGGCCAATTCAGTGTCGCGACACGCGCC
GGCCTGGTTCCGGTGGCCGGACATGGCGCTGAAGGCGAGGCTCCCGCGGC
TCCAGGAGGTGCGGCTCGAGGTGCGGTTCGAGATGGGCTACTTTGTGGGG
TTGTGCACGCTCACGATTCAGCGCGTCGTGTGCGCCGAGACGCGGCGGGC
GCTGGATGAGTGGGAGGAGGCTGTTGCGGCGTGGAACCCCGGGCTGCGGG
TGGCGGCCCAATCGCTGGCGCTGCAACGGGCCGTTTCGAGGTTCCAATGA
>A03520  [mRNA]  locus=Contig1:622288:623939:-
ATGGCTATCCTGACTGCTGGAGCTGGCCTGCAGCGGCGCGCCGATGATGA
TGATGATGATGAGCCCATGGCCGAGGGGGACGACAGTGCGGGCGGACGCC
TGGGCCACGCCCGCCGTCCCGCCTCTCCAACCGACGTCACCGACACACCC
CCGAGCTCACCAGCACCAGAGCCAGAAGCACCCCAGGCCGCCAGCCCGCG
CGCCCCCTTTGCCCCGTTGCCAGACGAGCCAGACTACGACCGCCTCAGCG
ACCTCGACGAGCTCAACCAAAGCTACCTGGTGTTCGCCCGCGACCCCCCG
GCAGTACGCAGACGCGCAATGGCGGGCGACTTCAGCGAAGGGCGCCTAGA
GACGTTCGTCGGCAGCCCACAGAAAGAGTTGGCAGGCACGCAAAACCAAT
ACGTTTCGTATCTTGTAACCACAAAGTCAGACTTCCAGTCCTTCCAGAAG
CCCGAATTCTCAGTCCGCCGCCGCTTCACCGACTTTGTCTTCCTCTGGAA
ACAGCTGTCCAAGGAGTATCCACAATGCGCCGTCCCGCCCCTACCCGACA
AGCACAAGATGGAGTATGTGCGTGGAGACCGCTTCGGTCCGGATTTTACG
CAGAGGCGAGCCCACTCACTGCACCGCTTCCTCAAGCGCATCGCCTTGCA
CCCGGTACTGCGGCGAGCGGCCCTGGTCATCAACTTCCTCGAGAGCCCGG
ATTGGAACCAGCACATGAAGGGCCGCTCGTCGAGAGCCGCTAGCAGCGCC
GACCAAAGCTCGGGCGGCTTCGTGGATGCCATTGCAGACACGTTTGTCAA
CACCTTCACCAAGATCCACAAGCCAGACCAGCGCTTCATCGAAGTCAGCG
AGCGGGCCAACAAGCTCAGCGAGGACCTGAACAATGTCGAAAAGGTCACG
GTCAAGGTAGCCCGGCGGCAGGGCGACCTCGAGACGGACTATGCCGATCT
GGCGACACAGTGTCAGAAGCTGACCACCATGGAGCCTGCTGTCGAAGGCA
ACCTGACGTCGTTTGCCGCGTCTGTTAATACTACGTCACAAGGCTTCAAG
TCGATCCGCGACCACACAGACCAGAACTACCTGACGAGTCTGCGCGACAT
GGATGCGTACATTCAGGCCGTCAAGACGCTGCTCCGGACGCGGGAAGCGA
AGCAGCTCGACTTTGAGCAGCTGAGCGAATACCTGGCCAAATCCGCCGCG
GACCGTGACTCGCTCGCTAGTGCGACAGGGGCGGGCATGGGCGCATCTGG
CTTCCTGCGATCCAAGGTCGAGGATTTCCGCGGCATCGACCACGACCAAG
CACGCAGGCAGCGGGTTCGCAAGCTCGAGGTAGAGATTGAGCGCCTGACG
GGCGAGGTGGAACTTTCCAAGAAGGCCAGCGAAGCATTCGACGAGCACAC
GGTCAAGGAGGTGGCCGACTTTGAGCGTATCAAGGCGATTGAGTTCAAGG
ACACGCTGGGCGATCTGGCCGACGCACATGTCGACTTTTTCCAGGGCACG
ATTGAAACATGGGAGAAGTTCTTGGAGGATATGCGGAAGGAGGAGGACCA
AAGAAAGGCGGCGGCAGCGTCGTAG
>A03521  [mRNA]  locus=Contig1:624233:625092:-
ATGATGCACGCACCGCGGCTAGCCAAGGCGGCCAGAATGATCCTGGTGGG
CGCGCCGGGCGTGGGCAAGGGCACGCAGACGGAGCGCTTGATGGGCAAGT
TCTCTGAACTGTCGGCAATCAGCTCGGGCGATTTGTTGAGGAAAAATGTG
CGCGAGCGCACTCCGCTGGGCATCAAGGCCGAAGCAACCATGAAATCCGG
AAAGCTCGTGCCCGACACCATGATCTTGCGCCTCATTGTCAACGAGCTCA
CGACGCGGGGCTGGATACGCGACAACGCCCTGCGCCCGTATGCGCTCAAC
TTCAGCTCCATGGACATGGCCGAACACACGGTCGACTCGGTCATGATCCC
CTCCGAGGTGCGCTCCCCGCGCTACACCTTCTCCAACCACCCCTCGGCCT
CGTTTATCCTCGACGGCTTCCCGCGCACCTCTGTGCAGGCGATTCAACTC
GACACCATTGTGCCCATCAACATGGTGGTGCACCTCGACACGCCCAGCGA
CATCATCATCAACCGCATCTGCAACCGCTGGGTGCACGAGCCGTCGGGGC
GCGTCTACAACACGACGTTCAATGCGCCAAAGGTGCCGGGCAAGGACGAT
GTCACGGGGGAGCCGCTCACGCGCCGGGCAGACGACGACCCCGACGTGTG
GAAAGCCCGCCTTCGGGCTTTCAAGGAGACCAGCGAGCCCCTCCTCGAGC
ACTACGACAAGCTCGGCGTGCTGTGGACGGTCAAGGGCAACAGCAGCGAC
GACATCTCCCCGCAGCTGTTTCGCGAGTTTGGCAAGCGCTTCGCCGCTGA
GCTGTAG
>A03522  [mRNA]  locus=Contig1:626045:627693:+
ATGCTGAGGAGCTCGCCTGCAATCCGCATTCTGATTCCCCTCCGCGCCCT
CCAGACCGAGTCGACGTCATCCAACGCTGCACAGAACTACCCGCCCCCTG
GCTTCGATCCTAAAAAAGCAAGCCAGCCACTCTCCCGCCACGACCAGGAC
AAGGCCCCGCAACAAGCAAAGCCGCAGCTCGAAAAGGACACCATTATCCC
CAAGTCGGGCCCCACCGCGCACCCCAAGACACAAGCCCAGGACGTGCAAA
CCGTCCGTGAGCTGGCGGCAGACAAGGCAGCAGCCGAGACCAAGGAGGAG
AAGAGGATCATCTCCAAGAGAGACGAGGAGAAGAAGAAGCTGACCGTCTG
GCAAAAGGTCAAGAAGGAGCTGGTGCACTACTGGGACGGAACCAAGCTGC
TTGGCTTCGAGATCAAGATCAGCTCCAAGCTCGCCTTGAAGATGGCCGCT
GGCTACGAGCTCACGCGACGAGAGCGCCGGCAGCTGCAACGCACAGTCCA
GGACCTCGCGCGCCTGGTTCCCTTCCTGCCTTTCGTCATCGTGCCGTTTG
CCGAATTGCTTCTTCCCGTAGCGCTCAAGCTGTTCCCCAACATGCTTCCC
AGCACATACGAGGGCCAGAAGGCCAAGGACACAAAGGCCCAGACACTGCG
CGCGACCCGCAAGGACGTTAGCGACTTCCTGCGCCAGACACTCAAGGAAA
CCGGGCTGCCCGTCTCGCCCGAGAATGCCCAGACAGCCGAGTTCAGTGAG
TTCTTCCGCAAGGTGCGCACGACGGGCGAGAAGCCTACACCAGAGGAGAT
CATCAAGGTCTGCAAGATCTTCAAGGATGACTTGACCCTCGACAACCTGT
CCCGCCCGCAACTCGTGTCCATCTGCCGCTACATGAACATTACCTCGTTT
GGTACCGACAACTTCTTGCGCTACCAGATCAGAGTGCGCATGCGCCAGAT
CAAGCGTGACGACCGGGCCATTGCCTACGAGGGCGTCGACTCGCTTTCCG
TCCCTGAGCTCCAGACTGCCTGTGCAAGCCGCGGCATCCGAACATATGGC
GTTTCACCCGGCCGGTTACGGGATGACTTGACGAGCTGGCTTGACCTCCG
TCTCAAGCACGGCGTTCCTTCTACGCTCTTGGTTCTCTCCAATGCTTTTG
TATACGCCCAGGGCAAGGAGTCGGAAATGACGTCTCAGATTGATGCCTTG
GAAGCTGTCTTGTCCAGTATTCCCGAGGAGCTGTACCACGAAATGGATCT
TGAGGTCAGCAGTGCTGAAGGCGCCGCCACCAACAAGCAGCGTCTCGAAG
TCCTCAAGGAGCAGCAAGAACTCATCAACGAGGAGAACGAACAGACCGAG
ACTGTTGAGAACAAGGCCACTGCCTCCCCAAATGACCACGAGAACATTGA
CGAGGCCGAGAAGCCTGCCAGAGAGGCACAAGAGGCAAAGGAGGCCAAGG
CTGTTGAGGCGAGCGAAGCCGAGGCTAGCACCGTCGGCACTTCGGATGGC
AGTGCTGAGCGAGCCGAACAGGACGACCGTGCAAGGAAGATGGATGAGCC
TACTGGCAAGGCCGAGAAGCCTGTGGACGCACCAAAGAGGGATTAG
>A03523  [mRNA]  locus=Contig1:84433:87606:+
ATGGAACCGGCGCGTCTGCATCCGCCCATGGTGGGTGGCAGCAAAGGGCG
TGCTATGCAACAAGCCAGGGATATGGAGGCACTGGTTGCCGAGAGAGCAA
AGCGCGGTGGAGAAGAGCCACCACCCTATGACTTTTACGAGCTCATTGGC
AAGGGTGCTTATGGTCGTGTGTACAAGGGGTGGAGTCGCATCACCGGCGC
CCTTGTTGCGATCAAGATTATTGAAATTGACAAGGTTGATTATGAGGAAA
TGACGCACAAGAATCTCCAGGATACCCTAAAGGAAATCGACATCCTGCAA
CAGCTCAGAGACAGTAAAGCAAGGCCCTATGTCAACATTATCGAGGAGGC
GAGACCTGTCCACAACGAGCTATGGATTATCAGCGAATACGCCAGTGGTG
GTAGCGTTAATACATTGATGAAGCCCACTGCCACGAGCAAAGATCCTGGT
CCTGGACTGGCCGAGAAATTTATTATACCCATTGCTCGAGAGTTGGCCCA
AGGTCTCAAATATATCCATGAGGCAGGTGTTTTGCATCGAGATCTGAAGT
CCAACAACGTTCTCATTCTTGAAGATGGCCGAGTGCAGTTGTGCGATTTT
GGCGTTTCCAATACACTGGAGCCTGAGAGATCAAAGCGCTCCACCATTGT
TGGTACACCTTTCTGGATGGCTCCCGAACTTCAGAAAGAGTGGGTCAAGG
ATGCTGATCCACACAGCTTGCTTAAGCCAAAGGAGATTTCATACGGTACC
GAAGTGGACATTTGGGCGTACGGTTGTACTGTGTTCGAGATGGCTTGCGG
CTTCCCACCTCACCACAAAATTGGGCACTTCGATCTGCCGACGGCTGGTG
TTCCTATGCTCGAAGGAGACCGCTTCTCTCAAGAGTTGAAAGACTTTCTT
GCTTTCGTCTTTCAACCCGAGCCGCGAGATCGCCCGACACCGGATCAAAT
TCTAGAGCATCCCTACCTGGCCGATACCACCAAGATGTATCCAACTGTGT
CACTAGTTAAACTAGTTGAAGAATACTACGTCTGGGAACAGCAGGGTGGT
ACTCGACAGTCGCTGTTCAATCCATATGGTGCGCAGGCACCCGATCCCCT
CGCCCCAGAAGCCGAGGACGACGACGATGATGACTGGTCTTTCAGTACGT
CAGAAGAGTTTGAACAAGAGCATGCCACGCAATTCAGTGATCCTTTCGCT
GGCGGAACAGCACAGCCCTTGGGAATGAGTATACCACCCTTGGCGGATAT
GGACCGTTTCGAGCAACTACAGGCTAGATTCAAGGAAGAATCCATTGTTA
GAGGTCAGAAACGCCTGAACAAGCTCTTTGACACGAACACGACGCCCTAC
CGGTACAGTGCAATCGATGGGCCTGATCCTTCAAATGGCCGGCCACCCTC
GGACCTGGTTTTGCGAGATTTCAACCCTGGAGCGCCCAATCGCGAGACGG
TCATCGACCTGGACTTTTCAATGCCATCAGCAGACGAAGTGCCGAGTATT
GATTTGGGCGAGGTGCCAACCATTCGAGCAAATCGCATGAAGAGCCTTTT
AAGGGAATTGGAAGAAGAGGAACGCCGAGATGCTTTCAATGAAGAAGATG
AAATGACTAAACGAGCAACAAAGGACTGGACATTTCCTAGTATGAACGAC
GACCCTAACCGAAAGACGATGGAGTGGTCGTTTCCGTCCCAGCCACCGAA
CCGAAAGACGATGGAGTGGTCATTTCCTGAGCAACCCCCCAATCGCAAGA
CGATGGAATGGTCTTTTCCAGCTCAGCCCCAGAAGCCGAACCGACGTACA
GTGGAGTGGACGTTTGATGCTGCGATGGCGGAAGCCAACAATGAAGCTCC
CAGGAACCGTGCATCAAACCGCATATCGCGTCGGCGCGAAACGAAGGAGT
GGACCTTCCCTCGACAGATGGACGAAAATCGCAGAACTCAAGACTTTTCG
TTTCCCATGAGTAGCCCCCAAGAGTCACAGCACAACAGACCTTCGTCGCC
AAATTTGAATTCCAACTTCCGCCCAAGTCTACGAAACACCCAAGGCAACT
CACTGGCGCCTATCGATGACTATCCCGAGATGATTAGCTCCGCTCCTGGA
TCGCCACTTCGTTCATCCATGATCGATTTAGACATGGCTATGGTGCAGGA
TTATCGTCCATCTACGTCGGGATCTGAGACGAACACGGCAGGAGCAGAGC
GCATGAACGAGAATCCTTTCAACCTTGAAGACCAGGTGCAGCTCTCGCAG
AACAATCACCGCGCGTCGTTCCACATGAAGTCGCAATCTGAGCCCAATCA
TGCAGTACCAGGCTTGTTGACACCCCAGCAGTACGACGAGCAGGGACACC
CTACGAATCAAGACCCGCATCACCCAAGTCTGCACTTGCGTGGTGTAAGC
TCAGCAAGTCAGGTGCAAGGCCAGTCCAAACCAGGCCAATACCACCGCAG
TAACCAGAGGTCCCAGCAGATTTGGGATGGCTGGTCGCACAATATGGCGT
ACGGTGTCAGCAGCGACGACCAGTCTCCACCTATGAGCGTGACGACGGAT
ACATCACTCGAAGAAGAAGACGTGGACGAGCTCTGGGAGGCATTTGAGCG
ACTAAATCTCGCACCACCACCACGAGGCTATCCCAATGGTCCGCTGCGTC
CGCCTCGCCGAAACGACTCGGCGTCGACATCCCTGACATCGGCTACCTAC
GCACTCGACTCGGACACAGACGAGACGTATAACCCGTACTCTTCTTCATC
TGAGTTTGACCATGACGCTCAGGCCCAGCAGCAGCAGCAGAGCGCGTACC
GCAAGAGCACAACTGTCAGCGTAGGCCCCAACGGCAAGCCTCTGGTTGAT
TTCCCCGTTCCCCGTGGCCCAGACGTCGAGGCGTTATTGGGCGTAGGCAT
GGATCCGCGCATCATGCAGGACATGCTGCTCAAGAGCGCGATTGAGCTGC
GCGATGGAACCAGGGCGGGCAGGGACTTGCTTCGTGCTATGCGCTTGCAG
GATGTAGGTGGCGAAGGCGAGGCGGCGGATGAGGACGATGAGACGAGGAA
TAACACTGTGAGGTTGAGCCGCCAGTGA
>A03524  [mRNA]  locus=Contig1:632945:633481:+
ATGTGGAAAGCTCGATCGCCGTCAGCTCTCGCCATGCGTCAGTACCGCTG
GCTCAGCCGTGTAAACGAGCCAGGCGTGCGTGCCGCAAACGGCGAACTAG
CCTCAAAGTATGGCGATATGGGCAAAATGAGACCGTCCGATCTTGCCACC
ATGTTCCATGAAGACCTTGCGCCTATGGAGCAGTTTGTCTTGCGAATGGC
AAATCCGGTATGGCATTACCTGGTCAATCCCTATAAGGATCTCTCCAATA
AGTTCTCTGAGAGACTCATATCACTTCTACCGATACATAGAGTTGCAGAT
TACAACCAAGAGGGTTACGAGGATAGTGTGGCGAAGGAAACGCTCGAAGC
TGTAGCGAATGTCCTTGTGTACATGCTGTTGACGCTAATCTTGGTTGCTC
CCATTGCGATTTTCAACACTGTGGAATCCCAAAAGGTCCGGATCGCGGTC
ATGCCGTTCTGCTGTCTGCTTCTCATCTCGTCAGCACATCGTATGGGAGA
AAAGCCTATGCTCATGGCCACACTTGCAACCGCGTAA
>A03525  [mRNA]  locus=Contig1:636966:637789:-
ATGACTGAGGTCATGACATCAGTAGCGCCAGCGGTCGAACAAACACCCGC
AGAGTCTCGGCCACCGCAGTACAACTTTAAATTCAGCGAATTCCTTAGAC
GTGAATACCGATTTGGCCTCAATCCCGATCGCCCGACATGCAAAGCATAT
CTCCAGGGCCACTGCCCAGATGGTAACAAGTGTCCTAACAAGCACAACGT
TTCTTCGTCCTATAACAATCTGGTATGCAAGCATTGGTTGCGGGGCCTGT
GCAAAAAAGGAGAAGCATGCGAGTTTCTTCACGAATACAACCTCCGACGG
ATGCCCGAATGCTCCTACTACGCCCGAACACAGACCTGCTCAAACGGCGA
CGACTGTTTATACCTCCACCTGGATCCCGATGCGAAGCGGCCATCCTGCC
CACACTACGATCGAGGCTTCTGCCCACTCGGCCCATACTGTGCGCTGAAG
CACAACAAGAAAGACAAGCTATGTCCTTTTTACCTATGCGGTTTCTGCCC
TGAAGGCAAGGGCTGCAAGTACGGAGCACACGCGCGATTCCCCACCGATC
TTAAGAAGCCCGAGGTCCGCGTAGAAAAGAGCCCAGAGGAGATTGAGGCA
GAGCGGTTAGAACGAGAGCGTGAGATGATGAAGAGAGAAGAGGAAGAGCG
CGAGCGCGACGAGAGGAACGGTCACCAAGGCGGTCGCGGATTTAGGGGCA
ACTGGGACCGCAAGAAGCGCGGGGGCAGGAGAGGCAGGGGTGGCAGGGGA
CGAGGTGGAGACTTTTGA
>A03526  [mRNA]  locus=Contig1:639323:643755:+
ATGAGCCGCGACTACTTTATCCCACTTAATCACGACACTACCTTTTCCAC
ACCGCTGCAAGTCATGTATTGGAACGGCGTCTACTATCCTAACTGGCGCA
TCTATCGCGACCAGCCGCCGGTTTCGCTAAACTACGACGTCATTTCGCAT
GTCTTCTATGCGTTTGCCTGGGTGAAGGAAGATGGAACAGTATATCTAAG
CGATGAATGGGCGGATGCCCAGATTGATGTTCCGGGTGTTGACGACATTC
CTGCAACCAAGGGCTGTTTGAACTCGTTTGCACTTATTAAGAGAAAGTAT
ACACGGTTACGAGTAGTGCTCTCCGTTGGCGGCGGTGGCAAGGGTAGCGA
GCCATTTGCGGCTGTTGCCCGAGACCCGGCCTGCCGTGAGCGCTTCGCCC
AGTCGTCTTTGGCTCTCGTGCAGCAGTTTGGTATCGACGGAATCGACATC
GACTGGGAGCACCCGGCCGATGCCAGTCAGGGCCAGGACTTTATCGCTCT
GCTAGCTGCCATCAGGCAGTATCTGCCAGCTCCTCAGTACACTCTGTCGT
CAGCACTTCCTGCGGGCGAATGGGCTCTTCAGCACATCCCCCTGGGGCAT
GCAGCACAGTATCTGGACATGGTCAACCTCATGGCGTATGACTACTCTGG
GCCATGGGTAAGTAAATGTGGTCACCAGGCACAGCTGTTCACGCCGCACA
TCCCACACAGCCCTGAAGCAGCGATATCCTGTCACTCTGCCGCCTCGTAC
ATGATAAGTCAGGGTGTGCCAAGGCACAAGATTGTCATGGGTGTACCAGC
CTATGGTCGAAGTTTCACCGGCACCCACGGCATAGGCCACCCGTTCTCGG
GTCAAGCAGGCGAAGAGGGTACATTTGAGTACCGAGACCTGCCCCGCCCA
GGGGCCGAGGAGCACGTGGACGAGCAGCTGGGGGCAGCATACTGCGTTGG
AGGCGACGGGGGTCTTGTCACGTACGACAACCCGCATACGGTGAGGATGA
AGGCCAATTACGTGCGGCAGAACGGACTGGGCGGACTGTTCTACTGGACT
GGAACGGGAGATGCAAGTTCGCTCACCCAAAAGGATCGCAGTTTGATCAT
GGATGCGGCGCTGACGCTCAATGCAGCTGAATACGATCCCATTGACCATC
TCAACGCCCTCTTCTCGCACCCCGCCACGCTCTCGTCGGTCGCGGCCACG
TCCGAGGCCCTGCGCAGCTACCAAGATGACCTCGACGAAGACATCGCCGG
CGTCATTGCCTCGCAGTCCAGCTCGGATTCCGACAGCGTGCAGCGCATAC
AGGCCGCAAAGGCTGAGCTGGCCGACCTGTTCAAGCGCATCGAGAGCGTC
CGGGAGCGGGCCATGCAGACGGAGCAGACCATCACCGAGATGACGGCAGA
CATCAAGCGCCTGGACAGCACAAAGAAGAACCTCACCCTCTCCATGACGG
CATTGAAGCGGCTGCAGATGTTGACGACGGCATACGAGCAGTTGCGCAGC
CTGAGCAAGTCGCGCCAGTATAAAGAGTGTGCCCAGCTGCTGCAGGCAGT
GATACAGCTCGTGGCCCACTTCAAGAGCTATCGCTCCATAGACCAGATTG
CCACGCTGAGCCGCAATGTCGCCGACGTGCAGGGCGAGTTGCTCGAGCAG
GTCTGCGAGGACTTTGAGTTGACCTTCGCCAAGGGTGAAACGGCACAGCG
CAAGGCCATGCTTGCAGAGGCCTGTCTGGTGATTGATGCCCTCGGCGAGC
ATGCGCGCACACGGCTCATCAACTGGTACTGCAACACGCAGCTCCGCGAA
TATCGGCAGGTCTTCCGCGGCAACGACGAAGCCGGCTCTCTGGACAATAT
TGGGCGGAGATACAGCTGGTTCAATCGCATGATGAAGACGTACGATGTCG
AGCACGCCTCCATCTTTCCCTCGTACTGGCGCGTGAACGAGATGCTGGCC
AATTCGTTTTGCGAGGGCACGCGCGAGGACTTCAAGTCTATATTGCAGAA
ATCCGTACGAAGAGGCGACGGGCAAAGTCTGGACGTGGAACTCCTGCTGT
CGTGTCTGCAGGAGACGCTTGATTTCGAGCAGAGTCTGGAGCGGCGGTTT
TCCAATGAGTCTCGCTCTTCACTGGATACGGTGGCTTCCAAAGAAGACCG
GCCACATGGTTTTAGTCAAGCCATCTCCGAGGCTTTTGAGCCTTACATGA
GCTTGTGGGTTGAGTCGCAAGACAAGCAACTTGCAATGCTCATGCCCAAG
TACCGGCAGCAGCCTCTGCGCAACCCCGAAGAAGAATTCTCTCACCAGGC
CGTCATACCTTCGTCGACAGAGCTGTTTAGTTTCTATCGCTTGACTCTGG
CGCAGTGCGCTAAACTGTCGACCGGAACGAGGCTGCAGGAACTGTCAACA
ACATTTGCCAAATACCTAGACCAGTACGGACAACAAGTACTCTACTACTT
TCTCAGTGAGAAGGCGGGTGCCCAGGGACCGTCTATCGAAGATGCGATTC
TCATCCTCAACACTGCAGACTACTGCTACGTTACTTGCAACCAGCTAGAA
GAGAAGATACGAAGCCGCATAGACGAAGAGTTCAAGGAAAAGGTGGATTT
GCAAAGCCAGGCTGATGTCTTCATGGGCATCGCCAGTGCAACAGTACGCA
TGCTAGTCCGAAAAGTCGAGATTGCATGCGAGCCTAGCTGGCGGGAGATG
CGAAATACGCCCTGGGCAAAGTTGGAGAGCGTTGGTGATCAGAGCACATA
TGTCGGCGAGCTGCTGCGCAATGTCAAGGAGAGGTCTGGCGAAATCCTCA
AGTACCTCCACAAGCAGCAGTATGCGCGAGCATTCTGCGACAACCTCGTC
GATCTCATGGCAGCGGCATACATTGCCAACATTGTGCAGTGCAAGCCCAT
TTCCGAAGTCGGCGCAGAGCAGATGCTGCTGGATTCATATGTTCTGAAAA
AGGGCCTCACCGAGATACCCACGCTCAATGACGAGCCCGGCACCGCGCCA
TCCGCAAGTTTTATCAAACGCGTCAACCAATCGACGTCAAAAATCGATCC
CCTGCTCAAGACGCTGCAGGTCCGCCCGTCGCCGCCCGAAGCGCTCGTCC
AGGCCTACCTCATCCACATTGCCGACAAATCCGACACCAACTTCCGCAAG
ATCCTCGACCTCAAGGGTATCCGCAAGGCAGAGCAGACGCAGCTCCTCGA
CCTCTTCGCTGCCTTCCGCGCATCCCCCAACCACGCCAATCTCGTGCAGA
ACTCGCCCTTCCTCACGCCCTTGCTGATCCAGGCGGGCTCCGGCAGCGGC
AGCGCGGCAAGCGTCATGGGCACCATGGGCACCCCGAGTCTGAGTAGCGG
CCGGTTCGATGCAGCGGGCCTCGGCAATCTGCTTGTGAATGCGGCGCGGG
ATGGCGTGGACCGGTTTGGGAGCCCCGCGCCCGGGCAGCAGCAGGGTGCT
GCGGGTGCGGGCGGTGGGGATGGCGGCGCGAATCTGGAGAGCAATTTGAA
GAACATTGGCAAGTTTTTCAGGCGAGATGTGGGCTTCAGGGGGTTTGGAC
GAAGCGAAGATGCACGGTAG
>A03527  [mRNA]  locus=Contig1:643919:644613:-
ATGGCGAAGACAACAAACATCCCCGACCACTGGCTCTGGCTCGGCATAGG
CGTCCTCACCTTCATCGCCGTACAGCAAGTCTCCTCAGGCCTACAACATG
TGCGCAGCCTCACAGCAATCCGCAACCCACAGAACCTTGCGTCGCCGCGG
GGCGCTCCACCCGCGAGCCCGCACGAGCCGACACACCAGGAAGACGCCAT
CAAGACATCGTCGCTGCTGACGCTCGCAACCAGCCACAACAGCGACATCC
GCGCGTCGGCCACCAAGATCCTGTGCACGCGCTTCTACGCCTCGAAGACG
GCAAAGGATCTGCTCATCAAGGATCTGTACAGCAAGGACGACGAGGTCGT
GCATCGCGCCCAGCTGGCGTTCAACCTGCTGTGCGACATGGGCGTCTGGC
GCGACTCGTCGCTTGCGCCCCAGACACCCAGGGGCGGGTGGCGCTTGATG
GAGAGCCGTGGCCATGTTGGCGGCGCGGGCGGCTCGGAGCGCGAAGTGCG
GCGGCGGAGAAGAGAGGCCATGGTGATTAGTGACGGCGATGGCGACGGCG
GCATAGGCGGAGGAGATGTATTCATGAGCGACCAAGAGGGGCAGGGACGC
CACGACGAGCTCAACTTCGACTTCATTTTCAACGACTGA
>A03528  [mRNA]  locus=Contig1:644923:647433:+
ATGCCGCCGTCGCAGCTGAAGCGGCTGAAAAGCTCGCTCCGCGAACAAGG
CATCACGGGCCCGCAAAAGTCCAAGAAGCAGAAGAAGTCGCAGGCCAAGA
ACGCCGACCAGCACCAACGGAGAGCCTCTGCGCTGGCCTCGATCCGCGAA
TCATTCAATCCGTTCGAGTTCAAGCACCTTGCGCGTCCCCACAAGCATGA
GTATGTGTCTGCGCAGGCAGAGAATGCGCCCAAGAAGATCCTCGGCCGGC
CTGGTGTCACCAAGAGCCAGGGCGAGGAAGCCCGCAGGAAGTCGCTGCTG
CCAGAGATGCATCGCAAAAACAAAGTCGGAGGTATCCTGGACAGACGCAT
TGGAGAAGACGATCCGACCATGAGTCTCGAGGACAAGATGATGGCGCGCT
TTGAGAGGGAGCAGCAGCGCAAGAGGGGTGGCAATGTGTTTGATCTCGAG
GACGATGCCGACGAGGTTCAGCTGACCCACGGCGGGCAGTCGCTGCGTTT
TGACGACGACATTGGTGAGGAGGACTACGATGCGGCGAGTGTTGCTGGCT
CGAGCGATGACGAGGATGGCTTCTTGAAGAAGAAGAGGCGGAGAGACGAT
GTCGACGGCGAGGCGGATGGCGAGGCGCCTGCCGAGGAGCAGCCAGAGCG
GAAGAAGAGCAAACAAGAGGTCATGAAGGAGGTTATCGCCAAGTCGAAAC
AGCACAAGTACGAGCGTCAGGCACAGAAGGAGGACGATGACGAGCTGCGA
GATGAGCTTGACAAGGATCTCAACGACGTTCTGGCTGCGCTGCGTGGACA
CATCAACAAGAAGCCTGAGGCTGAAGCACCCAAGAGCTCGCAACTCAACG
ACTTTGGAATGAATGCTGACCGCGCAGCGCTTCTTGCGGGAGCGACACAA
CAAGACAAGGACAGGGAGTACGACACGAGGGTGCGCCAGCTGCTGCAAGA
CCAGCGTGCGAAGCCGACGGAACGGACAAAGACGGACGAGGAGAAGGCCA
AAGAGGAGGCCAACCGTCTGAAGGAGCTCGAGCAAAAGCGCATGAAGAGG
ATGCGTGGAGAGTCGATCAGTGATGATGAAGAGCCACGCAAGAAGGGTGT
CGAGGAGTCTGATGAAGACGATGAGGACGAGAGTCTGCCGGACGACGCCG
CTGAGTTTGGACTCAAAGCTCCTGGGCAGCTCCGACCAGAAGGTGTCGAA
GACGAGGATGATTTTATCATGGACGACGACCTCATTGCTACCGATTCTGA
AGCTGATATATCCGATGACGGGTCTGACGCTGGCTCGGCTGTCGATGATA
CCATGGCCATGGACGACGACGACGCAGACTTTCTCAAGGATGTCATGCCA
GAGCGCAAGGAGCAACCCAAGGCAGTCAAAGGCGTGCTCAGTCTCAGCGC
CGAGCCCTCTTCGAAGCTGGCTTTTACGTATTTGTGTCCGCGATCACACG
AAGAGCTGCTAAAGGTCTTCAAGGATGTTGCTGCCAACGATACCTCGACA
GTTATTCAGAGGATACGAGCGCTCTACCACGCCGGTCTCCATACCGACAA
CAAGAACAAGCTTGCCGACTTTGCTTGTGCGCTCATTGACCATGTCTCAT
ACCTCTCGAACCAGACGCCAGCCGCGCCCCTGGCAGTGATTGAGGCCATT
ATTCGTCACGTTCACTCCATGTCGCGCTCGTACCCTGTGCAGATTGCGAC
CAAATTCCGAGAGCACTTGAAGCAGCTGCAGGCCTCCAACGACCCTACGC
CAGGTGACCTCGCTGTTCTGTCTGCTATTGGCTCCATCTTCCCTACCTCT
GATCACTTCCACCAAGTCGTCACGCCAGCCATCACTCTCATGGCACGCTG
GATGGGCCTTGGCTCGCCGGCCTCGACCAAAGACGTTGCTACTGGTGCTT
TTATTGGTGCATTGTGTCTGCAGTACCAGATGCTATCAAAGCGATACATT
CCCGAGTTCATCCGCTATACTGGACTCTGCCTTAGTTCGGAACATGCTAC
GCCTGCGCTTCTAGCCGCTCACAGCAAGAATGTAATCACGGCTGCCGAAC
TCTGGGGTGCGTCGACAGCGTTTATCGAGATTTTCACACCCCTCCTGGCA
CCTCTGGAGGCGGCCAAGCAAACTTCAACACTGCAAAACGTACATGCACG
CCTCTCGCTTGCGCGGTCTAAACGACGTCCTCTCCTGCTCCACAACCACC
GGCCGCTCCCCATCAAATCCAACATTCCCAAGTTTGAAGAGTCGTTTGAT
CCCAACCGCCACTACGACCCCGACAAGGAGCGGTCGGAAGCCAAGAAGCT
GCAGAAGGAGTACAAGCGCGAGCGGAAGGGAGCGCTGCGCGAGCTACGCA
AGGACGCCAACTTCATTGCTCGGGAGAGCCTCAAGGAGAAGAAGGAGAAG
GATCGTGCGTACGAGACCAAGTACAGGCGGCTGGTGGCAGAGATCCAGGG
CGAAGAGGGCAGGGAGAAGAACACCTACGAGAGGGAGAAGAAGGCGAGGA
AGAGGTCGTAG
>A03529  [mRNA]  locus=Contig1:649544:652087:+
ATGGCCTCAACAGCCAACAAAGTCGGCCACGGCCTGGCCAAGGTCCTGGG
CATCGACCTCCATTACAGGAACGAGACGGGCTCGGAACGCGTTACGCGAG
GAGAGAGCGTCTTCACTGTCGACTCTGCCGATACCTATGTCGAGGACGAG
CCGACTACAGGCGAGTGGCTACACGAAATCCTCCCCAGCAGTCACGATGT
AGTCGAATATCTATACAGCCTCATTCCTTTTATCCACTGGATGCCTCACT
ACAATACGCAGTGGCTTGTCGGAGATCTTGTTGCAGGAATCACAGTTGGT
GCCGTCGTCATTCCCCAAGGCATGGCCTATGCAAAGCTCGCCGAGCTTCC
TGTCGAGTTCGGACTCTACTCCTCGTTCATGGGCGTGCTCATCTACTGGT
TCTTCGCTACCTCCAAAGACATTACAATCGGCCCGGTTGCTGTCCTCTCC
AAAGTGACTGGCGGCGTTATACTATCAGCGGAAAAGAAACTGGCTGGCCA
ACACATACCAAAAGACATCATCGCATCCTCATTGGCCATCATTGCTGGTT
CAATTGTTCTTTTCCTCGGCCTCGTCAGGATGGGCTGGATCGTCGACCTC
ATCTCTCTGCCTGCAATCTCGGCCTTCATGACGGGTTCTGCCCTGAACAT
TGCTGCGGGGCAATTCTCTACCATGATGGGAATCACCGGTTTTTCTACAA
GGGACCCCACATACAAGGTGGTTATCAACTCTCTCAAGCACATTGGACGG
ACCGACCTCAACGCATCCTTTGGCCTCACATGCCTGTTCCTCTTGTACGC
AATCCGATACTCGTGCGGCCGACTCGCAAAGCGCTTCCCGGCCAAGGCCA
AGCTGTTCTTTTTCCTGAACACGCTACGCACGGCCTTTGTCATCTTGCTG
TACATCCTGTTCAGCTACCTGGTCAACCGACACCACCGGGCTAATGGCAC
CAAGCCTTCCATTAGTACGCTTGGAAATGTTCCCCGAGGCTTCAAACATG
CCCGCGTACCACACATTACCATTGACATCATCAAGTCTTTTGCTACGGAG
CTGCCCTCGACTGTCATTGTGCTCCTTATTGAGCACATTTCCATTGCCAA
GTCTTTCGGCAGGGTGAACAACTATGTTATCAACCCTTCGCAAGAGCTGG
TGGCTATTGGTGTCAGCAACTGCCTGGGTCCCTTTCTTGGAGCCTATCCC
GCAACCGGTTCCTTCTCGCGTACTGCCATCAAGTCCAAGGCCGGAGTGCG
CACGCCTTTTGCAGGTGTCATTACCGCTGTCGTGGTGTTGCTCGCCATCT
ACGCACTCCCAGCCATGTTCTGGTATATCCCAAATGCGGCTCTGGCAGCT
GTCATCATCCACGCTGTGCTCGACTTGATTACGCCTCCAAACACGGTTTA
CCAGTTCTGGCGCATCTCGCCCCTTGAGGTCGGGATCTTCTTCATCGGCG
TCATTGTCACTGTCTTCTCGACGATTGAAAATGGCATCTACGTCACCGTA
TCTATATCCGCTGGCATGTTCGCTTTCCGTTTGTTCAAGGCCAAGGGACG
CTTCATGGGAAGAGCCAAGATCCACTCGGTTGTTGGCGACCATATTCTTG
ACCCGACTGATGACGACAAGCAAATTCCCTCTTCCAGGCAGAGACCCGTT
GAAGGTGAGGACTCTATCCGCGAGGTCTTCCTACCCATTGATCACAAGGA
TGGATCCAACCCTACTATTGAATTGGAGGACCCATACCCAGGTATCTTTA
TCTACCGATTCAGTGAAGGCTTCAACTACCCCAACGCAAACCACTACCTC
GATCAGCTCACCGACACCATAATGTCAAAGACGCGCCGTACCAACCCAGC
AATGTTCAGCAAACCGGGTGATCGCCCGTGGAACGATCCTGGTCCACGAC
GTGGCAAGGACTCTGAGCTGCAAGACAATCGACCAACGCTCAAGGCCATT
ATCCTCGACTTCTCATCGGTCAACAATGTCGATCTTACCGCGATACAAAA
CTTGATTGACGTCCGGAACCAGCTCGACAAGTACGCCGCCCCAGACACAG
TCGACTGGCACTTTTGCAACATCAACAACCGCTGGACCAAGCGCTCTCTC
GCCGCCGCCGGCTTCGGCTACTACACGCCGGACATTCCGGAAAGCGGCAT
CACACAGCGCTGGAAACCCATTTTCAGCGTCGCCGAAATCGGCGGCTCCG
ATTCCGCCGCAGCCGAAGCCGAAGCCCGCGAAAACCTCCGCGCACAACGC
ACCTTATCCCAAATCAAAAATCACGATATCGAGGCCGCACGCGCAGGCGA
GTACTCGGGCAACAGCTCGGAAACCGGTAGCATCAACAAGCAGCTGGAGA
AGAGCAAGGCGTATGGAACGACGAATGAGGCGCAGACGAGAAATAAGATT
GCCGTTGTGCAGGGTCTCAATAGGCCGCTTTTCCATGTCGATGTTACGGC
TGCGCTGAATAGTGCGCTGGCGAATGTGCAGAGGAAGAGTCATTGA
>A03530  [mRNA]  locus=Contig1:654525:655487:-
ATGAACGACCAGCCGAGAGGACGAGCACGCGGCCGCGGCCGTGGACGTGG
CAACTGGAGCGTCTCTTTCAACCAACACCACAACGACGGCGATCAGATGA
TGGTTGATGGCGATTTCTCGCGTGGGCGAGGCAGGGGAAGAGGACGAGGC
AGGGGTTTCAGAGGCGGCCAGAACCACTTTCAATACGATAACCGCCCACG
AGAGCCGCCCATCGATATTGAGAAGCTTAAAACAAATCCATCATACCCGC
TCATGGAAGGCTTCCTAGGGAGACGCTATGACGCCGCCAACAAGCTACTC
AACCTCTCGACCATTATCAGCGACCAAAAGATTCTGCAATCTGGCATGTT
TTCGACCGAAGGAGCGCAAAAAAAGTTTTTCCCGGCCCTCATGATTGTCT
GCGACGCCATCCTGAAGACACAAGAAGCAAAAGAGCAAGCCATCCACAGC
GTCACGCTCTCTGGCAACAACCTGCAAAACACGCACGCAGTCTACCAGCT
CTGCAACCACTTCCGCCACATCCAAAACCTCGACCTAAGCAACAACGCCT
TTGCAACGCTCGACGCACTCAAGCCATGGAAAGGCCGCTTCCGCAACGTC
GAGCACCTCATCATCGACTCATTTCCCTCGCCAAACTGGGAAGAGGAAAT
CATATCTTGGTTTCCCAAGCTCAAAATCCTAAACGGCAACCAAGTTCGCC
CTGACGGCCCCGCAGGACCAGCAGCCGCAGCAGCAAACGCACAGCAAATA
CCACCACATGCCAACAACACACCGACGCCCGCCATGCCTGATGCAGAGCA
GCAGCGAAGAGAAGAAATGATTCTCTACGTCCAACGCGAAACAAATCTCA
CGCGCGACTACGCAATCCAGTGTCTGGAAGCCGGTCAGTGGAACATTGAA
CAAGCGGGTGCCTTGTTTGCTCAAAGCCGCAACTCGCTACCACCCGAAGC
ATACAACAATTAA
>A03531  [mRNA]  locus=Contig1:656215:657631:-
ATGCCCGTCAAATCGCGATTTAATAGGCTCGACGCCTTTACCAAGACGGT
CGAAGATGCGCGCATACGTACAACATCTGGCGGAATCGTCACAATCGCCA
GTCTGCTCATTATCCTCTGGTTATCGTGGGGCGAGTGGGTCGACTACAAG
AAAGTCACTGTCCGGCCCGAATTGATCGTGGACAAGGGAAGAGGCGAGCG
CATGGAGATTGCGCTCAACATATCGTTCCCACGGGTACCGTGCGAATTGC
TCACGCTCGATGTCATGGACGTGTCCGGAGAACTGCAGATGGGCGTGACA
CACGGTATCAACAAGGTGCGATTGAGCCCAGAGGCAGAGGGTAGCAAGGT
CATTGAGGTCAAGGCCTTGGATCTGCATGCCGACGAAGCAACACACCTGG
CGCCCGACTACTGCGGAGAATGCTATGGCGCTCCTCACCCGCCCAACGCA
AAAAAGGCTGGCTGCTGCAACACCTGCGACGAAGTGCGCGAAGCCTATGC
CTCTGTCTCGTGGTCATTTGGTCGCGGAGAAGGTGTCGAACAATGCGAGC
GGGAGCACTATGCAGAGCACCTCGACGAACAGCGCCAGGAGGGATGTCGT
CTTGAGGGTAGCATCCGTGTCAACAAGGTGATTGGAAACTTCCACTTCGC
ACCCGGAAAGTCTTTCTCAAACGGCAACCTCCACGTACACGACCTGGACA
ACTACTTCAGCGATAGTTACTCGCATACTTTTACGCACAACATCCATCTG
CTCCGCTTCGGCCCTCAGCTCCCCGATGAAACCATCAGGGATATTCAGAA
GGCCCACATGGCCTCTGGCCCTGGCCGTTGGTCAAACCACCACATCAACC
CTCTTGACCATACCACGCAAAGCACTGACGAAAAGGCCTTTAACTTTATG
TACTTTATCAAGGTTGTCCCGACTCTCTACCTGCCCCTCAACTGGCATAC
TGTTCCTCGTTCTACCCTGCATGAGGACTTTCTTGGTGCTGGCTACGATC
CTTCATACAGGGGTAGCATAGAGACACATCAGTACTCTGTGACTAGCCAC
AAGCGAAGCCTGCAGGGCGGCAATGATGAAAAGGACGGACACAAGGAAAG
GATTCACGCCCGCGGTGGCATCCCGGGTGTCTTCTTCTCTTACGACATTT
CACCCATGAGGGTCATTAGCCGCGAAGTCCGCGAAAAGACTTTCTCTGGC
TTCCTTGTTGGCATCTGCGCCATTATTGGCGGCACGCTTACCGTTGCTGC
GGCTGTCGACCGCGCTCTGTATGAGGGTGTGAACAAGATCAAGAAGCTAC
ACTCGCAGTAG
>A03532  [mRNA]  locus=Contig1:658190:661423:-
ATGCCCTCCAATGCCCACACCCCGCCCGCCCTCCAGCTCAACGGCGCAAC
AGAGCCCACCACCATGGCTTCTGACCGCCCGCCCGCCCGCCTCCTCAGCG
CGCCCGTCCGCCCAGCGTCGCTCACCCGCAATGACACCAGCTACTCCAAA
TACTCCGTCTCGTCGGTGCCGCCAGACGGCTCCGTCCTGACGGGCAAGCA
GGAGCACTACCTCAAGCGGGAACTCATTTCGCGCCAGACAAAGTACGAAA
TCTCTGAACTCTCGTCGCCCACGGCTCTGAGGCGCTTCGGCGCACCCTTC
CACTCGGACGCTGGTGAGGTTGCGCCCGAAGACTCAGAGCTGCCCCTGCT
CCGCTTCATATTCGTCAACCATGTGCGAAACTTCCCCTTCCTCGACAAGG
CCAAGGAGAAGGAGTTCTGGCAGGACAAACTCCAAGTGTTTTTGGAGTCC
TTTGCGAGCAAGGACATCTCGTCGTCAGAAGACCGGCTGGAGGAGACAAA
GCGGCGGAAGCTGGCGCTCAAGGCCGAGAAGCTGGTCGAACTCATGATGG
TTTCCGGCATCCCGACCGCGTCCGGCTACGAGGAGAGGATACGCTTTGCA
GAGATGGAAATTGTAGACCGGCAGGCCAACGAGAAGGGCCTCACAATGAA
TGCACCCAGCGGCCATTCCATCAACGGCTGGGACGTCAACATTGCCGGTG
TCAGGACCACATCGGTGAAACGGCACCTCCGCTACCATACACATGCAGAG
TACATTATCCGTGTCAAGCAAGGCGACGGCCAGGACATCTACATTGGCCG
TCGATATGCCGATTTTGTTCAGTTGCACAAGCGCATCCGCCTCGAGCTTC
CGGGCAAGGTTCTTGCCCCGCTACCCCGAAAGAACGCAAAAGATGGAGTC
CTGAAATCGAGCGCTGATGACGACGATGTTAGCTCCATCTCGTCCGAGTC
TACACAAGGACCCTATCCTGAGACTAACGAGAATAGTGGCGGAGGCAGCG
GCGGCGGCGGAGGCGGCGGCGGCCTTCGAAGCTACATTTTCGGCGGCGGG
CACAAGAAGAACGCATCGCAAACCTCGCTGGGAAAGCGCTCGCCAAGGGC
TTCGGCAGACTACTCGTCATACAAGCCTCCGCGCAGGCTATACCGGGAAG
AGCAGCGAGTTTCCCTTCGCGCATTCCTCCGCGCGTTCCTTCACAATGAG
CGAATCGCACACTCGAATGCCATGGCCGAGTTCCTTACACATGACCCCAT
TGAGATCAACGAGGAAGAAATGGAAGACATCCAGAGACGCGAAGAAATGG
ACAAGAGGCGCATAGAAGAGCAGAAGCAATTCTACGAAGTTGCGCGGCAA
CGAGCAGCAGAGCTTGACATCCACATGGAGAAGTTCAGACGAGAAATAGT
AGAGAGCAATGGCCTATCTCATTTATTCCAGGAGGTTAGGATCAAGAACA
GTATCAGGGAACTCAAGCCCGAGTATCAAAAGTTTGCCGAGTGGCTACGG
ATAGAAGTTGCTGCAACGCTCTACCACCTCTTCCTGGCAGAAGACAACTC
ACCAGAGCTTTTTGCACAGGCCAAACGCATCCATTCCCTCGTGCCATACG
GTGTGCTGAAAAACGTCATACGCATTGCCAACCCTGCAGCCGTCATGAGC
GGAGTTCTGGATCTTTTCCTCGCACAGCCCTTTGGCGCTCGATCGCTTCT
GCAGCGCATATTTGGCATGGCAATCAATGACGGTGTCAACTCTGTGCAAA
AGACGATCAACACTCTTTCGTCGACACGGATCAAAGACGAAGTGCTCTGC
AACAAGATCAAAGCATATGTAGAGTCGGACGAGGCTGTCAAGGACACCAT
CCGCCACGAAGCCGCACAGGACAATGTGGACATCGTGGTGACGATATTGC
GATCCGAGTACTTTGAGCCGGAGCTGAGCCCGCCGCAAGTGGAGAAGGTG
TTCAATGCCTATGTTGCCTGGACCAACGCCGTGGAAAATGTCGAAAAGGA
AATGCGCGCAGGAGCCGAGCTCTTCGCTCACTTGAAGCAGTACTTGAAAC
TCTGTCTCCGACAACGAGACAAGCTCATGATGCTTCAGATCATCGAGGAG
CCCACGACACTGCAGCTGTTCAGAGACCTCTTCACCATTTTCTACGAACC
CCTGGTTCGCGTGTACAAGTCTGCCAATGTCTACAATAGTATTACTGACT
TTGCCATGTTCGCCGACGACACCATAAAGACAATTGAAGCCTGCCAACGA
CAAGAAGTCTCTGCTGACCCTAACCAAACCGTCCAGGCCTTTATCGACTT
GTGTGCCCGTCACGAAGACAACTTTTACAAGTTCGTTCATGAAGTACACA
AGCACGACAATGGTCTTTTTGACCAACTCATGGGCTGGCTAGAAGGCATT
CTAGACTTTTTGCGCCATGGCCCAAAGAATGGTGGCAAGCTGGATATGAA
TGCACTGTTTCAGGGCGCCATGGACTCCAAGTTGATCGACAAGGACAAGG
CCATCCGTGAAATTAATAGCCTGATCAAGTGGCAGATGGCTAGGAAGAAG
TGGCACCAAGACAAGACGCGGCAGAAGATGGCGAGCGGGGATGAGCCAGA
TCCACTCATGGGTGGTGGCATTGCTGGCTTCAAGTCGAGCGACTTTGGTC
TCAACGCGATGGATCTCCAGGACCTGGAACTTGACGATAATAGCACCGAT
TCCACCGAATCAGAAGACATGGATGACGCAGACGTTGCCGATCCAATTGA
AGCAGAGCGCAAGAGTAGAGCCCGGGCCGCAGAGAAGCTACGGAGGAAGG
CAGGTGAGCCCAAGAAGCCGCATATCGAGGAGCTGTACAAGCTCAACGAC
GGGTTCAACATTATGCTCCGCAATGTGCTTGCATCCTAA
>A03533  [mRNA]  locus=Contig1:662497:665319:-
ATGGATTCATACACTAGCACCCGCGAAGATTCTAGGCCGCCCGCCGACAC
CTACAGACGCCGCTCACCGGACAACACTATCCCCTCTCGGGCACACGCAG
CTAACATGTCTCCTGAAGGCGCTGGAGACCGCCGAACTAGCAGGCGGCGA
TCGCGTTCACCCCAGAATATCGACCGCTACCAGCCCGACCGAGCCCGTGA
TTACGATGGACCCCGTCGTGATGGCACCAGGCGCCGCTCTTCTCCCCCGC
CAATACAGGCTGGAATCGACCGATACGTGCCTGGCCAGGACAATTTTGCG
CCAACCTTTACGACGAACCCAGTTCCAAACCCGATGCACCTCGAGTACCA
GGTGGGCTTCAACTATTTTGCCGAGTGGTGGCGCGTGGAGCAACTCATGA
AGGAAGAGAAGGAGCGCGCCAAGAACGGCGGTCGCAAACCCGGTCTCAAA
GGCGAGCGTGAAGCCCGCGAGGAACGCGGCAAGGAGCGCGAACAGATCCA
GGCTGCATACGACGAGTACAAGGAAAAGCTGCAGGTGCAAATGGCCAAGA
CGTTCGTAGACAAGCACAAGAATGAAGAGTGGTTCAAGGAGCGATATGAC
CCAGACTACGACTTGGCCTTCAAGGAGAAGCTCCGTCAGTACCGCCATGG
CATCTACGAGGAGTGGGAGCGTCAGATTGACGAAGGTTACTTTGACGAGT
TCACGCTCGAGGGCATCTACAAGAACGACTCGAACGGAGCTGGCGGCATT
GTCGAGAAGGAAGAGGGAGAAACGACTGCTGCCAACGAAGTCTTGGGTGT
AGGTGATCTTCTGCCTTGCAAGGGTGGCGAGATTCGCGATGAGACTGCGT
TCCAGCCGACACTACTCATCAAGACGATTGCGCCGACTGTCAATCGCGAA
AAGGTTGAAGAGTTCTGCAAAGAGCACTTGGGAGAAGGCCCTGGCGGCTT
CAAGTGGCTGAGCATGAGCGACCCGAATCCCCTCAAAAAGTGCCACCGCA
TTGGCTGGGTGATTCTGAACCCAAGCGACGAGCAGCCAATGATTATTGAC
GATCGTGGCGATGGACGTGACGTTGACGGCGAAGAAGGCGTCATGGAAGA
GAAGCCCGATGTTCATGTGACGCCTCAGAGTACTGCGCACAAGGCTCTCG
AAGCGCTCAACGGAAAGACGGTCAACGATGAGGTACGCGGCAACTTTACG
TGCCACGTGGGCATCCACGAGCCGCCTGCTGCTCCACGCAAGAAGGCGCT
CTGGGACCTCTTCTCTGCGCCCGAGAGAATCGAGCGTGATCTTGAGCTTG
CCGAACGACTTGTCCACAAGCTCGATTCGGAGCTCAAGGCCGGCCACGAA
GACGACTTCTCAAACGTCGACGGCGTCAGCAAGATTGAGCAGCGGGTCGA
GGATCTGCGTGTCAAAGGCTGGCTCCAGCCGCCAGCGAACGCGCCGGCGC
CTATCAAGAAGGAGCGAGACACGGATGACCTGGAAGAGGGTGAAGATGAA
ACCATGGAAGATGAGGAGGGCGCCTTTGACGACGAAGTGGATGATGAAGA
TTTGCTGGTGAAGAAGAAGAAGCTCGACCTCCTGATTGAATATCTGCGAC
GGGTGTACAATTTCTGCTTCTTCTGCGTTTTCGAGAGCGACTCTGTGCAT
GAGTTGATTCGCAAGTGCGCAGGAGGACATCTCCGCCGACCGCGTGCCAG
CCTTACGACAGCTGCCAAGGCGACGGCACGAGCTACAGCATCTGGAGAGC
CGTTCCCTTACCGAAAGCAAGAGTCTTCGGCCGAGGCTGAAAACGGAGAA
AATGGAAGTCCAGTTCAAGAGCGGAAACCAATGCGGCTGAGCACGAAGAA
CCAGCAGCAGCTTCAGCGAGCCTTCAACTGGGTCAAGACGTACGAGGAAA
AGCTCCTGCAGCTGCTGGAGCCTGAGAACGTGGACATCCGGAAGCTGGGC
GGCAAGCCGCTAGACGAAGCGCTGGAAGACGAGCTTGCTCGATACGTCAA
GCAAGAAGACGAGTCCAAATGGCGTTGCAAGGTGCCCGAGTGCACCAAGC
TCTTCAAGGGCGAGCATTTTTGGCGCAAGCATATTGAGAAGCGCCACCCC
GAGTGGCTGGAGCAGCTGCAGAAAGATCTGCGTCTTGTCAACAGCTACGT
ACTTGACCCTGCGCACATTGCACCGTCGCGCAGTGATGCCAATAGCAACG
GGCACTTCCCCATGGGCAACCATGTGCAGGCGACGGGAACACCGCGCGGC
TTCAACCTGGCCAACATGAGCATGGCCATGGTAGGAAACGGCATGCAGAA
CGGGGTGCACATGGGCGGCATGTTCAACCCTGCCATGGGCGGGACGTGGG
ACCCGGCGGGTGCTCACGATGATCGGGCTGGGCCGATGCGACGGGGTGGA
CATCGCTTCAACAACCGGGCTGGGCCTTATGACCGACAGGCGCGAGATGG
GCGCAGTCGGCCCAGTGTCAATGGCGGACGTCTTACTCCGCCGCGTGGAG
GTCGCCAGGGGCCGCAGCGGTACGGTGAGGGAGGGCCAGGACCTGTGCAG
TCTGTGCAAGGTCGGTCTATCAAGAGCTACGAGGATCTGGATGCGGTGGG
CGGGGGTGGGGGCGGTGAGCTCAACTACTGA
>A03534  [mRNA]  locus=Contig1:88707:90035:-
ATGTCATCCACCACCGAGGCCGCCTTCACCAGCCAACCCAGCCCCACCGG
CGGGCCTGATAATGGCGGTGGCGGTGGAGGCGGCGGTCCCACCAGTTCGC
CGCTGCTCTTCTTCGTCGCGCTGGGCTTCGGTGTCGTCTTTACAAACCTA
TGGATCATCGTCGGCGTCAAGTACTGCTTCCGCTACAATCGCCGTCGCGC
TGCCCAGAATGCTGCCAATGCTGAAATCGACATGGCCAACGTGCCCCGTC
CTCACCGAAGGCGCAGGGAAAAGAAGCTCATGACCATGGACGAGGTGAAC
GAACGTTTCTCCCTGACCAAGTACAAGCAATGGAAGTCGAGTCGCGAGAC
CGAGGGACTGCCATCCAACGGTGGCATCGCAACAGCGCCCCAGAGCAGAG
CATCAAGCATCAAGGATGTCGAGGCTGCCTCGCCTACCCCAGACGACGGC
CCAGGACCGAGGACAGACACTGCGCTTTCCATGGCCCGCCAAGATCATGC
CGCCCAAAACTCGTCATCCTCGCCGAGATCAAGCGTGGAAAGCAAAAAGG
GCGAGCACGTCCATGATGCTGAGAAGCACATGGAAAAAGACGAGGCGGTC
GCCGGCAAGGCCAAGGAGGACGAGGCGCGCAGCCCTACGCCACAAGCAAC
CGTACGCGAGCGAGAAGACGACTCAGATGACGATGACGATGACCCGATTC
GTACTGCCACTGCACCAGAATTGCTGGCCGAGCCCGGCGACACGTGTGCC
ATTTGCATAGATACCCTCGAGGATGACGAAGACGTAAGAGGACTGACCTG
CGGTCATGCTTTCCACGCTAGTTGCGTTGACCCGTGGTTGACAAGTCGCC
GCGCCTGCTGCCCGCTCTGCAAGGCCGACTACTATGTTCCAAAGCCTCGC
CCGGAAGGTGAAGTCGATCCTACCACTGGCCTCCGTCCAGGCGCTGCTCC
CACGTCACCACAGGCCGTCTGGGCCTCGACCAACCCCTTCTCTCGATCTC
GGGTAGTGATTATCAATTCCGACGTCCCGCCACAACGTGCTTCTGGACGC
ATGGGTCGGTCTAGCCGGGGCGGCCATTTCGCACCCGGCGGTGCATCACA
CGGCACAGCCCAATCTGGGCAGAATTCTGGTTGGCTATCACGTATAACCC
CCGCTTCCAGCCAGGGAAGCCCTCCCCGATTCTCGAGCTGGTTCACCCGT
AACAGGGGCGCTTCCAACAATGCGAGCGCTTCCCAGCAGCCGACACCAGG
GCAGCTAGAAGCTGGAAACCGGTAG
>A03535  [mRNA]  locus=Contig1:666205:666941:+
ATGACGACCTACATCCCCTCACTGACCCTCCCCAGCGTTGTGTTTGAGAA
CCCGGCCGTGGCCATTCTGCTGCCCGTGGTATGTGGAACAGCCACCGGCT
TTGCCATTAGTCCAAGCGCATCTCAGACTGCATACCGCACCCTGAAGCAG
CCCCCGCTGCACCCCCCGGGCTACGTCTTCGGCCCAGTATGGACAGCTCT
CTATGCCACCATGGGCTACACAGCCTACCGCGCATACACCACCGGCACGT
CCTCGTTTGACCCCAACATGGCCGCTCTGGCAAAGCATGGAGCAACCCTC
TACTCGATCCAGCTTGCCTTGAACCTCGCGTGGACTCCTCTATATTTTGG
CCTCGGACAGCCCATTGCCGCTTCAGCGGACATCCTTGCCCTGGGCGGTA
CGCTCGCCTATCTCGTCAAGGTATGGGGCGAGGTCGATCCCATCTGCGGA
TGGCTGCTTGCGCCGTATCTGGGCTGGGTCAGCTTCGCGACCTACCTATG
TATCGGCTCTGGCTACTTGAACAACTGGGACTTCAACGCTATTACCAAAA
AGGACTAA
>A03536  [mRNA]  locus=Contig1:667490:668378:+
ATGGACCCTTTACACCGATTAACGCGCCGCCTGTCTAAACTGTCATCCGC
AGGCACAAGCGCCAATGGCCAGTACAAACATGATAGTGGTAGTGGTAGTG
GTGATGCGATTCATGCAGCAGCAACGGTGCAAGACGTAATCACCACAAGC
AACGAGCAGAATTCGCAGTTTCTGCGTCTTCCCGCGCACCTCCGCCAGCT
AATCTACCAGTACGTCCTCGGCGGCGTGCGGATCCGTGTCTGCGACACGC
ACAACTGCCGGCGACGCCACAAATGCCGCAACAGAGGCCGGAAACTGCAC
TACGCCACCTACTTCCACCTGCGCAGACGCCATGTCGCGCTGCTGTCGAC
GTGCCGCCAGGTCCACGCCGAGGCCCGGCTGCTGCCGTTTTCGCTGAATG
AGTTCCACGGAGACCACTGGGACGTGCAGCTCGCAGTCTACTACCGGTTG
ACCGACGCCCAGGTCGGCGCCATGACGACCCTCAGAGTCTACTTCAAGTA
CGGCGATGTCGTGTACTATCCCGCGCTTGGCCCGAGCAACTCGAGCCTGA
GTCTGGGTCAAGATGCGCTTGCTACGCTGCGCGTTCTCGGCCACCTGCGC
AGCCTGCGTACCATCATCGTCGAGTGGGTCGGCTACCATGACTGGGCACA
CGACTGGCCCATGGTGCAGCGGAGCATGGCTTTCCTCGTGTTCGAAGAGC
TGCAGCGCGTCAGGCGCGGTGCCGATATCGAGGTTCAAGTCACCGAGTGC
AGTGTCGTTGCCGACTCGGACATTAGTACCGAAACCACAGTGCAGAATAA
GCAGCGGCTTGTTTCGTTTATGTTGTAG
>A03537  [mRNA]  locus=Contig1:670031:671876:-
ATGGCTACCGGTTCTCCCACGCCGCTTGGCGGCTCTTCGTACGGGCGCAT
GCGCGCACAATCATCCATACGACCCCGACGAGACTCTCCCCTCTCTGTGC
TGGGTCAATCGCAGGGCTTTTCGGCCGATGCGCCCATGATGCAGAACATC
GACATTGGCGACAGCTCGGACGACGAGATGCCGCAGCCCATGAAGCTCAG
CGCTTTGACGGCAGCTCTCCTCGCCCAAGGCAACGAGGTCGACTCGCCTG
AGAAGAGAAAACCCAAGCTCAAGATCTCGCGCAATGATTCGGGCTCCAAC
ACACCCGTGCAAGACTCTGTCACACCTGCACCAAGCCTGCGGATAAAACG
AGTTCCCCTCCGCGGCGCACCCATGAGGAGGTTGCGCAGGACCCCCCAGA
GCGAAGAGGAGAATGCTCCTTCTCAGGACCAGGAGAACATGCCCGCCTCA
GCTATCAAAGCACAGCCTGAGAACGTCCCCGACTCGGTCTTGAAAGTCAC
GGGCTCTGTCATGAAGGTCGCAGAAGACCGCCACATGCAATCCCCTCCAG
AGCACCAGTCGCCCATACAGCGATCTTCGCAACAAGAAAAGCCCATGCCA
CTACAGTCATTGAGCGCAAATACCCCTCGACGACCAGCGCCGCCTCCACC
GCCAAAGATGTCTGTACTAGAGACTGCAACTGCAGCTGCTGGAGCTGCCA
CCACCAAGACGCGAGAGAGGAAGAAGAGAAGCACATTATCAGTCAATGGA
AAGCACTACTCGCAGATGGACCGGATAGGCAGAGGTGGCAGCTCGGCCGT
CTACCGTGTCATGGCAGAGAACTTCAAGACGTTGGCTCTGAAGCGAGTCA
AGCTCGAAGATGCTGACGAGGCTGCTGTGCGAGGTTTCAAGGGCGAAATT
GATTTGCTGCAAAAGCTCAAGAATGTAGACAGAGTTGTACGACTGTACGA
CTGGGAAGTGGACGAGCAGCGCCAGGTGCTCAGTGTGCTCATGGAACTCG
GAGAATCTGACCTGGCTCGCATAATACGAATGAAGCTTGATCCTGCTGAC
GGCGACGGTAAACTCGACCTCAGCTTCACACGCTACTACTGGAAAGAAAT
GCTTGAATGCGTCGGCGCAGTCCACGACCACGACATTGTGCACTCGGACC
TCAAACCTGCAAACTTCCTCCTTACCTCTGGCCGCCTAAAACTCATCGAC
TTTGGCATTGCCAATGCTATTGAAGTTGACCACACTGTTAATGTGCACCG
CGACTCGCACATTGGCACCCCCAATTACATGTCTCCCGAGTCGCTTGAAG
ACTCTGCTGGTGGAGCTCGAGGACTCCTCAGCAACGGCAACGGCTCAAAA
GACATGGCTCTCGGCAAGCCGTCCGACGTGTGGAGTCTGGGCTGCATCCT
GTACCAAATGGTGTACGGGCGGCCGCCCTTTGCCCACATTGCGAATCAAA
TGGCGCGCGTGCTCGCCATTGTGAACCGCGACTACAAGATCGAATTCCCC
GATCTGGGTGTCGGCGACGTGCGCGTCCCGCCGGGTCTCAAGGCCACGAT
GCGCCGCTGCTTGAACCGCGATCCCTCGCGCCGCCCAACCATTTCACAGC
TCCTCGACGAACGAGACGCTTTCCTCTACCCGGACGGCGGCGACGACCTC
AAGATCCCCCAGGAGCTGCTCGGTCAGATCATCCAGCGAGTCGCGGACCG
CTTCAGAGACCCCAATAAACCCGCTCCCACCGACGACGAGATTCGCCAGT
ACCCAGCCAGTTTCTACGACAAGATACGGCAGTTGCTGGAAAGTGAATGA
>A03538  [mRNA]  locus=Contig1:672738:674271:-
ATGCTCCTCTTCTTTTCTCTCCAGGCTTGGGCTGTGGCCATGTCATTTGC
CATCACCAGCGCAGCGGGCCTTGCGCGACTCTCTCCGGCATCGCGACGCG
CCTCGTCGACGGGCGTCCTTCTGCTGGCCCTGACGGCATCGCCATTGGTA
GCACCGGCGTCGACCAGCCGCAATGCTGGCCTCCATCTGCAGCGCATGCC
CAGCTACGCACCGCCGACCTGTCCGCTGAACAGAGACACGTCGCCGGCCA
CCATCGGCCTACGCTCCCTCCACGGCCCCTCGCACAATGGGCGGAGTGCG
CCGCAATACTCGTACCACGTTGCCGCGTCGTACTCGGCCAAGCAGGACAG
CTTCGACGCCGACCAGAACCTGTACACGCGCCCGCTGCACGACCCCAGCA
AGAGCAAGATCGAGGACCTGCGCGAGTGCAAAGAGGCCATCGACCCCCAC
CGGCGCGCCAAAAGCGGCCAGGACGCCTTCTTCTTCAGCCAGGTCGGCAA
CACGCACACGACGACATTCGGCGTCGCAGACGGCGTGGGAGGATGGGTCG
AGTCCGGCTTGGACCCCGCCGACTTCTCCCACGGCCTGTGCGAGTACATG
GCCTGCGCCGCCCGCTCGTGGCCGCACGGCTTCAACACGACGTCGCTGCA
CCCCAAGGACCTGCTCCAGGTCGCCTACGACAAGGTCACGGACGATGCCA
CCATTGAGGGCGGCGGCAGCACCGCCTGTCTGGCCGTTGCCGAGCCCGAC
GGCAACGTCGAAGTGGCCAATCTGGGCGACTCTGGCTTCATGCATCTGGG
CCTCAACGCCGTGCGACATTTCACACAGCCCCAGACGCACGCCTTCAACA
CGCCCTACCAGCTCTCCAAAACCCCCCACCGCATGCTGGTGCAAATGGCC
GTGTTCGGAGGCCCCTCGACGCTCTCGGACCTACCAAAGGAGTCGAGTGT
AACCCATCACAAAGTGCGACATGGCGACGTGCTCGTCTTTGCAACCGATG
GTGTGTGGGATAACCTCAGCCCGCAGGATGTGCTGGGCATCGTCAGCCGC
ACCATGGTCGACGTAGGCGCCTGGGTCGAGAAGGACGGCACCATGGTTGT
GGCCGACAATCTCGCCAACCTGGTCCAAGCTGGCTCGGCCCGCAAGGCGG
ACAGCTCGTCTCTCCAAGCAAAGGTCGCAGTCGCCATTGCAAAGGAGGCC
AAGGTCACGGGGCTCAACACGCGCCGGGACGGGCCCTTTGCGAAGGAGGT
GCAGCGATACTACCCGGGCGAGAACTGGCATGGCGGCAAACCCGACGATA
TTGCCGCCGTGGTAGCTGTGGTGCTCGAGGATGCACCTCCACAGGCAAAG
CTGTGA
>A03539  [mRNA]  locus=Contig1:674573:676256:+
ATGAGCATGCACCCGGCGCGACAGGCCTATGTCGAGGAGGACGAGGCCGC
GGGCAGTGCCATGGAGGGCATCGACCTGGCAAGCGTCCCCCTCGACTGCA
ACCATGCCCTGCCCGGCGGAGGCAACGCGACGGCCACCTCGCTCATGGAA
GACTTTGATCGCAAACGACGAGCCGCCCAGCTGATAGTGCCGACAGCCGA
CCGCGATGTCAAGGCCAAGCTGCGCTCGCGAGGAGAACCAATTACCCTCT
TCGGCGAGGGTCCTGCTGAGCGCCGCGACCGACTTCGCGCCCTGCTTGCA
GAGGCACAGGAGGCACTGGGCGAGGATGCGGCAGATGTGGACATGCAGGA
TGCGGACGAGGCGCCGGGCGACGAGCAAGAAGAGTTTTATACGCAGGGCA
CGCAGGCGCTCTTGGATGCGCGACGAGAAATGGCCAAGTACTCGCTGCCA
CGAGCCAAGGAACGAGTCGCATACCAGCGTCGCGAGGCTACGATACCACT
CAAGACTCACATTGAGTTTCGCAACAGAATCAAGGGCCGGCTCAAGGGCT
TCGAGCTGTACGGGTCGCAGACCGCCGACCGCCCAGTGAGCATCGTCCGC
GTCTCTCCAAATGGTCAATACGTTGCATACGGCACCTGGGGTGGCAAGGT
TGCACTGCTGGAAATACCCAGTCTTGAGCAGAAAAGGGCCTACCGCGGTG
GACACGCCGAACGTGCGACGGGTATAGACTGGATGCCTGGTGCGACACTG
CCTGGAAGCACCGTGTCGAGCTCGAGTGTGAATTTTGCGTCGGGCGGTGC
TGGAGGCAAGGTTCAGCTCTGGTCTCTTGACGACGACAAACCCCTGCGGA
CTCTAGAAGGACACTCTGACCGCGTCTGTCGTCTAGCCTTCCATCCTACT
GGGCGATATCTAGCTTCAGCGTCTGACGATACGACGTGGCGGCTCTGGGA
CGTGAACACGGGGCAAGAGCTGCTTATGCAAGAAGGGCATTCAAAAGAGG
TGTATACCGTGAGCTTCAATGGCGATGGATCCTTGGTTGCCAGTGCGGGT
CTCGACAGCATTGGTCGCGTGTGGGATGTCCGTACCGGGCGGGTCATCTA
CATGCTGGAAAGTCACATCAAGCCTATCTATGGACTGGACTGGGCCACGG
ATGGCCATCGCCTGCTTTCGGGCTCAGGCGACGGATTCATGAAATGCTGG
GATGTGCGCGCAATGAGGGAGACCAACTCGATTGCCGCCAACACAGGCGG
TGTTACCGACCTGCGATGGTTCAAGGGCACAGATGGGCCCAACACGGGCG
TGGCGCTGCAAGAGAATGAAGATGGGCAGCTGATTCCCAAGAAGGCGTCG
ACGTTTGTCATTTCATCTGGCTTCGACAAGAACGTGCAAATCTTCTCGGC
CGACGACTGGGCGCACTGCAAGACGCTGCAGGGTCACGCTGGGCCCGTCT
TCAGCACGGATGTCACGAGCGATGCATCGTGGATTGTAAGCGGCGGAAAA
GATCGTACGGTGAAGCTGTGGGCGAGAGACGATAATGGAGGGATATGA
>A03540  [mRNA]  locus=Contig1:681337:683403:+
ATGGATTTTCACAGGCCCTCGTCGTCGGCACTAAACTCGCTCGACTCCAG
GAAACCCTCGGCCTTTTCCTTTGACGACAACGCCACGCTCGACTCCAACA
TCCTCGACACCCCCGTCCTCATGTCGCCCTCGACCAGCACCCAGGGCATC
TTCTCGCCCGACACATCCATCTGGGAGGACTTCTCGGCCGCCCAGTTCGT
CGACCGCACCGCCACCAGCTCCGTCGTCAACACAAACGGCAACAACCCCT
TCTTCACCGAGCAGAGCAACAACCCTTTTGCCCGCCTGCCCCCCAACCAG
GCCGCCACCTACGGCCAGCAGTCATGGCCCGTTGCCGACAACTCGGGCGC
CCGCACTCCCACGGCCTCCAAGCCCCTCAACCCCTTTGGTCCCGGTGACT
TTGGTGCTGCCCCCTTTGTCGACCAGCAGCAGCAAATGTCGTTCCACGCC
CTCCCTGTCCACCAAAACGTCCGCCCCAGCGCCGTCTTCCAGGCCGCCCC
CGAGCAGCCCATGTCCCCCCACACCCACTCGGACTGGATGGCCTTTAACC
AGCAGGAGATGGATGCCCGCCCCGGCCCCAAGCGCATGCGGCCCAACACG
CCGCCCCGCTCCTTCTCGCCCCGCCGTGACGGCGGCATCCGCAAGAAGAA
TGCCCGCTTCGACATCCCTGCCGAGCGCAACCTGCACAACATCGACACGC
TGATCCAAGGCTGCACCAACGAGGAAGACCTCAAGGAGCTCAAGCAGCAA
AAACGACTTCTTCGCAACAGACAGGCCGCACTTGACTCCCGGCAGCGAAA
GAAGAAGCACACCGAGGAGCTTGAAGAGGAGAAGAAGCAGTGGATGGAGA
AGATCTGCCAGATGCAGGACGACTTTGCCACGATGCGCCTCGAGTACGAG
GCTCTTGTGGCCGAGAAGGAGAACTGGCACCGCGAGTCCATGGAGCTGCA
CCACATGGTCAACCAGCTGCAGTTCGACAAGGAGGAGCTTGTCCGCACCC
ACACGATTGAGACGGGCGAGCTGCGCAAGAAGGTCTCTGTCCTGACGGAG
CGCCTCGAGGCCGCCACGGGCAACGGCATGGCTGTCGCCCCCAGCACCAC
CTTTACCGACTTTGCCTCGGAAATGGACAACCTCAACATGGGCAACAGCG
ACTGGGACAACTACATCTTTGTCAACGACTTTGCCTCGGACGACCAGCCC
ACGCCCCAGCAGAACCAGGACATGTCGCTCGTCTCGCGCTCCAAGGAAGA
GGACAAGCCCGTTGCCTCTGGTCTCTTGCTCATGCTTCTGCTCTGCGGCG
CCTTTGTCGCAAGCAAGTCGGGCAACGCTGCTGCGCCTCCCATTCCACGC
ATGCCCGACGACGTGCGCGCTGCCTCGGCCACAGTCCTCGACAGCATCTT
CAAGGACGCCGGTGTGGCCAACGGCCTGAGCGAGCAAGGCCTCATTGCCA
GCCAGGTGACTGGTCTCGAGCCAACGCCATCCGGCATGGCTTGGCCCAAG
ACGACCATGTCTGGCTCTGAGCTTGCCGGCATCTCGGGCTCCAGCCTCGA
CCAACTGCACTCTCAGCTGACCGGACCCACCAAGGACCAAGAGCACGAGC
AGCTCTTCTCCATCACGCCCGACCAATACAACAGCATGACATCGCTTGAC
TTTACCCGTTCGCGATACAGCGTCACGAGCGAGGACCTCAGCGACCCACT
GTCGCCTAGCTCTCAGCCTTCGCACCGCCGCAACCTTGCCGAGACGCTCG
CCGCCATGCGCGAGCAAAACAAGGGCGACTCTGCTGCCGAGATCTACACG
CGCAGTCTGCTTTGGGACAAGATCGCTCCCGAGGTTGTGCATGAGTTTAA
GCGCATCGTTGAGGAGTCTGCCGCCATGTCGCGGCCCACGACATCCGAGG
GCACAAAGGTCGAGAACCTGGGTTAG
>A03541  [mRNA]  locus=Contig1:690481:692917:-
ATGACGCTTAAAGACTTGTTGAAAAAGAAGGACAAGATACGGGACGAGGC
CACCACGCCCACGTCTCCCACCGGCGCCACGCTTTCTCCCAATGTGCCCT
CGTTCCAGTTTGTGCGCACCACGACAACGTCGCGAGAGACGATCGAGCCC
CCCAGCTTTCCCGGCGACCCTGCGCACGAGAGCCCACTCTTGTCTCCGGA
GCCGCGAGGCAAATTCGGTAGATTTCGAAGCCGTAGCAATGCTTCGTCGC
AGGGGTCCACGTCGGGCGGCGAGCAGCCTCGTGAGAAGCGAGGCGATATA
TTCCAGTTCAAGCGCAGCAGTTCGAGGAGCTCAGCAAATGTGCCGGACAA
TCTTCCAGAAGTGGGGGGCGACGGGGTGGCACGAACAGAGGAGGAAGAGG
CCAGGTGGGAAAAAAGGGCTACGGTGCTGGTTACAGCAGGCCTGCAACAT
GCCTCTAGCCAGCCCACGACGCCACGCCACGAGCCTATGAGCCCAACGTC
ACAAGGGCCATCACCGAGCCCTAGAAGTTGCAGTGCAACGGTTGGTGCTC
CGGCTGACGAGGAGACCATACAGAAGGCTATCCGGCTACATGAGGATGGA
GATCTTGAAGCATCAACTTCCCTGTTCGGCAGGCTTGCTGAGCCCACGGG
CCCGAATAATGCTCTGGCGCAGGTGCTCTACGGCCTGGCCTTGCGCCATG
GCTGGGGTTGTGAATCGAATCAAGAACAAGCCGTGTACTACTTGTCCATG
GCAGCATCCAACAGTGCTGAGGTTGAGAAGCTAGCCCTTGGTGCCGGCAT
GAAGAAGGGTGGTGCCGCCAAAGGCGAGCTTGTGCTGGCCATGTATGAGT
TGGCCAACTGCTTCCGCAATGGCTGGGGTATCAAAAAAGACCCCTCGGCT
GCGAAGCAATATTACGAGACGGCTGCCAACCTGGGCGATACGGATGCGAT
GAACGAAGTAGCCTGGTGCTATATCGAGGGCTTCGGCACGAAGAAGGACA
AGTTCAAGGCGGCTCAATTCCTGCGCCTCGCAGAGTCCAAGGGCAACAAG
ACGTTAGGCAATTCATGCCACGATCCAACAATGCAACCCACGGCACTATG
GACGGTTTCGGCCAGGCAGTTTGAGCTCGTCGCCGCCAAGCCGATCGATG
CAGACGCTGAACGGCCCTCGCCCTCACCCGCAGCACGACCTGTCACGCCT
TCTGCCCGTTCCCCGCTACGCACACATGATCGCATCCGCAAAGCAGAAAA
ATTGTTCATCGTGCACTGGGTGCATGGTGCACACACGCCTGTCGACGGCG
CTACACGTGGCAGCGTGTCGCTGGCCTCGGTTCCGGACCTCGGGATGGAC
GACGGCGACGACAACGACGACGACAACGACAACGACGGCGACCCTCTTGA
CCTCCATCTGGATCCTGGCCTTGCTAGGCTGCAGTAG
>A03542  [mRNA]  locus=Contig1:693867:695003:-
ATGGCGTCGCCGGGCCCGCCTCCGTACTCGCAGGAGCAGATCGCTGCGAT
GACCTCACCGGAAGAACGCATACGCGCATTCGCGGAGCTCAAGAGCTATA
TTGCGCGCCTCAAGAAAGAGAAAGAGGAGCGCGAAAACGCACAGTCCAAA
GGTTATCCCAGCCCCGGCTTTCGCAGTGCTGCCGGCAACTACTACAACGC
ATCTTATCGGAAGCGCGGCGGCTACAGCCATGGTCCTGATCGCGGCTCTT
ACCATCCGTATCACCGCTCGCACAATACACACAAGTTCACGCACAACTCG
GCCACCTTCACCCCCACCGAGACTCCGAACGAGTCTCGCGAGGGGAGCGA
CACCGAGGGCCTGCCGAAGCAGCTACTCAACAAGACCGCGATGATGAGCG
AGCGCCCCCAAACCGAGCTTAAGAAACTCTGCCGCACGTTCACTTCCACA
GGCGTCTGTCCCCGCCACGGCTGTCCTTACCTGCACGATCCGGACAAGCA
GGCTGTGTGCAAGCGCTGGTTCTACAAGGATTCTTGTACCATGGGGGATT
TGTGCTCTTTGTCGCACGATGCCTCACCCCACAACGCGCCTACTTGCCTC
CATTTCCAGGCTGGCCGATGCAACAACGACGATTGCCGCTTCGCTCATGT
TCGCATCAATCCCACTGCGCCCAACTGCGAAGCATTTGGAACCTTGGGCT
ACTGTGGTAAGGGAGATAGATGCGCCGAGCTACATGCACATGAGTGTCCC
GGTTTTGCCAACACGGGTACTTGTCGCTACGGCAACGACTGTCGTCTGGG
CCACGTCCACCGCGCCTCTCGAATGAGAAAGACGACTCGTCCCTCTTCAC
CCGTACGCTCTCCTTCGTCCAACCAGGCTGACCGTTCCCGTGCGCCCGAG
GACAAGATGGATACCACCGAGGATAACCCGGAGCGCATCATGCCAAGGAT
TGGTGATGACCAGAAACCTCATCAGTTTACCCAGCAGGCAGATTTTGTTC
CCTTCGATGTGGACCAGTGA
>A03543  [mRNA]  locus=Contig1:695557:697221:-
ATGAAGCTCAAACTCAAGAACCCCGACGCCCCTCCTAGCGATGCGCCCGC
AGGCCCTCCCCCATCCGACGCGTCCGCACCGCCTGCGCCAAAGCCCGGCC
TGAAGCTCAAATTCAAACCCGCCGTGGCTGCCCCTAGCGAGCCCGCCGAC
GGACAGACTGGCGACGTGAACAAAGTTAAGCGCAAGTACACCAAGAAGCC
CAAAGTCGACGAGAGCGGCAATGTCATTCCCCCAGGAAAGCTGCTCGGGC
CTAAGAAGCGGGCGCGCGACGAGGGCGAAAATTTCGACTCACCGGCCGCT
AAGCGCAAGCCAAAGCCCACTGCAAAGAGCCTCGCCATGGCCAACGATAC
CGACGAAGACGACAATCTTACCGCAGTCGAGCAGCCGCCGCCTCTACTCA
AAGCACACAATCGCACTCAGTCGATCAAGCTGTCCATCAAGCCAAAGGGC
AGTATGAACACGGCTATTCCAGGACGAAGTACAGCAATCCTCAAGGTCAA
GGGCGCAGGAAAGCCGCCAGTGAGACCGTACGGTGTTGGCTATGACAGTG
AGGCAGAGGAGGCGGAAGTCGACCCGGCCATCGAGTCTCAGTTTGTGTTG
CGGATGAAGCCTGGACCAGACTGCGACTTACTGCGCAAGTCTATCGAAGA
AAAGACCATCGGCAAGAGCATGTCACAAGGAGGCCCCGGCGTGCACTTCC
GATTCTTTGACCGCGAGGGCCGCCGCGCCATGCTCACCATACAGAGCCGC
ATGTATGCAGCAACCATGGTTGAGCTTCCTGCCGTTATTGAGTCTCTGAA
GAGTTGGAACAAGAAGGACTGGGTAAAAACAGCCGACGTGTGCCAGATGC
TCTTGGTCTTGGACGAAGTTAAGAACGAGGAAGAGGCGAAAAAGTATCCT
TTACCATCCTACATCTCGCCAGATACACATCGATACCCCCACGGTCTGAC
ACCACCCATGAAATGGGCTCGCAAACGGAGGTTTCGCCCTCGCAAATCAT
ACATTGATGTAGAGCGAGCCGAAGCAGAATTGAACCGGCTACTAAACGAA
GACGCCAACGCAGTGTCCGCAAAGTACGAGATGGTGGAAAGCGATGCAGA
GAGCTCGGAGGAAGAGTCCAGCTCGGAAGAAGAGGCCGACGAGGAAATGG
TCGACGTTGAGCAGGCCGAAGAGATGGACGCCAACGATCTCGAGCAGATG
CTTGCCCAAGGACTCATGGACGATGAAGTCGAGTTCACAGGCGACAATGA
GCAACTGAATGCATTGCTTGCCAACTCGAGCAACGTCGAAGTCGAACAGG
TTGGCACTCCCACCACTGCTCATGACGTCGCTATGCACGCTCTCGGTCAT
AGTGGCCACATTGAGCCCGAGACTGCGGCTTCTACGCCAGCGGCAGCCAC
TTCTGCTGACGATGACGATGACGATGACGACGCCGACTCTGACGATGGCG
ACGAAGTCGATGAAGCTGCGGCGGCGGAGGAGCAGCGTCAAGAACAGCTC
AGAGCCGAAATCGCAGAGCTGGAAAAGGCCATCGTTCAGAGTACCGAGCA
GCGCGACAGACAGACCAACGTCCTCTTCAAGAAGCGTGTACAGACGCAAA
TCGACAAGCAAAAGGCGGATCTCGCTATCAAGCGTAAGCAGCTAAACGAG
GAGGCGGATGAGTAA
>A03544  [mRNA]  locus=Contig1:697534:698324:+
ATGTCCCAAAACGATCTCTTCCTCAGTCTGCTGCGGCCCGCCGTCCTCCA
CATTCTGCGCGCGACCGGCTTCCAACATGGCAAACCCTCGGCCGTCGATA
CCATTGTAGACCTCACGGCGCGATACCTGTCCGTCTTGGCTGAGCGCACA
GCCTACAATGCCTTTTCGAATCACAACGACCTCACACCAACCATTACCGA
CGTGCGCATGGCCATGCAAGATTGCGCGCTGCTCGTGCCGACCATGACGG
CGGGAGAGGAGTTATGGAAGGAGATACTGCGGAAGCCGCTCGACGAATAC
AATTCCGAGACGGGCGCACGCCAAAACGAAGCGGCGCGGCGCGATGCCGA
AGATACCGCAGATGTCACGGAATTCATTGAATGGGTCAAGGGGGAGCAGA
ACAAGGAGATTCGGCGCATCGCAGGCACATACAAGCCGGTCCCGACGAAT
CCCACTGAGCAGCTTGACCAGGAGGAAATGGAGGATTATCTCAACACCCT
CATGAAGAAGCACAGCAAAACTGGAGTCGAATCGCGCTTTCAAGGAACAG
TCTTGGGAGTACCAGCCGAGGCAAAAGCGATCAAGATTGAAGGAGGCGCC
GCCGACTCGATAGAAGAATGGTGTCGCAAAACCCGCGAACGGGCAGCAAA
GGCAGCGGAATCAAAACAGGAGACCCGCGAACCCCTGAATCACGTCGATA
CAAGAGAGCCTTCGGAAGACGTACTCATGGAGATGGATTAA
>A03545  [mRNA]  locus=Contig1:91567:92374:+
ATGGCCGACCCCACAGAGCCCAACCCAGTCGTCTTCTTCGACATCACCCT
CGGAGGGGAGAAGTTGGGCAGGATCAAGATGGAACTGTTCAAAAATGTAG
TTCCCAAGACGGCCGAGAACTTCCGCCAGTTCTGCACCGGCGAGACCAAA
AACAACCGCGGCCAGCCCCAGGGCTACAAGGGCTGCAAGTTCCATCGCGT
GATCAAGGGGTTCATGATCCAAGGCGGCGACTTCATCAATGGCAATGGCA
CAGGCTCGCGCACCATCTACGGCACAGAAAAATTTGCCGACGAGAACTTT
GCCTTGCAGCACGACAAGCCTGGTCTGCTATCCATGGCCAACAGCGGGCC
CAATACAAATGGCTGCCAATTCTTCATCATCACCTCCAAGAACGGCACGC
CGCATCTGAACGGCAAGCACGTCGTCTTTGGCAACGTCATTGAAGGCATG
GACGTGGTGACAAAGATTGAAAATACCCGCACCCTCGCCAACCCAGAGGG
TAAGCCTGTGCAGGACATTGTCATTGCCCAATGCGGCCAAATGTAA
>A03546  [mRNA]  locus=Contig1:699022:699426:+
ATGGCAGCGCTCGACCCCAAAGGCCCCTCGCAGCCCTCCACATCGCAAGC
ATACACATCCCCCGGCAACCCCGCGCAAAAAGACCCCAAGGAGCAAACGC
AAACGGAATTCAACGCAGCCGACAACAGCGCCAGCACCGCGCAGCGCGTG
CCCACGAAACAAGCATCCGACGCCGACGGGCTGCGCAACGCAAAGTTCGA
AGAAGGAAAAGGCGTGCACGGGGCTCCAGCCGGCGAGGAGCGAAAAGGAC
TCAGTGAAGAGGATGTAGGTCGCCATCGCGAACTCGATGCACAGCAAATG
GCTGCGCCGGGCGAAGGACGGGTTGCGGATGCCGTGGCGAAAGGAGGCCA
TGGTACGGGCGGCGGAGGAAGTCAGCCTGGACTGGAAAGTGATTTGGACC
GGTGA
>A03547  [mRNA]  locus=Contig1:700802:702724:-
ATGGCCGCGACCTTGTCCAGTAGTAGTAGTAGCAGTAGTAGTAATAGCTA
CGTCGACTTCCTCGAGCAGGCCAAGCGCAACTTCTGGATGAGCAACGCAC
ACCTCACCGAAGAAGAGCGAAGCCACGCCTGGCTGCAGCTCGTGTGCCAG
CCCCCGCAGGCCTCCATGACCGACCAAATACCGCGCTCAATGCCCTGTCC
CTCATCAGACCTGACGCACCTCTCAATGTCCACGTTCAACTCGGCGCCCG
TCATGGACCGCTCAGACTCGGCCATGACCGACAACATGCTCGACGCCGCC
ACGGGCGCCTACCACGACTACGCCCTCTACTCGGACGCGTCGATGCACCG
GCAGCCCGCCCTGCACTCGCTGTCCGAGGCGGCCGAGTACAGCGTCGACG
ATTACGTCAGCGCGTGCATGCAGCCCGACGGCACCTCTTCCCTCCCCTAC
CCCCAGCACTCACAGCAGCTGCAACTGACACCCACCCCGCAGTGGAGCTC
ATCGCCCGATGTCTCTTCACCCGGCAGCCCGTCAACGGCCCTGATGACGC
CTGTTACTCAGTCAAGTAACATGAGTCGCCAGGGCAGTTACAACGCCCAG
CTCTTTGATCAAGTTTCCATGTTGCGCGTCCAGTCTGACTCTTCCTGTAT
CCTCCCCATCCTCTGCGAGGATGGGCCTTTTCCTTATTCCTTTGATGTTG
AATCCAAGCCCATCAGCGAGTCCGCTGGTGTTTCTCATATTCTCAACTTC
ACTGGCTCCTCCAGTGAAGGTTTCCTTTCGTCTTGCTCTGTTTCTGCTTC
TGTTTCTGCTTCTTCGTCTCTCGCCGCAAGTGCACCTGCACTTGCCTCTC
CCGACACAACCCTCAGCACCAACATCGACCAGTCGTACCTGGCGGAGGAT
ATGCGGAGGTCGACTTCAGCCGCGTCGAGCGTGGGTAACTTGAGCGAGGT
GTCCGCCTCGTCCTCGACGCACTCACGCCACTCGCAACGCGAGCGCGAAA
TCATCGCACAAGCTGCATCGCGCAAGATTGCCCCAAAGGCAGTCGGCAAC
CATGCTGAGACCACGTCTGCGTCATCCAATGCTCAGATGACAAAGATACG
GTCGGAAGATGGCTCGTCCAAAACGGTTGGTGTGATAGCTAAAACACCCT
ATGTGCGGCCTCAGCACCCCAAGATCAAGTGTAACTATTGCAACGAGCGA
CCCGATGGGTTCCGTGGCACCCATGAACTCGACCGTCACATTGCTCGTGC
CCATGCCTCGCGCAGGAAGGGCTACATTTGCATCGACTCGTCGCCGGACC
AAAAGTTTCTCGCAAACTGTAAGCACTGCCGCAACAAGAAGGTATACGGC
GCCTACTACAATGCTGCCGCCCATCTGCGCCGTGCGCACTTCCACCCCCG
CAAGAGGGGCCGGAAGGGCCAAAACGGCGAGAAGCGCGGCGGCATTGGTG
GTGGCGACCATCCTCCTATGGAGTACCTTAAGCAAAACTGGATTCAGGAG
GTCGAGGTCGACAACAAGCCCGCTCCGCAATCGCCCGACAGCAACTCGGA
CAATGACGCGCCTGAGCCCATTGACACCAAGCCCTCGTTCGACTTCAGCA
CCCCTGCTGTCTCCGTCGCCCCTACCGCCGCCGCCGCCACCGTCGCCGCC
ACGCCCGCTGTTGTCGCGCAATACCCTGTATCACAGCCCATGTCCATGCC
CATGATCAGCCAAGTCCCTGTTGACCCAAGCCAGTTCATGGACTATGGTC
TGACTATGCATGCAAGTGAACCCATGGTGTTCGACAACACGGCCTTTTTC
GACCCCAACCTGGCTGCTGCCACCGATCTCAGTAACTTTCAGTTTGACGC
CTACATGGGTTCTTAG
>A03548  [mRNA]  locus=Contig1:703781:704593:-
ATGCTCGACACGGCCTTGTCAGAAGGCAAAGGGAGCAGCAGCAGCGCGCC
GCCATCGCCAAGCTCCATGGTATCAACACCGCAGGAGCTGTACGCAATTG
GCGGCGAAGAGGCCATGGCGAATGAAACAGCGGGCAGTGCACAGTTGTGT
GGCGCACGGAGCGCGAACGAGGCAGCTAAAATTACGTTGGCCCAGACATG
CTCACCCTCATCGCGATCCAAGTCGGGATGGGGTAATGCACTTGGGCCAA
AGCAGCCTCGGGGCGACGTTGACGTGGCTGACGGGCGGAGGATATATTTG
CCGGGCGCGATGATGCTTGCAGCGTGTCCAGGCGGGCAGCGCAGAGACTC
TGTCGCAACGACGCCTGATGCAGCGGTGTTTGACACGGGTTTAGGGCCGC
TGGAGACGCGCTATTCAGATCTGGTGGGGCTCGATGGCATTGTCACATTT
TTCGAAGACTTTGGCGTCGTGGCGGAGGCTACCGAAGCTACGCTGGATAG
GTACTGGCTGCCCAAGTGCCGAGGCCGGCGGCGGCACAGCAGCGACACTG
ACAGGCGCCCAGCAGGCGTATCAAGTGTCGAGGGCCATGATGACGAGGAG
TCACAGCGAGAGGCAGCGACCCAGAGCCATTGGATAGAGCGTCGCGCGTC
CACGCTGTCACTGTCGACGCCGTCCGCGTCATGGCCGGGCGCTGCTGTCC
AGCGAAGAGCGAAACGTAAGCGGAGCAGGCTGAGGGACCTGCTGTCACCA
GGTCTGCCTGGCACCGGCTATGGCAAGACCCCTGCGAACTGGGAACACCA
GGCAAGCGCATAG
>A03549  [mRNA]  locus=Contig1:706119:707284:-
ATGGCGTATTCCCCCAGTGACCTCGCAGTCTGCGAGACATGCGGAACCCA
ATACGACGTTCCTCTCTCACAGCATCCAGAAACATGCCGCATCTGCGATG
ACCCGCGCCAATACGTGCCGGCGTCCGGCCAAACCTGGACGAGCCTCGCA
GCGTGTCAATCAGTTCAGAAAAACGTATTTGAAACCGATGCTCACGACAC
GCGCATCCACTACATTTCCACGCGGGCACTCACGCCCTCGGAACTGCCAC
CAGGCCTCGCAGACTCCAGCACCACGCGCAAGCAGCTCGGCATCGGGCAG
CGCGCGATCCTGCTGCAGACGGAAAAAGGCAATGTTCTCTGGGACTGCAT
AGCGTTTCTAGACGGTGAAACGATAGATTTTGTAAAGAGCAAGGGCGGCC
TCAGCGCCATCGTAATTAGCCATCCGCATTTCTACACGACGCATCTGGAG
TGGGCGGACGTCTTCGCGTGCTTCAACAACGCCCACCGCATCCCAGATAC
AACATCCTACTCCTTCATGTGGGCCTACCCCAACATGATCCCCCTGACTC
CCGCCGCCATCCACGGCATCTGGAAGGCCATCAAGCCCTTCGAGTTCGAC
AGTACCTATGGCGGGTTTTCAGGCCAGAATCTCAGTCGCAAGGATCTCAA
GGCGCAGGTGCTGGAGAGTATGAAGATTTTTCTCAGGAGAGGTGGACATA
CCAGCGTTCCGCTTTTCGAGGAGACTGTGTAG
>A03550  [mRNA]  locus=Contig1:707786:710583:-
ATGCCGCGACCACGCGACGCCCTCAAGGAGGAGGAAGCGGAGCTCCTAAC
CAAAGACGAGCGATCCGCGCGCACCTCAGAAGACGAGTCCGAAGGTTCCA
TATCGACCATCTCCACCACTTCGCTCGTTCTCGAACACATCAACAACCCA
GCAATCAACGGTGCATCGCTCTCAAAGCGTGGAGAGAAGTACACGGATAA
CGATGAAGATGCAGGTCGCTCGCAGGAGCAGTTCGACATCGAGGGCGCGC
AATACCGTGCACCTGCTGCAGTAGACAAGAAGACACGGAGATGGCTATGG
ATTATAGGCACAGCATGCGTGGCTGGATGGACGCTTGCGCTGGTGTTCTT
TCTTATGAACGGCACCTACAAGCACGTCTCGAGCCGGCCACACGACCCCC
TTGCGAGCTCCACAAAGGGTTCAGGAAAGAAGATCACCATGGAAGATGTC
ATGGAGGGTCGGTTCTACGCCGAACAGCAGAGAATCGAGTGGATAGCGGG
TCCACAGGGCGAAGACGGCTTGTTGCTTGAGAAGAACATTGGGGCGGGTG
ACTACTTGGTAGTAGAGGATATCAGAAACAAGGGTGATAACAAGGACTCA
AAGACCAAGACTACACTTATGAAGGAGAAAAGCTTCAAGGTGGGCGACTC
ATATATCTATCCCAGCAATGAATGGCCCAGCAAGGATTTTAAAAAGGTGC
TTCTCATATCGAATTACGAGAAGAATTGGCGACACTCGGGTACTGGAAAG
TATTGGATATTCGATGTGGCAACACAGACTGGCGAGCCTCTTGATCCAGC
CAACCCAGACGGCGCAATCCAGCTGGCTTCCTTGTCGCCACAGTCGGATG
CAGTCGTGTTTACAAGAGACAACAACATGTTCCTGCGCAAGCTAGACTCC
AAGGAAGCCATCCAAATCACAACGGATGGTGGAAGTCAGCTGTTCTACGG
CGTGCCTGACTGGGTATACGAAGAGGAGGTTTTCCAGGGGAACAGTGCAA
CTTGGTGGTCTGAAGACGGCAAGTACATTGCCTTTTTGCGCACAGATGAG
TCCATGGTTCCGACATACCCGGTGCAGTACTTTATATCGCGGCCTAGCGG
GGAAAAGCCCAAGTCGGGCGAGGAAAACTACCCCGAAGTTCGTAACATCA
AATACCCCAAGGCCGGTGCGCCAAACCCGGTCGTATCGCTGCAATTCTAT
GATGTCGAAAAGGGCGAGGTATTCAGTGTCAAGATTGAGGACGACTTTAA
GGATGAAAACCGCTTGATTACTGAGATTATCTGGGCGGGAAAGACGAAGC
AAGTACTCGTCCGAGAAACAAACCGTGAGAGCGACACCCTAAAGCTTGTG
CTGATGGACGTTGAAAAGCGTACGGGAAAGACCATCAGGACGGAAAATGT
TGCGGAACTGGACGGTGGATGGTTCGAGGTGTCACAGAAGACCACATTTG
TACCAGCGGACCCTCAAAACGGCCGCCAACACGATGGCTATATCGACACC
GTCATTCACGAGGGATATGACCACATCGGATACTTTTCACCCTTGGATAG
CGACAAGCCTGTGTTGCTCACCCAGGGCCAGTGGGAGGTTGTCGAGGCGC
CGTCCCGAGTGGACTTGAAGAACAATCGTGTCTACTACATTTCCACCGAG
AAAGGTTCCACGGAACGTCACCCCTACTCTGTCTACCTGAACGGCACCGG
AAAGAGCGAGCTATTGGGGGATGGTGGCTCAGGATACTACGATGCATCCT
TTTCGGCTGGTGGTGCGTATGCCCTAGTGAGCTACATGGGACCTGGCATC
CCATGGCAGAAGATTATCAGCACGCCTGCGAACAAGGAAAAGTACGAAAA
GGTGGTTGAAGAAAACAAGAGACTGGATAGCTTTGTACGCCAGCGCGAGC
TGCCAATTCTCAACTACCAAACCGTTGATGTGGACGGCTTCACACTGAAC
GTTCTCGAACGCCGCCCGCCGCATTTCAGCGAGAAGAAGAAGTACCCGGT
ACTGTTCTACCAGTACAGCGGTCCAGGCTCTCAGGAAGTGCACAAAAAGT
TCCATGTCGATTTCCAATCGTATATTGCTGCCAGTCTCGGATACATTGTC
GTCACTGTGGATGGACGCGGCACGGGTTTCCTCGGTCGCAAGCTACGCTG
CATCACCAGAGGCAACATTGGATACTACGAGGCGCACGACCAGATTGCAG
TGGCCAAGATTTGGGCAAGCAAGAAGTATGTTGATGCTGACAGAATAGCC
ATTTGGGGTTGGAGTTACGGTGGTTTCAACACGCTGAAAACGCTTGAGCA
AGACGGTGGAGAGACGTTCAAGTACGGCATGGCGGTTGCACCCGTCACAG
ACTGGCACTTCTACGACTCCATTTACACGGAGCGTTACATGCACACGCCG
CAGAACAACCCGACGGGCTACGAAAACTCAACCATCACCGATGTTGCATC
ACTCGCGAAGAATGTTCGATTCCTCGTCATGCACGGTGTTGCCGACGACA
ACGTGCACATGCAGAACACGCTCACTCTACTTGATCGACTGGACCTGGCA
GGCATCGAGAACTACGACGTCCACGTGTTCCCTGATTCGGATCACAGCAT
CTACTTTCACAATGCCAACAGAATCGTTTATGACAAGCTCAGGTGGTGGC
TTATCAATGCTTTCAATGGCGAATGGGAGAAGATACAAAAGGCTAGCCCC
AAGGCGCAAATTGATGCTCGACTCAATGAACGGTCGATAGTGCGGTAG
>A03551  [mRNA]  locus=Contig1:711209:711876:-
ATGTTTTTTCTCAAAGAACTCGAAAAGACGATCCAGCTGCATCCGTCATA
CTTTGGTCCTCTGATTCGCCAGCACATCCACCGCGAACTGCTGCAAAAAG
AGGAGGGCTCGAGCACGGGAAAGTACACCATAGTGTGTATCCTGGATTCG
TTCGACATCTCCGATGGCAAAGTCATGCCAGGCTCCGGCTCCGCCGAGTA
CGTTGTACACTACAAGGCGGTCGTATGGAGGCCGTACAAGGGTGAGGTGA
TGGACGGCATTGTCACCTCAGTACTCCGCACAGGTTTCTTTGTAGATTGT
GGCTCTTTGCAGGCATTCATGATTCCCGCTGAAATCAAGTTCGACGCAAA
CGCAACGCCACCACAATGGACCGACGACGGAGAGCAGGTGATTGAAAAGG
GCACCAACATTCGCATCAAGATCAAGGGTCTGAGATCCGAGGTAGACAAG
ATGTACGCTGTGGGCACAATGAAGGAGGACTACCTTGGACCCCTGCCGTC
TTAG
>A03552  [mRNA]  locus=Contig1:712516:713256:+
ATGTCTCTGAATCTGGAGAAACAACTTGTCTTTTACGGGGCATACCACCA
CAACAAGGTCAACGTTGGCATACATGTGCTCTGCGTGCCCCCAATCCTGT
TGACGTCCTTCTTGCTCCTCACCAACACGCCGGCCGTTCCGCTGCCCACA
TGGCTTTCGGTACCTAACCTCCCGCTCAACGTCGGCACCGCCGGCGCCGT
ACTATACTCGACCTTGTACATCCTGATGGAGCCTGTCGCAGGTGCCCTGG
TTGCGCCCATCCTCATCGGTGGGACTGCGTATATGAACCACCTTACATCC
ACGTATGGCGCGACCGCCAACTCATGGGCAGGCGCGATCAACATTGCATG
CTGGATTGCGCAGTTTATCGGACACGGAAAGTTCGAAGGAAGAGCGCCTG
CCTTGCTAGACAACCTCGTGCAAGCCATCTTTCTGGCTCCTTTCTTTGTC
TGGTTTGAGATTCTCTTCAAGCTCGGCTACCGCCCTGAGTTGAAGCGTCG
GATAGACCAGGCTGTGGAGCAGGAGATTCAAAAGTTTAAGAAGAACAAGG
AAAAGGGTCAGAATGGCTCCGCGAAATAG
>A03553  [mRNA]  locus=Contig1:714328:716705:+
ATGTTCTCAAGGGCCATCCGCCAGTCGAGCCGCCGGGTCGCTGCAATCTC
TGCCACGAGCAGGATTGCTTCGACTCGCGCTCCCGCCTTCACCAACGCCA
CCCGATTCTACGCCTCCGATGCTAAGGCCACCCCCACCGAGGTTTCCTCC
ATTCTGGAGCAGAGGATCCGCGGCGTCCAGGAGGAGACCAGCCTCTCCGA
GACTGGACGTGTGCTTTCCGTTGGTGACGGTATTGCCCGTGTCCACGGCA
TGAACAATGTCCAGGCTGAGGAGCTTGTCGAGTTCGCCTCCGGTGTCAAG
GGCATGTGCATGAACTTGGAAGCCGGCCAGGTCGGTGTTGTGCTTTTCGG
TTCTGACCGTTTGGTCAAGGAGGGCGAGACTGTCAAGCGTACCGGTCAGA
TTGTCGACGTTCCCGTCGGCGAGGCTCTTCTCGGACGTGTCGTTGACGCT
CTCGGTAACCCCATTGACGGAAAGGGTCCCCTCAAGACCACCGAGCGCCG
CCGTGCTCAGCTCAAGGCCCCCGGTATTCTGCCCCGCCGCTCCGTCAACC
AGCCTGTCCAGACTGGTCTCAAGTCTGTCGACGCCATGGTTCCCATTGGA
CGTGGTCAGCGTGAGTTGATCATTGGTGACCGTCAAACCGGAAAGACTGC
CGTCGCTCTTGATGCCATGCTTAACCAGAACAGGTGGAACAAGGGTACCG
ACGAGACCAAGAAGCTTTACTGCATCTACGTTGCCGTTGGTCAGAAGCGA
TCCACCGTTGCCCAGCTCGTCAAGACTCTTGAGGAGAACGATGCCATGAG
GTACACTATTGTAGTCGCCGCAACGGCCTCAGAAGCTGCGCCTCTCCAAT
ATCTGGCACCATTCACTGGATGCTCTATGGGAGAATGGTTCCGCGACAAC
GGCAAGCATGCTCTCATCATCTACGACGATCTCACCAAGCAGGCTGTCGC
CTACCGCCAGATGTCCCTGCTGCTCCGTCGTCCTCCTGGTCGTGAGGCTT
ACCCTGGTGACGTCTTCTACCTCCACTCTCGTCTCCTCGAGCGTGCTGCC
AAGATGAACGACAAGCTCGGTGGTGGCTCTCTTACTGCCCTGCCGCTGAT
CGAGACACAAGTCGAAGCTCCCTTTTCCAGTGTTGAATGCAGAAGACTAA
CAATTGAGCAGGGTGGCGATGTTTCTGCGTACATTCCGACGAACGTTATC
TCGATTACGGACGGACAGATATTCCTGGAAGCAGAACTTTTCTACAAGGG
CATCCGTCCCGCCATTAACGTCGGTCTGTCTGTCTCCCGTGTCGGTTCCG
CTGCCCAGGTCAAGGCCATGAAGCAGGTCGCCGGTTCGCTGAAGCTCTTC
TTGGCTCAGTACCGTGAGGTCGCTGCGTTCGCACAGTTCGGTTCCGACTT
GGATGCCGCCACCAAGCAGACTCTCAGCCGTGGTGAGCGTCTGACGGAGC
TCCTCAAGCAGAAGCAGTACTCCCCCATGGCCGTCAACGAGATGGTTCCC
CTCATCTACGCCGGTATCAACGGTCTCCTGGACAGCGTGCCAACCAACAA
GATCCTCCAGTGGGAAACTGACTTCCTGGCCCACCTCCGATCAAACGAGT
CCGACATGCTCGCCCAGATTGACCGGGAAGGTGCTCTCAGCAAGGAGCTC
GAGGCCAAGCTGAAGGACGTCGCCACCAGCTTCACCAAGAGCTTCGTCGC
ATAG
>A03554  [mRNA]  locus=Contig1:718510:721961:-
ATGAAACGCCAAGAAAACGAGTTCTTTACAACAAGCCTCTATGAGATTGA
TCGGATACTTGAAGACAGACAACCGCCAGACGATCCTGAAAATGCCAAGT
TAGTTCAGGATCGACTTCCATCTGTTTACCATCCGTACCGAGATGTGTTC
AGCAAAACAGCAGCTGACCAGCTTCCCAAACACCGTCCGTACGACCATAA
GATCGTTCTCACTGAGCCTCTGCCGAACCAGTTCAGCCCATTGTATAAGC
AGAGTACCGAAGAACTCCAAGCGACAAAGGCGTTCGTCATGGAGAATCTC
CAGAAGGGATACTTTGTCCCGAGCCATAGTCCTTTCGCCTCTCCCGTCCT
TTGTGTTCGGAAGCCAAACGGAGACCTCCGCATCTGCGTGGATTACCGCA
AGCTTAATGCCATCACACGCAAGGATGCGTATCCGATCCCGCGTATCGAC
GAGCTACTTGCCCGTCCTCACAAGGCCAAGATCTTCACCAAGCTTGACAT
ACGCGCGGCTTTTAACAAGATCCGTATGAACCCCGACTCCGAGGAGTACA
CCACGTTTCGCACCCGCTATGGAACGTACAAGACTAAGGTATTGCCATTT
GGCCTATGCAATGGTCCAGCAACATATCAGCGGTACATGAATGATGTGTT
GATTGAGTACCTTGACGACTTCTGCATAGCCTATTTGGACGACATCTTAA
TATACTCCGAGTCTATGTCGGAACACATTCGGCACGTCCGCAAGGTACTA
GAAAGGCTCCGACAAGCAGGACTCCAAGTAGACATCAAGAAAAGCGAATT
CCATGTCACTCGGACCAAGTACTTGGGGTACATCCTCACAGACCGAGGCC
TAGAGGTAGATCCCGACAAGGTCGAAGCCCTCCGAAACTGGGTCCGGCCC
ACCACCGTTACCGGTGTGAAGTCGTTCCTTGGCTTCACAGGATTCTACCG
ACAATTCGTAGAAGAATACTCGCGAATTGCGAAGCCTATTATCGCGCTGC
AAAGCCCATCAAAGCCATTCGTATGGGACCCGGACTGCGATCGGGCCTTT
GAGAGGTTGAAAGCCTCACTGCTTGCTATCCCCACCTTATATCACTACCA
CCCAGAGTATGATACTAGGCTGGAGACCGACGCCTCCGATGGGGTCATGG
CTGGCGTTTTGTCACAGAAACAACCCGATGGAACATGGTGCCCAGTAGCT
TTCTTCAGCAAGGTCCTATCTGGATCGGAGCTGAACTGGGAGATACACGA
CAAAGAACTATATGCTATCGTTGTAGCATTTGACAAGTGGAGACCAGAAT
TAGCCTCTGCTCGCTCCCAAGTCCAAGTGTACTCCGACCATCGCTCGCTG
GAATACTTCATGACCACCAAAGTGCTGAACGCCCGACAAGTGAGATGGGC
AGAGGAACTCGCTTCGTTTAACTTCTGCATCCGTTACACGCCCGGCAAAG
ACAATGCCCGTGCCGATATCCTCAGCCGCCGTGAACAGGACCTGCAGAAC
TTGAGAACTGCACAAGTCGACAACCGTTCGCGGGTCCTCTTAGGGCCGCA
CCGACTTGACAACCGAATCAACTCCGAACTTGCCAAACATTATGTGGAAC
AACAAGCAGCTCAAGCTGTCGACCTGCTGGTGGTTGAAACCACTAAAGAG
ACCATGTCCCTGGATTCCCTGGAGCTGATAGAGCTTCTACTGCAGCAGAA
CCGGACCGCCTTCGAGGAAGAACGCCGAACCCTTCCGGACAAGTACCGGA
TCGAGAACGGATTGTTACTCTACTCGAACCGTCTCTGCGTGCAGCCAGAC
TCCACCGCTTGCACTCGTCTGATCCGAGAGGCCCACGATCAGGCCTCTTC
AGCCCACCCAAGTGCAAAGAAGACTTATCAGCTGCTGTCTCAGAAATACT
ATTGGAAAGGCATGGAAGCTACCTGCAAGAGGTACGTGCGGAATTGCCTA
GCCTGCCGCAAGGCCCATCCAAGACAGACCCGAGTCCCAGGGCTGATTCA
CCCCCTCCCCATTCCTAATCGGCCAATGCAACACCTCTGCATTGACTTCA
AGGAATTTCCTAAGGACAAGGCCGGATACGATCAGATCATGGTCGTGATC
GACCGGTTGTCCAAGCAGGCCATCTCTATCCCTTGCCACAAGACAATCGA
TGCAAGGGGTATGGCCGAACTCTTCGTCCAGTGGGTGTATCGATTCGGAC
ACACCCCAGAGACTATTATCTCTGATCGAGGACCACAGTTTGTGTCCAGT
TTCTGGTCCGAGTTCTGTCGAATCCTAGGCGTCAAAGTCAAGCTATCCAC
CGCCTACCATAAGGAAACTGATGGTCAGACAGAGATTATGAACAAATACA
TTGATCAGAGACTGCGTCCATTCGTGTCCTATTATCAGGACAATTGGAGT
GGGCTGCTGCCTTTGATCGATCGTGCCCAAATTTCCCTACCACACTCTTC
TATCGGCATGTCCCCGTATCGGATCCTTTACGGATCCGAACCTAGGCAGA
GCTGGGATTGGAAGCACCCCACCAGCATCCTCACACCCACCGACAAACTC
AACCACAAGGATGCCCTAGCGCTCGCCACCCGCATGCATGCCGCATGGGA
CACCGCTAAGCAGCAGATGGAGAAGGCCCAGGACCGGATGCGATCCGCCG
TTAATCGCCATCGCCGCCCTATCGATTGGGACATTGGCGATATGGTGTTC
TTGGATACTAAGAACCTAGCGATCGACCGTCCGAGCCGGAAGCTCGCCGC
AAGATGGGAAGGCCCCTTCAAGGTTCTTAAAAAGGTTGGTCACTCTTACC
AACTACAACTACCGACAGGATCCCGAATCCACGACGTCTTTGCTCCGGAC
CTGTTGTGTAAGGACCCTCAAGATCCCCTCCCAGGACAAGAAGCTCCTAA
GCCCCCTGGCGTACCCATCCAAGGTGTAGAAGAATGGGAAGTAGACCAGA
TCCTTGCTAAGCCGGATCGGAGGAAGTACCTGCCGCCCTTCATCAGCCAT
TCGCCCGAGGTCGGATCCGAATTCGGACCCGACTAG
>A03555  [mRNA]  locus=Contig1:722708:723457:-
ATGGCAATGGTGTATAGTCACACGTCAGGTGATGCCAAGGGATATCTTGA
ACCTAAGTACCTATCTAAGGCGGATGGGTACCGGTTCCAAAACGCGGAGG
AAATGATTGAGCTGCTCAAATCATACTTCGTAACCGGCAACGAGCAGGCG
GAAAGCCGAGCTGCTTTCCACCATCTGTTCATGAAGGATAGAGAACTGTT
CCCAGAATTCAAAGCTCGTTTTATCAGTCTAGCTATCAAAGGACACGTAT
CCGAACCGGAGCCTGCCTCCAAGACACCAGTACTAGAACGCCAAGCTACA
CCTGGTAACTGCTACAACTGCGGCAAGCCCGGACATTTTGCAAGCGACTG
CCCTATCCCTAGGGTAAGAGAGATTGAAGCGGTACAGGAAGAAGAAGTGT
TCGAAGAGGCTGCAGAATACCCATCGGATGAGGATCGGACGGGAAACGAC
GAAGCCTAG
>A03556  [mRNA]  locus=Contig1:92654:94753:+
ATGGTCTCTCTTGCCTCGACTAGCCGATCGCCCGGCATCGTCTCCCCCAG
CACGGGAGGCAGCCTCAAACGCAAACAAGCGGGCCACTCGTCCGACGCGG
AGAACACGCCCCCGAGCCAGCTGAAGAAGCGCAGAGTCACCTTCGACCCC
GACGTCGACGTCCGCATACTGAGCGAGCACAATGAAAAGAGCGCCGAGCT
GGTCGGCGAGGAGGTGCGCCGGGCCATTGAAAAGCACGCGGCGGGCGACA
AGGCTGCCTACGACATGCTCAAGGCTCTCTTCAAGGAAGCGCCCACGTCC
ACCAACGCGCCCTCGTCGCGACTCCTCCAGAAATACGTCATTGCCCTCAC
CAACCACACGCCCCAGCTCGACCACAACTGCAAAAGCCTGGTGCACGCCG
TCATCGACTGCAGCTGGATCGCCCGCAATGAAGACTTCCTGCGCTCCTAT
CGCAACTTTCTGCGCTCTCTGCTGTCGGTCCAGTCTGGCTACATGACGAC
TGTGCTGCAGATGCTCGTCGACATGTTCCTGAGCACCCCGTCAGCAAATG
CCAGGCAGCAGGATGACCCACCCATACAGCGCGTGCGCGTGCAGGCACGG
ATACACGAGACGCTCATCCTGATACTCCGATACAGCCCCATGGCCAGCTC
CTTCCTCGCCCCCATCATCTCCAGCACGTTTCCCTTCTCCAACGACAGCG
CCAAGACGCACGTCGAGTACATCCGCAACATCTTCAAGGTCACCGAGTAC
GTCCCCGAGATTCAAGGCCAGATCCTCGCACTCGTGACAGACAAGCTGTG
CAAGATTGACGCGCAAATGCAAATGGACATGGACGACATGGACAACGACC
TCGAGGAGCGGCTTGTGGGCGACGCCATCCACAACGAGGAAGACGATGAC
GACATGAGCGACGATGGCTCGGTTTCGAGCGAGGAGAGCCTCGACCCCGA
AGAGCGGCGGCTCAAGGACATCAAGGAGACGATGCTCAAGCTCGACAATG
TCATGGACGTGCAGTTTGCCTACTACGACGCCATCTTTGAAAAGGGCGAT
CTTGCCGAGATGGACCGCACCTACCAGTCTCTGATTGCGCAGTTCCAGTC
CATCATCATACCCACATACCGCTCGCGGCACACACAATTCGTCCTCTTCC
ACTTTAGCCAGCTGTCGACCGACTTTGTCGAGCGCTTCGTCGATAGCTGC
TCGCATCTTGCCATTGACTCGAACCGACCTCCGCTACTCCGCGCATCAGC
ATGCGCCTATCTGGCCTCGTACATTGCACGCGGTGCACACGTGCCTGGAT
TTGTCGTTCGCAACGTCTTTGACCTGCTGTGCTCGCAGCTCGAGCGTCTA
CGCATGCTGCACGAACCCAAGTGCACAGGGCCTGATTTGCGTCGCTATGG
CACCTACTACGCCATCTCACAAGCACTGCTCTATGCCTTTTGCTTCCGAT
GGCGCGACCTCATTGTCACACCCGACGGCACATTACCTACTGACGCCGAC
ACTATGTATCACGAGGGCGACTTCCAGTGGCACCGGTCGACGCTTGAAGT
GGTCCGCCGCAACATCTTCTGCAAGCTCAATCCGCTCAGGATATGCGCGC
CAGATATCGTCAAGCAATTTGGCCGCATTGCCAAGCATCTACGCTTCACC
TATGTCGATACACTTGTCGAGACGAACAAGCGTGTGCGGCTTTCCCGCAG
TCTTGCCAGTGGCTATCTCAATGGCATAGGCGGGCGAGAGACTGCTCTGA
CGGGGAAAAAGGGCGAAGAGGCATTTTTGATGGATGCATACTTTCCATTT
GACCCCTACGTGCTGCCGCGGAGTAAACGATGGGTTGAGCACGACTACGT
GCAATGGAGACCTGTTCCCGGCATGCCTGTTGAAAAGGACGATGATGACG
AAGACGAGGATGAGGATGAAGAGGATGAAGACGACGATGAGGATGAAGAG
GATGAAGACGACGATGAAGAGGACGATGCTGACGACGACAACAATGACAG
TACGTCTGACCAGGAAGAAGAAGAAGAAGAAGAAGAAGAAGACGAGGACG
AGGGAGAAGATGAAGAGGACGAGGATGGCAGTACAGAGGCAAGTGTTTGA
>A03557  [mRNA]  locus=Contig1:736910:737317:+
ATGCCACCAGAAAGCGATACTATCGAAGCCCAAGTGCTAGAACAGAGGCA
AGAGAGCCTAGGCCCAGAGGCTCAGATCGACAGGGAAATGGACAGAGAGG
ACCCCTACCCAGCCACTCCTACCCAGCAACCAGCCAGCCAAGAGAGCATC
TTTGAAATCCCAATCCTACCACCAAAAAAGCGCCAAGCCAACTTCTCGCC
AGAGGCTGCCTATAGAGGCAGAAACCCCTTCCAGAACTCCTCTACCCCAA
AACCAACTGCCAAGAACTCGGAGCAGGCCATCTACTGGGCGAGAGACCTG
ATTCTCCAAGCGTCAACTATGGCTGAATCTCATGTGGCCCAAGATAAGCT
CCTAGAGTTACTAGACGTCTTTAGAGACTACACCGAGAAAGGCAGAGTAG
TAAACTAG
>A03558  [mRNA]  locus=Contig1:748356:749938:-
ATGGCCTCTCCAATTCTGTTCGTAAAGAAGCCGAACGGAAAGTGGCGACT
GTGTGTCGACTACTGGCGGTTGAACAATGTTACGGGAGCCAAGTGGTTTA
CAAAGTTCGATGTCCGCGAAGGATTCTATCGGATTAGAATCAAAGAAGGA
TACGAGTGGAAAACGGCCTTTAAGACAAAGTATGGACTGTACGAGTATAC
GGTTATGCCGTTCGGATTGACGAACGCGCTGGCGACCTTTCAGTCAGTCA
TCAACAAGGCGCTCCACGAATACCTAGGAATCTTCGTTACGGCCTACCTA
GATGATGTACTGGTGTACACCAACGGCACGCTAGAAGAACACGTCGAACA
AGTCAAGAAGGTACTACGGAAGCTTAAGGAGTACAAGTTGTACTTACAGG
CTAGCAAATGCGAATTCTATACGAAGGAAACCGAGTACCTAGGCTTTATC
ATCTCGACAGAGGGTGTTAAAATGAATCTAAAGAAAATCCAGACTGTACA
GGAATGGCCAACCCCTAAAACAGTCAAGGATGTGCAATCCTTTCTAGGAT
TTGCGAACTTTTACCGAAAGTTCATCAGGAACTACTCCCAGATTGCGACC
CCTCTTACGGAGATTACGAAAAAAGAAGTTGGGTTTAAATGGACTCAAGA
CTGCCAGGAAGCGTTCGAAACGCTCAAGCAGGCATTCTTGGAGGCACCCA
TACTAGAGATGTACGACCCAAAACGGAAGACGCGAGTCGAAACCGACGCA
TCAGATTATGCACTCGGAGCTGTATTGTCACAGCAGTGCCCAGACGAGAA
ATGGAGACCGGTGTTCTACCATTCACGAAAGTTCTCAGGAGCAGAACTAA
ACTACGATGTTCACGATAAGGAACTACTTGGAGTAGTCGATGCCTTTGAA
CAGTGGGAAGTGCATTTGCTAGGCTTGCCCCACACGATCGAAGTGTTTTC
CGATCACCAGAACTTGACGAGTTTCATGACGACTAAGAAACTCAACCAAC
GCCAAGTCCGATGGGCTGAGATGCTAGCCCAGTTCGACTTCAAGATAACC
CACCGAGCCGGATCGCTCAATGGAGCAGCAGATGCCCTGAGCCGAAGATC
CGACCTACGGGAAGAAGGTCATCAGGAACCACATGACGCAGTACTCAAGA
TGATGCCCGATGGCACCCTGAGGTACAATCAGCCGGACCTATGGCAGCAA
AAGGCTGCAGACTGGCAATTCGAGCCCGACGCTGAAGGCTCCGATGAATT
GTTACAGAACAAGCGAGAGTACCAGGATATGATTTCGAAAGATCGAACAT
ATAAGAAATGGTCAGAAGACTGGCTAAGGCAACTGTTTGGCATGTCACCA
GAACAAGCCTAA
>A03559  [mRNA]  locus=Contig1:779064:779780:-
ATGTCACCGTTCTTCTTACAGCATGGGCAGGAAGTGGAGCCGCTGCAGCT
AGAGCTAGACAATGAAAGGCAACAGCGGAAACTAGCCGAACAGCTTTCGG
ATGAGCAGAAGGCAGCAGAGATCGCGGTTAAGCTACAACAAGCCGTAGAA
CTAGCCCAAGCAGGCATAGCAGTTGCTCAACAAGAACAAGAGAGACAGGC
GAACAAGACTCGGAGAGAAGCGCAGAGCTACCGAGTAGGCGACAAGGTAT
GGCTGAAGCTCGATCAGCAGTACAGCACAGGGCGAAGCTCTAAGAAGCTC
GACTGGAAGAACGCTAAGTACACAGTGGTTAAGGTAATCGATAGCCACTC
AGTCCAACTAGACACGCCCCCAGGCCCACACCCTGTTTTCTATGTCGATA
GGTTGAAACTTGCTAGCAACGATCCGCTCCCAAACCAGGTTCAGGACGAC
TATCAGCCACAGCCGCTGCAGGTAGATGGAGAAGATGAATGGGAAGTAGA
AGAAATTGTAGCAGAGGAGGTACGCCGTCGTGGGAGAGGGCATAAGCTAT
ACTACGAGGTGAAGTGGAAAGGTTTCCACCGAACGACGCTCGAACCAGCA
GAACTACTAGAGGACGTTGAGGCAGTGGACCGATGGGAAGCATTCACGGA
GGCTGCGCGAGACAGCGAGGGCCGCCTCCCAGAGGGGTTTCGAAGAGGCG
ACGCAGTACCACCCTAA
>A03560  [mRNA]  locus=Contig1:780951:782099:-
ATGTCGCGCGGAGAGCTCCTAGTCCTTAGAAAGGAACTCACATCGCTTCT
TGAGAAGGGATTCATCCGCTACCCGCTACCCCTCATCCAAGAGACACTTA
ACAGCTTAAGCAAGGCCAAATGGTTCACAAAGTTAGACGTTATTGCAGCC
TTCTACAAGATCCGTGTCGCACCAGGCGATAAGTGGAAGACAGCCTTCCG
AACAAGATTCGGACTGTTTGAGTGGCTAGTTACCCCCTTTGGCATGGCGA
ACTCCCTAAATGACTTCTGCTCAGCATACCTGGACGACGTACTAATCTAC
ACCGATGGCGATCTGCGCCAGCACCAAGAGCACGTCCGAAAAGTGCTTAG
CAAGCTGCAAGCCGTAGGGCTACAGGTGGACGTCAAGAAGTGCGAGTTTG
AAGTCAAGACAACTAAGTACCTTGGGTTTATTATCGAAGCAGGTGACGTC
CCCTTCCGATGGGGATCTGAAGAGCAGTCAGCCTTTGAGAAGCTAAAGGA
GATCTTCGTTACAGAGCCCACGCTGGCGGCGTTCGACCCAGATCGGGAGA
CAGTGCTCGAGTGCGATTCGAGCGGCTACGCGGTGGGCGGGGTGCTATCA
CAGTACGACGATGATGGAGTCTTACGGCCTTGCGCGTTCTTCTCGCGGAA
GAATAGCGCGCACGAGTGCAACTACGAGATCCACGACAAGGAGTTGCTCG
CGGTAGTACGATGCCTTAAGGAATGGGATTCTAAGCTGCGTTTAGTTGAG
AAGTTCAAGGTGATTACGGATTACAAGAACTTAGAGTACTTCATGAAACC
TCGCATGCTGAACGAGCGCCAGGTGAGATAG
>A03561  [mRNA]  locus=Contig1:800085:803539:-
ATGAAACGTCAAGAAAACGAGTTCTTTACAACAAGCCTCTATGAGATTGA
TCGGATACTTGAAGACAGACAACCGCCAGACGATCCTGAAAATGCCAAGT
TAGTTCAGGATCGACTTCCATCTGTTTACCATCCGTACCGAGATGTGTTC
AGCAAAACAGCAGCTGACCAGCTTCCCAAACACCGTCCGTACGACCATAA
GATCGTTCTCACTGAGCCTCTGCCGAACCAGTTCAGCCCATTGTATAAGC
AGAGTACCGAAGAACTCCAAGCGACAAAGGCGTTCGTCATGGAGAATCTC
CAGAAGGGATACTTTGTCCCGAGCCATAGTCCTTTCGCCTCTCCCGTCCT
TTGTGTTCGGAAGCCAAACGGAGACCTCCGCATCTGCGTGGATTACCGCA
AGCTTAATGCTATCACACGCAAGGATGCGTATCCGATCCCGCGTATCGAC
GAGCTACTTGCCCGTCCTCACAAGGCCAAGATCTTCACCAAGCTTGACAT
ACGCGCGGCTTTTAACAAGATCCGTATGAACCCCGACTCCGAGGAGTACA
CCACGTTTCGCACCCGCTATGGAACGTACAAGACTAAGGTATTGCCATTT
GGCCTATGCAATGGTCCAGCAACATATCAGCGGTACATGAATGATGTGTT
GATTGAGTACCTTGACGACTTCTGCATAGCCTATTTGGACGACATCTTAA
TATACTCCGAGTCTATGTCGGAACACATTCGGCACGTCCGCAAGGTACTA
GAAAGGCTCCGACAAGCAGGACTCCAAGTAGACATCAAGAAAAGCGAATT
CCATGTCACTCGGACCAAGTACTTGGGGTACATCCTCACAGACCGAGGCC
TAGAGGTAGATCCCGACAAGGTCGAAGCCCTCCGAAACTGGGTCCGGCCC
ACCACCGTTACCGGTGTGAAGTCGTTCCTTGGCTTCACAGGATTCTACCG
ACAATTCGTAGAAGAATACTCGCGAATTGCGAAGCCTATTATCGCGCTGC
AAAGCCCATCAAAGCCATTCGTATGGGACCCGGACTGCGATCGGGCCTTT
GAGAGGTTGAAAGCCTCACTGCTTGCTATCCCCACCTTATATCACTACCA
CCCAGAGTATGATACTAGGCTGGAGACCGACGCCTCCGATGGGGTCGTGG
CTGGCGTTTTGTCACAGAAACAACCCGATGGAACATGGTGCCCAGTAGCT
TTCTTCAGCAAGGTCCTATCTGGATCGGAGCTGAACTGGGAGATACACGA
CAAAGAACTATATGCTATCGTTGTAGCATTTGACAAGTGGAGACCAGAAT
TAGCCTCTGCTCGCTCCCAAGTCCAAGTGTACTCCGACCATCGCTCGCTG
GAATACTTCATGACCACCAAAGTGCTGAACGCCCGACAAGTGAGATGGGC
AGAGGAACTCGCTTCGTTTAACTTCTGCATCCGTTACACGCCCGGCAAAG
ACAATGCCCGTGCCGATATCCTCAGCCGCCGTGAACAGGACCTGCAGAAC
TTGAGAACTGCACAAGTCGACAACCGTTCGCGGGTCCTCTTAGGGCCGCA
CCGACTTGACAACCGAATCAACTCCAAACTTGCCAAACATTATGTGGAAC
AACAAGCAGCTCAAGCTGTCGACCTACTGGTGGTTGAAACCACTAAAGAG
ACCATGTCCCTGGATTCCCTAGAGCTGATAGAGCTTCTACTGCAGCAGAA
CCGGACCGCCTTCGAGGAAGAACGCCGAACCCTTCCGGACAAGTACCGGA
TCGAGAACGGATTGTTACTCTACTCGAACCGTCTCTGCGTGCAGCCAGAC
TCCACCGCTTGCACTCGTCTGATCCGAGAGGCCCACGATCAGGCCTCTTC
AGCCCACCCAAGTGCAAAGAAGACTTATCAGCTGCTGTCTCAGAAATACT
ATTGGAAAGGCATGGAAGCTACCTGCAAGAGGTACGTGCGGAATTGCCTA
GCCTGCCGCAAGGCCCATCCAAGACAGACCCGAGTCCCAGGGCTGATTCA
CCCCCTCCCCATTCCTAATCGGCCAATGCAACACCTCTGCATTGACTTCA
AGGAATTTCCTAAGGACAAGGCCGGATACGATCAGATCATGGTCGTGATC
GACCGGTTGTCCAAGCAGGCCATCTCTATCCCTTGCCACAAGACAATCGA
TGCAAGGGGTATGGCCGAACTCTTCGTCCAGTGGGTGTATCGATTCGGAC
ACACCCCAGAGACTATTATCTCTGATCGAGGACCACAGTTTGTGTCCAGT
TTCTGGTCCGAGTTCTGTCGAATCCTAGGCGTCAAAGTCAAGCTATCCAC
CGCCTACCATAAGGAAACTGATGGTCAGACAGAGATTATGAACAAATACA
TTGATCAGAGACTGCGTCCATTCGTGTCCTATTATCAGGACAATTGGAGT
GGGCTGCTGCCTTTGATCGATCGTGCCCAAATTTCCCTACCGCACTCTTC
TATCGGCATGTCCCCGTATCGGATCCTTTACGGATCCGAACCTAGGCAGA
GCTGGGATTGGAAGCACCCCACCAGCATCCTTACACCCACTGACAAACTT
AACCACAAGGATGCCCTAGCGCTCGCCACCCGCATGCATGCCGCATGGGA
CACCGCTAAGCAGCAGATGGAGAAGGCCCAGGACCGGATGCGATCCGCCG
TTAATCGCCATCGCCGCCCTATCGATTGGGACATTGGCGATATGGTGTTC
TTGGATACTAAGAACCTAGCGATCGACCGTCCGAGCCGGAAGCTCGCCGC
AAGATGGGAAGGCCCCTTCAAGGTTCTTAAAAAGGTTGGTCACTCTTACC
AACTACAACTACCGACAGGATCCCGAATCCACGACGTCTTTGCTCCGGAC
CTGTTGTGTAAGGACCCTCAAGATCCCCTCCCAGGACAAGAAGCTCCTAA
GCCCCCTGGCGTACCCATCCAAGGTGTAGAAGAATGGGAAGTAGACCAGA
TCCTTGCTAAGCCGGATCGGAGGAAGTACCTGCCGCCCTTCATCAGCCAT
TCGCCCGAGGTCGGATCCGAATTCGGACCCGACTAG
>A03562  [mRNA]  locus=Contig1:804286:805035:-
ATGGCAATGGTGTATAGTCACACGTCAGGTGATGCCAAGGGATATCTTGA
ACCTAAGTACCTATCTAAGGCGGATGGGTACCGGTTCCAAAACGCGGAGG
AAATGATTGAGCTGCTCAAATCATACTTCGTAACCGGCAACGAGCAGGCG
GAAAGCCGAGCTGCTTTCCACCATCTGTTCATGAAGGATAGAGAACTGTT
CCCAGAATTCAAAGCTCGTTTTATCAGTCTAGCTATCAAAGGACACGTAT
CCAAACCGGAGCCTGCCTCCAAGACACCAGTACTAGAACGCCAAGCTACA
CCTGGTAACTGCTACAACTGCGGCAAGCCCGGACATTTTGCAAGCGACTG
CCCTATCCCTAGGGTAAGAGAGATTGAAGCGGTACAGGAAGAAGAAGTGT
TCGAAGAGGCTGCAGAATACCCATCGGATGAGGATCGGACGGGAAACGAC
GAAGCCTAG
>A03563  [mRNA]  locus=Contig1:849168:849652:+
ATGCCCAAGGTCCCGTCTTCCGCTCGTCAGACTTCTGCGACAACCTCGAC
TCAGCGCCGCCAGGCTCGATCTGATCGGTGTGCTGGTTGTATCGCTGTGA
AGGCTGAGTGCAGCTTGTTTGTGACTGAGGAAGAGTGGGAAAAGGTTGAG
GCTGAGAAGCGTCAAAAGCGTCTTGAGCTTGCTCGTTCTGAGGAACAGAC
CGCGCGACTTCGTCGCGAGCTTCTAGAGGTCGAGGAGCGAGAGCGAGCGT
ACGCTGACCGTGATCATGCCATTCTGAACCTTCAGAATCGTGAAAAAGAG
GAGGCTGAGGGGAGTTCCGCCCCTGGCTGA
>A03564  [mRNA]  locus=Contig1:849678:849978:-
ATGCGCATACACAATGTGTTCTACAAGAAGCTATTGGAACCAGCACCCCA
AAACGCCGAGCTAATGGAAGATATCGAGCTCGAAGACGACGAGTACGTAG
TCGAGGAAATCAAGGACCTACGGAAAATCGGCAGTCAGTGGAAGTACCTA
GTCAAATGGCAAGGATGGCCAGAGAGCTATAACACTTGGGAACTGGAGGA
AAATTTGACGAACTGCAAGTCACTGGTACGAAAGGAAGTAATCAAGAGGT
AA
>A03565  [mRNA]  locus=Contig1:851055:851415:-
ATGATCGAAGTATTCACCGATCACCAGAACCTAACGAGTTTCATGACAAC
CAAGAAACTCAACCAACGACAAGTTCGATGGGCCGAAATGCTCGCCCAAT
TCGACTTTAAAATAACGCACCGAGCGGGATCGCTCAACGGAGCCGCTGAT
GCTCTAAGCCGAAGATCCGACCTACGAGAAGAAGGACACAAGGAGCCATA
CAACGCAGTCCTCAGGCAGATGCCTGATGGAAGCTTGAGGTATAACAAGC
CTGACCTAGTCAAGAGAAAGCCACGCAATGGCGACAGGAACCAGAATACC
CGCCAGAAGTAA
>A03566  [mRNA]  locus=Contig1:854862:855248:-
ATGGCCCACAACGGAAACCAGTTCACCCAGGGACAGGAGCCCACGGCTGC
GGCCCCTACGCCCTCACCAGCTCTCGATGACGAGATGCTCGAAGGAAGTG
GTTCGGATTCTGACTCTTCAGATGACGAGAACAACGACACGAACCAGGCC
GAGGTACGAGATCTTAAGCGAAGGCTACGCATGCAGGAAAAGCAGCATAG
CGACCAAGCTAAGCAGATGGCAGCCATGCAAGAAATGATGGCCCAGATGA
TGGCAGTACCCAAGAAATATAAAGGAGGACGAAACGAACTAAGGACGTTC
CTCACTAACATCGACCTGTACTGTGGATTTAACTAA
>A03567  [mRNA]  locus=Contig1:8811:10069:-
ATGGCCGGATTCACCACAGCTGGACGCAAAGCTATACACGCAGAGTCGGT
CGCCCAGCTACACAGCAGAGGTCGACTATTTGAGGTCCAGGGCGCTGCTC
CCGCTGAGCTAGAAAATAGCGACGACGAGGAAAAGCAGCTAAGACGCGTA
TTCGCTAAAACAGCAGCGCAGATTAACAGCGCGATAGAAAGCAGAAACGC
CAGCAACGTTATTGAAGAGGACAGCAGTCGGTGGGGATACCAGACATGGC
TGAACCGGGCAGGCTGGAAACGGCACTTGAAGGGACTGGACCGACTATGG
CTACTGGACATGGCACAGATACCCGGCTACCGAGAGCGGGCACTGCGTGA
CGTGTGCTGGGCCGCCGAGATGGTGATCTGGAGGGCGCAGCAGGCTTCCC
ACTCCAGCGTAACAGAGCTCACTATAAAGAAATACCATCTAGTGTGGCTT
CAAGTGATTGCGTATGTCTGGCGGACATACGAGCTGCCAGTAGTCCAGCT
AGATTCGCGCGATGAAGTGCAGGGCAGACGCCCCCCATACCGCTTGACGA
GCGAGCAGAAGGTATGCTTGGAAGAGATGAAGGAGATTACGGGATACGAC
CTAGAAGAAGAAGCAGTAGCAGAAGCAGAAGAAGAAGCTGGCTTAGAGAG
CGATAGCGAAAGTGAGGAAGAGCGACTGGACGGAGAGGACGCCCAGGCGT
TGCAAGATCAAGTGCTCGCATTTATGCTTGCGCTGCTAGATCACATGCTA
GCCAGCAGCGAGTATGAGAGCGGCTTGATCAGTGGCATGGCTGTGCTGGG
CGTCAGCGCTGACCGGGCGTGGCTAGATCCACTCACGTATACACCCAAGC
AGTCGGCCATAGTTAGCATATCGCGCATGCTAGTGCTATACCAAGCACAC
AAGGAGCGTAGTGCGCAGATTGACAAGCTAGTGGCTGGGGGGTACAGTGA
AGAGACTGCTAGCACCATAGCTAGTACGCATTTTGAGCTAGTGCAGGACA
TGTGCCACTGGTTCATGGCACTGACCGACTACAACGGCCGGCCGACGCCC
ATGGACGCCATTTTGCGGCTGCGGGCATTTGGCTTTAAGATCCGCTACAC
GACGAATGCTGAGGGCGTGGTGGACTAG
>A03568  [mRNA]  locus=Contig1:95555:97343:-
ATGGCCAACGCCGTTCGGCCTCTGCTGCGAGGCTCGAATGACCGGCAGAC
CAGACTCAACTTCTTGCCTGTGTCGCGCGATGACGCCCACGCCCACGCCC
ATCACGCCCCAGCCCATCGCAACACGACGCCCAACGCGACGCGCCGCACT
TCGCGAGCCGGCCCGCTGCTTGCGCTTGCAGACCACCACCCGCCGACCGA
TACGCCTGCTGCACGACACCCGCCGCCGCCGCCCTCGCCCGACCCGTCGC
AGTCGCAGTCGCAGCAGTCGGAGCCGCCGCCTCATCCTCCACCTCCTCCT
CCTACTCTCCCTCTCTCTCTCCCTCTCCCTCATCCGACCGCCCCTCCTCC
GCCGACCGCCGCCCGCACCCACAGCAGAAAGCGGCCCGCCACAGACCTTG
ACCCAGACGCGACCGACTCAAGGCCGCCCACCAAAATCACAGTCACACAG
CCCCACGGCCAGCTGCTGCGCATCACCAACCGTGTGCCCGCCCCGCTGGA
TCTCGACGCCGACCATGTCCCTTCCCCAAGGTCAACGCCGCGCCCAGCCA
GCCCGGGCAAGCTGGCGCCTGCCCCGGCCCTCGCCGCCCCGGCATCCACC
CCCTCCTCGACCGACAAGCGGAGTCTGAGGAGCCACGATGGCGGCTCGCG
CCTCAAGAGCGACCTCGCCATTTACTTTTACAACTACGACGACATCATCG
CCGGCGTGCCCCAGGAAGACGAATTTCTTGCTCTGGAAACACCCATCTAT
CTTTTCGACGAGCCCATCAAGGGCACCACCCCCGTGCCAGCCACGCCAGA
GCCCTCGCGCACTTCAGCGAGCCCAAGCCGCGCACGCAAGGCCAAGCCAC
CATCGCCTTCGTCGCCCTCACGCCATGCCTCGGATCCTGCCATATCCCCC
GCCCAATCCTCGACATCCTACCAAGTCCTCAACTACGCCACCATAGCCAA
CGCAATCCGCTACGACGACGGCCAGGACCCGCTCGCCGACTCGGTCTACT
TCACCCAGCATCGCCGCGCCGAGCGAAAGGAGAAGCAGCTGCGCAACATT
GAAAAAGAGCGCGCCATGCACGAAAAGGTGCAACTAGAGCGACTGCTAGA
CGGCCTGCAGGGCCCAGACTGGCTCAAGGTCATGGGCGTCACGGGCGTCA
CAGACGGCGAACGCAAGGACTGGGAGGCCAAGCGCGACTACTTTATCAGA
GAAGTCGAGGCGCTGGTCGACAAGTTCCGCGTATGGAAGGAGGAAGAAAA
ACGCCTGCGCGCAGAAAAGGAAGCAGCACTCGCGGCAAAGGACGACGATG
GCGACGGAGACGGCGAGGAGACGGAGGAATCAGATAGTTTCATGGCCAAC
GGCCGCGATCCCCCACCCCCACGACATCAACAAGCAGCCAAGGAGCCAGA
GCCGCCCAAGCCCAGACGACCCCCTCGTCCACATGGCTTCCTGCTGCCGC
TGGTGCCGCCCGAACCCGCCGCCCCATTCCAGTCGTTTTACTCGAAACCA
CATCTCCGCTCTGCAGCCCTCGGCAAGCACCGTCACGGCCGCAACGCCAG
TGCCTTTGGTCAGCCCATTCCCGACTGGCCCGAGAGGGAATTCGAGCTGC
CCGACGACTTTATCGATCCCCAGTTCTTGCGCGACAATGCGCGCCAGCGG
AGGAGAAGGAAGCGTGAGAGTGGCGTGGGGGGTACCAATGCTGTGTCGTC
TTCATCATCATCATCATCGTTCAATCCGCAATAG
>A03569  [mRNA]  locus=Contig1:859146:861952:-
ATGATCAGAAGCCTGCTATTAATCACAGACAAGCACTCAAGACTCCAATG
GGACTACTACCTCACTGACAACCGAACGGCCAAATCGATCATCAAAACCC
TCACCAATTTCCTCACCTTTCTCCAAAATCAATACAATATCACGCCCAAG
GTCGTCGAAACTGACAATGAGATCGCGACCGTCAAGCCCGAAGTGATGCG
CTGGCTCCAAGCCAGGGGTATCGCTGTCGAGCCTTCAGCGCCAGATACTC
AAGCACAAAACGGAGGCGCTGAACGCTCAGGGGGTGTGAATAAGGAGAAG
GCGCGCGCAATGCGGTTAGACGCCAATCTACCATGGGAACTCTGGCCAGA
GGTCACGCGAGCTGCAGTATACCTATACAATCGAACGCCGAACTACGTCA
ATCAGTGGAAGACGCCCTACGAAGTCTTCTTCACCCATGTATCCCAGACC
AATGGGATAGCAACACCAAAGAAGCCTAGACTGGCCCACTTGAAAGCATA
TGGGTGCAAGGCGTTCGCAATGACTGATGATACTCACCGCGGCAAATCAA
GACTGCAGAGGCTGGATCCCAAAGCGTGGATCGGCTACCTAGTCGGATAC
CAAGCGTCAACAATCTATCGAATCTGGATCCCATCACTAGCCAAAGTCAT
TAGCACTAGAGACGTGATCTTTGACGAAAATACAATATTTGATGGCAAGG
TTGAAGACCTGATGGACAGTCTCATGCACAGTACTCTATCAGAGATTGCA
GCATACGTCAGGACTATTGAGCTCCCACCGCCGATCCCAGACACAGGGAC
AGAGTCTTTTCATGAAGACGACACCATCAATACAACAGAAGAGATCGACG
ATATAGAAGATCCACCAGGCTACTACATGGGAAGAAAGATCCAGGAGCAC
TATCCAACGCCGCCAGCAACTCCACCACCAGTAGCACTACTGGCTCAGCT
CATGAGTGGAACAGCAGCAACTGCTCCAGAAATCCAATCGTCCAAAACAG
TCCCATGGGCCGCAGCTTTTATGGCTGGAACCGAAGCCGGAAACTTTGGA
GATCACGATGGCAGCGCTATCGACAAGGCGCAGCTGCGACGGCTACTCGC
CAAGGGAGTCAAAATCCATCAATCCCAGCTCCCTGATCCGCCGACAGCTA
GATCAAACCTGGACGAGCACCCAATGGGCGAGCTATTCAAACAAGCCCAA
CGCGCTCATCTAGACAGCCATCAGATCACCAACTCGTGGGTAGAAGTACC
CTACAAAGCAGTTAAGGCAAGTGGACATCAGATCCTAGACTTTAGGGGCG
ATCAGCAGCGGAATATTACCTCTCAAGACACCTACGCGGCTACCCTAGCT
GGACGATCATTTCGTCTATTCATGGCAATCGCTGCCAAATACGACCTTGA
AGTCAAGCAGTTCGACGTCACTAACGCCTTTGTCCACGCCCGACTCGACA
GAGAAGTCTACATGCGTATGCCCCATGGATATCAGAAGCCAGGCACCATA
CTCAAGCTCCAGAAGGCACTCTATGGGCTGCGGATATCGCCGGCGTTGTG
GCAACGAGACTTCACAGCCACGCTCACCAAGATCGGGTTCCAGACTGTAC
CCCATGAGCAATGCTGTATGATCAAGGACATCCGGCATGATACCCCAATG
GGCAGTGCCGAGCTGCAGCCCAGAGATGGGCTAGCTACTCCACCAGAAAT
CCATAAGTATCAGCGCAAGATTGGATCCCTACTCTACGCAGCAGTCAATA
CTCGGCCGGATATCGCCTTTGCGACGTCCCGCCTAGCCAGATTTCTCTCC
AATCCCAGCCAGGAACACCAGCGAGCTGCGGATCGAGTACTACTCTATCT
CGAAGAGACTAAATACCTAGCGCTGCAGCTGAGATCGGGCAATTCCATAC
AAGTGGCTAGTGACGCATCCTTTGCTGACAACACTCTGGATCGCAAAAGC
TCCCAAGGCTATACAATTAAGCTATTTGGCGGTCTGATCGCCTGGCGAGC
CAGCAAGCAAGATACTGTCACTACGTCCACCACAGAAGCCGAGCTCCTGG
CGCTATCTCAAGTAGCCAAGGAAGCCATTTTTACGTCAAGACTGATCAAG
GAACTCAGAATTGAGCTACCAGATCAGATCGAAATCCAATGCGACAATCA
GCAAACTATCCGGCTAGTCACGCAGGAGATATCAAGACTCCAGACCAAGC
TCCGGCACGTGGATATCCACCACCACTGGCTAAGACAAGAAGTCGCCAGT
GGACGGATCAAAGTCACCTACACCCAGTCATCAGAAATGACCGCGGACGG
ACTCACCAAGGCTCTCCCAGTAAACCAGTGGCAGCGATTTCTGACTCAAC
TAGGACTGACAGAGAGCTGGACTCAAGAAGCAACCCGAAAGGTGGCTCTG
CTCGAGATCCAGAATCAAATTGAGCGTCTAGCGATCTAA
>A03570  [mRNA]  locus=Contig1:868403:869188:-
ATGGCCCAGATTGCGATTAATGGCAGGAATGCAACGTCGACTGGAATGTC
ACCCTTCTTCTTACAGCATGGACATGAGGTAGAGCCGCTGCAGCTAGAGC
TTGGCAACGAAAGACAACAACGGAAACCAGCCGAACAGCTTTCGGACGAA
CAGAAAGCAGCAGAGATCGCGGTTAAGCTACAACAAGCCGTAGAACTAGC
CCAGGCAGGCATGGCGGTTGCTCAACAAGAACAGGAGAGACAGGCGAACA
AGACTCGGAGAGAGGCACAGAGCTACCGAGTAGGCGACAAGGTATGGCTG
AAGCTCGATCAGCAGTACGGCACAGGGCGAAGCTCAAAGAAGCTCGACTG
GAAGAACGCTAAGTATACAGTGGTGAAGGTAATCGATAGCCACTCAGTCG
AATTAGATACGCCTCCAGGACCACACCCTGTTTTTCATGTTGATCGGTTG
AAACTCGCTAGCAACGATCCCCTCCCAAACCAGGTTCAGGACGACTATCA
GCCACAGCCACTACAGGTAGACGGAGAAGATGAATGGGAGGTAGAGGACA
TTATGGCAGAAGAGGTACGCCGCCGTGGGAGAGGGCGTAAGCTATACTAC
GAGGTGAAATGGAAAGGGTTCCACCGAACGACGCTCGAACCAGCTGAGCT
GCTAGAGGACGCTGAGGCAGTAGATCGTTGGGAAGCATTCACGGAGGCCA
AACGAGACAGCGAGGGCCGCCTCCTAGAGGGGTTTCGGAGAGGCGATGCG
GTATCCCCTAAGGAGGGGGGTATTGTAACGGGCTGA
>A03571  [mRNA]  locus=Contig1:869219:870622:-
ATGGAGCCAACGCTGGCGGCGTTCGACCCAGATCGGGAGACAGTGCTCGA
GTGCGATTCGAGCGGCTACGCGGTAGGCGGAGTGCTATCGCAGTACGGTG
ATGATGGAGTCTTACGACCCTGCGCGTTCTTCTCGCGGAAGAATAGCGCG
CACGAGTGCAACTACGAGATCCACGACAAGGAGTTACTCGCGGTAGTACG
ATGCCTTGAGGAATGGGACTCCGAACTGCGTTCAGTCGAGAAGTTCAAGG
TGATCACAGATCACAAGAATCTAGAGTACTTCATGAAACCCCGCCTAAAG
TGCTCAATCAAAGACTGCTCAGCGGACAGTGGAGTCCTGTTTTACCGAGG
GCGCAAGTGGGTGCCAGACAACGACGAGTTGCGAACGGCAATCATCAGCA
GTGCCCACGACTCACTAGTCACTGGTCACCCAGGGCGCGAGCTAACGTAC
AAGATTCTCGCAAGGGACTACTTTTGGCCAGGCATGACTAATTCGATCCG
AAGATACGTTAGAAACTGTGACACCTGCGGACGGAGCAAGTCCTGGAGAG
AGGGCACGCAAGGCCTTCTAAAACCACTGCCGATACCCACTCGGATCTGG
AAGGAGATCTCCATAGATTTCGTCGAAGGACTACCAGAGAGCGAAGGCAT
GACTAGCCTGATGGTGGTCACTGACCGGCTCAGCAAGGGTGCGATCTTCG
TACCGCTCCCGGATACGAAGACGGAAACCGTCGTCCAAAAGTTCATCGAG
CGCGTGGTTGCATATCACTGGCTACCAGACGCTATTACCTCCGACAGAGG
CAGCCAGTTCGTGAGTACACTATGGGCTAAACTATGCGAGCTTCTGAAGA
TCAAGCGGAGACTATCAACTGCCTACCACCCGCAGACAGACGGCGCAACG
GAGAGGATGAACAGCGTCTGGGAAACCTATATCCGATCGTTTACAAACTA
G
>A03572  [mRNA]  locus=Contig1:872218:873438:-
ATGGAGATTAACGTTCCAAACTTGAATGTGGAAGAGCTGGCGGCGTACGC
TGCTGCCAAGAACCAGGCAGGAGTATCAGATGAAGAGATCCTGCGCGAAA
TTACACAAATGCTTAGAGAGGACGGATGGAAGGAGGCAGCAATCAGGCCA
ACGATTGAAGCGGTCGCCAAACGATCGGCCGTCGTGGGAGGAAAGGGCTC
ACCAAGGCAAGGAGGCTCGCCGAAGGCCAACCAGGATGTCATGGCCCAGA
TGATGGAGCTGATGAATCGGTTAACAGCCCAGAACCAGGTGCTAACGGAA
CGGCTCGTGGCACTCGAGCGTGACCAAGCTGAGGGGCGTTCAGAGTCGTC
CCATAGAGCCTTCACGCCTCCCCTAGCAGCAGCCGCAATCGCCGAGCCAG
CTGCGCGCAGGAACAAGTTCCCGCACCCAGAACCATTTGATGGAGATCGA
ACGAAGTACGTAGCGTTTAAATACAAGACTCAAGCTAAGCTCCGGCACGA
GTACGAAGGAACTTCGAGCCTCGCTCAGATCGAGTACGTGGTTAGTAGGT
GTACGGGCAAGGCAGCGGATGTACTTCTACCCTGGGCAATACAGAACCAG
AGTAAACGCCACATTGAAGACCTCTGGAGCTTTATAGACCAGCAGTTTAA
CGACCCACACCAGAAGTCCAAAGCACTCAATCGCCTTTCAACTCTCAAAC
AAGGCAAGCTCTTAGTAAGAGACTATCACATGGAGTTTAACCGTCTTAAG
ATTCAGTCAGGCGAGCAGTTCGGCGAAGCAGCTAAGAAGAGTATGTTCTT
AAAGGGCCTTCACACTAAGCTACAGGAGGCTCTTGCTACGATTGATAAGA
ATCTATCGTACGAGCAGCTAGTTAATAAGGCAGTAAGAACGTCCGACAAC
CTCTACTGGGTAGGTCTCGTTAAACTGCGCGCAACGAGCTCCCGGGTGGT
AGATCGCCCTACTACGACAACCGCTCAACACGAAGCTAGTCCGGACGTTA
TGGACTGGGAGCCTTCGAAGGTTAATCAGGCGCGAGAGGCTAGAGGCAAG
CCACGACGACCTCCGCCCGACTGCTATCGCTGCGGAGAGCTAGGTCATAT
CGCGAAATACTGTCGAAACGCCACCCAGGTCAAGAAGGCAAGGCCCGCGC
CAAGCAACGTTGGACATAAGCCGCAGGAGGAAGTCGATCAGGTGCCGAGT
AGCGAGTCGGAAAAAGAGTAG
>A03573  [mRNA]  locus=Contig1:888772:889983:-
ATGCCGGCCACCGACTACGACGTGCGCGCCCTTGCCCTGCCGCTCGACGA
CGAAGAAACAGGCAACACCCCAATATGGAGCCGCCGCTCCCAGTCCTCCA
CCTTTAGGCGCAACGCCTCGCATCACAGCCAGCACAGCACCACATGGCGC
CAGCGCGCAATGACAAAGTACGACAAGGCCTCGCGCCGCCTCATGGACCA
GTACAACAAGCTGTCTCCCCTCCAGAAGGCGCTGCTTATTGTCGGAAACA
TCGTCTTGGCAGTCGGCGGCATCCTGTTCTTAGTGTACAATGAGCGCATC
TTCGGCGCCCTGCTACCAATGGCCAAGAAATGGAGAGACATTACCGCCGG
CTGGCTCATACTCTGGGCCCTGATCTTCGTCGTCTCCTTCCCCCCGTTGA
TCGGGTACTCGAGTCTCCTCACCATTGCCGGCTTCGTCTACGGCTTTCCA
AATGGATGGTTCATAGCAGCCACGGCCACGATTGCCGGCAGCACGGCATC
CTTTCTCCTTTCACGCACCCTCCTCAAATCCATGGTCCATCGCCTTGTCG
CAAACGACACGCGCTTCGCCGCTCTCTCCCTGACCCTCAAGCACGATGGC
ATCAAACTCCTCGTCATGTACCGCCTATGCCCACTGCCATACTCCATCTC
CAACGGTGCCGTTGCCACCTTTCCCACGGTGCACTGGGCCTCGTATGCCC
TCGCCACTGCCATTGTATCCCCTAAACTCATGCTCCACATCTTCATTGGC
AGCCAGTTGGAAAAGATTGCCGAGAGCGGTGGCAAGATGGACCCAAAGAC
AAAGGCCCTCTCCTACATGTCCATCATCATTGGTCTTATTGCAGGTGTCA
CCACGGGCTGGCTTGTATACCGCAAGACCAAGGCGCGCGCCGCCCAGCTA
GAAGCCGAAGAGCGCGCCGGCATCCGACGCGTGAGTATCGACGACTTGGA
AAACGAGTATGCAGATGACCCAGCAGCGCTGGAAGCTGCCGAGCGACTAC
GAGAAGACGATGACGACATTAGTCTGCGAACAACGTGGGACGAGTATCAC
GACGAGCCCCCTGAGACGGGCGATGCCGTTGAAATCGGCGACGACCCGTT
CAAAGATGAGGAGGATGTGGCTGAGGAACAAGACCAAAATCAAAGCGCCC
AGAAATAA
>A03574  [mRNA]  locus=Contig1:891227:893554:+
ATGGTCGCAGACAATTTGTATGAAAAGGCCCTGCCTGTCCTGCAGGACGA
CGCCCTGGATGACGAGGACAAGACGGACAAGCTCGAGGAGCTCATGCGCA
AGGAGACCAACCTCACTGGCAAGTCGCTCGAGAACATTGTCCTCGACTGT
CTGTGGCGATACCGCGATGCTGGCAGCTCGTCCAGCTCTCCTCCCAGCCG
CCATACTGTCATCCGCCGCCCATCTCCAGCTCCATGGCAGGCCAACCGCG
CACCCACTCCGGTCAACAACTCGCCGCGCATGATCCACCCCCCTCCTGGC
TTTGGAGTAGGCCCTCCCGGCTTTGCGCGCACAAAGTCATCGACAGCATC
GCCCTTTACTTCGCCACGCCCCTCGCCGCGCCTTGCTTTTTCCACGCCCC
ATATCCCTCACAGCCCCAGCTTGAGCGCATACCAATTCAGCGACTGCGCG
AGCCCCAACACGGAATCGTACGGTGACCTCGATACCCACTCTGTAGATTG
GCTCGTCAATGAAGATGTTGGAGGCACCGAGACGACGCTCATGGGCGACG
GCACGCTCAATGGCGCTGCGGCTGAATGGGTACAGCCACAAACCATGGAC
ATGGGTCCATATGACATGCTCCGCTCCATCCTGCGGGACGACCGATCAGA
CGAGGAGCTTGAAAGGGTCCTCGAGGCCAATGGCTACGACCTCAGCGCTG
CTCTGCTCGCACTCATGGGCCAGCAAATCGAGGCAGCACAGCTCCCGGCC
ACCCCTTCCGAGCACACTGGATACGTTATCGGAAAGTCCATGGCTCCAAC
ATTCAGGCCCGCGACGCCAATTGGTCAGCAAAAGAGCAACATTGTGTGCA
ATCACGATACTAGCAAGACTCTGTGCAAGTACTATCTCAACGGTAACTGC
CTGGCTGGCGATACCTGTCTCTTCTCACATGATCCCTCTGCCCTCATGGC
TCGTATGGCCGTCTCGGATGTCTCAACACCACCCCTGCCCAACTTCCAGA
TGACCGACTATGAATTCCCCTCTCTCAGCTACAACGGCTCTCCCATGGGC
ACGCCTTCAATATCAACCTCAGAAGCCACCTCCCTAGAACAGCTCTACGG
TATTACAAGCGGTGGGCCTACACGTCCTCCACCTGGTCTCAGCCCCTATG
TCAACTTCACCCCTGGAGCTGGTAGTCGTCCGCAGTCACGCACAGGCAGC
CGTCAAGTATCTCGTGCAGCCACACCGTCTGTACTTGCAGTTGACGACAA
GGATGCCTTCCCTACCCTGGGTACTGCCGCAGCTTCAAAGACCGGAAAGC
GACATCACGGAAAGCGTGGGGGTCACAGCCACAACAAGGATAACCCAGGT
CCGAACAACCTTGCAGACGTTGTCCGCATGTCGCCCTCCCCATCTCCCGC
AACCCCGGTTCGAAAAGGCTTAAGACCGGCCAAGAGTTTTAATGGTTCAC
GTGAGAACAGTGCGGCTGCTCAGGCTATCCCTGCACCCCAGCACATTCCT
TGGCTTGTGACTGGGGAGAAGGGTAATCAGGCATATCTCGATGCTCGCGC
CGAAGCCTTCAAGCATGGCAGTTTGCGTAACAAGTTCCTGCAGAGTGCTG
CTCAGGCGTGGAACCGAAGTGATTCGCGCGCGGCTAAAGCTCTTAGTCTT
AGGGGGCAGAGTGAGAACAACCTAATGCGTGAAGCCCACCGTGAAGCCGC
CCGTATTCTTTACGAGGAGCGCAACAAGGATAATGACGACTCGAAAGAGT
TGTATGTTGATCTTCATGGTCTGCATCCAGATGAATCAGTGTCGTATCTT
GAGGGTATTCTGCTGAAGCACAGCTCATCATCTCGCCCAGTGTATGCCAT
TACTGGAACCGGCCACCACTCAAAGAACGGCAAGGACAAGGTTGGAAAGG
CTATACGAGGTTTCCTCAACGAGTGGAGATATGCTTTCCGCGAGTTTTCC
GTACCTGGTGACCGCAACAACGTCGGTGGCATTCTTGGTATCGACCCGAG
TAGCTATGACAAGAGCGTTGCGGAGCGGGCAAAGGAGTCGGAATCGGATG
CAGACAGTAAGAAGGACACAAAGATCCGTATCATGAAGAGAGAAGATGTG
GTGGATGCACCGAAAGGGCCGAAGCAGGCTGCTTGA
>A03575  [mRNA]  locus=Contig1:893986:895237:+
ATGCGCGTGCTCCAGAAGCAACATGAAGGATACGACAGTCGGATACGGGC
TACCGAAGATGTTGCAGATGCTGCCAAAGCTGCCACGGCACGAGTCCGTC
ATTTGGAACAGCAACTCGACGCTATCAAGGCAGAGGATGACGATAAAGCG
TTTGAGAAATGGGCGTCTGGCGAGATGACACGATTGAGCATCTTCGTCGA
TACCAATAAGAATGTCAGGCAGAAGCAGATGGAACTCGACGCCGAGGTTT
CGCGTATTTCAGAGACTCTGGACAGAGTTGTACGCGTTCCTGCAGATCTC
AAGAGTCTTCTTCGGCGCCTAGATACTCTCGAACATGACCGAAGAGAAGA
TAAGCATCGGATCCAAAGTCTGGAAGAGGAGATCAATCGGCTTAAGTGTA
TTACAAAAAGTTCAACACCTACTCAAATCCTGGATGCTGAGGTATCCGAT
GCCACCACCGAGACTGATGAAGAGGAAATGTTACTTCAGCGCACAAACAT
ACGCGATGAGGTACAAGTGCCTCAAAGTCTTGCGACGAACGAAAAAGGGA
GCCGGTGCAACGAGCCTGCACCTGCACCCGAGCCCGAGCCTCAGCCCGAG
CCTGAGTCCGAAGTTACACCAGCAAATACAAGCAATGCTCCAACAAACGA
AGCGCCGGCGACACAGATCGTGGAGAGGAAATGGCCCAGGAAGCGAAAGC
AACCCGATCCTGAGCCTCAAACACAACGCCAGACGCGATCTCAAGCTAGG
AGAAACCAAGCCAAAGAAACCGAAGTACCTATCACTACAGGAGCAGTTGC
CGTCCCAGAACCCCAATCAGCGCCGAAAATTGAGCCAATATCCTCGCCGC
GCAAGAAACTCAAGGTAACTCCTGTGGATCCACATGCCAGAGGCAAGGCC
AAATCCGGTGCAAAGAACCAGACTACTAGTAGAAATACCAAGTAG
>A03576  [mRNA]  locus=Contig1:895736:896471:-
ATGTGCATTGGGCGAAACTATGCCGATCACATCAAGGAGCTATCGAGCGC
GACGCCCAAGCAGCCGTTTTTCTTTCTCAAGCCACCGTCGTCCATTTTGC
TTCCTGGGGCGGGGCCCGTGCTGCGACCTCGGGGCGTGAATATGCACTAT
GAGGTTGAGCTGGGCCTTGTCATGGGCAAGACGATACGGGATCTGCATCC
AGAGGATACAAAGGGAGCTATGGATGCTATCGAAGGCTACATCCTCGCTA
TTGATATGACGGCGCGAAACGTCCAAGATGAGGCCAAGAAGAAAGGTCTC
CCATGGTCCATTGCAAAAGGCTTTGACACCTTTATGCCCATCAGCAACTT
CATTGCCAAGCACCGCATCCCCGACCCACAGAAAGCCCATCTCTGGCTCT
CTGTCAACAATGAGGTCAAGCAGTCTGACAACACTGAATTGATGCTTTTC
CGGATCCCCCGACAGCTAAGCGATATCAGCAGGGTCATGACGCTGGACAA
GGGTGACATTGTCCTTACCGGTACGCCAAAAGGTGTAGGCCCAGTAAAGA
CTGGTGATGTTATGCGTGCGGGAATCAAAGTCGACGGAAAGGATATCGAA
GAGGCGAATATGGAAGTACCGGTTGCGGATCGCGAGGGTTTGTATGAGTT
CAAGGAGACTTGA
>A03577  [mRNA]  locus=Contig1:898513:899538:-
ATGGCCTCGATTGCTACGGCCCCTAACACACTTCCACCCGAGCAGCTCGA
AACCGCATCAGCGCCTCCTCCGCCCGTTGCGCCGCTTGCTGACCCAGTGC
CCGAAGAGGCCTCTCCTGCCGCACCTCAACCAGTTCCAGACCCAACTCCT
GTAGTACCCCCGCCTACACCTGCGGTGCCTGTACCTGAGCCTGCAACCGA
AGTTCCTCCAGTAGCACCTCTACCGGCGCCTGAGCCTGTTCCCGAAGTGC
CTCCACCGGCGCCTGAGCCCGTCCCTGAAGAATCTACAGCAGCACCTCCA
CCAGCGCCTGAGACTGCTCCCGAACCACCTTCAAGCGCGCCTCCAACGGT
GCCCGAGCCTGCCCCTGAAGCGCCTACGGCAGCACCTGAGCCTGCTCCAG
AGTCAGAGCCTCTACCGGAGGCCGAGCCCACTTTACAAGTACCCGCCACA
GAACCAGCCATGACAGAACCTCCGATCCCGAGGCACCAGCTGTACCTCCA
GCTGAATCTGCTCCATCACAAAATCCGCATGCGCGAAAAGATCAAGCTAG
TCAAAGCAACACTCGCAGTAGCACCGGAGTGTCGACCCATTCTCAAGCTG
CTGGCCCAAAAGAAGGCTGCAGGTGTGGATGTCAAGCCTATCATTGACCT
AATGCTAGCGGCTGCGGGACCCTGA
>A03578  [mRNA]  locus=Contig1:900125:901412:+
ATGGCACTCAGTATCGACCAGAAGCGCCTCAAAGCGACCAAGTTCCCTCC
CGAGTTCGATAAGAAGGTGGACATTGAGAAGGTCAATGTTGACCTGATGA
AGAGGTGGATTGCCAATAAAATCACCAACATCCTCGGCGATGAAGACGAC
ATAGTGGTCGAGACGTGCTACAATTTGGTTGAGCAAAGTCAATTCCCCAA
GATCAAGGAAATCCAGATCCAGCTCACAGGCTTTCTGGGCAAGGACACCG
CATCGTTCTGCAAAGAACTATGGGACCTCATGCTGAGCGCCCAAGACAGT
CCCATGGGCGTACCGCGCGAGCTTTTGGAGGCGAAAAAGGCCGAGTTGCA
GCAGGAGCAGCTTTCCAAAGCCGCTGCCGATGCGCGACGCGCCGAAGAAC
AGGCCCAGAATGCCATGATCGACTCGTTCCGCCACAGCGAACGCTCAGAC
CGCCCCGAACGCGGACGCGGTGGTGGAGAGGATCTCGGCGCGACTCGAGA
TCACCACCGAGAAGAAGGCCCTCGCCACCAACTCGCGAGCGCGATGTGTA
TATACCTGGAGGAGGCCGAGGCCGCGGACGTGGAGGTCGTCGCGATAGGT
CTCGCGAGCGCCGTCGTTCTCCCTCTGGCAGTCGTTCTGCATCCCCACCA
TATCGTCGTGCACGTCGCTCACCATCGTCAGGACCATCGCGAAGTCCACC
CCGGCGCCGAATCCGTCGTTCGCCGTCTTCTGATCGCTCTAGATCTCCGC
CTCGCCGCACGCGACGCAGATCTCCCTCACGAAGCAACTCGCCACCTGCC
AGACGGCAAGGAGCACGCAGGGATAGATCGTGGTCCCCTAATCATGACAG
CAGGAGGCTACCCAGGCATACTTCACGATCCAGTACTCCCCGTGACAAAT
CGAGCTCACCAGCGCCCAGGCTCCGAACAAGGTCACCGTCACGTACCCCG
CCACGCCGGCGACGCCGCTCTCCTTCACGGTCTGTTAGCCCTACTCTCGC
GCTGGTATCAAGAAGCGCAAACGCTCGCCTAG
>A03579  [mRNA]  locus=Contig1:98220:99267:-
ATGGAGCCGGCGACGTCTGAAACTGCACGCCTGCCGTCTGGGTCGCGCCC
GCGCCCAGGCAGCCCTGGAAGCACTGGCGATGCTCCACCGGCAAGCAGCA
CCAGCACCAGCAACAGCAACGTCGTGGTGCCGCCCTACTGGCAGCAGCGC
CAGCGCAGTGCCAGCAACCGCAGCACCGGCTCTGCTGACAACGGGCGCCC
CGCGCCCATCGGCCTCGAGGACCACACCGACGACGGCTCTGAGCACTGCA
AGGCGCTGTGGGCAAAGGGCGTCACGATTGACGACTATGTCGTGGTCAGC
GGCACGGCGCCTGGCATCGGGGCCTATGTGGTGTGGAACTGCACGGTTGA
GACGCTCCATGGAGGCCCCATGAAGATCCGCAAGCGCTACTCGGAGTTTG
ACGAGCTGCACGCGAAACTGCTGCAGACGTTTCCTCTGGCCGCCGGCTCG
CTGCCCCAGTTTCCGCCCAAGTCGGTCATCTCCCGCTTCAGGCCCCGCTT
TCTGGAGCGCCGGAAACAGGCCCTCTCGTACTTTCTCAACTGCGTCCTGC
TCAACCCAGAGTTTGCTGGCTCGCCCCTGCTCAACGACTTTCTGTTCTCG
TGA
>A03580  [mRNA]  locus=Contig1:902171:903140:-
ATGAGTCGAGACCGGCGACCGACAGTGAACGGGCAGATGATCAGAGGTGT
TACAAATGGGGATGATGCGGTCCTAGTCAGCGAGAGCTTTATTGCCGCAA
ACGACGGTGTAGGGGCGTGGGCTACGAGGGAGAAAGGGCATGCAGCACTC
TGGTCGCGCCTCATCGCCCACTTCTGGGCTCTTGAAGTCGAGGCGGCAAC
ATACAACGCCACCACGCCGCCCGAGCCCGTCGCCTACCTTCAGAATGCCT
ACAAACTCACCCAGCAAGCCACATCGGAGCCCAATCAGTGGCACGGCACA
ACAACCACATGCGGCGCGCTCCTCAGCGCCGACAACGAAACTCCAAACCA
CCCCGTTCTCTACGTAACACAGCTCGGCGACTCCCAGATCCTCGTCATAC
GCCCGACCACCAAAGAAGTCGTATACAAGACTCAGGAACAATGGCATTGG
TTCGATTGTCCGCGGCAGCTCGGTACAAATAGTCCCGACACGCCAATAGA
CCACGCCGCAATGGACCGTGTGGCGATTCAGGAAGACGACCTGGTAATCG
CCATGACTGACGGCGTCGTGGACAACCTGTGGGAACACGAGATTGTCGAA
AACGTGTGTGACAGTCTGGGACGATGGAACGAGGACAAGGAAAAGGATGC
GGAAGGACTCACACATGCGGACGGCATGCGCTTTGTCGCGCAGCAACTTG
TAAATGCTGCAAGGGAAATTGCTCAAGATCCTTTTGCTGAGAGCCCATAT
ATGGAAAAGGCGATTGATGAGGGCTTGTCGATTGAAGGAGGGAAACTCGA
CGACATTAGTGTTGTAGCAGCCCAGTGCAAACGCCGAAAAGGATGA
>A03581  [mRNA]  locus=Contig1:904111:904676:-
ATGGCAGCGGAAGCAAGCACCACCACCGCCGCCGCCGCGAATGGCGCGCC
AAACGGCGATTACCAGGCAGTGTGGGCAAACAAGTACCGCGGCGCCACAG
TAGAGGACCTCGACCCCCCGCCTGCGCTCTCCGTCCAGCCAAGCGACCCG
ATATCATGGGCTCTCATGTCCGGCCTTGAGCGCGACTACACACACCTCAC
CGTCATCTCGCAGGCAAACCGGGCATTGCTGGGCTACATCAGCATTCCGC
GCCTCCAGCAGCTCCTCAAGGAAGGCACAGTCAAGGACAGCGATCCCGTC
CAAGAGGCCATGCACAAGTTCCAGCGACGCGGCAGGCGATACAAGGTCAT
CACTACAGAAACACCGCTTGAGGAGCTCGAGGACTTCTTCAATGGGGGCG
TAGACGGCAGCGGAAAGCAGGAGTTTGCGGTGGTGACGGATGCAAGCAGG
AAGTTCGTGCTCGGAGTCGCTACGAGAGCCGACTTGGAGAACTTTGCCAA
GAGGAGAGCATGA
>A03582  [mRNA]  locus=Contig1:907640:909628:+
ATGGCGGAGGAGGTGAAATCGCCTGTCGCTGTGGATGCCACAAACCCTGC
GGAGGAGGCGACGCGCTCTACGAATGCTGCCGCTGAGTCTACGGCTGCAG
AGGCAAAGCCGGCTGAGGACGGCGCCGTAGCCGCCTCTGATGTGACTGAA
GCCTCAGACGACAAAGACAACCAGGAGAATGCCGCCGCGAAAGATGATGT
CACCGCTGATGCGCAGGCTGAGCCCACTGCGGCTAGCGACGATACGGAAG
CTGCACCTGCCTCTGACGCGCCCGCGACAAATGGTACCCCCGCGCCTAAG
AAAGTAGCAAACGGCAAGCGCAAGGCAGCCGCTGGCATTCCTGAGCACAA
GAAGAAGACACCAGCTAAGAAGGCAAAGAAGGCTCCTGAGCTTCGCTTGA
ATGTGTCGCCTGGGGACATGCACATGGTTGCTATGCGCGGTTACCAACCA
TGGCCAGTCATTGTGTGTGATGAGGAGATGCTTCCCGAGTCACTTCTTAG
CAAACGTCCTGTCAGCGCTAGGCGCATTGACGGAACATACCGAGAAGACT
TTCTTGAGGGTGGCAAGAATGCCAAAGACCGACGATACCCTATTATGTTT
CTGGGTACCAATGAATTTGCGTGGCAAGTCAACACTGATTTGTTGCCGTT
TGACCTTGAAGAAGTTAAGAAGGATGTCGAGACCGGCAACCAAGGGAAAC
GGAACAAGGCTCTTTGGGAAGCATACCAAATTGCTGCCGAGGGCCACGAT
CTGGCATACTTCAAGGAAATGCTTTCTGCCCATGAATCAGCGATGCAGGA
AGATCTCGAGCAGCGCGAGCAGAAGCAGCAACAGAAAAAGGAGAAGGCTG
AAAAGGCTGCCAAGCGCAAGAGCACAGCCGTTGACTCTTCGGAAGATGTT
GACATGGAAGACACTGGTGATGCCGCTCCGTCCGCTAAGAAGGCCAAAGC
CACAAAGAAGCGCAAGAAGGACGACGAGAGCGATGCCGAGAGCGGAAAGC
CTGCAAAGACTCCCAAGACAAAACTCAAATTGACAACAAAGACGCCGAAG
GAAGCATCTGCCGCCAAGCCGAAGAAGGAGCCCAAGTCCAAGAAGAAGGC
CAGCGAAGAGGCGGAGCCTCCTGTACCCGAAGAGCCACCCATGACCGAAG
AAGAGCGATTACAGAAGCGCGAGAAGCAGGTTCTCTACCTCAGACACCGT
CTACAGAAAGGCTTCCTGTCGCGCGACCAAGCACCCAAGGATGAGGACAT
GACGAACATGTCTGAATATCTGAAGCAACTTGAAGCCCATGAGGATCTTG
AAGCCGAAGTTATCAAGAAGACCAAAGTCCACAAGGTTCTCCGGGCTATC
ATGAAACTTGAGACGATCCCACTGGAGGAGGACTTTGCCTTCAAAAAGCG
TTCCACTGAGCTTCTTACCAAGTGGAGCGGGGCTTTAGCATCCGATCCTG
AACCAGCTGGTGCCAACGGTGTCAAGAATGAAGAGCGCGAAAAGTCTGAA
TCCGCCAAGTCCGCACCAGCTGTAGAGAAGGTCGCTGAAGAGCAACAAAA
AGACGATGCTGCGTCTGAAACTGCAACTACAAAAGCAGCCGATGCGGATG
GCGACGTCGCCACGACAGAGGCAAGCACAGAAACCGGCAAGGATGCATCC
GAAGAGGCTGCCGATAAAGCCGCTGCTGGGTCTGAGACTGAGAAGGTTGC
AACCATGGATGTCGTTGTGGCTCAAACAACAACGTTGCCTGAGTAA
>A03583  [mRNA]  locus=Contig1:910246:911328:+
ATGGCCGGCGCATCAAGGAAAGATCTTCTCAAGAAGGTGTACAATATGGT
ACCACCAATGCTTGAGAGCTTCCACAAGGGTCAATTGGGTCGGGTAGCTG
TCATTGGTGGTAGTGAAGATTACACTGGCGCACCCTACTTCTCAGCCATG
GCTTCCGCAAAGCTAGGTTGCGATATGTCTCACGTAATATGTGAACCAGG
TGCAGGCGCTGTGATCAAGACCTACTCTCCTAACCTGATGGTACACCCGT
ACATGCGGCAATCCAAGAACCTAGGTCAATCTGAGAGTGCCGAAAGCGTC
AGTGCAGAAGTCATTGGCATGCTATCACGACTCCATGTCATCGTCATCGG
CCCCGGTCTCGGCCGTGATAAGCTCATGCAAGACACCTGCGCAAGAGTCA
TCGAAGAGGCCAGGAAACAGGGTATTCCGTTCGTGTTGGATGCAGATGGT
TTGTACCTAGCGCAGACGCGACCGGAGCTTGTGGAAGGCTGCAAAGAGTG
CATTCTCACACCCAATGTGGTCGAGTTTGGTAGACTAGCCAAGGCAAAGG
GCGTCAATGTTGACGAGGGAGACCCTTCGGAACTGTGCTCCAAGCTGTCC
AAGGCCTTTGGTGGTGTTACCATTATTCAGAAGGGGTCTAAGGACTACAT
TTCCAACGGCACACACACACTCGTCTCGGATGGTGAGGGCGGCTTGAAGC
GCTCTGGTGGTCAGGGTGACACTCTGACAGGTAGTCTGGCGACACTGCTG
GCCTACCGGAAGGCATATCATGACAAGATTTGGGATATTGGCACTGAGAT
GTCAAGGAGCGAGACACTGGCTCTTGCGGCATTCGGCGGCTCATGCATTA
CAAGGGAGTGCTCCAAGTTGGCTTTCAAGGAAAAGGGCAGATCGCTGCAG
GCCAGTGACCTGACGGATCATGTCCACACTGCTTTCCTCAACATCATCGG
GGAGAGGGAGGAGACTCCGATGTTGTAG
>A03584  [mRNA]  locus=Contig1:911707:912818:-
ATGAAGGCCCAATCTCTCTTCACATATCCTCTTGCAACCATCACCCTCAT
CTTCGCCTGTTCGGCCGAGTCCCGCCCCTTTGACAGCATCGTGCAGTCGC
TCCACGCCATCACCGCGCAGTCGCCGCTTCGAGACTACATCATGAGCAAA
CCAGAGGGCCAGGTCTCTACGGGCGTCATCATATCCGATGTCATCGGCAA
GACACAGGAAATCGCCATTTTCAGCGGCCTGACCAGGGACATCGACTCGG
TGTCTGGGCGGCTCGACGACGCAGCCCAGAACGCCACGGTCCTCGCGCCT
CACAACAGCGTCATGCGCGACTTGAAGCGCAAGCCCTGGGAAGACGCAGA
CGACTACAAGACGCTCGGCGACAACGCGTACGCCGGCGCCAGCGGAGAAG
ACCGCGCCCGCACCAACCTCGAGCGCTTCGTTCAGCGCCACATTGTACCC
GAGAGTCCCTGGGAAGAGGGCAAGAAAGTCAAGACGCTTGCCGGCAACGA
GGTCTGGTGGGAGTCCAAGGACGGTCAGAAAAAGATCCAGCCTGCGAACA
TCGAAGTTACCAGTATCGCCGATAAGGTCTCCAACGGTGAGGTCTGGGTA
CTTGGAGGATCGCTTGTCTAG
>A03585  [mRNA]  locus=Contig1:913061:913772:+
ATGACGGATATGGAATTTCAGGTTCCAACAGTCACGATTGATGATCTCCT
GGCTTTCCACGCGCAGCATTTTCCTCACGCGCCGACGCCTCAATATGTTC
TTCATGGCGTGCAGCATGATGCCGAAGCGACAGAGGAATACTATGATGAA
GCAGATGACGGCTTGGGCTACTATCCCGACGGCACCAAGCGCACCTTGAC
TGATGAGCAAATCGCCATGTTCCGACACTCGGAGATCCAAGCCATCCTTC
GCAAACGCCGGTTGCAGAAAGAGAATGGCGAATCCGTTGAGCGCACATCT
CTGTCCGAAAAACCGTCCCTCGATGTCGCCAGCCCAATGCAGGTGACTCC
AGCTGCGCAAGAAGGCTCTGCACATACGACGAATGGTGCTCAACAGGCGC
AGACTAAGGAGCAAGGCCCACAGAATAAGCAGCAGTGGGCGACAACTAGT
ACAAAGAGCAAGGCCAAGGCAAAGAGGAAGAGGGATAGATATGCGAAGAG
AAGAAAAGAAGTGAGGCTGCAGAAGGGCCTTCCCAGACGAAGGAGCGGCC
GCAACGGTGCTGACAGCGGCTACAGTGATGACGAGAGTGATGAGTGGGAC
CCGTGGCACCAGGCGAACGGACCGGATGTCCAGAAGGATGATGCCCTGGA
TCTGGATTATTGA
>A03586  [mRNA]  locus=Contig1:914892:915710:+
ATGGTCTTCAATCAGATAGCAATCGGCGACACCAATGACATCGAGATCAA
GCTTGCGGATGAATATAGCCAGACACTTGAATCACCAGTCCTTGACCTCT
TGGCAGACCTGAAGAGGTGGTACCCGGAAGACGTGTACATTGCAGCCATA
TACTATTTCACTGGTCTGCAATTCCGATGGGTTTTCGTCAGCGATCACGA
GCCGTATCGGAAACTTTTCAGGATCTTCCGCAAGCAGATCCCCATCGAGA
CCATTGCCAATATATCTCAACTCAACATCCGAATCATCTGGGACAGCAAT
CTTGAGCACGACACCAAGCGTATCAAGATCACTGATAAGAAAGAAGAATA
CACAAAGAACTCCGTTATCAAGGCGTTGCACAAGGAGATTCCTGCAAAAT
CTATTACTGGTCATGTCTAG
>A03587  [mRNA]  locus=Contig1:916535:918837:+
ATGGCACGCTCAACCACTACTACCACTGGGGGCAAGACCTCGAAGTCAAA
GAATGCTCCCGCCGACAAGAAGAGCAAAGACAAGGTCGCGAAGCGGCCTG
CACGCGGATACCACAAGTTCAGAAATGGCCTGCTTAACGTCACACCCAAG
GGCGGGGAGAAAGAACTTGTCAAGGCAAATCAGCAATCGCCACTTCTGCG
TCTGCCGGCTGAGATCCGCACCATGATATGGAATTTCGCGCTCGGTGGAA
TGGTCTATAGGCCACGCGAGATATCTGCCAGATCTTTTTGTCTCAGGTCT
TCGATCAATGTTTCCAAAGGAATCTCTCTTCTGCGAGTATGCCGTCAAAT
CTACGCGGAGGCTGCTGAAATCCCGCTGCGAGAGAGCATATTCTCCTTTG
AGAGACTTGAAGACGACATAAAGAAGACTCTCAATAACCTCAAGAGGCAC
CAGCGTAAGCTCATTACTAAGTTACAAATCGAAATCTCTGAGGACGATGC
TTTGACCAGCTGGGGTGCATTTAGAGCACTGGTGTATTTGGCAGGCCGAG
AAGGTCAATCTTATCTTCCCGGGCTGAAAGAGGTGACTCTGCGCATCTTC
TCTGTATCCATTGATCAGGTTACCAGGCAGGAAGCTGAGGATGAAGTACG
CAATGACGTGAAGGATCTGTCAGGCAAGACATGGTTTGATACTGATACCG
ATATAGGTTCTATGGCCGTTTTGAGCGTGACCATTACTGCGGATAAGATG
CTGAATGAGTATCCTCGTCACATGATTGTGCTGGATAAGGTCATTCGTGT
TAACGGAGCAGGAGTCGCCAAGCGTCGTTACAAGAAGGTCCGGTTCCACG
CCAACGGTCTCTTGGATGTTGGGCGAAAGACTGGCAAGTACTTCAAGATG
GCACAGCAGAATCAGCGCGACTCGCCTTTGCTACGCCTACCTGCTGAGAT
TCGCAACATAATCTTCGCGTACGCCCTTGGTGGTCACGTTTTCGATACGC
TTCTTCATAACTACGGTTACGGTATTGCCCGCAGCCACCAGCCAGAACGA
CTGGATTTTGTGTCCATGTACGAATTCATCTGGTTTTGCACTGAGCGAGC
AGCTTTTATCTTCAAAATGGTTACACAGGAGGCGCGTGACTGCATGGTCA
AACTCTTCGAGGACAACAACAAAGGTCTCAAATTCACTGTGGAACTAACG
GATTTACCCTGGCTTTGGGATGAGTCAGAGGAAGAAGACGAAGAGGAGGA
GGAGGAGGGTGACGACGATGACGACGAGTAA
>A03588  [mRNA]  locus=Contig1:919834:921375:+
ATGGCCCCCACTGTCATGTCGCGCATTACTCGCTTCCTTGGTATTCAATC
CCTCAATGCAACAGGGCGAGATGCGTACATCATCATAACACTGCGTTCCT
TGCGCATGTTCACTGCCGGCATTCCCAGTCTCATTCTGGCCCTCTTCTTC
GCCTCGCTCGAATTTCCTGACTCGAGGATCGGAATCTTCATGACGTTAAC
GCTGCTCGGAGATGTCATGCTTTCGTTGCTGCTTACCCTCGTGGCAGATA
AACTAGGAAGAAGAAGGATTCTGTTCATGGGCAGCGTAATGATGGCTTGC
TCGGGTGTCGCGTTTGCTCTCTCGGAAAACTTCTGGATCCTCTTGATCGC
AGCCGTCTTTGGTATTATTTCCGTCACCGGTGCTGACTGTGGTCCGTTCA
GGGCGGTCGAAGAGAGTATCCTGAGTGGGTTGACTGACGAGAAGACGAGG
AGTGATGTCTTGTCGTGGTATGTAACAGCGACCACCATGGCTGGAGCCAT
AGGAGCAGAGGTTGCCGGAAGAACAGTGCACGCTCTTGAGAAGAGCAGTG
GCAACATCACTAAAGCATACCATGCTCTCTTCTGGGGATATGCAGCATTT
GGTTTACTCGGTAGCGTCTTGTGTCTGGGCCTGAGCCGCAGATGTGAGGC
TGCTGGCGAGAAACATGCTGAAATGAAAGAACGAGGACGAAGCGGTGGTG
ATGGCGAAGAGGAAGAAGTTCTCCTGGAAGCCATGACACCAAGCACCACC
GATAATTTTGATCACGACGATGAAACTTCAAGAAGACGTGAAGATCTCAG
AGTTCCACCATCGCCTAAAAAGCAGAGCTACTTCAGCCAAATTTCGAAAC
CCACGCGGTCAATCATGTACAAGCTCTGGATCCTTCTCGGCATCGACAGC
TTAGCGGATGGCATGACACCCTACTCACTGATGAACTACTATGTCGACCA
AAAGTTTGATGTCTCCAAGTCTACACTCGGAGATATCACATCGGCCTCGC
AGTTTCTCTGCGCGATCGGCGCCATTTTCGCCGGACCACTAGCCAAACAG
ATTGGTCTCATCAACACCATGGTCTTCACGCATCTGCCTTCGTCGATAGC
CAGCGCTTTCATTCCCCTACCCTCAGGTGTGGGCTGGACAATCGGGCTGT
TGCTTTTCCGAGCTTCTCTCAATAGCATGGATCAAGCTCCGCGCACAGCC
TTCATTGCTGCAGTCGTCAAGCCAGAGGAGCGCACAGGCGTCATGGGTAT
TACGAGTATGCTGCGCACGCTCGCCATGAGCGTGGGCCCAACCATTACCG
GTCTTCTCTCTGGCAGTGATAACTTCTGGTTCGCGTTCCTGGCGTCGGGT
ATCTGCAGGATCACCTACGATATCGGGCTGTGGATTCTGTTTGTAAATGT
CAAAGTGGACAAAGATGCCGGAAGCGAGGAGGAAGATGCTGTTGAAGATG
AAGACTGGGATGGCTTGCTCAGCGACACGGTCAGCGATGATAGCAGCGAT
GGAAGAAAGAGCAAGGATATTGAGAACGAAAGCAGAGTTTAG
>A03589  [mRNA]  locus=Contig1:921462:922983:-
ATGGAGGCGTTTGACGAAGCCAGTCGTGGCTCCTGGGGCGCTACCAAGCT
ACTTGTAACGGCTCGAGGAGGAATACTTGGTTCATTTGGTGCCATCGTTG
CCATTGTCAGTCTCGCTCTCGGACCCTTTGCACAGCAAATCGCAACGTAC
AAAATCCGAACTGTTGAAAGTGATATTGGTGCCGCGATCCCTCGAGCCCT
CAACTTCACTGGCGCCCTCCCGGGCAACACAACTATTACCGGCTTTGTCC
CTATTCTCCCCCTGAAGGCCGCCGTCTACAACGGGCTCTTCGCAGAGAAC
AACAGACCCGCAGCATCACTGCAATTCCAATGTCAAAGCGGCAACTGCGC
ATGGGAACCGTTCGAGTCCCTGGCCGTATGCCACGAATGCACCGACATCA
GCAACCTCATCACGCGATACTGTCCGCCAGAGCTGGGTCTCTCCCCCAAC
ATCTCCACGTGTGGCTGGCAAGTGCCGCAAGGCGCGCTGCTCAACACCAG
CTCCGACGTCTTCAGCATGACGTCCTTTATCCCGTCTGCCTACGGCGACA
TGCCGTATTCCACCATGATCCGGCTCGTCTTCATAGGCACCGAGTCGTAC
GACCGCCCTGATGTTGTCAACCCCTGGGCCAAGCAATGCACGCTGCAAGC
CTGCGTCAACACCATCTCCGCGGCGGTGATCAACGGTACGCACCAGGAGA
ACATCACGCATTCCGTCACAAACACCACTGTGCTCGACATGAGTTCTCCG
GACCCCAATGCCGATTACGGCGTCTACATCCACGGCGAGTCCGATGACAC
TGCGTATCTGCTTGGTATGGGCGCCATGCTGAGTATCCGCGGCTGGTTCA
GCGCCATCTTCACAAACGGCTCCGCAACACGCACTACCAGCGACTTCACG
CGCAGCGTCACCGACCCGGATCGCGCTGTTGTCGTCAATCTCACCGTGGG
CATCTCATCTGGAGAAACCTTCTTCGACACCGATATCCTGACGGCGTTTT
ACTGGAACTACTACGAGTACGCGGATGGGCTGAACATGCTGATGAGCGAT
CTCGCCGTGTCCATGACGACGGCGTTCCGCGGCTTCATGGGCGCGGTGCC
CACAATGGGGAAGTCGATTACAGTGGAGTCGTATGTCCATGTACGATGGG
GGTTCTCGGTGCTTCCGATTGCGGCGGTGCTGGCGACGCTGGTCTTTTTG
ATCACGGCCATGACAATGACGCACACGTCAGAGACCCAGGCTTGGAAGAG
TAGTGCGCTAGTTTCGCTGTTCCATGGCTTGGATGCCCAGACGCGAGAGA
GGTTTGGCGCCAAGGATAGTCTGAGTGAGAAGAGGAAACAGGCGCGTGGT
ATCAAGGTACAGTTGTATACCGATGATCGCAATGACACGTTGCTGCGGGC
TGAGAAGGCGGCGTGCTAG
>A03590  [mRNA]  locus=Contig1:100158:100924:+
ATGATGCGCTCCTTCCTCACCCTCAGCATCGCCACCTTGGCCGCCTTCAC
GGCTGCCCAGACAACGTCGCAGAACAGCTACCCATACACCATCGACCCCA
ACTCGGTCGACCAGTCTACGAGGGATTACTGGTGCTCGCAAAACACCGCC
CAATGCCCCCTCATCTGTCTGCAGCAGCCGGGCGTCACCTCCATGACCAC
GCAGGAAAACAGCTGCGACTCTGACAACCTCACCTACCAGTGCGTCTGCG
ACAACGGCGTCTCTCCCAACATTACCCAGTACTCGCAGACGCTGCCCTTC
TTCATCTGCCAGCAATGGGGAAACAACTGCGTCAACAACTGTGGCAACGA
TCCCTCCTGCCAGAGCGCCTGTCGCCAGGATCACCCTTGCGGTGCCCAAA
ACCCATACCGTGGCAACAGCTCGCTGTCCTCGACCATGGCTTCGACGCCC
ACGCCATCCGGCACCGCCAAGAACACCATCCCCGTCACTGGCTTTGGCGG
CTCTCAGCCCACTGGCACCAGCCAGAGCGGCAACAACAACAACAAGGGCG
CCGGCTCCGTCTTCATGCCCAATGCCGGTCTGGGCCTCGCTGCCGTCTTT
GGCAGCGTCTTCTTCGGCTTCGCCATTCTCTTGTAA
>A03591  [mRNA]  locus=Contig1:924531:925790:+
ATGCTATACGACGCTCCACGAACAACGCTCCGACGACGCCTCCGCGGTAC
CAAGCCACGATCAGAGACAGCCTCCGTCAATCGCAAGCTATCAGCTGTCG
AAGAGCAGTCTCTTGTTCAATGGATCATAGAGCTAGATCGACGAGGCTTT
CCGCCCCATATTATCGACGTGCGACGGATGGCAGACGCTCTACTCGCTGC
GCGTGGCCAAGATCCACCTCCACAGCCTATTGGCAGATGCTGGGTGTCGC
GCTTTATCCAGAGCCAGCCAGAGCTTCAGACAAAGTGGACTAGACGATTT
CATAGTCAGCGCGCCTCCTGCGAAGATCCTATCGCGATTACAGCCTGGTT
TAAGCTAGTAGAGGAGACGCGCCAGACGTACGGCGTCCTAGACCAAGACA
TCTACAACTTTGACGAGACTGGATTCGCAATGAGCGTCGCTAGCACGTCA
AAGGTAGTCACAAGCTCTGATAGAGTTGGCAGAGCGGTCGCTATACAGCC
AGGCAATCGTAAGTGGGTTACGACAATTAAGTGCGTCAACGCGTCTAGCT
GGTGTCTACCACCGTTCGTGATCCTGTCTGGCAAGGTTCACCAGAGCAGC
TGGTATCACAATCTCCCACCAGACTGGACTATCGGCACCTCAGACAACGG
CTGGACGACTGATCAGCTTGGCGTAGAGTGGGTAAAGCACTTCAACCAGC
ATACAACGGCTCGTACAGCTGGAGTCTATCGGCTTCTTATTCTAGACGGC
CACAGCAGCCACGCTACCCCAGAGTTCGACCAGTACTGCGCCGAGAACAA
GATTATTACTCTCTGCATGCCGCCTCACACGTCGCATCTTCTCCAGCCGC
TTGATGTAAGCTGCTTCTCGCCGCTCAAGCGGGCGTACGGACGTGAGATC
GAGAAGCTCGCCCGCCAAGGCGTCTACCACATTGACAAGATAGACTTCCT
TACAGTCTATCAACAGATCCGGCCAACAGTATTCACGCAGCAGAACATCC
AGGCAGGCTTCCAGGCGACAGGCCTTGTCCCTCCTTGTCCAGATCGCGTC
CTATCGTCGCTTACAGTGGCTAGGACACCGTCTCCACCACAGACAACTAC
AGACAATAACGCCGCTATGCAGACAGCAGCAGCGCAGACAGAGACGCCAC
AAACAGTAGCAGAGCTTCAGCAGAAGGTGCGCTATCTCCAAGAGCGGCTA
CGCCGGAGATCAGAGAGCCCAACAAGCGTTATGATACGCCAGCTTGCTAA
AAGCGCTTAG
>A03592  [mRNA]  locus=Contig1:926728:928374:+
ATGTCGTCGAACAGCCCAGATGAACTGCGCCATCCCAGCCTAAAACGCAC
CTTGCGCGGCAAGCTCTCCGCACAAACAATCGAGTTTCGAAATCTGAAAT
ACGCATCGGTACCAGGACGGTACAGAGACTCTGTGCTCAACGACGAAATC
AAATCGGGAACCGACGGCGATGCCGTGGTGGATGCAACGCAGTTTGGACC
GTCATGTCCGCAGCACCGCGCAGGCCAAGCATGGGGTCTAACGCTCGCAG
GAAACGTCAAGCTTCCATTCGAGCCAGGCCAGGGCCCCGAGGAAAAAATG
GACGAGCTGGAGTGTCTAAACTTGAACGTCACGGCGCCTAAATCTGTTAT
ACAGGAATCAGGGGAGACAGCATTGCCGGTCTTCGTCTGGGTCCACGGCG
GCGCGCTGAGCATCGGTTCGAACAGCTGGCCGCAGTACCAAATGCGGCGG
CTCGTCGAACGCAGTATCGAGATTGGGAAACCGGTTGTCGGGGTTGCGAT
AAACTACAGGCTTAGTGTCTTTGGGTTCCTGGCTAGCGACGATATCAAGG
CGGCGGGCAACATGGGATACAAGGACCAGGTGCAAGCGTTCCGCTGGATC
AAGCGCCATATCGCGGGCTTCGGCGGCGACCCGAATAATGTTACTGCGGC
GGGCGAGTCGGCGGGCGGCATCTCGCTTTCGACGCTGCTCTGTGCTAATG
TAGGGGCGCAGGGCTTGTTTGAACGCGTCGTCATCATGAGCGGCGAGGCG
ACGCTGCGGAAATGGCGGAACGCAGCGTGGCAGCAGAAAATGTTCGAAGA
ACAATCTACATACCTGAAGCTGGATGTGGCGGATGCGGAGGCCAGGAGAA
AAGCGTTGCTGGAAACTGATGCTGAAGAACTGGCGCAAAAGTTGCCGCTC
GCCCAGCACTTCACCGCCACCGTCGACAACGACTTCGTAACTCGTGAGGT
AACCATCGAAGCGATGATGAGCGGGCAGAGCGCCGTCCACAAGCCCTCGT
GGTGCCGTGAATTCGTCATCGGGGATACCGCGCACGACGGCCTGATTCTC
AAATCCCGCATCCTCAACCAGCCCAATGCACTGGACTGCTTCAAGGAAGC
GTGTGCAAAACACATCTCCCCAGCTGAAACCCAAGTCCTCCTCACCGCCT
ACAATCTCCAGACGCCGCTGCCAAACAAGCAAGAAGAAGACGAGCACCTG
CTCGAGCTCGTCAGCGAGCTGCGCTTCCACCTCCCAGCACTAACCGCACA
TCAAGCCTGGAAAGCGAGCACGCCGCCAAAACGCGCCTCGCGCTATCATT
TCCACGTGCCGAACCCGCTTGAAGGCTCGTTCCAAGGCCTGGCGTCGCAC
GAGCTCGACGTCGTGTATCTGCTGAACAACTTCGAGGACCATTTCGACGA
GCACAACCGCGGCATTGCGCGTGCCGTGCAAGACCGCTTTCTCAGACTGG
CGAATGGAGAGAGGTGGGCCGACGACGGCAAGGCTGTTGTGTTTGAGCGT
GCTGGTGTGGCCGAGGTCGACGAAGAGCTGTATGATGCGAAATATCGTGG
CGAGCGCGGGGCCGTCTTGCGGGCTATCGGCATGGAGAAGCTGTGGCGTG
TTGCTGAAATGTGGCAGAATGTGCGGTCCGAGGAAGAGGTTTCGTGA
>A03593  [mRNA]  locus=Contig1:928525:931468:-
ATGGTCAAGTCGTACAGCAAATATGAGCAGACCGACGCTTTCGGCGTGGT
CGCGACGGCTACCTCGAACATTGTCTGGACCCCCGAAGGCCTCACCCAGC
CGGGCTCCAGTCGGCCTGCAGGCGCCGGACGCGCATACGCCGCTGCCAAC
GAGGAGGTGCTGTGCTGGGATATCAAGAAAAGCGAGCTTGTGAGCCGCTG
GCGCGACAATTCCTGCACTGACCAAGTCACCGTCATCCGCCGAAGCGAGG
TGGATCCAGACATCTTCGCCGTTGGGTATGCAGACGGAAGCATACGCATT
TGGGATGCGCGCACGTCGACCGTCGTTATCAGCTTCAATGGTCACAAGAC
GGCAGTCACAGTCCTTGCTTTTGACCAGAGCGGCGTCCGATTGGCCAGTG
GTTCCAAAGACACGGACATCATCATATGGGATCTGGTCTCCGAAACAGGC
TTGTTCAAGCTGAGAGGACACAAGGGTCAAATCACCGGGCTGCACTTTAT
CCACCCTGAAGATGCGCCGCAAGAGGATGGCGTCAGTGGCGAAGATGTGG
AAATGGACCAGGACCAGGCGTTTCTGCTGTCCACCAGCAAGGATGCGTTG
ATCAAGATTTGGGACGTCACCACTCAACACTGCATCGAGACGCACATTGC
GCAAACAAACGGGGAATGCTGGGCTCTCGGGGTCTCGCCAGATGGCAGTG
GCTGCATCACAGCCGGCAATGACGGGGAGCTCAAGGTGTGGGCCATTGAT
CAAGCCGGCCTACGAAGAGCTGGTTCAAAGATTGGTGAAGCCACAGACTT
GGAATACCTTACCCCACGAGGCATACTATACCGGCAGGGCAAGGACAGAA
CACAGGGCATATCGTTTTACTCAAAAGCCGACTACATCGCGGTGCATGGC
GCTGAAAAGGCCGTCGAAATCTGGCGAATCAAGACTCCAGAAGAAGTCAG
GAAGAGCTTGATCAGGAAGAGGAAGAGAAAGCGGGAAAAGTCAAAGAACG
AGACAAATGGGGATGCGCAAGAGGAGGCTGATGCCGATGAGAAGATTAAC
CCGGCTGACGCTGAAATTGGCGAAGTCTTTGTGCCATACGTGACCATACG
GACGGCTGGAAAGGTGAGGTCGGTTGCATGGATGTATATCAAAGGAACCA
AGAAGCTGCAGCTGCTCGTCGGCACCAACAACAACCTACTGGACGTATAC
GAGGTACCCCAAAGGAGCAAATCAAAGAGCGAGGAAGCACCTGACTACTC
GCGGACTCTGGCCGTTGAACTCGCGGGTCACAGGAACGACGTGCGAGCGC
TTGCACTCAGCTCTGACGACCGCATGCTGGCCTCTGCGTCAAGCGGAGGT
CTTAAGATCTGGAACGTCAAGACGCAGAATTGCCTGCGTACACTGGAGTG
CGGATATGCACTTTGCTGCGCATTCCTGCCAGGCGACAAGATCGTTGTCG
TAGGCACGAAAGACGGCGACATTGAGCTGTACGATATTGCGGCATCCACG
TTGCTCGACAAGATCTCCGCACACGAAGGAGCCGTGTGGACTATGCAAGT
TCACCCTGACGGAAAATCGCTTGTTACCGGCAGTGCAGACAAATCCGTCA
AGTTTTGGAATTTTGACATTATCCAAGAGGAGATACCAAGAACGAAGCGC
ACAACACCTCGTCTCAAGCTCATCCAGTCGCGTATACTCAAGGTCAACGA
CGACGTTCTTAGCGTGCAATTCTCGCCCGACTCTCGATTATTAGCCGTTG
CGACTCTCGACAATACTGTCAAGGTGTTCTTCGTGGACTCACTAAAGCTC
TTCCTCAACCTATACGGGCACAAACTGCCAGTGCTCAACATGTCCATCTC
GAGTGACAGCAAACTCATTGCTACTTGTTCTGCTGATAAAAACATACGCA
TCTGGGGTCTAGATTTTGGAGACTGCCACAAAGCTCTGTTCGGGCACGAG
GACAGCATCATGCAAATCTCCTTTATTCCGCACCCTGTCGACAGCGACGA
ACGCCACCTCCTTTTCAGTGCAAGCAAAGACAAGACAATCAAGAGCTGGG
ATGGCGATAAATTCCAACAGGTTCAGAAGTTCAAGGGTCACCACGGCGAG
ATCTGGGCCATGACGGTAGCGCGAACAGGTGACTTTGTCGTCACAGCCAG
TCACGACAAGAGCATACGGATCTGGACACGATCAGAAGAGCCCATTTTCC
TTGAGGAAGAGAGAGAAAAGGAGCTCGAGGAAATGTATGAGAAGACGCTT
GCAACAAACCTCGAAGACGAAGAAGACCCGAACGGTGAACGCGCCGAAGC
AGTCGACGCGAGCAAACAAACCATCACCACCCTCACAGCGGGTGAACGCA
TCCAAGAAGCCCTGGACCTTGGTATAGCAGACTTGGAAGTTGTTCGCGAC
TGGGAAATCCAAAGGAAATCCAATCCAAAGATTGCACCACCGCAGCGCGA
CCCTCTCTTCCTTGCCCTTGGTAATATATCAGCCGAACGCCATGTCCTCA
ACACCCTTTCCAAGATTCCTGCTGCACAGCTCCATGATGCACTCCTTGTC
CTGCCTTTCTCTTCTCTACCCGCCCTCTTCACCTTCCTCGCCATCTGGGT
GCGCAAACAATGGAACATCACCCTGACCTGCCGTGTCCTCTTCTTCATGC
TCAAGACACATCAAAAGCAGATTGTCGCAAGCAGAGAGCTCAAGACGGTG
ATTGAAGGAATGCGAAACGACCTCAGGAACACGTTGATGGGAAACAAGGA
TTTGATTGGCTTCAACGTTGCAGCTATGAGATTTGTGGGCGAGAGAGTGG
ACGAGGCACAGCTGGTTAGATGGGAAGATGTGGATAAGCTGGATGAGGAG
AAGAACAGGAAGAAGAGAGGGTTCATTGATGTAGCATAG
>A03594  [mRNA]  locus=Contig1:931785:932941:+
ATGCTTCTGCTCGACTACCAGAACGTCCTCATCGAGTCCCTACTCAGGGA
CCGCGTCAATGGAGGAGCTCCAGCCAACATTGACCAGGTCGTCTCCGACT
TTGATGGCGTCACCTTCCACATCTCGACTCCCGAGAGCAAGACCAAGATT
CTCGTGTCGCTGCGCATCAAATGCTTCAACGAACTCGTCCAATATGGTGC
ACAAGCCGTCCTGCAGCGCGAGTACGGGCCGTACATTGTCGAGCCCGAGT
CGGGATACGACTTCTCCGTCCAGGTAGACCTGGAGAGCCTGCCAGAAGAC
CAAGAGGCCAAGGATGATCTCGTCCACCGCGTGGCCCTCCTCAAGCGAAA
CGCCATGGCCGCACCCTTCGAGCAGGCCTTTGACGAGTTCCACCATCTCC
AAGAGGAGGCTTCCAAGTACACATCCGAGGCGGCGCCGCAGGGTGTGGCA
GAGGGTGGTGACGTACGTGCCATTCACTACCGAGAGGAGGAAGCCATATA
CGTCAAGGCCAGCCACGACCGTGTCACGGTCATCTTCTCGACGGTGTTCC
GCGAAGAGACAGACAGGATATTTGGAAAGGTGTTCCTCCAGGAGTTTGTC
GACGCCAGGCGGAGAGCGATCCAAAACGCACCGCAAGTGCTGTTCAGGAA
CGAAGCCCCTCTGGAGTTGCAAGGCATCCCGGGAGTCGACACATCTGGCT
CTGCTGATATTGGCTACATTACCTTTGTGCTTTTCCCTCGCCATCTCACC
AAGCAACGACGGGCCGAGGTCATCTCACACATCCAAACGTTCCGTGACTA
CTTCCACTACCATATCAAGGCTTCCAAGGCCTTTATTCACTCAAGAATGC
GCAAGCGGACCGCCGACTTCCTCCAAGTTCTCCGCAGAGCTCGACCCGAG
GCAGAGGAGAAGGAGCGCAAGACAGCCAGTGGTCGTACGTTCAAGGTTCA
GGCATAA
>A03595  [mRNA]  locus=Contig1:933271:934569:+
ATGTCTGAAGCAACGAGGCCAAAGTACGACAATCTTCCAGGCATTGACAC
GGCGCCTGACATTTATGAAACGCCAGAACTTGCCGAAGATGTGTCGACGA
TACAAGCCTCCACGGCCGTTTCTGAGTCGGACGCCGACGACGACGACAAT
GAAGACGACTCGGCAGTCCGTCACCAGCGCCTGCAACCCGACCAGGCCCG
CAGCCGATTTCAGCCTGCTCGAATAGACGCGCGGGGTGTTGATTTCTCAG
ACAACATCACGGCGCAACGCCAGTCCTATCGCACATCGACACGACGCCAG
CGACGGCGGGGCGAGATATTAGGCGATGATAGCGACGAAGAGGAAGAGGG
ATTTGCGAAGAAGCTGCTCAGAATCAAGCGCGAGCTGGCGACGCTGGAAA
GCGAGTACCAGCAGAGAGTGGAGAGCGGGGACAAATCCAAGATTGAGGAG
CAAGACCCCAAGGAAATGATGGAGATGATTGCAAGCAAGGTGGACACGAT
ATATGCTGCACACAAAGGCGGCGTGCGGGGTGCACAGGCGATGCTCGACC
GGACAGTGCAAAAGTTTGATAGCTACAAGCCGTTTGAGCCCAGCCCGAAG
CTTAGCAAGGCCATTGCGAACCAGCCACCGCTGCCGGGAACCCAGGTGCA
GAGGAGCCAGCTGGAATTCGTGCTGAACCAGGCGGCCGAGTTCGACAAGC
GCCTCACGCAGATGGAAGGCAGCCTGGGCCTAAACGGAAACACGATGCCC
GAACTCAACGACCACACGCCCTTCCCGGTCGCGACGACGCTCACGCGGCT
GGAGCAGACTCTTGGTCTGATTAGCGATGCCGCATCCAACAACCTGGACA
CGGTGACACAAAACGTGAAGAAGCTCACGGCAGAGGCAGAGCACTTGAAG
GAGGTTCGGCAGGAAGCGGCAGAAGCTGGCGCGGCGTCGAATGACAGCAA
AGCGGCAGGCTACCCGGACCAGGAGGCCAAGATCAATGCGCTGTATGGCA
CGTTGCCTTCTATTGACAAGCTGTCGCCCATGCTACCGCTAGTCCTCGAG
CGGCTACGCACATTGCGACTTGTGCATACGAGTGCGTGGCAGGCTGATGA
GGTCTTGACGGAGCTGGAGCGGCGGCAGTCGGCGCAGGAGCAAGAGATTC
AGAACTGGGAGCGGCAGTTGGAGATTTTGGAAAGGGACGTGAAGAAGGCC
GAGACGACCATGGTGAACAACATCAAGACGGTGGGCGACGACGTCAAGAT
GCTCGAGGAGAAGATGGCCAAGCTGTTCTCGGCGAGCCAGGCAGGCTAG
>A03596  [mRNA]  locus=Contig1:935060:937267:+
ATGCTGTCCGCCGTGCCTGGCCTCCGCAACCACCACCTGAACGCCCCCCG
TCCCGCCACCCTCGAGCCCGTCGCCGCCGCCGTCGCCGCCGTCGCAATGG
GCAAGCGCAAGAACGAAGCTCCTGCCAGCCGCCTGGCCAAGAAGAAGAGG
GCCATCCCCGACGACGAGGCGCATCGCAACTTCCGCCACGGCCTCTTTGA
CGCCAGCGTGCTCGCCGAGTACACCAATGCCTATGCCCAGTCGCAGCCCT
ACAAGCACGCCGTCATCCAGAAGCTCGTCAACGACACGCTGCTGCGCAAT
GTCCGCAACGAAATCCGCGAGCACATCCACTTCACCCCCAAGGAGACGGA
CATCTACAAGATCCACCAGTCTGGCGATCTCGCCAACCTCGATGGCCTCG
ACGACTCGGCACTCAAGCGCCTGCCCTCGCTGCTCACCCTGCGTGATTCG
CTGTACTCGTCGGCCTTTCGCAAGTACCTCTCTTCGATAACAGGGGCTGG
GCCATTGAGCGGGGTAAAGACCGACATGGCTGTGAACGTATACACGCCAG
GCTGCCATTTGCTATGCCACGACGACGTCATTGGCAGCCGACGCGTCAGC
TGGATCCTGTACCTGCTGGACCCGGATATTGAATGGAAGCCCGAGTGGGG
GGGTGCCCTGCGACTGTACCCAACCGAAGACCTCGAGACGCCCGACGGCG
ACAAGGTCAAGGTACCGAGCCCAGACTTTTCTCTGTCGATTCCGCCTGCC
TGGAACCAACTCTCCTTCTTCACGGTCCAGCCCGGCGAGAGCTTCCATGA
CGTCGAGGAGGTGTACCGAAGAGGCGTGGAAGAAAAGGCCGACGAGGACG
GCGGGCGCATCCGCATGGCCATCAGTGGATGGTTCCACATCCCGCAAGAA
GGCGAAGAGGGCTATGAGGAGGGCCTTGAGGAGAAGCTAGCAGAGAAGAG
TTCGCTCGCCCAGCTGCAGGGAGGAAAGGCCGACGTCTTCGATGAGCCGC
AACCACAATGGGTAGAAAACCCTTTTTGGGAAGAGCAGGCGAAGCAGGAA
GACGACGAGCTCACGGAGAATGAGATTGACTTCCTCATCAAGTTCATCAA
CCCAAACTATCTCGTTCCGGACACCGTGGAGGAGCTCTCCAAGATGTTCT
CGGACGAGTCCTCGTTACGACTCGCGCAATTCTTGTCGAACAAGTTCTCG
GCGCGGTTACGCGAGTACCTCGAATCCAAGGACCACGAGGCTGAACCTAG
CCTACCCGCCAACCCACATCACAAGGAGTCAAAAGTCGGTGTCGCGCGCC
CGCCGCACAAGCACCGATACCTTTACCGCCAGGCCGTTCAACCCATACCA
ACTACGCCGTATCCCGAGAACGATGGTATGACACCATACGATGACCTCGT
CGACATTCTCTTCCCGCATCCCGCCTTCATGAAGTGGATCTCGCTTGTCA
CGGGAATCACCCTAACAAAGAGTAACATCTTTGCCCGCCGTTTCCGTCGT
GGGTTTGACTACACACTAGCGACGGCCTACGAGGAAGAAGACCCACAACT
CGAAGTCTGTCTGGGTATCACGCCTTCACGCGGCTGGGGCGACGAAGACG
AGGAACCCGAAGAAGCCGCGACCGAGAAACCCGAGCAAAACGGATCTTCC
AAGAAGAGCAAGAAGAAGAACGGCAGCAGCAGCAAAGCCAAGCCCGCCCA
ACAGCCCAAGCCAGAAGAGGAAGTCGGCGGCTACGAAATGTACATGGCCG
GCGAAGACGACTCGGAAAACCCCACGACGACATCTTCCTTGGAGCCCTCG
ACCTCAACGGGTGCCGGCCAACGCCGCAAAGCCAAGGCCGACCCCGCCAT
CTACCGCTCCGCCGCTGACGACGACGACGACGACGGCATCTTGTTCAGCC
AGCCCGCTGCCTGGAACAACATGGCCATTGTCCTGCGCGACAGGGGCGTC
CTACGCTTCACAAAATACATCAGTAAGAGCGCAAAGGGCGATCGCTGGGA
CGTTTGTGCCGAGTATGGTGTGGAGTTTGGCGAGGATGATGATGACGATG
ACGATGATGTTGATGTTGACACGATGAAAGATGACTAG
>A03597  [mRNA]  locus=Contig1:939957:941216:+
ATGCTATACGACGCTCCACGAACAACGCTCCGACGACGCCTCCGCGGTAC
CAAGCCACGATCAGAGACAGCCTCCGTCAATCGCAAGCTATCAGCTGTCG
AAGAGCAGTCTCTTGTTCAATGGATCATAGAGCTAGATCGACGAGGCTTT
CCGCCCCATATTATCGACGTGCGACGGATGGCAGACGCTCTACTCGCTGC
GCGTGGCCAAGATCCACCTCCACAGCCTATTGGCAGATGCTGGGTGTCGC
GCTTTATCCAGAGCCAGCCAGAGCTTCAGACAAAGTGGACTAGACGATTT
CATAGTCAGCGCGCCTCCTGCGAAGATCCTATCGCGATTACAGCCTGGTT
TAAGCTAGTAGAGGAGACGCGCCAGACGTACGGCGTCCTAGACCAAGACA
TCTACAACTTTGACGAGACTGGATTCGCAATGAGCGTCGCTAGCACGTCA
AAGGTAGTCACAAGCTCTGATAGAGTTGGCAGAGCGGTCGCTATACAGCC
AGGCAATCGTAAGTGGGTTACGACAATTAAGTGCGTCAACGCGTCTAGCT
GGTGTCTACCACCGTTCGTGATCCTGTCTGGCAAGGTTCACCAGAGCAGC
TGGTATCACAATCTCCCACCAGACTGGACTATCGGCACCTCAGACAACGG
CTGGACGACTGATCAGCTTGGCGTAGAGTGGGTAAAGCACTTCAACCAGC
ATACAACGGCTCGTACAGCTGGAGTCTATCGGCTTCTTATTCTAGACGGC
CACAGCAGCCACGCTACCCCAGAGTTCGACCAGTACTGCGCCGAGAACAA
GATTATTACTCTCTGCATGCCGCCTCACACGTCGCATCTTCTCCAGCCGC
TTGATGTAAGCTGCTTCTCGCCGCTCAAGCGGGCGTACGGACGTGAGATC
GAGAAGCTCGCCCGCCAAGGCGTCTACCACATTGACAAGATAGACTTCCT
TACAGTCTATCAACAGATCCGGCCAACAGTATTCACGCAGCAGAACATCC
AGGCAGGCTTCCAGGCGACAGGCCTTGTCCCTCCTTGTCCAGATCGCGTC
CTATCGTCGCTTACAGTGGCTAGGACACCGTCTCCACCACAGACAACTAC
AGACAATAACGCCGCTATGCAGACAGCAGCAGCGCAGACAGAGACGCCAC
AAACAGTAGCAGAGCTTCAGCAGAAGGTGCGCTATCTCCAAGAGCGGCTA
CGCCGGAGATCAGAGAGCCCAACAAGCGTTATGATACGCCAGCTTGCTAA
AAGCGCTTAG
>A03598  [mRNA]  locus=Contig1:971833:972751:+
ATGTCCAGCCCCAGCCAGAACCAGAACGCTCTTCTGCTGCTCGTACAGCA
GCTCCAGCAAGAGCTCCAGAACCAGCGATCAGAGATTACCTCCCTGCGCG
ACAGCGTCGCCCAGCTCCAGCTCCAGCTTCAGTCCCGCCAGCACCCGAAC
GACGCTCAGACGCGAGTCCGACTCACAGGAGCTGATGCCTTCGATTACGT
ATGGGATCGTCTTGAGCAGCCTCAACAGGCGTCTATCCTCCACCTCCGCG
AACAGTCTGAAGAGCTTTCAGATTGGGACCCAGAACAGATTTTTTCGTTT
TTCCAGCGCCTCTGCCACAATCCACGTGAGCAACAAGAGGCAATCCAGCG
TTTCTCCCAGATCCGCCAGAGGGACGATGAGTCGCTAATCGCCTACCTTG
CGCGATTCGAGCGGCTATCGTTTGAAGCAAAGGCTTCCTCGTGGCCAGAT
ATCTCCCGCGTCACAACGCTGCATCGCGGTCTCCGACAGTCGCTCAGGCA
GAAGCTCGAGGAGTTAAACGACTCTCTCTTCAGCCTTCCGTACGATCATC
CAGCCGAAACCGGTTCAGCCAACAGATGGATATTGATCCAATCCGAGTCA
ACGCTGCCAGACCTGCCAGACCCTCCAGATCCCGATCCTCCTCGACCTCG
TCCAGTGCCTCAGCAGATCGCCGAGAGTACCGCCTCCTCAACGACCTTTG
CCTCTGCTGCGGATCAGCCAATCACTGGATAG
>A03599  [mRNA]  locus=Contig1:997860:998609:+
ATGGCAATGGTGTATAGTCACACGTCAGGTGATGCCAAGGGATATCTTGA
ACCTAAGTACCTATCTAAGGCGGATGGGTACCGGTTCCAAAACGCGGAGG
AAATGATTGAGCTGCTCAAATCATACTTCGTAACCGGCAACGAGCAGGCG
GAAAGCCGAGCTGCTTTCCACCATCTGTTCATGAAGGATAGAGAACTGTT
CCCAGAATTCAAAGCTCGTTTTATCAGTCTAGCTGTCAAAGGACACGTAT
CCGAACCGGAGTGGCCCTTCTACCTGTGGCAGAAGATCAGCCCAGCCCTG
CGTGTTCCTAATATGTCTGTGAAGCGTTTCTTTGATAGCTCTTTCGATGA
GATGTGCAAACATCTTACTGCCTATGAGCTAGAAAGGAGATCAGCTCCTA
TCGTACCGTTACCAGAACGACGGACCACCTTTACTCCAACGGCGAGGCCG
AGGCCAACCTCTAATTATAAGAGGGAAGAGCGCCCGGTCACGTATGGAGC
AAGGTCCGACCTAGTTCCGACTCCGCCCCGTGTTTTCTCAAACCCGCCCA
GGCCTGCCTCCAAGACACCAGTATTAGAACGCCAAGCTACACCTGGTAAC
TGCTACAACTGCGGCAAGCCCGGACATTTTGCAAGCGACTGCCCTATCCC
TAGGGTAAGAGAGATTGAAGCGGTACAGGAAGAAGAAGTGTTCGAAGAGG
CTGCAGAATACCCATCGGATGAGGATCGGACGGGAAACGACGAAGCCTAG
>A03600  [mRNA]  locus=Contig1:999356:1002810:+
ATGAAACGCCAAGAAAACGAGTTCTTTACAACAAGCCTCTATGAGATTGA
TCGGATACTTGAAGACAGACAACCGCCAGACGATCCTGAAAATGCCAAGT
TAGTTCAGGATCGACTTCCATCCGTTTACCATCCGTACCGAGATGTGTTC
AGCAAAACAGCAGCTGACCAGCTTCCCAAACACCGTCCGTACGACCATAA
GATCGTTCTCACTGAGCCTCTGCCGAACCAGTTCAGCCCATTGTATAAGC
AGAGTACCGAAGAACTCCAAGCGACAAAGGCGTTCGTCATGGAGAATCTC
CAGAAGGGATACTTTGTCCCGAGCCATAGTCCTTTCGCCTCTCCTGTCCT
TTGTGTTCGGAAGCCAAACGGAGACCTCCGCATCTGCGTGGATTACCGCA
AGCTTAATGCCATCACACGCAAGGATGCGTATCCAATCCCGCGTATCGAC
GAGCTACTTGCCCGTCCTCACAAGGCCAAGATCTTCACCAAGCTTGACAT
ACGCGCGGCTTTTAACAAGATCCGTATGAACCCCGACTCCGAGGAGTACA
CCACGTTTCGCACCCGCTATGGAACGTACAAGACTAAGGTATTGCCATTT
GGCCTATGCAATGGTCCAGCAACATATCAGCGGTACATGAATGATGTGTT
GATTGAGTACCTTGACGACTTCTGCATAGCCTATTTGGACGACATCTTAA
TATACTCCGAGTCTATGTCGGAACACATTCGGCACGTCCGCAAGGTACTA
AAAAGGCTCCGACAAGCAGGACTCCAAGTAGACATCAAGAAAAGCGAATT
CCATGTCACTCGGACCAAGTACTTGGGGTACATCCTCACAGACCGAGGCC
TAGAGGTAGATCCCGACAAGGTCGAAGCCCTCCGAAACTGGGTCCGGCCC
ACCACCGTTACCGGTGTGAAGTCGTTCCTTGGCTTCACAGGATTCTACCG
ACAATTCGTAGAAGAATACTCGCGAATTGCGAAGCCTATTATCGCGCTGC
AAAGCCCATCAAAGCCATTCGTATGGGACCCGGACTGCGATCGGGCCTTT
AAGAGGTTGAAAGCCTCACTGCTTGCTATCCCCACCTTATATCACTACCA
CCCAGAGTATGATACTAGGCTGGAGACCGACGCCTCCGATGGGGTCGTGG
CTGGCGTTTTGTCACAGAAACAACCCGATGGAACATGGTGCCCAGTAGCT
TTCTTTAGCAAGGTCCTATCTGGATCGGAGCTGAACTGGGAGATACACGA
CAAAGAACTATATGCTATCGTTGTAGCATTTGACAAGTGGAGACCAGAAT
TAGCCTCTGCTCGCTCCCAAGTCCAAGTGTACTCCGACCATCGCTCGCTG
GAATACTTCATGACCACCAAAGTGCTGAACGCCCGACAAGTGAGATGGGC
AGAGGAACTCGCTTCGTTTAACTTCTGCATCCGTTACACGCCCGGCAAAG
ACAATGCCCGTGCCGATATCCTCAGCCGCCGTGAACAGGACCTGCAGAAC
TTGAGAACTGCACAAGTCGACAACCGTTCGCGGGTCCTCTTAGGGCCGCA
CCGACTTGACAACCGAATCAACTCCGAACTTGCCAAACATTATGTGGAAC
AACAAGCAGCTCAAGCTGTCGACCTGCTGGTGGTTGAAACCACTAAAGAG
ACCATGTCCCTGGATTCCCTGGAGCTGATAGAGCTTCTACTGCAGCAGAA
CCGGACCGCCTTCGAGGAAGAACGCCGAACCCTTCCGGACAAGTACCGGA
TCGAGAACGGATTGTTACTCTACTCGAACCGTCTCTGCGTGCAGCCAGAC
TCCACCGCTTGCACTCGTCTGATCCGAGAGGCCCACGATCAGGCCTCTTC
AGCCCACCCAAGTGCAAAGAAGACTTATCAGCTGCTGTCTCAGAAATACT
ATTGGAAAGGCATGGAAGCTACCTGCAAGAGGTACGTGCGGAATTGCCTA
GCCTGCCGCAAGGCCCATCCGAGACAGACCCGAGTCCCAGGGCTGATTCA
CCCCCTCCCCATTCCTAATCGGCCAATGCAACACCTCTGCATTGACTTCA
AGGAATTTCCTAAGGACAAGGCCGGATACGATCAGATCATGGTCGTGATC
GACCGGTTGTCCAAGCAGGCCATCTCTATCCCTTGCCACAAGACAATCGA
TGCAAGGGGTATGGCCGAACTCTTCGTCCAGTGGGTGTATCGATTCGGAC
ACACCCCAGAGACCATTATCTCTGATCGAGGACCACAGTTTGTGTCCAGT
TTCTGGTCCGAGTTCTGTCGAATCCTAGGCGTCAAAGTCAAGCTATCCAC
CGCCTACCATAAGGAAACTGATGGTCAGACAGAGATTATGAACAAATACA
TTGATCAGAGACTGCGTCCATTCGTGTCCTATTATCAGGACAATTGGAGT
GGGCTGCTGCCTTTGATCGATCGTGCCCAAATTTCCCTACCGCACTCTTC
TATCGGCATGTCCCCGTATCGGATCCTTTACGGATCCGAACCTAGGCAGA
GCTGGGATTGGAAGCACCCCACCAGCATCCTCACACCCACTGACAAACTC
AACCACAAGGATGCCCTAGCGCTCGCCACCCGCATGCATGCCGCATGGGA
CACCGCTAAGCAGCAGATGGAGAAGGCCCAGGACCGGATGCGATCCGCCG
TTAATCGCCATCGCCGCCCTATCGATTGGGACATTGGCGATATGGTGTTC
TTGGATACTAAGAACCTAGCGATCGACCGTCCGAGCCGGAAGCTCGCCGC
AAGATGGGAAGGCCCCTTCAAGGTTCTTAAAAAGGTTGGTCACTCTTACC
AACTACAACTACCGACAGGATCCCGAATCCACGACGTCTTTGCTCCGGAC
CTGTTGTGTAAGGACCCTCAAGATCCCCTCCCAGGACAAGAAGCTCCTAA
GCCCCCTGGCGTACCCATCCAAGGTGTAGAAGAATGGGAAGTAGACCAGA
TCCTTGCTAAGCCGGATCGGAGGAAGTACCTGCCGCCCTTCATCAGCCAT
TCGCCCGAGGTCGGATCCGAATTCGGACCCGACTAG
>A03601  [mRNA]  locus=Contig1:103457:104604:-
ATGCCCAGCCCTGCGACCAACCGGATAGAACACGGAATGGATCGAGCGCG
AAGGCCTTCACAAGTTGGCGAGTTTATCGAAAGGCTCAGTTTCAAGCTCC
ATCGGCTGTTTGGTAACCGCAAAGGCTCGACTGGAGATGCAAGCCCGTCA
CGCGACTCTACTGGCAGACGTAGCTCAAGTACATCTCTCAACCTGCATGG
TCCAGCACCAAACCTCGAATGCCATCCTGAACATCCGACATGGAATGGAC
AATCCCGGCTACCGAATGTAAGCGAGTACTTTGACGCAATCGGAGAGGTT
GGCCCCAGTTCCTTTTACAACACTGCTGACTGGGTTGCCTTCCAGGAGAC
CTTCCAGGCAGGACTACACAGCCCAACAATGCCCAACGGCAATCGGGATC
AGGATAGTCAGAATATCGCTGGAATATGCGGCAGTCAGGACTTTGAGTTT
GAGCCTCGAATGCGCAAGGACTCGCACTTTAGTTTCAGTGACATTCTGAA
ATCGCGACGGCCAAGCAAGGACAAAGGAAAGGGGCGCATGGTCATGGGCA
ATTGCGCCACGACCAGCCAGCGACTCATCAGTGACGGACAGCAAAGGACA
TTCGGTGCCTATTCTTATTCCATCCAACCACAGCAGCCGTCGGTCGTCGA
GCGTCATACATGGCTCAGCAAGAATGACGACGCACCTCCTTTCTCCAACA
CCGAGCGAGACTTCTCTGCCATCCTCGACAAGTTCATCGTCAGCCAGCCT
AGTTCAACGCGATGA
>A03602  [mRNA]  locus=Contig1:1011592:1014946:+
ATGTCGTCGGACGGGCTTCAGCCTGAAGCCGGCATCTTCTATGGCGTATG
CTGGATGGCTGTCATTGTCCGACTCATCTCGCGCAGGCTACACCGTGGAG
CATGGAAGCGCTTACAGCTGGATGATTACTTGATTCTTGTGGCCATGGCC
ACAGATACTGTGCTCAACAGTGTCATGCATGAGATTACCAAAACCAGTAG
CAATTTGATACCGCCCGGCGACGATATTTCACAGTATTCTCAGGCTGAGA
TCAAGAACCGCATTTACGGATCCAAGCTGGTCTTGGTGGTAGAGCAGATG
CAGATCCTCACAATCTGGCTGGTCAAGGCCTGTCTGCTCATCATGTACGA
ACGCATGACTCTAGTCCTCCCACAACACAAGATCGTTATTGGCACCTCTA
TCTATGTGGCTGTGTCATTTGTTGTCATGGAGATATTATATCTCGGCGTG
TGGTGTAGGCCATTCAACCAGTACTGGGCGGTCCCTCCAAACTCCAAACA
ATGCTCTGCGGCTACAAACCACCTCATCGCCAATGCTGTCTTCAACATTT
CCAGCGATTTGATTATAATAAGCATACCCATGCCACTTTTGTTCAAGATC
CGCTTGCCAAAGAAGAACAAGATGATTCTATGCATGATATTCTGTATCGG
AATGTTTACCATTGTCGCTGCTGCCCTCAACAAGTACTACTCGTTTACCC
ATCCCTTTGGGAATGAGTGGACTATCTGGTACTTGCGGGAATCCTACACA
GCTATCCTCTGCGCCAACCTTCCCCTTACCTACCCACTTATCCAACGCAT
TTTCCGCCTTCGCAACTGGAGCGCGAATACTTACAATTCCGACGCGGCTG
ATGAGTCGGGAGGCGTTTTTAAACGTTTCCTCAGCATGCATGTCCACGAT
GTTTTGATTGTCGGCGCTGGACCAGCTGGTCTAGCAGTGGCAGCACGACT
GCGCGAACATACCCCATCGGCCACCTTTACTGATGATGAACACCAGCGCT
ACCACTGGATCAAAAAGCATGGACGAAAGATGAACATCAAGAACTATCGA
AAGAACCAGGACTCTATGCCCTCGCCCCCTTCAACACCAGGCACATCTGA
CTGCGGGTGCGAACAGCTGGTTCTATCGGAAGAAGCAACAGATATGTTGG
TTCTCGATGCCGATGGAGCATATTGGATGTCCAAATGGAAGCGGCTCTTC
AAGACATTTCACATAGACTACCTCCGGAGTCCAATGTTCTTCCACGTGGA
TCCCGCCGACCGAGACGCACTGCTCGCATACACTTACGAGAAGGAAAGAG
AAAAAGACATTCAAGCTCTACCTGGTATTGCGGGCAAAGAGGTCAGCAAG
CATAAGAAGAAGAAGAAGCTCAAACAAGGAAGGTTTCTAGGCGGTACACC
AGACGTTGATGAGCGAGATCGAAAAGACTACTTTGTGCCGCGAACGGACT
TATTCGACGCACACTGCGACGAGGTCGTTCGAAGGTATCGCCTTGGCAAC
GAAATGCTTCGTCATGAAAGCGTGACGAGTATCGAGTATGACGAGGTGGC
CAAATTTGCGGATGCTGAGCATGACAGCGTCATATCTGATGATGGCTCTG
GAGATGATAGAAAGATATTCCGCGTCACAACTAACCAAGGCGTGCGATTT
GCACACATTGTCATTCTCGCGATAGGTCCTGGAAATGCACCATCAATACC
TCCAGTACCTGGACTGCCGAGCATACGCCCGCATGAAGGCTTCTCGCACG
CAATGCAAATCAAGCAATTCCCAGCGCCACATGTAGCAGCAAAGATCAAG
GCGCGTCAGTACTCTAGCATGCTGATCGTAGGAGGCGGCCTTACAAGTAT
TCAGCTAGCCGATCTAGCTCTCAAGCGGGGGGTAAACAAGGTGTGGATGC
TCATGCGTGGACCGCTCAAGGTCAAATACTTTGACGTAGACCTTGACTGG
GTTGGCAAATTCAGAAACTTCAACCAGGCTGCATTTTGGACCGCAGATAC
AGATGAAGAACGATGGGGGATGATGATGCAAGCCCGAAACGGCGGCAGCA
TGACGCCTCGATACCGCAAGATCCTAGATGCGCACATCGCTCATGGTAAA
ATTGCTCTGCACACCTATACGACGCTTGAATCGGTATCCTGGGATCCTTG
CTCCAAGACATGGACGTGCGAGACGTCTTCGGACGAGGTCAAGCTCCCAG
CACTAGACTACATTGTCTTTGCAACGGGCATCCAATCCGATATCCGTACC
ATACCTTTTCTCCAAACCATCCAGAAACAGTACCCTATCAAGTACGTCGG
TGGTCTGCCGTGCTTGAACGACGACCTCATGTGGGACGACGATGTGCCGC
TGTTTGTCACTGGAAGACTCGCAGGACTTCGACTTGGGCCTGGAGCACCG
AATCTGGTTGGGGCACGAGTCGGCGCAGAGAGAATTGCGTGGAATGTCGA
TGATGTGTTGAAGAAGCTGGGCAGATCACGACGTGACGTACAGGACCAGA
GCGATAGCGATAGTGGAAATGAAAAGTTAGAGTCGTATGCTGCGGCTAGG
AATAACCGGTTTGGTAGTCTGGTTGAGATGGACGAATGA
>A03603  [mRNA]  locus=Contig1:1023871:1026739:+
ATGTTCAAATCCGCTTCGGTGGATCCAGCAGCCGTGGCCAGCGTGACGAT
AGGAACTACTCATTTCGTGAATGCAGTAGTTACCAGGGATCAATCACGTC
TGTCTCGTGTCGGCGTGCTTCGTCTGTGCGGCCCATTCAGCAAGCATGCT
CCTCCATGTGTCGATTGGCCTGCTTCCTTACGCACGATTATTCTCGGACA
TTACGCACTAATCGACGGGGGCTTGGAGGTGGATGGCAGCCTTATTTCCG
ACATTAGAGAGCAAGAGATCGTGGAGCAATGCCATGTCTTCAGAGAAAAG
GGAATCAAGAGCATCGTAGTAAACGGCGTCTTCAGTCCCATCGATACTGT
CGAGAGACAGGAAGAGCGGGCAGCAGATATCATCAGGCGCGAGCTAGGCA
ACGAGGTAGATATCGTCCTCAGCAAGACGGTAGCCAACCTTGGGTTTCTC
GAGCGCGAAAACGCAGCCATCTTGAACGCCTCGATCCTATCTTTTGCCAG
GAAGACAATTGCATCGTTTCAGGCCCCCATCAAAAAACTGGGTCTGAATT
GCCCAGTCTTCATCACACAGAATGACGGCACCATCTTGAGCGGTAAAGCA
GCGAGTCGACTGCCCATTCGCACATTCTCATCTGGTCCTACAAACAGTAT
GCGCGGAGCTGCGTTTCTCATCGGGATGCAGGAAAAAGGAGAAGCCATGA
TGGTCGTTGATGTGGGTGGAACGACATCCGACGTTGGGCTATTGCTTCCA
AACGGATTCCCGAGACAGCAAGCCGCCTACTCGGAACTAGCTGGTGTGAG
GATGAACTTCTCGTATCCCGATGTGAAGAGCATGGGACTGGGGGGCGGGA
GTCTGGTGAGAAGAGTCCAGGGGCGCATGCAGGTTGGGCCGGAATCTGTA
GGCTACCAGCTACCCGAGAAAGCACTTGTTTTCGGTGGCAGCGTCGCGAC
AGCCACAGATTATACAGTTGCAGGCTCATCGGATCTTAGCATAGGCGAGC
CGGAAAAGGTCCGAGGAAAGCTTGCCGAAGAGGATGTGCAGGCCTTCAGA
AGCGAGACCAAGCGCATGCTGGAGAGGATCATCGACACGATGAAGACGTC
GCCCGAAGACGTTCCTGTTCTCCTGGTCGGCGGTGGCGCAGTCATAGCCC
CGGACGCGCTCAAAGGCGCAAGTCGGGTTGTAAAGCCGAAATGGTCCGGC
GTAGCCAACGCCATCGGCGCCGCAATGGCCCGCGTCAGCGCTGTCGTCGA
CACGGTCAAGTCAACCGAGAAGCAGTCTGAAAAGGAGAGTCTGGCCGAAA
TTTGCGACCAAGCCAAGCTAAAAACCATTGCTGCGGGTGCCTTGCCACAC
ACGACGGTCATTGTCGAGGCGGAAAGTCTGCCTTTGCAATACGTCTCGCA
CAAAACGCGCTTCATAGTCCGAGCCGCGGGTGACTTTGACTTTTCACGCG
CAAGCGACTTTGCAGACTTGAACGTGACCAAAGAGGGAGAAGACTCGGAA
GCTGTTTTAGAAGATGCAGGGGCTGCCATTGCTGCGCCCTCGATTAGAGA
AGACACAGAGGAGGCGGACGCAGTACCCGATATTGACATCACTGCGTACA
GGCCTCACGTGCAGAATCGCGAGTGGCGGATATCAGAAACCGATCTCACC
TGGATGACCATCGGCTGCTACATCCTGGGTACCGGTGGAGGCGGGTCTCC
ATACTCGACCATGCTCCGGGTTCGTGGCATACTGCAGTCTGGCAACACTA
TTCGGGTCGTGAGCCCCGACGATCTCAAGGACGATGCTCGGGTGGGCAGT
GGAGGCGGCGCTGGCAGTCCTACCGTCGGAATCGAGAAACTATGTGCTGA
TGAGATGATGGATGCTCAGAACCAGCTCTACCACCTCCACGGAGGCCGGT
ATGCAACGCACATTATCCCGCTTGAAATCGGCGGTTCCAATGGACTGCAA
GGCCTCGTTCTAGGCGCGTCAAGCAACATGAACGTACCCTGTGTCGACGG
CGACTGGATGGGCCGCGCATACCCCACCAAATGGCAGACAACGCCCGTAG
TGTTTGGCGAGCGCGAGATAGTCTTCGCGCCCGTCGCTGTAGCCGACGGA
AATGGAAATACGCTGTACATGCCTACCGCGAAGAGCGATCTGAAAGTGGA
ACAAGTCATTAGAGCGGCACTGACTCAAATGGGTAGTGCGGTCGGTACAG
CCGACGCTCCAGTGACGGGCGCAGAGACCCGACGATGGGCCGTTGAGCAC
ACTATTTCGCTGTCCTGGCGCATCGGCCGAGAGGTGGCGAGAGCACGCAA
GGAGAACAGAATCGATGGCGTTGCGGAATCCATCATCGACGCTGTTGGTG
GCCCCGAGACAGGCCGTGTGCTGTTCAAAGGCAAGATCGTGGGCGTAGAG
CGCAAGCTGTACATGGGCCATGTCTATGGCGAAGTCGTCATTGAAGGCAT
GACGGCAGAGTACAAAGGCAAGATCAAGATTCCCTTCAAGAACGAAAACA
TCGCCGTGGTACGCATACCAGACAGCGGCGAAAGCCAGACTGGAGAGGAA
AACAACGAAGACGTGCTTGCCATTGTCCCTGATCTCGTCGCGGTGATAGA
TGCGCAGAACGGCGAGGCTATCGGAACGCCAGAGTACAGATACGGCTTGC
TAGTCTCTGTCATTGGCATCACGGCGAGCGAGCGCTGGACCAGTGCAAAG
GGAATCGAGATTGGAGGGCCGAAAGCGTTTGGGTTGGGCCATCTCGAGTA
CAAGCCTCTGGGCAAGTTTGTGAAGCCTATCAGTGTTATTGACGAGTATG
ATGGGAAAGCGTAA
>A03604  [mRNA]  locus=Contig1:1026758:1027710:-
ATGCCTGCACAGTATCCGTTGGAATTCGCAAAGACGAGAGTCCAGTTGAG
GGCTGAATCAAATGTGCCTACGCCGCGAAACCCTTTTTGGGTCGTGACAC
AGGTCTATCAGCAGGAGGGCATCAGGGCGCTGTACAAGGGCTGTGGCGCC
CTAGTGTTTGGATCAGTCGGAAAAGATGCCGTTCGATTTCTCTTCTTCGA
CCAGATCAAGTCTTCTTTTGCCGATCCAGAGACTGGCACCCTTTCTCCTC
TGCGCAACTTACTCGCCGGTATGACGGCCGGAGTCGTTGCATCGATAACC
GCAGTTACACCAACCGAGCGCATCAAAACCGCAGTCATAGACGACGCTAG
AAATGAAAAGCGCTTCCGCTCTGGCCTGCATGCTACCACTACCATTTGGA
AAGAGCATGGTATTTTGGGACTCTACCGCGGATTCGTCGGCACCACGCTC
AAACAAGCATCAGCGACTGCATTCCGACTGGGGACGTACAACATCCTCAA
GGACTTTGAAAAGAGCAAGAATATCGAGCAAAATACAGCCATCAACTTTG
CAAATGGATCCGTAGCCGGCATTGTCACAACCCTTTCCACACAGCCATTT
GACGTCATCAAGACACGGTCGCAGAGCGCAAAGGGAACGACGACTGCCGA
GGCCGTCAAGAGCGTGCTAATGGATTATGGCATTCGGGGATTCTGGAAGG
GCACCACCATGAGGCTGGGACGCACAGTGTTTAGCGGCGGGATATTGTTC
ACGAGCTATGAGGCCGCTGTCAAGATTATTCTGCCCTTGTATCCCGGCGC
CAGGCAGCTTGAAGCTACATAG
>A03605  [mRNA]  locus=Contig1:1029208:1029750:+
ATGGCAGTAGGCGAGAGCTTACCCGACTTCCTCACAAACACGGCTCTGGA
TGCGAGCTTTGACAAGGATGTACTTGACACGCACCTCATCTACGACTACG
ACGCGCAAGACGAAAACGGCAACCCTGAGAAATGGCGGTACGAGCTCTGG
TGCTTCTCTTCTGATCGGGTAGTCTATGCAATCCACGGCGGACCCATGGC
AGGCCGGACCAACTACCAACGAGCAACATACCAGTGCATCCGTGCTGGTG
AGCTCTGGCAAATCAATTGGCTCGAGGAGACGGGCACGGTTGTGTCTGCT
GTCTATGACATCAAGGAGCAGAAGATGACGACGATGATTGCCTTTTCAGA
GGGCCATTGGAAGAGGGCCACAGAAGCCTTGGGTGACAAGCGGAACAGGG
AGGATTTGGAGAGATGGAGGGGCCTCGCGGGTGTGGGAAAACAAACATCG
AGATTCATGCTGAGTGAGCAGGCGGATATCGTCGAGGTGTTCAAGGGCAA
GGGCAATCTGGCGCCGATTCAGGAGAGCGATCCGCTCTTTTGA
>A03606  [mRNA]  locus=Contig1:1032086:1033263:+
ATGGGTCGCCCATTCGTCACATCACGGGAGAACCTCGAGCTGCTCAGGAG
CTCTGCCTTTGAGTCGGAACACGCCTGGCAATACGACACGTCGTACCTGC
AACACGAGGCGGCCGCCCTGGCGCTCGAGCACGAAATGGAGCTGGCCCAC
ACGAGCATCTCGCCCGACGGCATATCAGACGAGCACGTGCGCATAATCAA
GACGCAAATCACCATCCACCGGGAGAGGCAGCGGGCACTGCGGCCGCACC
TGGAGAGCGGCAGCGACCAGATTGACGAAGAGGGCAACGAATGCGTCTTT
GTCCCGGCGCCCAACCAATGGGGAGCCAACGGCGACCTGGACGAGGAGAG
CGAGAGCCTGTCTGCAATCCAAAACCTTCTTACATGGCAGACGTCATACT
CGCCAGTCTCACAGCATTCACTCTACGACCAATTCCCCTCAACAGACATT
CCCTACCATTCTCTCCTGGACCCAGCACAGCCCACGGTGACATTCAACCT
GCACCGCACGCGCGAATGGAAAGGCTCGTCGGGCCACCGCAAGTACATCT
ACAGCGCGCGGGACCACTCGGACAAGTACACGTTATACATGCTCGAGGCC
ATGCACCGCGACGACAGCCAAGTCAATGCCGCAGACTTCTTCCGCGTGGC
CGAGTTCCCGCACCCGTGCATCTCGGTGCTGCTTTCCGGCATCGACAAAA
AGCGCATCACGAGCGATTCGTCCAAAGACGCGGCGTACAAGTCGCGATGC
ATTCACCTGCGCGGCCCGTTTTCGCAGCCAATCAAGGAGTACCCCGACCG
ACAGCAAAAGGCACCGTGGTCCCCGCGACGCTTTGCGTATGGCGGGCGGC
GCTTTGTGTGGAAGCAAGGCGACCCCAACGACGACGCCATGCCAGAGACG
CTGTACGAGTACCAAAAGGATTGGGCCAAGCCGGGCAGCCGAACGGGCAA
GCGATGCGATGATGCCATGCCAGTCAAGCTCGTGTGGGGGGAGAAGCGGC
GAAAGGGCAAGGTGGACAGCTACACGATCCACTTCCGAGGCGGCATGGAC
CAGGTGTTTCGGGAAATGCTGCTGGCGAGCCAGATGGCGCGGCAGGTCTG
CCTCTTCACGGCCATGGGCTAG
>A03607  [mRNA]  locus=Contig1:1034532:1034990:+
ATGTCGTCAGTTCGCAGCGCCTCTCTACGCGAGACAGCACATTCCTTCTG
CTGCGCTCTCCTGTCGCCACCCCCTCCGTCAGACTTGCTTGCACGCCACT
TTGGCACCACGCCCAAGATCACCGAGCACGGCCCCGAATGGGCGCAATCA
CGCCTGCCGTTTCTCGCCAAGACGTTTACAGGCACGCGCCAGTGTGAGGA
CTACTTCCAGATGATGTCGCAGGTGCTCGACCTGTCGCTGCCCAGTGACG
CGTTCCCCGGAAAGGACGGCTTCATTGTCGATGCCGAGGCAAACATGGTG
AGCGTAGTCGGCAAGGGCACGCTGACGAGCAGGAAGACGGGCAAGGCGTG
GGACGAGCACTTCATCTACCGCTTCAGCGAGTTTGATCACGAGGGCAGGA
TTGGCCATTGGGAGATCTGGGCGGATCCCTTGAGTGCTTGGGAGGCGGTT
GGTTCGTGA
>A03608  [mRNA]  locus=Contig1:1035836:1036711:-
ATGGCCTACACAACCGACGCAGCACGGTGGCTCGCCTTGGCACTCCGCGA
CGCAAACGCAAACGGACACTTCATCTACTCGGTCAAATCCACACACATCT
ACTGCCGGCCCACATGCCCCGGCCGCCTCGCGCGGCGCGCAAACGTAGGT
TTCCACGCAACGTGGATGGAGGCCGAGGCAGCAGGGTTCCGGGCGTGCAA
GCGGTGCAAGCCCAACACGACGGGGGTGGTGGAAGATGTGCGGGAGCGCG
CGGTGAAAAAGGCATGTGTATTGATTGAGGAGGCGCTGGAGAAGGGGGGC
AGGAGGGATGCGAGCGCGTTGCGGCTGCGGGTTTTGGCGGGGAAGGTTAA
GCTTACGCCGAGGTACTTTCATGGGATGTTCAAGGCGCAGATGGGCGTGA
CGCCGAGGGAATATGCGAGGAGGGCTGTGGAGAGGAGTAAGGCGTGTGCT
GCTGTATCGACCACGACTACGACTGCGACTACGGCCTCTGTACCGACCAT
GACGGCCGAAGCAAGTGCTCCGTCTTGGGAAGAGGAGAGCATGGATCCCA
GCAATTTAAATGACTTGGGATTTGATTCAAGTCTGATCAGCATGGATGAA
TTCGCAATAGTCCAGGATCAGCCATGGACGGTAGATCCCGACCTCGCATT
CAACGCGACCGGCCTTTTTCAGCCTTGGACTGCGGGATATGAGCCAGCTC
AGAATGACACATGGCAACTCGCTCACGACAGCCACATCTCCGACTCTCTC
CAGACCACGTCACTAGGCACGGTCTACTACGAGAAGGCGGTGCCATCCAT
GTCGGCGCTTGAGCTGAATGCTGCAGCACTGCTCAACTACGACAGTCCAG
ACCTTCTACAGTTGCAATCTCCGTAG
>A03609  [mRNA]  locus=Contig1:1037290:1039299:+
ATGGCGGAGGCTTCCGTCACCATCACTGTCCCCGGCATCGCTGCACTTCC
ACCCACAACAGTGAGACAGATCGGGTCTGGCCAGGTTCTTGTCGACCCTA
GTTCCGTCGTCAAGGAGCTCATTGACAATGCTCTCGACGCCCGCGCCAAA
AGCATCTTTGTGGATATCACTGCCAATACTATCGACTCGATCCAAGTCAA
GGACGACGGCCACGGCATACCAGGCGAAGATCGGCCGCTCGTATGCCGCC
GCTACTGCACCAGCAAGATTCGCGATTTGCAGGATCTGAGAGATGTAGGA
GGGAAGTGGCTTGGTTTTCGCGGCGAAGCACTTTCAAGCATGGCCGACAT
GAGTGGCGCTATCAGTGTGACTACAAGAGTGGAGGGCGAGCCTGTTGCTG
TAAAGGTAAAATATGGTCGGAATGGCGAACTAGATTCCACCGAGCATGAT
TCGCATCCTGTTGGGACAACGGTAAAGGTGACTGGTTTCTTCCAACACAT
TCCAGTCCGGAAACAGGCAGCGCCGAAAAACGCGACAAAGTGTCTTGCAG
GCATTCGGCGTCTCATGCAAGCTTATGCCCTTGCTAGGCCAGGCACTCGA
CTGCGCCTCCGCGTTCTCAAGGCTAAGAATGCCAACAGCGACTTTGTCTA
CGCGCCCAAGGCTGACGCCAATGTGGAAGATGCGGTCCTCAAGATCATGG
GAAGGGATTGCGCTCATCAGTGCGATTGGACTGTTACAGAATCAAATGGC
TTTGAGATCCATGCCTGTCTCCCGAAACCAACGGCAACCGGACCCAAGAT
TGCGAATCAAGGCAGCTTTGTCTCGATCGATGCAAGGCCTGTTGCCAGCA
GTCGTGGGACTATCAAGCAAATGATTAGTGCGTACAAGGAGCGACTGCGC
AAAGTAAATCCTTCTCTTGCAGGTATCAAGGACCCTTTTGTCTGCGTAAA
TATAATTTGTCCGCCAGGCAGCTACGATCCTAACATTGAGCCTGCAAAGG
ACGATGTCATGTTTGACGATGGCAAGGCGGTTCTGGGTGTCTTTGAGAGG
CTGTTACAGTCATACTATCCTGAGATTGTCGTCAATCATGATGTCGACTC
ACAGTCTACCCTGCAGAACGAGCCTCAGCCTGACAATATACCCGAGCAGT
ATCAAGAAGATACATCATCCCAATCACAGAGTCTCAACGAAGAGACTGAG
AATCCTGCGTCTGGAATATCTCAAGGACAGCCAAAATGGAGATCCAGTAT
GTATGGCATCGACGAAGATGATCTGGAGTTCCTGCAGCACCACCGCACTC
CAGTAATCGAAGAAGAGGAAGAACAAGGGCGCCTAGCAATAGAAGTATCT
AACCCCTGGACTATTGCTCGGATGAACGCCCCGGTCAAACCAAAGCAGTC
CATAAGCCATGTGCAACTCCCGAACAGCCAACTCGAGGCCCAAAGCCATA
TCTCGCACCTCGCGCCCAAAACAACACTACACCTCCCACCCTTCCCTATC
TCCCTCCATCCGGCCCATCGCAACCGCAAAGCCGCGCACCAGAAGCCAGA
GCACACCCAACAGCAGTGCAGCATGTGA
>A03610  [mRNA]  locus=Contig1:1040445:1041925:-
ATGTCCGTGCCAGACGCGGCCCTCGACATGTTCGCCCCGCCCGTCAACCG
CGCCATGAAGGTGCTGGACCGCGGCTTCTTCCAGAAAACCATCCCCACCT
CCGCCGCCCGCATCTTCAACCCCAAGGACATTTCGCGATGCCGCAAGGAG
CTCACCGCCAGCAGGGACACGCTCCCCAACAATCGCGTCGACCCGGTGCG
CCCCGACCCGGACGCTCAAAGAGCGCAGACGGGCGTCAAGTGTCTGCTGC
TGCGCCCTGAAGTCGTCCATTCCGATCCGGCTACATGGTCGCCTAAGCTG
CGCGACCTCGAGCAAGACGGCACCCTGGGCGTCATCCCCTACCAGCTGCA
CCTCGACTACGACTACTTCACCTACTCGGAGATCACGAGCGCCACCATTC
CCCCGCCAGAGTCCAAGCACGACGACGAGATACCCCAGGGCTTTACCCTC
GCCGGCCATGTCGCCCACCTGAACCTGCGCGAGCGCTACTGGCCATACAA
GCACCTCATAGCCACGGTGCTCACCGACAAGAACCCCATGGTCAAGACTG
TCATCAACAAGCTGGACAACGTCGGCACCGAAAACGCATTCCGGACCTTC
CAGTACGAGGTTCTGCACGGTCCCGACGACATGAACGTCGAGCTGCGCGA
GCAGGGCTGCACCTTTAAATTCGACTTTGCCAAGGTCTACTGGAACACGC
GTCTGCACACCGAGCACGAGCGCCTCTGCAACATGTTCAAAGAGGGCGAG
GCCATATGCGACGTCATGGCCGGCGTCGGCCCCTTTGCCGTGCCCTCTGG
CAAGAAAAAGTGCTTTGTCTGGGCCAACGACCTCAACCCAGAGTCGTACA
ACTCGCTCGTCGGCAACATCAAAACCAACAAGGTCGGAGACTTTGTCCGC
TCCTTCAACACCGACGGCGGCGCCTTTATCCGCCAAGCCTCGGCCGACCT
CCTCCAGACCCCAGAGTACACGGTCCCCATCTACCCCAAGACCAAGTTCT
CGCGCAGCAATCCCCAGGAAAACAAGCAGCCCGCGCCCATCAAGACGCTC
GTCCAGCCCCGCATCTTCTCACACTACGTCATGAACCTGCCCGCCTCGGC
CATCACATTCCTCCCCTCCTTCATCGGTCTCTACGCCAACATCCCCGGTC
TCCCTGCCGACCAAATCAAGAAGCTGCTTGCCCCCCACACTCAGCAGCAG
CTCCCCATGATCCACGTGCACTGCTTCTCCACAAAGAGCGATGACAATGT
AGTGGAAATCAAATCCATCTGCGAAGAGATCAGCAGACAGCTAGGCCATG
AAATCACGCCCGATATGCCAGATGTCCACGTCCACGATGTAAGGGATGTG
GCGCCCAAGAAGAGAATGTTTTGTGCTAGTTTTAGGCTGCCTGAGGAGGT
TGCCTTTCGGCAGGTTGAAGCGTAG
>A03611  [mRNA]  locus=Contig1:1042596:1049414:+
ATGGCGTCCGGAGGCGGCGGCAATATCAAGGTCGTGGTGCGATGCAGGCC
CTTCAACGGCCGAGAAAAGGCGCGCAATGCCCAGTGCATTGTGCAGATGA
AGGGCGACCAGACCATCCTCTCGCCGCCCTCAAACACCGACATCAAGGGC
AAGGCCGCCAAGGCTGCCGCCGAGGGCACAAAGACATTTGCCTTCGACCG
CTCCTACTGGTCCTTTGACCGCGACGCCCCCAACTATGCCGGCCAGGACA
ACCTGCACGAGGATCTGGGCAAGCCGCTGCTCGACAATGCCTTCCAGGGC
TACAACAACTGCATCTTTGCATACGGCCAGACGGGCTCGGGCAAGTCGTA
TTCCATGATGGGCTACGGCCAGGAGTACGGCATCATCCCCAAGATTTGCC
AGGACATGTTCGAGCGCATCAAGGGGCTGCAGCAGCAGGACACAAACTCG
ACGTGCACCGTCGAGGTCTCGTACCTGGAAATCTACAACGAGCGCGTGCG
CGACCTGCTGAATCCCTCCAACAAGGGCAATCTGCGAGTGCGAGAGCATC
CCTCGACCGGTCCCTACGTCGAAGACCTGGCCAAGCTCGTCGTCCAGTCC
TTTGCCGAGATTGAGAACCTCATGGACGAAGGAAACAAGGCCCGTACCGT
TGCCGCGACAAACATGAACGAGACGTCCTCGCGATCCCACGCCGTCTTCA
CCCTCACCCTGACCCAGAAGCGCCACGATGTCGAGACCAGCATGAGCGGA
GAAAGAGTGGCAAAGATTAGTCTGGTCGACTTGGCAGGATCAGAAAGAGC
CCAGTCCACGGGCGCAACCGGCGCGCGCTTGAAGGAGGGTGCAGAGATCA
ACAGATCGCTATCGACGCTGGGTCGTGTCATTGCAGCGCTTGCAGACCAG
TCACAGGGCAAGAAGAAGGCCCAGGTGCCATACCGAGACTCCATCTTGAC
ATGGCTTCTGAAAGACTCGCTGGGAGGCAACAGCATGACGGCCATGATTG
CTGCCATTTCGCCCGCCGACATCAACTTTGAGGAAACGCTTTCGACCCTT
CGATACGCAGACTCTGCCAAACGAATCAAGAACCACGCCGTCGTCAACGA
GGACCCCAACGCGCGCATGATCAGAGAACTCAAGGAAGAGCTGTCGAAAC
TGCGCTCCCAATTAGGCGGCGGTGGTGGGGGCGGCGGAGCTGGCTCAAAT
GGCATCATGGAGGAACAGTACCCACCCGACACACCGCTAGAAAAGCAAAT
GGTCTCCATTACCCAGGCCGACGGATCAACCAAAAAGGTCTCCAAGGCCG
AAATCGCTGAGCAGTTGGATCAATCGGAGAAGCTCTACTCCGAGTTGAAT
CAGACGTGGGAAGAGAAGCTGCAAAAGACAGAGGAAATCCACAAGGAGAG
GGAGGCTGCGCTGGAAGAGCTTGGAATCAGCATTGAAAAGGGCTTTGTCG
GCCTGTCGACACCCAAGAACATGCCGCATTTGGTAAACTTGAGTGACGAC
CCGCTCCTGACCGAATGCCTCGTCTACAACCTGAAGCCAGGCACCACCAC
GGTGGGCAATTCTGATGTCGACGGCCAAACTGCACAGATCCGTCTGAACG
GCGCCCAGATTCTTGCCGAGCACTGCCACTTTGAGAACGTCGACGGCAAG
GTGACGGTGATACCCCAAGAGAGTGCCAGCGTCATGGTCAATGGTGTTCG
CATTGACAAGCCAAGGTTGCTCAAGAGCGGCCATCGCATCATCCTGGGCG
ACTTCCATATTTTTCGCTTTAACAACCCCCAAGAAGCAAGGGCTGAACGC
GCCGAAGTAGGGACGAGCCTCCTCCGACACACGGTCACCGCTGGCCAGCT
CGGCGGTTCTCCTTCGCCCGCACCTAGACCCGGTCATGACAGATCTTTCA
GCTCCATCAGTGTAGCCAACAGCGACTTTGACCAAGATAGTCCGAGGGCA
GGGTCGCCTGCTTTTTGGCAACGTGGTCGAGAGTCGGAATTTTCGTATGC
GCGAAGAGAGGCCCTGACTGCGTGGCTGGGGCCAGATAAACGCATTGAAA
ATCTGCCAGACGAGGATTTTGAGGCGCTCTACGAAGACCTCAGCAGACTG
CGCGAAACGCGAAAAGCACGGCCTGAACGGCCTGAGCGACCTGAAAGTCG
GATGATCAGCGACGAAGGTGACACAGAGTCCATGTCTTCGTATCCGGTCA
GGGAGAAGTATGCCTCTGGAGGCACACTGGACAATTTCTCGCTCGATACC
ATGCTGACGATGCCTTCTACCCCGCAACAGGAGGGCAGTGAAAAGATGCA
AGAGATACGAGAGGATATGCAGAACCGGATAGACCGACAGAAGGAGGACT
TCCAGTCCAAGCTTAAGGCTGATGAGGAGGCCAAGGTGGAGTTGGAAGAG
CTACGGGCTGCAAAGGAACAGATGCAGAAGCAACTAAAGGAGCAAAAGGA
GGCATTTCAGCGCCAATTGAAAGAGCTTGGACATGAAATTCCGCTGGACA
TGGACACCGAACTGGATATCAAGGCATTGAACTCACCAAAGAAACAAGAC
GAACGACAGCTCGAACTGATTCGCTCGGTACTCAAGCAGTGGCGGCGAAG
GAAATACGTCACCATGGCCGAGACGCTTTTACAAAATGCCGCCATTTTGA
AAGAGGCTCAGGTCATGAGCCAGCAAATGGACAAGCGAGTCGTGTTCCAG
TTCTGCATTGTTGACGTTGGCCATACAGTCCCGTCATCCTACGACTTGGT
AAACATGGGCATTCCAGGGGAAGATGATGAATATCTCGATACCCAGTCGA
AGCCATGCGTCGGCGTGCGCGTCATTGATTTCAAAAACGAGGTCGTCCAC
CTATGGTCGTTACAGAAACTCCGCGATCGCGTGCGTCGAATGCACCAAGT
GCACCAGTACATGAATCGACCGGAATTCTTTCAGCACCTCAATCCAGAGT
CGCCCTTTTCCGACCCATGTATGCCCGAGTTTACACGAATTGGTGATGTC
GACGTGCCACTGGCTGCCGTGTTCGAGTCGAGAGTGCGAGACTTTAGCCT
GGATGTAATTTCGCCGTATACGTCGAACCCCATTGGCATCATCCGATTAT
CGCTAGAACCTTCGTCTGCCGAGGCACCGTCGACAACGCTCAAATTCAAC
GTTGGTATGCATGAAATGGTTGGGTTTTCAGAGCGAGAGGGGACAAAGGT
GCATGCTGTGCTCTTCGTCCCTGGCATATCAGACGAGAGCGGTGCAACGA
CTACGACGTGGATTACTGATTTCAATGAGAGTCCTATCCGTTTCGAAAGC
GTTCACAGTATGAGCCTTCCGTACCCGAGCCCACGCGATACGTTTCTTCG
GATTTCCATCTTTGCCAAGGTGTCCGACATCCATCTCGACATGCTGCTCA
GCTGGGATGATATGCGCGACTCGGCGGACAAGCCGAAACAGAAACGTCGC
AATGCACGTCTACCAGAATCCGAGTTCTATACAGAAGACACGCATGACAT
CTTCGCTCGCATACAGATTCAAGAGATCACAGACGATGGCACGTATCAGC
CTGTTGAGGTCACACAGAGCAGCGTCATGGATCAGGGTGTCTATCAGCTC
CACCAGGGTCTAGCACGTCGCATTGTTGTGAACCTCACGCATACTTCGGG
TGAGACAATACAATGGGAAGGCGTCAAGTCGCTGCGTATGGGTCACATCC
GGATGGTCGATGCGGCAGGCAATGCCCCCAACTATGGCTCGCCCGTCAAG
GAGGTTCCAGTCGATCTGATTTCGCCGCCCCTCGTCCGGAACAACGCAGA
TGGTACAACAAATGTCAAGTTTGTTGGACGATGGGACAGCACTGCACACG
CCTCGCAGATTCTGGACCGCGCGACAAAGGACAACTTCCGCGTCCGGGCC
ACTCTTCTCTTCGATGTCATGGCTGCAAAGCTCATTGAGCCAATGACGTT
TTCCTTTGACCTCTATGTGCAGATCCGCGGTCGCTCCTACATGCGTCCGA
CGTCGCTCTTTTCCCTCGCCAATATTTGGAATACAGTCAAGATTGTTCAC
TCAACAGTGGGAATCTTCAACGTAGCAATACGCCCAACGTCTGTAAAGCG
TGCAACAGATCTCTGGCGTATGAACACAAAAGACGATTACATAAAGGGCG
AAGAGCAGCTCGCAGGCTGGACGCCCCGCGGTGTCTCCCTAGTGCGTGAT
TTCATCAATGTTGAAAAGCGCCGTCGTCGTGTGGCCGAAATCGAAACCGC
GCGCTCTGTCCTCTCCCCCAAGGCCCTCAGCGTACCCACGTCTACGCCTG
GATCCAAGGACAAGCCTCTGGACGATGGACAGAAAGAACTCCTTCAACGC
ATCATTTCACTGTGGAAGACCAAGAAGGCCCCAGCGGAAGTCATACTCAA
TTCTACGAACCTCGAACCACCCACAAACGGTGCCGCTTTTGCACCACGGT
CAGCTTCTCCTTCGCCAAACCCGACGCCTACTTTGACGGCTACGGTGCGC
TTCATACCCAAGAATCCAAATCTCATGAAGGCATCGTACCTTCTCACGCC
AGACCCGACAAATACACGTTGGACACGACGGTACGTTGAGTTACGGAAGC
CGTATCTCCACCTGTACTCGACGGACGGTGATGAACTCAACGCCATCAAC
ATTAGCACAGCACGCATCGACCACTCTCCACAGATTGCCAAACTGCTGGG
TGGAGGGCATAACCAACACAGCAATAGTGCCAATGGAAGTGGGAGTGCAG
GAGTGTACAAGGATGTCGTTTTTGCCGTTTTTGCGAGATCCAATACGTAT
ATTTTCCGTGCAAGGAGCGAGAGGGAGAAGATTGAGTGGATTCTGCGACT
GGATCAGAGCTATTTTAGTAGTGGTGAAGGGAACGTACAAAAGGAGAAGA
CACGGCATGACCTGGACGACGCGAGGTTGGGGGAGTACCTTGAGAAAGAG
ATGCCCGGTATCAAAGTACCCGTCGTGTCCACCAAGATTGGCTATGGCCA
AAGCAATCCCACGTACTTTGTCGACGATGCGGCCAAGACGCGCTACATCT
TGAGGAAGAAGCCCAGCGGGACTATCATCTCGCCCGTGGCCCACCAAGTG
GACCGCGAATACAAAGTGCTCCAAGCACTCGGTAGCGTCGAGGGGTTTCC
AGTGCCCAGGGTGTACTGCCTGTGCATGGATGCCGGAATTATCGGCACCG
CATTCTATGTCATGGAATTCGTCCAAGGCCGCATCATCACCGACCCAACG
CTCTCGACGCTGCCCATCCAAGACCGACGCGCCGCCTGGCTCTCGGTCCG
CGACGTCAAGACAGGCGCGCCACTCGGACGAGCTCACCCACACTACGACG
ACATTGTCGACTACATCCGGCGGCATGCCCCGCGCGACCGCGCCAGCATC
ATCCATGGCGACTACAAGTTGGACAACATGATCCTGCACCCTACCGAGCC
GCGCGTCATCGCCATTCTAGACTGGGAGTTGAGCACCATTGGGCATCCGC
TTGCTGACGTCGTGTATGTCGTTGGTCCGTACTGGAATCGCACGAGTCGG
ATTGGCATGGCGCCGGCGAAAGAGGGCGAGGGAAATGTGTATGATGAGGA
GAATCTGCAGGGCAATGGCTTGCCGAGGGTGGATGAGCTGCTGGATTTGT
ATGCACAGAGGGCGCGGTGGGATCCTAGGCTCGATGGGTGGGATGTTGCA
AAGGTTTTTCATTTGATGAGGGGAAGCACAATCAGCCACGGCATTCAGGC
GCGCACCATCAGCGGGCAGGCCAGCAGCGAGTTCTCGCACTTGTACTTTG
AAAACACCAAGCGCGGGCTCGACGAGGCGCTGCGCCTGGTGCGGGAGATG
CAGCATCAAGAGAGGTTGAAGAGTAGCTTGTAG
>A03612  [mRNA]  locus=Contig1:105951:109826:+
ATGCCGCTGGGAGCGCCCCGGGCTCTGCCGTTGCGACGGGCGCTCTGGGT
CCGCCTGCAGTCTCAGCGGAGGTTTGCCTCGAGCTCCGCAGAGGCACTCG
ATGTCTACGACGTCGTCTGCGTAGGCGGAGGACCGGCCGGCCTGAGCCTG
CTGACAGGCCTCAAGGCATCGCCCGTCACCAGCGGGCTCAAGGTGGCCTT
GATCGAGGGCCAGAATCTGCACAAGAGCCGCCTGGCGCAAGACGCCAGCC
TCGAGAGCTTTTCGAACCGATGCAGCTCTCTCACACCGGCCTCTGTGAGC
AACCTGCAGGAAATCGGAGCATGGGCGCATGTCAACAAGCCCAGAGTGCA
GCCCTACCAGGAGATGCAAGTATGGGATGGTGTGAGCGATGCGCGCATCT
CCTTCGACTGGCATACCGCGAAGCCCCTTCTTGCGCCCCGTAATCCCGCC
CAGCCTACGACCATCGCATACATGATAGAGAACGTCAACACGGTGACTGC
GCTGCTGAGCCGGCTCGAGCAACTCGGCGGCGTCGATTTCTACACGTCTA
CCAAGGTCGACTCGATACAGCTGGGCGCCGACACAGACAAGGTGGATTTT
TCGTCGTGGCCGGTACTCTCTCTGTCCAATGGAAAGAGGCTGGCCGCAAG
GCTGCTGGTGGGAGCGGATGGGGCAAACAGCCCAGTGCGTGCGTTTGCAG
GCATCGAGTCCCGAGGGTTCGACTACAACCGGCACGGCGTCGTGGCCAGC
TTGAAACTCGAGGGACAAGGCTGGGGCGGACCAGACCACAAGATTGCATA
CCAGCGCTTCTTGCCCACGGGACCACTGGCTATGCTGCCGTTGCCGGGCA
ACATGTCGACGCTTGTATGGAGCACAACGCCCGAGCGTGCAGCTAGGCTC
AAGGCACTGTCGCAACAGGACTTTGTTGCCATGGTGAATGCAGGCTTCAG
ACTGTCGCCCACTGATCTCGAGTACCTGCATACACTGTCGTCGGGACACG
AGGAAGAAGTTGCCTGGCGCGAGAAGCACACGCCTGTCGACGAGCACGCC
ATACCCATGCGCGTGACCAAGGTCCAGGCCGGGACCGTTGCGTGTTTTCC
GCTCCGGATGCGACACGCAGACACGTACACGGGCGAGCGAGTGGCACTGG
TCGGCGATGCCGCGCACACGATACATCCGCTCGCAGGCCAAGGCCTTAAT
CAAGGACAGGGCGACGCCGCAGCGCTCGCTCGCACCATATCACATGCCGT
GCAGACGGGCCAAGACATTGGGTCTACATTGGCGCTGGAAAGCTACAACA
GCGAACGCACAATGGCTGACCAGCACCAACGCGAGATTGAGGCCTTTGGC
TCCAACGACGACTTTTGGATTTTTGGATACGGGAGCTTGATCTGGAAGCC
ACCGCCACACTACGACCAGCGACTTCCAGGCTACATTGAAGGCTATGTAC
GGCGCTTCTGGCAGCATGATTCTCCTACACGCGTCTGGGGCGCCGCCTAT
CACATTCCCAAGCGGCATGTCGAGGCCGTGCGCAAATACCTCGATATCCG
AGAGATTAACGGCTACTCGATCCAATTCACACCCTTCCACCCGGCCGTCA
GCAGCGCACAGGTCATTGTGGAGCCCGGAGCGCAAGCCGAGGAACCCGCG
TCGCCCTTGTCCGGCATCAAGGTTACGAGCACGGCGACCGTCATGGACGA
AGTCGAGAACATCAAGTGTCTGGTCTACATTGGACTTCCCGAGAACCCCC
AGTTTCTAGGCTCCCAGGATCCTGACGCCTTGGCCCAGAAGATTTTGGAA
AGCAAGGGCCCGAGTGGCGAGAACAGGGAGTATCTGTATAATCTCGAGAT
TGCCCTGTTAGGATTAAGTACCGACAGCGGAGATGAGCACGTTAGTGACT
TGGTAAGACGGTGTAGAGCACTTGAAGAAAAAGGGGGCGTCAGGGAGGAA
GACGGGGGTGACGACGAGGCGGAGATTTTGCACAAAGTAGGAAGCACAGA
GGAGCAAGAGGAGGTTGAAAGGTAG
>A03613  [mRNA]  locus=Contig1:1052867:1054390:-
ATGCCACCGCAGACCCCTATCCAACAGCAACCATACCTACAGCAGGCATA
TCAGTTCCAAACTCCTGCCAATCCTCCACAGAACCCGTACTCCAATGGAA
CCAGCCGCTCTAACACATGGGTTCAAACGCCTGCGCCTAACTACCCTTCT
GGCAATGGCTACTTCCCCACCATGGTAGACGTTAACGGTTACCCTGTTGA
TATGAAAGGCGCAAAGCGCGTGACAGAGAATCCTTTCCAGGATGGAGCCG
GGCAGATGGACACAATCGATATCGAGAAAAACAAGCACGACGACCATTCA
GAATGGGACAAGCACACCAAGATTCCTGGAAAGAAGGACCCGAACCAGCC
TTACCTCACCTTTGGCCAACGGATAAAGCACTACACATGGGCCAACTACA
CCCTGACCATGGCTACTGGCGGTCTTGCTACGCTCATTGCCATCCAGCCA
CACGCCTTTCCTGGTCTCAAGATTATCGGCGCCGTCTTCTACATTCTCAA
CATCCTCTTGTTCACTGCTGTTACCATGACACTGATCCTCCGCTTCACCA
AGTTCGCCGGCTCTTTCAAGGAGTCGATTGCTCATGAGCGCGAAGGTCTC
TTCCTCGGTCCCTTCTTCCTGTCCATCGCAACCATCATCACCGGCACGCA
GAAATACATCATCGAGTCTTACGAGATGAATCATCCGAACCGTGCTTGGG
CCATCACTACCATGCAGGTGGCTTTCTGGGCCTACACGTTCATCACATTC
TGTCTTGCAAGCTTCCAGTACTCGTATCTCTTTTGCCATCATACGTACAA
GCTGACCAGCTTCATGCCTTCGTGGCTTCTGCCCATCTTCCCCATCATGC
TCGCTGGTACCATCGCGTCTGTCATTGCCAAAGACCAGCCAGTCGAGTCG
AGAATGCCGATTCTCGTGGCGGGCCTGGGGTGTCAGGGTCTGGGTTTCAC
TGTCGCTATCCTGATGTACGCGCACTACATTGGTCGCCTCATGCAGGTCG
GATACCCCGACCGTGAACATCGAGGCGCCATGTTCATCGCCGTTGGCCCT
CCATCTTTCACCTGCTTGGCTCTGATTGGTATGTCCAACGCGCTGCCCGA
CGACTTTGACCTGCAGGGTGATGGCCTTATCGACGCAAAGGTCCTGCGCA
CACTTGCTCTTGTTGTCGCACTCTTCCTCTGGGTACTGGCCATGTGGTTC
TTCATGGTTACCCTCGTCGCTGTCATCCACCAATGGGCTGTCTACTTTCA
CCTTGGCTGGTGGGCCATGGTCTTCCCCAACACCGGTTTCGTCATCGCTA
CCATCTCCATTGGCAATGCCTTGCGAGACGATACGGTGCTATATGTGGGC
AATGGTCTCTCGATTGCCATCATCATGATGTGGTCGTTTGTCCTGTTCAA
GCACATTCAAGCTGTTGTCGTTGCTGACATCATCTACCCCGGCATGGACG
AGGATATTGCCGACCACTAA
>A03614  [mRNA]  locus=Contig1:1057227:1058434:-
ATGAGAGCGACAGCATGGCTCGCGCAAAGCAAGGCTATTGCTAACATGGC
GCTGTCGCAAAGATCTATCCAAGCGCTGGGCCGGCTGCGCAATTACAAAC
CTCCAGCGACACAGTGGCACAACTGTCCACTTGGTCGACGCGCTGCAGTC
CTGATACTACTGTTCCCGGACAGGCGCGGCGAGCTCAAGGTTGTTCTCAC
GGTGCGGAGCGCGGAACTGAGGAGCTATTCCGGGCAGGTAGCGCTTCCTG
GAGGTATTGCCCTCGATGATGGTAAAGCAGATACACTGGAGGAATCACCT
TGGGACATTGCCCGCCGCGAAGCTTCCGAAGAGATTGGCCTCCCACTGGA
TGACGCAAAACTTGGGGGCTTCAGTGTAGAGCATCTATGCGAGCTCCCTA
CCAACCTGGCCAAGACGGAGTTGGGCGTCCGGCCCTGTGTTGCGTTTCTG
GGCCCAGCTTCGTCCGAAGTGGGCAATGCATCTGTTGAGGAGAGATTAAT
ACCTCGCCTGGACCCGAAGGAAGTAGCTGCTGTGTTTACGGCGCCGTTCC
ACAATTTCTTGCGTACAGAGTGGGAAGCACGGGTGGCCTATGGCGAGGAG
CCCGAGTTTGAGCATAACAGTCATCACGGCGACGAGGATATGATGGGGAG
GCTACTAAAAATGGGCAGACTGAGCGAGGTTGGGGTCAAAGGCGAGGTAT
TGAGTAAAGAGGTGCTTAGACAAGCGACTTACCGCGGTGGCTTCGAGTAG
>A03615  [mRNA]  locus=Contig1:1059154:1060618:-
ATGGCTGACAAAGGTCTTGAGGATGTGCCCGAGGGCCAGATCGAGTCCAA
CTACGATGAAATCACCGACTCCTTCGACAACATGAACCTGAAGCCTGAGC
TCCTCCGTGGAGTCTACGCCTACGGTTTCGAGCGCCCCTCCGCCATCCAG
CAGCGTGCCATCATGCCCGTCATCAAGGGCAACGATGTCATCGCTCAGGC
CCAGTCCGGTACCGGTAAGACGGCCACCTTCTCCATCTCGACGCTCCAGA
AGATCGACTCCAACGTCAAGGCCTGCCAGGCGCTTATCCTTGCCCCCACC
CGTGAGCTCGCTCAGCAGATCCAGAAGGTCGTTGTTGCCATCGGCGACTT
CATGGACATCCAGTGCCACGCCTGCATTGGTGGTACCAGCGTCCGTGACG
ACATGAAGGCTCTCCAGGACGGTCCCCAGGTCGTTGTCGGTACCCCTGGC
CGTGTCCACGACATGATCCAGCGCCGTGTCCTCAAGACGGACCACATGAA
GATGTTCGTCCTTGACGAGGCCGATGAGATGTTGTCTCGTGGTTTCACCG
AGCAGATCTACGACATTTTCCAGCTTCTGCCCCAGTCCACCCAGGTCGTC
CTTCTGTCGGCCACCATGCCCCAGGACGTGCTCGAGGTCACCACCAAGTT
CATGCGCGACCCCGTCCGTATCCTCGTCAAGAAGGACGAGCTTACCCTCG
AAGGTATCAAGCAATTCTACATTGCTGTCGAGAAGGAGGACTGGAAGCTC
GACACTCTGTCCGACTTGTACGAGACCGTCACCATTACTCAGGCCGTCAT
CTTCTGCAACACGCGCAGAAAGGTCGACTGGCTCACTGACAAGCTCACTG
CCCGTGACTTCACCGTCTCGGCCATGCACGGCGACATGGACCAGGCCCAG
CGTGATGTCATCATGAAGGAGTTCCGTTCCGGATCTTCCCGTGTCCTGAT
TGCCACTGACCTTTTGGCCCGTGGTATCGACGTCCAGCAAGTGTCGCTTG
TCATCAACTACGACTTGCCCGCCAACCGCGAGAACTACATTCACCGCATC
GGTCGTGGTGGACGTTTCGGACGTAAGGGTGTCGCCATCAACTTCGTCAC
TGCCGACGATGTTCGCATGATGCGCGAGATTGAGCAGTTCTACAGCACAC
AGATTGAGGAGATGCCCATGAACGTGGCTGACCTCATCTAA
>A03616  [mRNA]  locus=Contig1:1061141:1063173:+
ATGGCCCCCGGCATACTTGAACCCCCCGGCATAGCGACTGCCGAATCACG
GCCCTCGAAAAAGCTCAAGACAGGTGCAGTGGCAACAGGCGACAACGACG
ACGAAGAAGTCGCTGCAGCGGCCGCGGTCCCCTCACATCCCTTGGGCATC
AAGCCGGCCGGCAATGCATATACCGCCCGCGAGAACATCAAGTCGAGATG
CGGCCTCTTTGCCTGCCTGCCCGATGAGCTGCTCAGCCACATTCTTGAGT
CATTCGAAGCTGATGTTCTAGTACGCCTGGGCAGTACTTGTCGTGCGCTG
TATGCCTACACCAGGTTGGACGAATTGTGGAGAGCCTTATTCGTCAACTC
TCCAGCCGACGACTTTGAGTGGCGCGGAACCTGGCGAGCGACGTATCTCA
AGATACCCAAGGAGCACGTCACGTCGATTCCATGTACAAACCTCTTCTCA
GACACGCTGTACCGCCCTTTTCAATGCGCTCACACGCCACTCAACCCCTA
CGCACAAAATATCCCAAAGCACAATGAAATTGCGCGCCTGTCGGATCTGA
CGTACCAAGAGTATGCCGAGGCTTGGGTGAACAAGCCCTTTATCCTCACC
ACACCGGTCAAGCAATGGCCCGTCTACGGCACCTGGACACCAGAGTACCT
GCTCGAGAAGTTTCCAGAAACCAAGTTCAGGGCGGAAGCGGTCGACTGGC
CCATGAACAAGTACATGCCGTACATGGGCGATAGTGCCGACGAGTCACCT
CTGTACCTGTTTGACCGCGCCTTTGCGGAAAAGACTGGCATCGACACTTC
AGCAGCGCCGCACTCGAGCGAGGCGGCATACTGGAGCCCGGAGTGCTTTG
GCGATGATCTCTTCAGTGTTCTCGGCGAGCACCGCCCCGACTGCCGCTGG
ATGATCATGGGCCCAAAGCGCAGTGGCTCGACATTCCACAAAGACCCAAA
TGCCACCTCGGCCTGGAACGCTGTTCTCACGGGCAGCAAGTACTGGCTCA
TGTTCCCGGCCGGTCCGGGCATTGAACCTCCGCCAGGCGTCATTGTCTCG
GACGACCAGTCTGAGGTTACATCTCCACTTAGCATTGCCGAGTACATGCT
GACCTTCCACGACTTGGCTCGCCAAACGCCCGGCTGCAGAGAGGGCATCT
GCTACGCGGGCGAAGTGTTGCATGTACCCTCTGGCTGGTTCCACCTAGTG
CTGAACCTGGAAGATAGCTTGGCGTTGACGCAGAATTTCGTCCCACGGAA
GAAGCTGCCGGACGTGCTAGGCTTCCTTCGCGACCAGAGAGCCGAAGTGA
GTGGCTTCACCGAAGACGTTTGCGACCGGGCATATGAGCTGTTTGTGCAA
AAGCTGAGTGAGCAGCACCCAGACCTCCTCGAGCAAGGTCTCGCCGAGCT
GGACAAGATGAAGACGAAGAGTAGGGGGAAGTGGGAACAGTTGACCAAGG
GAGATGGTGACGCGCAAGAAGCCGGGGGATTCAGCTTTGGCTTTGGCGGA
GACGACGACGACGCTGATATTCCTTGA
>A03617  [mRNA]  locus=Contig1:1063423:1064686:-
ATGACCAACTTGGACATGCTGCTCCTCAAGGGGGCCTCTGCGAGCGATGC
[truncated: 16,052,646 more chars]
