# Supplementary material for: Comparative genomic analysis reveals cellulase plays an important role in the pathogenicity of Setosphaeria turcica f. sp. zeae
Source: Front Microbiol. 2022 Jul 22;13:925355. doi: 10.3389/fmicb.2022.925355 (PMC9355644; doi:10.3389/fmicb.2022.925355)
Supplement: Supplementary file 1 [file Data_Sheet_1.zip › Supplementary Fasta S3.fasta]

>A2642  [mRNA]  locus=scaffold_1:23678:24474:-
ATGCCGCCGCCGAGGATATCGCAGGGCCTGCTGGCTCAGTTCAGTCAATT
GAGTCTCTCAGCTCCACGCCCGACCGTGCTGCAAAAGGCATGTCTACCAA
GATGCCAGTTCGCTGCTCCCACCGCTAGACCCGCTATCCGACCCTTTTCC
TCGACGCCCTCGCGCCTCTCGTACCTTGCGCCCAAGGCTGGAGAATCCCG
CAAGTCCCGCAAGGGAAGATGTCACGTACCCACGGGCGGCAGCATGCGCG
GCACAACCGTAGTATGGGGCGACTACGGCCTTCGCATGCGGGACCACGAC
CGGCGCATTTCCGCGCACCAGCTGCGCATTGCCGAGGAGACGATCAAGAA
GCGCCTTCGAGGCATGAAGTTCCGGCTGTACATGCGCATTTCGGCCAACA
TTGGTGTGTACACTTCTGGCAACGACGTGCGTATGGGTAAGGGAAAGGGT
AGCTTTGACCACTGGACTGCGAGGGTGGCGGTCAGCAAAATCATCTTCGA
GATCAAGGGCGATTTGCACGAGCAGGTGGTGAGGGATGCGTTTAGGCTGG
CGGGCAACAAGCTTCCGGGCTTGTATGAATTCGTGAAGAAGGGCGATCCG
CCCGTCATGGGCCTTACAAAAGTCGGCTTGAACGGCATCACAGAGGAGGA
TCTGAGGAGGCCGAGGCGAAAGGAGCCGTTGGAGCAGACGGCTGCGAGAC
TACCGGCCGCTGAGACTGCATCAGCGAGCGCATCGCCAGCGGCACTGTAA
>A2643  [mRNA]  locus=scaffold_1:54510:56672:+
ATGACAGAAGCCAATCTAGGCTACAACGCGGAGCAATGCGCACAGCTAAA
CGACACATTGTTCTATGACCCGAAATACGAAGCGCAGCAACCTGTCGGTT
ACGACTACCCGCTCAACGAAGCATGTCCACCACCAAGTACAACTGACGCT
CCAGCCAGCGAGTGCCAGCTTGGCAACTCGCCCGTCTACGCCATCAACGT
AACAACAGAAGCGGACATCCAAAACGGAATCCGGTTTGCCAAGGAAAAGA
ACATTCGGGTCGTCATCAAATCTTCTGGTCATGACTTTGTTCAAAGATCC
AAGGGTTTCTATGGTCTCTCCATTTGGCTGTATCACTTTCGTGGCGGTTT
CACTTTCAACGAGCCTGCGTCCATCTCGAGCGGGCGTCAAGGAAAAGCGT
GGAACGGAACTAGTCTCACGATCAATGGCGCCTACGCTTGGTCAGATATC
TACCCGACTGCCTGGGAGAAAGGTGTTATTGTCGTAGGAGGCAACCAAAA
TGGGCCTTGCAGCACCGGAGGCTGGACACAGGGCGGAGGCCACAGCCCTG
TAACCCACGATTTCGGCATGGGCGGCGACCAAGTTCTGTCTGCAAAAGTC
ATCCTCGCATCCGGCGAGCTCGTCGACGCCAGCCCAGACGTCAATCCGGA
TCTTTTCTTCGCCATCCGTGGCGGCGGCCCCGGCACCTACGGCATCGTAA
CCCAGCTGACGGTCAAGACGTATCCGGAGCGGAGCGTCCACCTCTTCTAC
ATTGTGCTGGGCGCCCAGGGCACAGCAACTGTTAATGCATTCCTCGATGC
CATGACCGACGTATACGCATCGTACCCTGCGCTCTCCAAGCAAGGTTTCG
CCGGCTACGGCAACTGGGTCGCGCATTCAGCCAACGGGCTGCACCAGCAC
AAATTCACAAACGTGTGGTACCAAGCCTTTACCATCACCGGAAAAACCGC
CTCAGAAGCCCAGCACCTATTCCAAGCCTTCGAGGACACAGTGCTAGCCT
ACAACTCGACGCGCCTCGGCATCCAGGTCAACATCACGAAATCCAGCTAC
ACAGACTACGGCAAGTACTTTGCCAACAAGACGGGTACAAATGCCAATGT
AGGCGGCATCTCGGCGCTATCATCCCGGTTCCTGGATTCGAAAGCGTTGA
GTGGTGATAAGAAGCGGCTGCGCGCTGCAATCGATGTCATGGCCGGTGAG
CCGGGCAAGCCCGTGTACCACACGCTTGTGCACCACGGCCTCGAGGCCAC
ACACGGCCTGCAGGACAGCGAGTCGGCCGTCCAGCCTGGGTGGTACCGCT
CGATTATACTTGATATCTTCGAGCGCGACGTCGTCGATTTCACCTACATC
AACAACGTGGAGCCGTTTTCGTATATCAGGTCGAAAGTGGAACCCGTGTA
CCGCGATCTGGCGCCTGCTGTCGGCACGTATATGAATGAGGCGGATTGGG
GCAGTGTGCATTGGAAAGAAGATTTCTACGGGGTGCATTTTGAGCGGCTG
AGTAGCGTCAAGCAGATGGTTGATCCGGAGGGGCTGTTCTACTGTATTAC
GTGTGTGGGGAGTGAGAAGTGGGTGGTTGGTGATGATGGGGCGTTGTGTA
AGAGCATGTAA
>A2644  [mRNA]  locus=scaffold_1:490259:491238:+
ATGGCTACAGCCAGCATCTCAGCCAGCGCCGCTCCTGGCGACGACCTGCC
CACCCCGCCCGCCTCGTCGGCAGCGCCGTCACAGCACGCATCGCCCCTGC
CGCAGCCTCGAAAGCATCCACTGAAGCCTGGCGGCTCAAGAGAGTCCGAC
TTGATCAGGTACCTCGATCAGGCCATCAACAGAGTCCAAAAGCGTGTCGA
CAACCGCACGACCCATCGCAAGCTCAGGCCCGCACCTGGCCAAGAGACAG
GGTACAGGGCCTTCTGGGAAGTCGCAACGGATCTCGATGGCTTAGTCGAC
GTCGTGTGGGTGTCCGGGTCCCCAAACCTCCAGATCCCCTACTTGCTCAA
CATGGCCGTGCTTACTGCTGACTTTCTTCCTCTGTTCCCCTCAAACACGC
CCTCTGCACAGGCTACCTTCCGCCTTGTCTCCAAACTAGATTATGCCTTT
TCCTCGCTGCTCGCTGGCCACGATGCCGCCACGGGTGACTTATTGCCCGG
CTTCGATGGTGGCCGCTCAATGACAACCACGGACAAGGTCCGCCTAAAAG
GCATTGTGGATCGGACACGGCTCACAGTCGTGCGCGTCATGAGCCGAGAC
AGTGTGGCCGGAGACGAGCAAGATATTGGCGGGACCCTTGATACAGACAC
GGACATGGATATGGACACTACACAGGAAGAGGTTGGAGCAGAGCATGGTA
CCGTAGCCTTTGAAGGCTTTGAAGGCAATACAGACGACGAAGAGGATGAC
GAGTGGCAAGAGCGCGGCATCGCCAGTGTTTATGAGAAGACTATAGGCGA
ATTAGGCGACGTTCTCGGTGGTCCCCCAATTGGTATTATTACCGACGATT
GGGGCGCCGATGCAACTGAGCACCAGAGGAGCGGCGGTGGTTTCGTCGAG
TCCGGGGGTGGTGCCCAGTTATGA
>A2645  [mRNA]  locus=scaffold_1:497330:498562:+
ATGCCCAAATCCACTACCACCGACACGTCAGGCTCTTCACCTGAAGACGT
CAACAACTTCGACTCTCTTCTCGGCGCTTCGTCTGCCGATCCCTACTTTG
ACGACTCGCTCTTCCTGTCCAACGACTACTTCCTCGGCGACCTTGACGTC
CTCAAGCCCTTTGGCAACAACGCCGCCGCCGCCGCCGCCGCAAACTCCAC
CACGGAATCCTCTCCTGAGCCCACGGCAAGTGCCAGCAACCCCGCTACCC
ACCCGCCTGCATCGCTGGCCAACGCCCTCAACCAATCGCCGCACATGTCT
GCAGCCCAGAAGCAGGCACTTCAACGTGCCAACGCCTTCCCCAACCCCGC
CTATGAGTCCATGTTCCCCAACAACATGGAGTCGGGCTTCGTCCAAGACC
TCACCTTTCCAGACGGCCCCAAGGGCCAGCCCGCCGCATCCAAGCCGGCT
GCCGAAAGGCCTCAGACGTCGACGACGCCAAACGCCACCTCGAAGCGTAC
CAAGAACAAGCCAGATATCCTCTCGGCATGCTGGACCTCCCCCCTGTGCC
CCAACCATGACCAGGACGGCCCGCCACCCAACCCCTCCACCTGTGGCGGT
GGTTGTGCGCCCTTTCTCTTTGCCGATCAAGACAACCTGCCCAGCATCAG
TGACTTGCTGGCCGAGCCCCAAGAAGTCACTGCCGCAGAGGGCATCGTAG
AGATCCAGCCCCGGCCCAAGAAGCGGTCAGAAAGCGACGCTTCGGCCAAC
GGCTTCTCTACTCGTCGATTCGAGAGCAACGAGTCGACCACGTCTCCCAG
CGAAGATCGGCAAAGGACAAAGAGTGAGACGACAGAGGACACGTCTACCA
AGGAATCGCCTCAAGCCAACGACGACGGAAAGCCAAAGTCGCGTCGACGA
CTACCACACAACCAAGTCGAGCGCAAGTACCGCGAATCCCTCAACACCCA
ACTTGACTCGCTTAAGCGTGTCGTGCCATCATTACAGCAAAACCCGCGAG
CCTGCGACAGCGCCGACATTGAGGATCTGCCTGCCCCCTCCAAGCCTAGC
AAGGCCGTCATCCTGGCTTCAGCCACTGCCTACATCAAGCAAATGGAAAA
GGAGAAAAAGAGCCTAGCTGACGAGAACCAACTACTGCGTACCAGAGTAA
AAGCCCTGCAAGCCTTGGTCAAATGCGACGACTGCAGCTTGATGCAGTAC
GTCATGGACCTGAAGATCAAACAGGGAGGCTAA
>A2646  [mRNA]  locus=scaffold_1:499278:499555:-
ATGTCGGCACCTCTCAACATGGCCGCTAGCACGGCTGCCCAAGAAGCGTT
TGAACGCGAAAAGGCGGCCATCACTTCTTACGAGGATGGGTGGGACCGGT
GGGACGGCCCCATCTGGCCCATTGGATACGTCCAGTGTCGCATGCAAGCC
GATGGCTACGTCCATCCTACGACACCCAGCGCGGACGACGAGGTCAAGAC
ACTGAAAACCGACCGGCGTTGA
>A2647  [mRNA]  locus=scaffold_1:501679:502863:+
ATGATGTACCCGATACTGTGCAAGGTCCGCTATGAGACACTGCACCTGCT
TCTCAACTCAAAAGCGCTGTGGATTCAAATCGCCGTCTCTTTCGTCCTCA
ACTGGATCATGGCCCCACTCTTCATGGTCGGCCTTGGCTGGGCTTTCTTG
CCAGACCGGCAGGATCTGCGCGAAGGCCTGATCTTCGTTGGCATTGCCAG
ATGCATCGCCATGGTGCTCATCTGGACGGATCTTGCACAGGGTGATGGCG
ACTACTGCGCGGTGCTCGTCGCCTTCAACTCTATACTACAAATTGTGCTG
TTTGCGCCGTTCGCCATCTTCTACGTCGAGGTTGTTAGTCATGGCCAAAA
GACGACGGTGTCATACGAGGGCGTGGCGCAGAGCGTGGGAGTGTTTTTGG
GGATCCCTCTTGGTGCAGCAGTCGTGACAAGGCTGGCTTTGAGGACGGTG
TTGGGAGAGGATCGGTACCAAGGCCGCTTCATCCGATACATTGCACCCTT
TTCGCTCATGGGGCTGATCTACACCATCATCGTGCTCTTTGCGAGTCAGG
GTGCGCATGTCGTCCGACAGATTACCGACGTGCTTCGCGTTTGCGCGCCA
CTGCTCGTCTACTTTCTGGTTGTTTTCACAAGCACCGTCTGGTTCTGCTG
GAAGATGGGCTTCGGGTACAAGGTCAGTTGCACGCAAAGCTTCACGGCGG
CGAGTAACAACTTTGAACTGGCGATTGCAGTCGTCGTGGCCGTCAACCGG
ACATGGCAAGACTACGCTCCAGAAGGCCCTAGTGTACCGAACAATGCGCA
CATGGATGCAGAGCAGAGTCTAGCGCCTTAG
>A2648  [mRNA]  locus=scaffold_1:507709:508841:+
ATGGAAAATGGCCGGTGGTATCATGGCTTCCGGAGAGGGCTCTACATGTA
CCCGTGCGACGAGCCTGAAAAAGACCGCATGGACATTTACCATCAGTTTT
TTGCCGTAGCACGGAGAGGCCAGCTGCACCAGGCGCCCGTGCCAGTCCAG
CCACAGCTGCAGCCCCGCATCCTCGACGTAGGCTGTGGGACGGGCATCTG
GGCAATTGACATGGCCGACAAATACCTAAACGCCGAGGTTCTGGGATTAG
ATCTCGTCAACATCCAGCCCGAGAAGATTCCCCCCAACTTGCGCTTCCGT
GTACCACGCGACTACGAGAGCCCATGGACGCTGGGCGAGGACTCGTGGGA
TCTGATCCACCTGCGAATGGCCTGCGGCAGCGTTACGAGCTGGCCAGAGC
TGTACCAGAAAATCTACTCCCACCTCAAGCCAGGCACGGGCTGGATCGAG
CACATTGAAATCGACATGGAGCCCCGCTGCGACGACTACACGCTCCCGCC
AGACAGCATGCTCTGCAAGTGGTACGGGTGGCTAGCGGATGCCACGCAAA
GAGCCTCGCGACCCATTGCATACGAGCATCGCACTCGGCAGCTGCTGCAA
GCCGCGGGCTTCATTGATATCCAGGAAACGGTTATTCGCGTCCCCTACAA
CACATGGCCCAATGACCCGCACCAGAAGGATATTGGCAGGTGGTACAACC
TGGGCTTGACCGAGGGCCTGGAGGCGCTAACGTTTGCCCCTCTGACCAGA
GTCTACCAGTGGGACCTCAACGCGCATGTGCGGCCAATAATTGAGAGCGT
GCGCAGAGAGCTCTGCAACCGCAAAATCCATGCGTACAACAACATGTAA
>A2649  [mRNA]  locus=scaffold_1:513787:515967:-
ATGTCTCCTTCGACCGATCGCAAGCGTGCTGTGCGCATCGCGGGATGCTC
GGGTGGCTTTACAGACCGCTCGACTGCCATTACGCGTATGGCCGGTGATC
CAGAAGTCGATGTAGTCATGGGCGACTGGCTATCGGAAATGACAATGACG
GTGCATGGTAGCGGCAAAGTCAAAAAACAAGGCAACAAACAGACCAACGG
AACGCAAAGCCTGGAAGAGCGTAAGAAGACGGCCATGTATGCCGATACGT
TTCTGCAGTGCTTTGAGCCTGCAATCCCGAATCTAGTCAAGAACAAGACG
AAGCTTGCTGTCAATGCCGGCGCGTCAGACACTGAACTCCTAGCTGAAGT
TGTTGTCGACATGTTGTCGAAACAAGGGGCTGGACACGTCAAGGTGGCGT
GGATAGAAGGCGATGATGTGACGAGCCAGGTCAGCAGCTTGATCAAAAGG
GGAGAAAAGTTTGAAAGCCTCATGCACGGGAAGAAGCTGGAAGAATGGGG
CATGGAGCCCATATGCGCCCAAGCCTATCTAGGCGGGTTATGCATAGCAG
AGGCGCTTCGCCAGGGTGGCAACATAGTGATTGCCGGGCGAGTTGCCGAT
GCTGCGCCTGTCATTGGTGCTGCGGCCTGGTGGCACGATTGGCAAAACGA
CCAGTTCGACGAGCTTGCTGGGGCTCTTGTCGCAGGACATTTGATCGAGT
GCTCGAGCTATGTGTGTGGAGGATACTACTCCATGTTCAAGGATCTGATC
AAGACTGGCAAGCATGTCAACATGGGATTTCCCATTGCTGAAGTCGAATA
TGATGGTACATTCAACATTGCAAAGGAGAAGAACAGCGGCGGATGTGTAA
CGGTTGCATCATGTGCGTCCCAGCTGCTGTACGAGATTCAAGGACCGCTA
TACTACAATTGCGATGTTACAGCTGACATTACCGACGTCAAGATGGAGCA
GGTGGGCGAGGACATTGTACGTGTCAGTGGAGTTAAAGGGTTGCCTCCTC
CACCCACGACCAAGATCGGTATTACTGCACCTGCAGGCTGGCAATGCGAA
TGGCACATGTACATGTGCGGGCTGGATATCGAGGAAAAATGCAAAGTCAC
CCAAGACCAAATCAGACATGCCATGGGCGAAAGCGTCAAGCGCTTCACAA
CACTTCGATTCCATGCCATTGGCTCGTCACCGCTAGACGCTCGCCACCAA
GATGCAGCAACAGTCGACTTTCGCGTCTTCGCGCAGACGTCGGACCCGGA
GCTTGTGCGCCCCGATGTTCCCAACGGCTTCAACCGATGGTGTCTCGAGG
TGTTCCTGCAGTGCGCTCCGGGCCTCTCCCTCACCAATGACCTGCGGCAG
ATTGCGCCCAAGCCCTACTACGAGTATTGGCCTTCGTACGAGACATTGTC
GCCCGTTGATGTGGCTTCTTTTGGCGAGACGGTGCGTGCGCCGCTGGGCT
ACATTGTTGCGGGACGGTCTGGCGACAAGGCGTCGGATTGCAATTGTGGG
TTTTTTGTTCGCCATGATGACGAGTGGGACTGGCTACGGTCGTTTATGAC
GGTTGAGCGGGTGAAGCAGCTGCTTGGGGAGGAAGAGTACAAGGGCAAGG
CGATTGATCGGTTTGAGATGGCAGGGATCCGTGCAGTCCACTTTTTGCTG
CATGACCAGCTCGATCGGGGGTACAATGCAAGTTCTGAACTGGATACTCT
GGGAAAGAACACCATGGAGTACATGCGTGCCAAGACGGTCGATTTGCCCA
AGAAGTTTTTGGACCGCGGCCGCATTTAG
>A2650  [mRNA]  locus=scaffold_1:519842:520662:-
ATGGCATCCCAGACGCTGCACGGCTCGTGTGCCTGCGGACGCAACCGCTA
TGTGATCGAGATACCGCCACAGCAGGTCCGCCTAGCCGAACTGCGATACG
ACAACACCCCTTCATCGCGATACCATGCCGCCAGCCCCCTCACTCTCTGG
CTGCGCGTGCCTCTGCCATGGTACACGTCGGCCACGTTCGCCCAGTTTCC
GGACGAGACACGACTGAGCATCAAGCGCAACTTCGAGTCGCCCTTTGCAT
CCCACACTCGGCGCCAGTTCTGCGGCTACTGCGGAACCCAGCTCTCGTCG
TGGAATGAGCGCACGCGCGACGAGGCCGAGCACATCTCCCTGACGGTCGG
AAGCTTACTGGACGAAGACCAGGAGCTGCTGAGCCATCTTGGCTTCCTGC
CCAGCAGCGACAGTAGCGACGACGAGACGGCCCCAGCTGGCCCCTCGCGC
ACAACCGCTTCGCGTACCGTCGCTCGTTCAGGCCCCCAGTCTCGCGGCGC
TCCCTGGTTCGAGGAGATTGTGCGCAACACACGCCTTGGACGCTTCAAGC
AGCAGCGCGGCGCACACACGGACAACGGCGTCCATGTCGAATGGGAAGTC
ACCGAGTGGACCGAAGGCGATGTGCTCGACGCCGACGACGACGAGGGCAC
CGCCACGCCCAGCAAGCGCAAGATTGGCGACATCGACGATGCCGAAGACA
CGGAGATGCGCAGTGCCTGA
>A2651  [mRNA]  locus=scaffold_1:521038:522780:-
ATGGCTGAGAGCACCACGGTGGCAGTCATAGGTCTCGGACCTGGGGGCCT
CGCAGCGCTCAAGAATCTAAGAGAAGAAGGCTTCAACGCCATTGGCTTTG
ATCGCAATGGCTACGTGGGCGGCCTGTGGCAGTACTCGACACAGGAGCAG
ACATCCGTCATGGAGACAACCGTTGTCAACATCTCCAAAGAGCGGGCATG
CTTCACAGACTTTGCATTCCCTGATCATGTCCCTTCACATCCAACGGCTC
CGCAAGTACAACAGTACTTGATAGCCTACATGGAGCATTTCAAGCTCCAG
CCCTATCTCCGGCTGGGTGTGTGCATTCATCAGCTTACCTTTGACGAGGA
ACAGCAGAGATGGGTGGTTGCCATCGAAGGGCAGGGTAAGCAGTACTTTG
ACAAGGTTGTCATCGCAAATGGCGGTATGGTTGCAAAGGCAAACATGCCA
GCTATTGAGGGCATTGAGAAGTTTCGTGGCACTAGCATGCACTCCCAAGC
TTTCAAGCAACCAAAAGACTTTGAAGGAAAAAGAGTCATGGTGGTTGGCT
TCAGCAACAGCGCCGCCGATACGGCGACCCAACTCGTGGGCCATGCAGCC
AAAGTCCTGGTTTCATGTCTAGAAGAGGGCAGCGTTCTGTCTGTTGCGGG
GATTCGACGAGTCTTGTCTGAGACGAAAGTCGAACTTCAGGACGGAACCA
GCGTCGAAGTCGACGCCATCGTATGGTGTACCGGGTACAAGTCCGACTTC
AGCATGGTTGAGCCGCGATTTGACCCAACATGCCACCCTCAGCGGTGGCT
GGAGGCACCCGGGTCCAACGGCAAATCCCTCTTCCGGCTGTACCTCAACG
TCTTTTCCTTGGAGAAGCCCGACAGCCTGGCTTTTCTGGGAAACGTGCAC
TTCGCCTTGGGCGGTTTTCAAATTTTCGACATGGCGTCCATGGCAGTGGC
GCAGGTTTGGGCCAACAAGTCGGCACTGCCTGGGCGTCTCGCCATGAAAG
CTGCAGTGGACAAGCACCACGAATGGCTTGCTGACCAGGCACACGACAGT
CCCAACCTCTCGCCGGGCATGTGTGATGCAGGCGTGTGGGTGAAGGCCAT
GGACAGCCTGGCTGGAACCGGGGTGCACGACTATCTGGGCTATGGGTGGA
AAGGGTGGCTGTTCTGGCTGCGGGAGAGGAAGCTGTGCAACCTCATCATG
GGTGGCATCTGGAGCCCGCACATCCACCGTCTTTTCGAGGGCAAGAGGAA
GTGCTGGGAGGGTGCGCGAGAGGCCATTGTGCGGGTTAACGAGAGGGCGC
CGGCCAAGCAGAAGGGGAGTTGA
>A2652  [mRNA]  locus=scaffold_1:526321:528100:-
ATGGGAGATGCTAAACCCCAACACACGGTCGAACCGACCGACGAGAAGCC
GGCCGTTGTGGCGCACATTGACGACAAGTCGGAGCTTGGTCCTGACAAGC
ATGCCGCTGTGGCTGACTACACGGGTGCTGCGCGCAAGAGCGATCCCGAG
GAGATTGCGCTCGTGAGGAAGATTGATTGGAGACTCATGCCAACACTCAT
GGTCATGTACTTCCTGAACTATGTCGACAGAAACGCAATTGCGCAAGCGC
GACTCAACAATCTTGAAGACGACCTGGGTATGACTGGCGTGCAGTTCAAT
ACCTGTGTTTCCATCCTGTTTGTTGGCTATGTCCTCATGCAAGTCCCCTC
CAATATGCTCATTACGCGAATCAAGCCGGGCATCTACATGAGCAGCTGGA
TGCTCATCTGGGCCGTGGTATCGGCATGTACGGCATTGGTGCAGAATTTC
GGCGGAATGGTCGCCTGTCGCTTCTTCCTAGGCATTACAGAGGCCCCGTT
CTACCCCGGCGCCACGTACATGCTGTCGATCTTCTACACGCGGAGAGAAG
TCGCCACACGCATTGCGCTGCTGTATTGCGCGCAGATTCTCGCCACGGGC
TTCAGTGGCTTGATTGCTGCAGCCGTCTTTGAAATGGATGGTGTCCGGGG
CATCGCAGGATGGCGCTGGCTCTTCATCATTGAGGGTGCTGTCACCGCCC
TTGTGGCCATGGTCGGTTTCTTCATGCTTCCCAACACGCCGCTTACGACC
CGCTGGCTCAAGCCACATGAGCGCGAACTAGCACACGCACGCATCGAGCG
GGACCGCGTCGGTGACTCGATGGAGCCCGTCAGCATGATGGAAGGACTTC
GACAGGCGTGCCGTGATAAGAGGACCTGGCTGTTCTGCTTGATGCAGAAT
TTCCATCTGAGTGCCTGCTCGTTCAATTCCTTCTTCCCGACTGTCGTCCG
CACCCTTGGCTTCAGTACCACAATCACCCTCGTCCTGACATGTCCGCCGT
TTCTTCTCGCAGGCGCAGCAGGTATCGCGACGGGATGGAGTTCTGGCCGC
ATGCATGAGCGTACCTGGCACGTTACAGTTGGTTTATTAGTCGCCGTTGT
AGGATTCGTCATTGCTGCGAGCACTTTGAATACCGCTGGTCGATATGTTG
CCTGCTTCATCTTCCCAGTGGGCGCCTATTCTGTAAATTCGGTCATTATC
GGATGGGCGTCTTCAACACTTAGCCAGACCAAGGAAAAGAAAGCCGTTGT
GCTTGCTATGACCAACGTAGGAGGCCAAATTGGATACATCTACGGCGCGT
ACCTGTGGCCCGACAGCGATGAGCCGCGCTACGGTATCGGGTTCGGTGCG
TCGGCGGGATTCGCTTTGCTGTCCATTGTGTGTGCGTGGATTATTCGCAT
GATGCTTATCAAGGAGAACCAGAAGCTGAGGGCTTCGACCAACGAGCGTA
TCATGTTGTACGGGTACTGA
>A2653  [mRNA]  locus=scaffold_1:528936:530543:-
ATGATCTTGACCAACATTATATCTGCGCTATCGCTATGCGCTGCCGTGAT
TGCAGCCCCAACTGAAAAGCGCGGGGTTAGCTTCAACTGGGGCTCGGAGA
AGATTCGCGGTGTCAACATTGGCGGGTGGCTAGTACTCGAGCCATGGATT
ACTCCATCCATCTTCGACAACGCCAACCAGGGTCGTCCACAGCGAGATAT
CGTTGACGAGTACACCTTGGCTGAAAAGCTTGGTAGCCAAACAGCGCTGA
GCATCCTTCGCAAACACTGGGATACTTTCGTCACTTGGCAAGATTTCAAC
AAGATCAAGCAATCAGGCTTCAATGTTGTCCGTATTCCCATCGGATATTG
GGCATACGACACATTTGGCTCGCCTTATGTTAGTGGAGCGAGTGTTTACA
TCGACGCTGCTATCGATTGGGCTCGAAGCCTCGGGCTCAAGATTGTCATT
GATCTTCATGGCGCCCCTGGATCTCAGAACGGATTCGACAATTCTGGCCA
GAGAATGAATACTCCAACCTGGCAACGTGGCGACACCATCCGACAGACAC
TGCAAGTCCTCCGGACCATCTCCCAAAAATACGCGCAACCAAGCTACCAG
GATGTCATTATTGGTATCCAGCTACTGAACGAACCAGCACTGTATAATGG
CCTTAGTCGCGATGTAACAGCGCAATTCTACCGCGACGGCTATGGTCAAG
TGCGCGACGTTTCCGACACTCCAGTCATTCTTTCGGACGGCTTCACTCAT
CCAAACTCCTGGAACGGATTTCTCACGCCTTCGGATGCCAACGCCGTCAA
TGTCGCTCTTGATCACCACCAATACCATGTATTTGACACGACACTCCTCA
AGATGTCGCCTCTTGAGCACGCACAATACGCCTGCAGAAGCACCGGCGCA
TACGGCGGTGCGGACAAGTGGACCTTTGTGGGAGAGTGGACGTCGGCCAT
GACTGACTGCGCAAAATACCTCAATGGCTTCGATCGTGGTGCCCGCTACG
ATGGAACATACCTGAACAACCCCAGGGTCGGCGACTGTAGCTGGCGAAAC
AACATCGCCCAATGGCCCGCGTCGTACAAGGACGAGTCCAGGCGCTACAT
TGAAGCGCAGATCCGTGCATTTGAGTCTGCGACGCAGGGATGGGTCTGGT
GGAACTTCAAGACGGAGGGTGCGGCTGAATGGGATGCTTTTAGGCTCATT
GATGCTGGTGTCTTCCCCGCAATCAGGAATGGACAGGTCGACTACAAGTT
TGGTCCAGCGTGTTAG
>A2654  [mRNA]  locus=scaffold_1:56874:57992:-
ATGAGTAGCATGCTATCTCTCAAGGGCAAAAACGCCGTCATCACGGGTGC
CGCAGGGGCCATCGGTACCCAAACGGCAATCAGCTTTGCCGAAGCGGGTG
CGAGTACCATTCTCCTGTCGGACGTGTCCAGCGACGCCCTAGCGCGGCTT
GAGAAGCTGCTGGCGTCCAAGCCCTCATGTTCCAGCACACGCTTCCTGAC
CCAAGTCTGCGACGTCTCGAATGAAGAGCAAGTCGCCGCTTTGCTTGGCC
AGCTCGACGAGCACGGCGGCATCGACATCATGGTCAACAACGCAGGCGTG
TTCCCGACAGACCTCGACGGCGACGCCGTAACCGTGACGCCGCGCGCCTG
GGACCTAACATACAGGATCAATGTGCTGGGCACATGGCTGGGCTGCAAGC
ACGCAGTGCTAAGCATGCGTCGCGCCCGCAAGTCCAGCGGCAGCATCATC
AACCTAAGCTCTGTGGCGGGTCTCATCGGCAGCGCAACCTCACAGCTCGC
GTATACCGCCAGCAAGGGCGCCGTCATCGCAATGACAAGAGAGCTCGGCA
TCGTGCATGCCCGCGAGGGCTTCCGCTTCAACGCCCTCTGTCCCGGGCCC
CTCGATAGCCCTATGCTGCAGGATTTTCTGGATGCCGAGGATGATGATAG
TAAAGGCTCTTCTGCTAGTGTTCCTGCGACTGCAAAGGGTCAGACGGCGA
GGAGAGTGCGCAGAGAAGTGCATCTTCCCCAGGGACGCTGGGGCACGCCG
CTCGAGGTGGCAGGTGCAGCTGTTTTTCTGGCTAGTGATGCTAGTTCGTT
TGTAAATGCGACGGAGCTGGTCGTGGACGGCGGGTTGACCAAGGCTTTTG
TTACTCCTGAGGGCGCGCCGCATCATAGTGTGCTTTCGAGATCTGGGCTG
GGAACTCGCTCTAGTCTTTAA
>A2655  [mRNA]  locus=scaffold_1:534800:536017:+
ATGAAGCTCACTGCAACCACCGTAGCCGCTATGGCAACTCTGCCCTTTGC
ATCGTCCAACATCATCACAGCGTACCAAAACATCACACTCCCAACAGCCA
GCACCACCCTCCTCGGCAACTTTTACAACCATTGGATCTACCTTGGAAAT
GATACATACGACCTGACGCGCTCCATGGTCGCACCCACGACTAAGCCCGT
CACCATTCCCATGACAGGATCCCGGAAACGCGCCCGTATCGAACCCTCGC
GCTCCGCCCTCATCATAATCGACATGCAAAACTTCTTCCTGCATCCGGAG
CTCACGCCTTCCGCAGACGGTGGCCGGAAAGCCGTGGAGCCCACTCTCAA
GATGATTAATGCCTTTCGTAAAAAGGGCATGCCTGTGCTGTGGACCTTCT
GGGGCCTCGACGATAAGGATCTCCGAGATCTGCCTCCTTCAGACATCGTA
GGGTTTTCAAAGTCCAGACAAAAGCCTACAGATTCGTTTGGTAGCGACAT
GGGAAAACTGAAAGACGGCACCGCGTTGGGCAAAATGCTAATGCGCGGCT
CCTGGAATGCGAGACCGTATGGACCCTTATACGATGCGCAGGTCCAAGGT
GTCAAGAATGGAACGGACCATTACTTCAACAAAAACCGTGTGAGCGGCAT
GTGGGGTGCGCAGACACCGCTTGGTCTCTGGTTGGAAGAAAACATGATCA
CGACACTTTTCTTCGGAGGTGTAAACTCGGATCAATGCGTGTACGGTACA
ATGCTAGATTCTGTTTTCAAGGGATACGACACCGTTTTCGTTGATGATAT
TTCAGCGACAATAAGCCCCGAATATGCCGCTCAAATGGTCCGGTATAATT
CAGACCTCAATGGTTTTGTTTCCAATTCGTCTCTGATCATACCCGCACTC
TCATAG
>A2656  [mRNA]  locus=scaffold_1:539352:540403:+
ATGGCTTCTGCAATTGCCTCCACGAGCGCCGACGCGAAGGCTGAAGAGAT
ACTCAGGATCATTGAACAATACGGTCTCAACTATGAGCGAACGGGAAAGT
GGGATGGGTTTGAAACATTTCTGCCTATTGTTAAAGGACAGGTCGAGCTT
AAAGAGCCCATACGCATGCTGCTACCTGGGTTCCCTTTCAAGTCGCCGAA
CACAAAAGACAAGGTTCTAGGCGTCTTGCCAGATTTGGGTGAGGAGCTTG
CGCTGAAGCATCTCGACGGCCTGTGCGAGAAGATCAAAGGGGTCTATGAG
CATGGCGCTGAATGTCACATCACCTCTGATGGTCTTGTCTATAATGATCT
TCTCGGTGTGAGTGACGAAACGGTATGGAACTTTGGACAAGGCGTGCGCG
AGATAGCCGCAAGTAACAAGCTACACAATCTCAGCTTCCTGCGACTTTGG
GATATTCTCGAGTATGCTGGCGATTTCCAGTCCAAGGAATACTATCTCGA
GCACGCATCCAGCATCCGCAAAGAACTGAAGCGGCGATATGGAGACGCAA
AGTTTGAGGCTGACATGGCCAACACGAGTACGAGCGACATGCAAATGACG
CACACCAAGTACCTCGAATTTTTGCAGCAGGATCTGGCGCTGAATGAGAG
ACATCTCGCCCTTTCTCCAGAGGACCAGGCTGCAAATATTGCCAATACCG
CCAAGGAGATGATGGGTCGCTGGAAAGCCTTCTCTGCGGCCATGGCTGCT
GTGCCCGCACAGGGTTGA
>A2657  [mRNA]  locus=scaffold_1:541422:544357:+
ATGCTAACCCCGCCGCCAGACGAAGGAGGCCTCAATGCCCCGTTGAACGC
CCAGCAAGACGACGCATGCGACTGGACCGCCGCCCTGCCCCAGACGGACC
ATATCCGCTTCTTCCAAAACACCGACTGGTCGCAAACCTGCCTGGGACCG
CTGAACACGTGGAGCCCGTCGCTGCGCCTGTTTACCAGCTATGTGCTGGC
CGAATCCCGCGCAGCGTGTCTGTGGTGGGGAGATGTCTCGAGTCTGACGG
CCATATACAATGAGAGCTATGCGCCTCTGGCCGCCGGCCTGCACCCTGGC
CTCATGGGATCCCTCTTCCAGGACGGCTATCCAGATCTCTGGCCAACCAT
CGGCCCCTATTTCGAACAGGCAAAGAGAACCGGTACCGGTGTCAGCTACA
GCTCCGCTGCTTCTACCCTCGTCGAGCGCAAGGGCTATCGGGAAGAGGCC
TTCTTCTCGGGCGGCTTTGCGCCGGTAGGCATGCCAGGCGCGATTGAAGG
CTACATCAACAGCGTTTACGAAGTCACGAGCCAGAAACTCGCCGACCGTC
GCACCAGCTGCCTGAATAAGCTTGCATCTGTGGCTCTTCAGTCTACCGAC
GCCGTCTGCTCTCACATCCTCGCCACACTCGAGCTCAATGCCAACGATGT
GCCCCTAGCCATGCTGTACAAGATGGATCAAGAGCCAGGCTCAAATCTGC
TGAAGCTGCACGGACAAATGGGGCTTCCCGAAGGTCACCCCCTCATCGTC
AACTCAGCAACAATCGACTGTGAGGAAGGCCTCATCCCGGATATGCGGCG
AGCCGGCACAGATACAACCACAATCGACTACGATGAGCGCTTCTCATCTG
CCTCGTGGAAAGGCTGGGGCGCACCGTCACAGAAGATTGTCTTCATACCC
ATCATGTGCGGTGTGCGTCTTTTTGGCTACCTCATCGTTGGCACAAATCC
CTATCGTCCACATGATGAAGTTTGCGAGCAATTCATTCGAGACCTCAGTC
GCATGGTGTCGAGTATCATTACCTCTGCGGCAGATTCCGAAATGAACAAA
AAGCGCCAAGTCCAGCTCGAAGCGGACCTCGCTTTTAGCGACCTTAAGCT
ACGCCATCTCATCGACCATGCATCCGTAGGCATGTGCCATGTTTCACTTG
ATGGATGTATGCTCTGGGCAAATGATCACTACTACGAATTAGCTGGTAAA
TCCCCGACAGAGCATACAACCAGCCTCGCCTTCCTCGATGCATACCATGA
GGACGATCGCGCAAAAGCAGAAGAAATTTGGGATCGTTTGATCAACGGTG
TGGACCACATCACTGCCGATCTGCGCTTGAAGCGATTGTATACGCCTCCA
ACCGGTGACCCGGAACCAGCCCAACTTCAAGTCCTCGCGTTTCCATACCG
CAATGAACATGGCAGTGTCATGAGCGTCATGGCTTGCACTACAGACATCA
GCCGGTTATGCTGGGCAAAAACATTCCAGGCTCGATTGGCTCGTGAAGCT
AGGGAAGCAAAACGACAGCAAGAAGCTTTCATTGACGTTGTGTCTCACGA
GATGCGGAATCCGCTTAGTGCTATTGTACACTGTGCAGATGCAATCGCAA
ACGCCGTGGAAGAATGCCAGACACAAATTGCCGATATACCCAAACCGTGC
CTCGATGTCCTCAATGACAACATACAAAGTGCCAACATCATTATACAGTG
TGCAAACCATCAGCGGCGTATCATTGACGACGTGCTTACCCTCAGCAAGC
TGGACTCTATGCTGCTATCGATAACACCGGTCCCCGTCAAACCTGCAAAG
CTCGTGGATTCTGTCATCAACATCTTTGAAGCCGAGCTAAAGACGCACAA
GATCGCCTACAGCATAACGCCAGATCCGTCCATCCTGGATTTCAACATTG
AATATCTCTATTACGATCCGTCACGAGTGACACAGATCTTTATCAACCTG
CTTACAAATGCGATCAAGTTTGTCAAGCCATCCAAAAATCCGGCCATCTC
GATTCGTTACGGTGCCAGTAAATCAGCACCACGGACTCTGTTTCCCGCCA
ATATGTTCTGGGCGACCGATGGCAAAGACTACGGAGACGTTACAAGCACC
CCAGATTGGGGCAAGGGCGAAGAAATATATCTTGGCTTCAGCGTGCAAGA
CTCCGGAATTGGACTACAAGAGAAAGAGATTCACAAGATTTTTGAACGTT
TCAGACAGGCGAATGTAAAGACGCATGTCAATTACGGGGGGAGTGGCCTG
GGTTTGTTCATCTCCAAAGAGCTTACAGAGAAGCAGGGAGGTGGGATTGG
AGTTGCTTCCGTCTCGGGCGAGGGCTCGACATTTGGATTTTACGTCAAGA
CGAGAAGAGCAGAACGCAAACTCAAGAAACCCAAGGAGATTTTCTGGAAA
GCCGGGGATCACAAGCCCATATCCATGCCACTACGAGTTTTACTGGTGGA
AGACAATATCATCAACCAGCAAGTTCTTGGTAAACAGCTTAAGAAAGCTG
GTTGTTGTGTCAATGTGGCGAATCATGGCCTCGAAGCACTCGAAATCTTG
AATCAAAAGACTTTTGACATTGTGCTGATGGACTTGGAAATGCCAGTGCT
TGACGGCCTGGAAGCAATGCGTAGAGTCCGGCAGAAAGAAGCGGATGAAG
GTCATTTTACAAGACTCCCTATCATTGCTGTTACAGCAAACGTGCGGAAA
GAGCAAATCGAGGCAGCCATGATTGCTGGCGCGGATCGCGTTATGCAGAA
GCCTTTCAAAGCCGCCGATCTCGTATTTATGATGAAGTCGTTGGTACCAG
AACTAGCGCCTTCTTCAATTGATCCACCAACACCAGGACTAGCGATTCGG
TCAAATGCGTTAGTACCTTGA
>A2658  [mRNA]  locus=scaffold_1:545741:547003:+
ATGGTCAACTGCATGCGTGTCAGCAAAGGCTGGCGCGACTACCTGTCCAA
ACTACCCAAACTATGGCTGCATCTCGATCTATCGGGCGCGCGCCGTCCCG
TCCCCCGTTCCTTTGCCAACACGGCCCTGAGGAACTCAGAGCTGCGCATG
ACGCGCGTTACCATCCACCGCTTCGAGCACATGGATGTACTCCGGAACCT
GGCAAAAGCCGCCAAACACCTTTCGGAAATCGAAATGCTATCGCTGCCGC
ACACCATGTCGGCAACGCTAATCAACGTGGTCAAGAACAGTCCTAAACTG
AAAAAGTTTGTCGTACATGCGGAAATCACGGCGGATAGCGTAGAGCACAT
TTTTCAATCGCAGCCCGCATTGGAACATGCGGCTTTCCATGCAATCTTGC
CCCCCGCGTACACTATGAAGTGGACCGAGACGCTTACTCATCTCCACACG
CTCAGCCTGTCCTTTGTCAAGACGGCCAGTGAGATGCCCATAGGGATAGC
CAAGCTTCTCAGTCTGGCCCCTGCGCTTCGATCCCTCTCGCTCTGCAACA
TAAGTGCCTTCCACGGATTTGGAGGCCGAGGCTGGCCACAGGACGCATCT
CAACTCCCACGACTCACGACGCTCATTTTGAAACGTATAAACTTTGGCCG
GTTTCCCGCACTACCAAGCACACTGCAGCGTCTCGTGCTTGAAAACGACG
GCGGCACACTAACGCGCGAGGGAAGCGATGCTGCGTGGGCGCACACGCCT
TTGCCCGACCTCACACACCTGTCGCTATCTGGGTTTTCGATAGGCCCACA
GAGACTCGAGGCGCTGCTGGATTTCTACGTTGAAGATGACGGCACTCTCA
AGTCTGTTGCAGATGCTAAGCCTCTGCAGCATCTCTCTCTCCGCTGCCTG
ATAGACTCGTCTACAAGGACCGTATCTGATGGGCCTGACAGCCTCTTGGG
TTGCTCCCCGCGTCTTCTCACGCCTGCTCTGGAGTTCTTGGATATCGGCA
CCATGCCGTGTACCGACGATGATGTCGACCACCTTGTTACGCATGAAACG
GGTCTCGAGATTATTGATCTGTCGAATACGAACATCACGGGTGCGTCTAT
AAAGATGCTGGCGGATAGACTAGCCTCGCTCAAGCGCATCAGGGCAGACA
ATTGCACGCGGATCAGTGGTCGCGATGCAATAGGTTATGCGGAGCGGAAG
GGCATCGCTGTGAGTTATCAGATGGGTGAGCAGAAAGGTGAGCGCAGGGT
TCGATATGGCTAG
>A2659  [mRNA]  locus=scaffold_1:547332:549803:-
ATGGCCCAACCAGTCGCTCGATCCGCCTTTCCGTCCACCACCCGCGCCCC
CGCCACCACCGCCACTCCTTCAGCCACCCTCTCCCACTCGCACTCGCACA
CGACTACGCCTGCGTCTGCCGCATCGAGCAACAACACCTTCCTCATGTCT
GCAAGCCCGGTGCGAAACCGGCGGTCGGCCGCTGACGGCTACAAGCCCAA
GATGATCTCAACCATTGGTGCCAAGCCTGCCTGTCTCGTCAATGCGTCCG
TCACGTACGTTGGCGACGATCAAATATACGCTTTTGGTGGTTTCGACCAA
TATACAGATGAAGTATACAACCATGTCCTCCGGCTCAACCTAGTGACCCG
GCAATGGAACCTGGTCGACAACTATGGCGATATCCCAGGTGTACGCATGG
GGCATACCGCGTGTCTCTGGCAGGGCAATAAACTTCTCGTATTCGGCGGT
GAGAACGAACATCGCCAGCATTTGGCCGACGTCATTGTTTTCGATCTCAA
AACCGCACATTGGACGCAACCGGAACTACACGGACCAATACCACGTGGCC
GAGCTCGACATTCTGCAGTAATCTATGACGACAAGCTTTACATTAGCGGT
GGCCAGACTGGACATGATAGTGTGCTGGACGACATCTGCTACCTCGATCT
CAAGACATGGACCTGGTCGCGAACGTGGAGATTTGTGCCTCGCTACGATC
ATGCCAGCTGGATCTGGAACGGTCGCATCTGGATTTTTGGTGGTATTAAT
GATGAGATGGAGAAAAATAATGAGATTTGGTGGCTTGATCTCCGCGGCAG
TCCGGAATTCGAGCATGCCATGAAGTACGGCACTGTCGATCGACAACTCG
TCTCATCTCGCCATCGCTACCCTGTGCCAGCTTCAGGCCAACTCGCGACT
GGCAGCACAGGCTATACCGCCAACTCGAGCGTTCAGTCTTATCATGGCAT
GAGTTCTAGCCGTGCACCCTACGTTGCACCTGGATCCATTTCTTCGCTCA
AGTTCCACTCTAGCCCAAACCTCCCGTCACAAGCGGCCGGCACGCACTTT
CACCTCTTCTCGTCGGGGTGCATGCTGGACTTCGTTACGCCTGCAGAACT
GAGCTGTGAGACAAGCCTATCCAGCCTGGAGCTAGACACATTGCGATGGC
AAAAGCTAGCAGAAGGGAAGGATCTGTACAGCCCCAACTACCGCTGGCAC
TATTGCACGATGAACCCCGAAGGTACGCACGCCTGGTTGCTGGGTAGTCC
GATTGAATCCGCAAACGATGGAAACCACAACGGCGAATATTTGAGCGACG
TCCTTGCCATCGACCTTCGCAAATACGGCATATTAGGCAACGAATTGGCC
TCAGATACCCGGTCCAAGATGATGCCTTCTTCTGATGCCAACGTCTCGTC
CCACCTCAGCGGTATTGGCGCGGACCTATCTCTGACGTTCGACCAGCCCC
CTGAGAGCGGCAGTGGTGCAGACTTCATCATCACGGCAGACCCTGACGAC
GATGACTATAGCGACGTTCCCGACGCCAACGGCTCATCCACTGCTGTGGC
GCCGGCTTCACGCCCAATCCATGTTCACAAGCTCATTCTGCATGCTCGCT
GGCCGCATTTTGCTCGCCTATGGAGCGCACAAATGGCCGAGTTCCACTCT
AAGAAGATGCACATTCCTGAGCCGTATTCTGCTGTACGCGCCTTCTTGTT
TTATCTCTACACAGACAGCATTGCGCCAAACCCACAAAACGGACCTACGC
TCAACGACGTTGCGGGCATGCTTGTCATGTCCAACATTTATGACATGCCA
CGTCTGCGCCTACTTTGCGTCAATCGTCTTGGTCGAGAGCTAGACATTGA
GCATGCTGCCATAATATGGGAGCGCGCTGCCACAGCTGGTGAGGATTGGC
TCAAGCAACGTGCGGCTGCTTTCTGTATGCAGAATTTTGGCCGAGTCGTC
CGCACCGCAGGCTACCGCAACCTCAGTCCTGCAAGTCTTATTGAACTAAG
TTGTGAAGCTACACCCGAATCGCGCGTCATTGGCGGGGAAGATCTGGATC
TGCTGACCCAGATTTCTGGTCGCTCATTCAACAGTAATCGCAAACGCAGC
CTAGGCAGTGCGGGCGTGTTGACTGCTGGTGAGGATGATGATATTGAGGA
GGGGGAAGACGAAGGTATGGACGTCAACTGA
>A2660  [mRNA]  locus=scaffold_1:550691:552514:+
ATGGCAACTCCAGCAGTTTGCTTGACTCCGGTCAAGAAGACGTCCTCCGT
CTTCAACACCCGCACCGCTGGCGGTCGCATGCCACTGACTCCCTCTCCCC
GCACCCCGCGAACACAGACTCCCGATGTGCAGGCACAAGAGTCTATTCAC
GGCGGCAGCTTCATGTCCCGGCTGCAGCGCTCCGTCACCAAGACTACCCG
TGACTCGCCCAAGTCCAACATTGCTCGCTCCCACACTCCTCGCCGGCTAG
AGCTTGGTGTATCCGAATGGTCCCTCTCTGGAACTGGCTCTGCCCCCGCC
CCCAAGGCCACAGCCAAGACCACAACCAAGACTACCACCAAGGCAAAGAA
GGAGAAGAAGGATACGGCTGTTCGCGCCCGTCCTACCAAGACCCGCATCG
CATACAACTCGGCAGACCGTTTCATCCCCAACCGCACAGCAAGCGAGGCC
ATCCGCAGCACCGGCACAGCCAAGCTCGACAACGAACAGCGGCCCAAGTC
GAGCTCCAAGTCCGAGGGATCAACAGTGCTCGCCAACGCCGCGAGTGCTT
TCGATCTTGGTGGCCGTGGTTCTGAGGAGGATGTTACCCTTTCCCTAGAG
GGACTCACACTTGACGACGAAGAAGAGGAAGGCCGAACACGCTCCAAGCC
AACCCCTGGAAAGGCTGCCTACCAATCCGAGCTCGCATCTGCCTGTGGCA
TCAACAACAACACACGCATTCTTGCTTTCAAGCCTGCGCCCCCAGAGTCA
TCCAAGCCTATTGACCTCCGCTCCCAATACAACCGTCCTCTCAAGCCCGC
CAGCAGTGTCAATGCGCAGAACCGCCGACGCATCCCCTCAGCACCTGAGC
GTGTCCTCGATGCTCCTGGTCTTGTCGATGATTACTACCTCAACCTCCTT
GACTGGTCCTCTGGTAACCAAGTTGCCATCGGCCTCGAGCGCTCTGTCTA
CGTCTGGTCGGCCGACACTGGCTCAGTAGCTTCGCTGCTCGAGTGTCCCG
CTGATACCTACATCTCTTCCGTCAAGTGGTCTGGTGACGGCGCCTACGTT
GGCGTCGGTCTCGGCACGGGTGAGGTTCAGATTTGGGACGTTGAGGAGCA
GACCAAGCTCCGTAGCATGTTTGGCCACGAGACCCGCGTTGGTGTTATGG
GATGGAACAAGCACATTCTCTCGACAGGCGCTCGCTCTGGCCTCGTCTAC
AACCACGACGTTCGCGTTGCCCAGCACAAGATTGCTGAGCTTGTCTCCCA
CACTGGTGAGGTTTGCGGCCTCGAGTGGCGCGCCGACGGTGCCCAGCTCG
CCACTGGCGCCAACGACAACATGGTCAACATTTGGGATGCTCGCGCTCTT
GCTGCACCCAAATTCACCAAGACCAACCACCGTGCTGCCGTCAAGGCCGT
GTCATGGTGCCCATGGCAATCAAACCTGCTTGCCACTGGCGGTGGTTCCA
ACGACCGTCAGATCTACTTCTGGAACACGACGACTGGTGCTCGCATCAAC
CACATCCCCACCGACTCACAGGTCACCAGCCTTCGCTGGAGCACACACTA
CAAGGAGATTGTCAGCACTGGTGGCTTCCCTGACAACAGCTTGAGCATCT
GGAGCTACCCCTCTGGTGTCAAGAACATGGAGGTTCCCGCTCACGAGTCT
CGCGTTCTCCACAGCTGTCTCAGCCCCGATGGCCAGATGCTCGCCACTGC
TGCCGCTGACGAGTCGCTCAAGTTCTGGAAGATCTTTGAGAAGAAGCCCG
GCCAGCCTTCAGTCGCTGCTGCTGGCTCTGCTTCGACAAAGCCCAGCGTC
GTCAAGCAGATGACGATCCGATAG
>A2661  [mRNA]  locus=scaffold_1:553542:555427:-
ATGGCCGCCATCCCCAACCACCCCCCGGACAACATTGTCTACTCGGCACC
CGTCGCCGACGACAAGCCTGGCGAGCTCTTCACTCCCAGCCCGCCAGCCG
ACGACAAGCATGCCCTCGACCACAAGGCGGGCGGCTTCGACTACGAGGTC
GAAAAGGCCACCGGCGCCTCGTCGGACCAGGGCCTCGAGGCCGACAGGAA
GAAGTCGCCCTATTCGCTCTCGATGCTCTACAGGCGCTTCAGGCTGCCTG
TCCACATCTTCATTGGTGCTCTCTTCACTGGATGGTGGATTGCCAGTCTT
GTCGTCCATCGCCATGACAAGAACTGGATCATCCCGTTCTTGTTCTGGCT
GGCAATCATGATCCGCCTCATCACCCTCCACATCCCCATTACCGTCGTCA
CCAAGCCCATGCACTGGGTCTGGGCAAACACCGGCACCCACTTTGCAAAC
CTCATCCCAGAGAAGATGCGCATCCCGGCCGCCGGTCTGCTCGTCGTTGC
CGTCATGATTGTCGGCTCCTTTGCCAGCGAGGAAAGCCAGGACAACACGC
GCGCCAACCGCGCCGTCTCGCTCTTTGGCCTCCTCGTCTTCATTGTTGTC
TTCTGGGCCACTTCGCACCAACGCAGCAAGATTGTCTGGCACACCGTCAT
TGTCGGCATGCTCATGCAGTTCATCATCGCCCTCTTTGTCCTCCGCACAA
AGGCTGGTTACGACATCTTCAACTTCATCTCGGAACTCGCACGTGACCTG
CTGGGCTTCGCAAAGGACGGTGTTGCATTCCTGACCACGGCGCCCACGTC
CGAACTCACCTGGTTCTTGATTACCGTCATCCCCGCCATCATCTTCTTCG
TGTCCATTGTCCAGCTCCTGTACTACTGCGGTGTCCTGCAGTGGTTCATT
GGCAAGTTTGCCGTCTTCTTCTTCTGGTCCATGCGCGTCTCGGGCGCCGA
GGCCGTTGTCGCTTCGGCCTCTCCCTTCATCGGCCAGGGTGAATCCGCCA
TGTTGATCAAGCCCTTTGTTCCCCATCTTACCATGGCCGAAATCCACCAG
GTCATGTGCTCTGGATTCGCTACCATTGCTGGTAGTGTCTTGGTCGCCTA
CATTGGAATGGGTCTCAACCCCCAGGCCCTGATTTCTTCCTGCGTCATGA
GCATTCCCGCCTCCCTGGCCTTCAGCAAGCTGCGATACCCCGAGACCGAG
GAGACTCTGACCGCCGGCCGCGTCGTTGTCCCCGAAGACAACGAAGACAG
GCCTGCCAACGCCCTCCACGCTTTTGCCAATGGCGCTTGGCTCGGTCTCA
AGATTGCCGGCATGATTGTTGCCACGCTCCTGTGTATCATTGCTCTGTTG
AACTTGGTTGACGGACTTCTGACCTGGTGGGGCCGCTACATCAACCTCGA
CGGTGACTACGACTTGACGCTGGAGCTGATCCTCGGTTACGTCTTCTACC
CCATTGCCTTCCTCCTCGGTGTATCTCGCGAGGGCAACGATCTGCTCCTT
GTCGGCCGTCTGATTGGTGTCAAGGTCATCACCAACGAATTCGTCGCCTT
CTCGTCGCTTGTCAGCAAGGACCCCGCGTCTCCCTACCACTCTCTGTCGC
CTCGCTCTCGTGTCATCGCCACGTACGCTCTCTGCGGTTTCGGTAACATT
GGCTCTCTCGGCACCCAGATTGGTGTGCTCAGCCAAATCAGCCCTGGCCG
CAGCGGTGACGTCTCTCGTGTTGCGGTCTCGGCTCTCGTCACAGGTGTCT
TTTCCACGCTTTCCAGTGCGTCGGTTGCCGGTCTCGTCATTGTGGACCAG
GCCAAGTTCAGTTCAGGCTCTTAG
>A2662  [mRNA]  locus=scaffold_1:557482:558938:-
ATGGCGCATCTGCGCGACGTGCTGGGCTATGCCACCTCTCCCCCAACGTC
GCCTCACCCCGTCCCCGTCCCAGCTCCACGTGACCCGTCGCCAGACAGCG
CCGTAGGCGAACATGAAGCTGACCTTATGGCTGTTGAAGCTAAGCGCAAG
GCTACCACCGACCCCCCCAGCGGCTCTCCGAAGCGCATCAAGCACAGCCC
GCCGACGCCTGACCAGGCCGACGACGCGCCCGCCCCGCCCGTCAAGCGCA
TAGTGCCGTTTCCCGAGAAGCCCGCTGTTATCGAGGAGCGCAATGGAGAG
ATCGAGTTCAGGGTGGTCAACAATGACGGGAGGCGCGAGAGCACCATCAT
CCTCACTGGCTTGAAGTGTATCTTCCAGAAACAGTTGCCTAAGATGCCCA
AGGATTACATTGCCCGCCTTGTCTATGACCGAACACACTTGAGCATCGCC
ATTGTGAAGCACCCGCTCGAAGTCGTGGGAGGCATTACCTACCGCCCGTT
TGACAAGGGCGAGTTTGCCGAAATCGTCTTTTGCGCAATCTCGTCGGACC
AGCAGGTCAAGGGCTACGGCGCCCATCTCATGTCGCATCTGAAGGATTAC
GTCAAGGCGACGTCGCGAGTCATGCACTTCCTTACCTACGCCGACAACTA
CGCCATCGGCTACTTCAAGAAACAAGGCTTCACCAAGGAGATTACGCTGG
AGAAGTCGCGGTGGATGGGCTACATCAAGGACTACGAGGGCGGCACCATT
ATGCAGTGTAGCATGGTGCCCAAGATACGCTACCTCGAGTCGGGCAGGAT
GCTGTTGAAGCAAAAGGAGTGCGCCAATGCAAAGATTATGGCCGTCAGCA
AGAGCTACGAGGTGCACTCGCCACCAGCTCAATGGGCCAAGGGGGAGCTG
AAGCCCATTGATCCCCTTACCATTCCCGCCATCAAGGACTCTGGCTGGTC
GCCTGTCATGGACGAACTGGCCCGCGCGCCCCGCCACGGACCCAACTACA
ACGCCCTCCTCCACCTGCTGAACGACATGCAGAACAACAGCAATGCGTGG
CCGTTCCAGCAGCCCGTCAACAAGGACGAAGTGCTGGACTACTACGACGT
CATCAAGGAGCCCATGGACCTGGCCACCATGGAGGAGAAGCACGAAAAGG
ACCTGTACCCCAACCCCGAGGACTTTATCCGAGACGCCAAGCTCATCTTT
GACAACTGTCGCAAGTACAACAACGAGAGCACGCCGTATGCCAAGGCAGC
CAATCGACTCGAGAGGTACATGTGGCAGCGGATACGCGAAATACCCGAGT
GGTCGCATCTGGAGGGTGAAATGGCGGGCAAGTAA
>A2663  [mRNA]  locus=scaffold_1:559265:559678:+
ATGTCGAGCCCGCTGCTAGACGTCTGGGACGCGGCCGCTGCCCAGCCCTT
CCACCCGGCCGTCGGAAAGGACACGCAATTCACCGTCGGCTTCGTACTGC
TGGCCATATCCCTTGTCCTGACCACCATCTTCGGTCTGAACCGCTCGCTC
ATCAACCTGCCACTCCTTGGGGTTCCCGCTTCCCTGGCATTCGGCTTCGG
TTCCGTGTACATGATTTGTGCGGTCGGTGTCTACGTCTAG
>A2664  [mRNA]  locus=scaffold_1:559859:561065:+
ATGGGCGACCAAGCCCCTCCTGTTCTCACGGCCGTGTCGAGCTCAGCGCG
CCAGTTGTATCACCTCCTGCGCTGCATTGCCTTCTCCAATAAAGCGCACG
TCCAGATTAGCGACCTAGGGCTCAAGCTCGCAGTCGACGAAGCCAGTGTT
ATGGAGGCCTCCGCCTTCCTCGACAAGTCCCTCTTTACAACCTACACCTT
CAACGCACCCGACCCACCCCAAAGCTCGCAGCACTCGGACAGCGACGACG
AATCCGATGAGGCATCTACAGCCACGCCTGCCTTTCAAATCTCCTTGCCG
GCCCTTCTCGAAACCCTCCAAATATTTGGCCTTACCGACCCCGCCACATC
CAAACCACCATGGGCTCGCGACACGCCCTACCCCTCCAGCACCGCCTTTA
CCGGCAACAATATAATGGGCGGCATGAACAATCTGTGCAGGATCAACTAC
CATGGTTCAGGGGCGCCACTAGCAGTCACATTGACAGAAATGAGCATACG
CACTCAGTGTGATCTGACGACGTATGAGCCCGAGTACGCCGACGAGATTC
CCTTTGACCGCCAGGCGCTTGCCCTCAAGGTCATTATGCGGGGTAGTTGG
CTGTACGACGCCGTCCAGGAACTGTCATCTACGAGTCCCGAAAAGCTGAC
CATGTACGCTAAAAGCGTGCGCGGCAAGCCCTTCTTCGCTCTCTCGTCAT
CCGGCACCCTGGGCTCGGCGCGCGTCGAATTCAACAACAACCAGCCCCAA
CGCTCTGCATATCGCACCCCAGCACCTACCCACTTGAACGCAAACACGGA
CGCGGCCGATCAGTCTTCGGCAAACGTGCTCGAGACGTTTCAGCTCAGCC
ATGCAGACACGGTGTTCCGCTCGAGCTACAAGTTCAGCTTGATTCAAAAG
GCGGCGCGCGCCATGAGCGTCGCCACTAAAGTCAGCGTGCGAGCAGACAC
GCAGGGGGTGCTGAGTCTGCAATTCATGATTGAGGTCGAGGCGGCTGCTG
GTGGAGCATCCGGAGGTGCAAAGGTTAGTTTTGTCGACTTTCGCTTTGTC
CCGCTGGTCGAGGACGAGGATGACGATGACGCCGAGGGTGCAAATCTCGA
CGACACAATCATGCATGATATATCTGCCGGCGATGAAGCCAATGGAGACT
GA
>A2665  [mRNA]  locus=scaffold_1:58490:59290:-
ATGTCGGTCACCACAGAAAACAAAGTCTACGTCGTCACGGGCGCCAATCG
AGGCCTTGGCCTCGGCCTCGTGCAATCACTCCTTGCGCGGCCGCAGCACA
CAGTGGTGGCGACTGTGCGGAGCGAGCAGGCCAAGCAATCGCTGGAAGAG
GAGGTCAAGAGCGTCACCAAGGGAACGGGCAGCACGCTTGAAATCATACA
ATACGACTTTTCGGCGGCCATCCCGCCCAAAGACGTGGAGAGCACATTTG
CCAAATTGAACATTGCCCACATTGATGTTCTGATCCTCAACGCCGGAGGG
GCTCAGCCAATGGTGCAGCCAAGCGAGACCACAGCCGAGGACCTACGCGC
CGCCTTCGAGACCAACACAATTGCGCCTCTGCTCGTCTTCCAGGGCCTGA
AGCCCTATCTGCTCAAAGCCAAATCGACTCCCAAGCTCATCTGGGTCACT
TCGTCGGTCGGAAGCATCGCCGACATGGATGCATTTGGCGGCGGCGCCTA
CGGTCCCAGTCGAGCGGCACAAAACTGGCTGGCGCGCTCCATCCATCTCG
AATTCAACGGCACAAAGGGCGAAACGCGTCTGATTGCCATTCCTCTGCAT
CCAGGATGGGTGCAGACGCGCGCAGGCCAATATGTCGTTGATCAGTGGCA
GCCGGCGCTCAAGGCCATCGACTATCAGATTGAGAAGCCGCCGACTACAC
TTGAGGACAGCGTCTCGGGCATGCTCAAGGTCATTGACAATGCGACGCCA
GAGCAGTCGGGCCAGTTCCTGACGTTTGAAGGCAAGCCTCTGCCATGGTG
A
>A2666  [mRNA]  locus=scaffold_1:562027:563820:-
ATGTCGAACTCGGTCGTGGGCGGCGTGTACCAGCAGATCATGGAGAAGGT
GATCCAGGCGTCGCAGAACGACTTTGAGGAGTCGGGCGTCGACCAGAGCA
CGCTCGAAGAGATGAAGCAGGGCTGGCAAGAGAGGCTGTCTGCCCTCAAG
ATTGCCCATCTGCCATGGGACCCCGCCCCCGAGCCCGTCCGCCAGCCCCC
CACGGTGCCCTCTAATGTCAAGGTCGACAATGACATGGCTCCCGCCCCCG
CCCCCCAGGACGCACTCAACTTTCCCAACGCGCCCGCCAAAACCGAGGGG
CCCTACCAGCAGCCCATTGCAAACTATCCCCAGGCCCAGCCTGCGAGCAA
CGGCTACAGCGGCGGCTACGACCAGAACTCCCACCTGGCACAGCAGCGCG
CCGCAGCTCTGGTCCAGCAGCGTGTGCAGCAGCAAGGCAACGTGCATCAG
CAGAACTTTCCCAACCTTGCCCAGCAAGGCCACTTGCCCCAGATGCCCAT
GCAAGGGCAGCAGCAGCGTATGATGCCCCCACAGCAACAGCAGCAACAGC
AGCAACAGCAGCAACAGCAGCAACAGCAGCAGCAGCAGCAACATCAACGC
CCGCCCCAACAACCACAACAGCAGCAGCAGCAGCAGCAACAACGCCCTCC
TCACCAGAATCAGATGTACACGTCACAGACGGATGGTCCGGATGACGCCT
TGGCGGACTGGGAAGCGTTCAAGGCTGCACGTGCTGCCACGGCTGTGGAA
CGCATGGCAGCCGATGACTTTATGCGTGCCCGTGTAGATGCCATGGCCAT
GCGCCAGGATAGCGGTCTCATGGTGCCTCTCGACTCGATGCCCAAAGGCA
AGAAGCGAAAGGCTGCGGTTCGTGTTCTCCAAGCAGAGGACGCTGCTGCT
TCAACCCACGTGCCAGCACCTGCTCGCTTTGATGGCGATGACGAAGCCAA
GCCAGAAGAGGACCCCGACGATGCTATCAACTCGGATCTTGATGATTCAG
AGGATGATCTAAACGACGGTGACAACAGCGACGACGACATGGTTGATTAC
ATGCTGTGTACCTATGACAAGGTCCAGCGTGTCAAGAACAAGTGGAAGTG
CACGCTCAAGGACGGCATCCTAACCACGAACAAGAAAGAGTACCTCTTTC
ACAAGGCAAATGCTGAACTCGAGTTCTAA
>A2667  [mRNA]  locus=scaffold_1:571299:572647:-
ATGAAGCATACACATGTGCTGTGGCTGGTCGCCACTGCGGTGGAGGCCGC
TGTCCTTCAAAGCCGATACATACCCAACTACCCTGGTATTCAATTTGGCC
CAGACAGAAAGCTTTCGATTGCAGTCTTCAGTGACCTTCATTTTGGCGAA
CCTGAGTCTCAAAGAAACCGTCCAAACGCGGACCTCAAGACTGTCGGCGT
GATGAACTCGATACTGGATAATGAACAACCCGACTTTGTAGTCCTCAATG
GCGACCTCATTTCTTGCGAATGGGTTGCCCCTGATGATGCCAACAAGTTC
ATCGATCAGATTGTTGCACCTCTAACTAGTCGCAATCTACCATTTGGCGC
GACATTCGGCAATCATGATGCATCAAGAACCTGTAGCACTGTCTCCATGT
CGGAGCACATGTGGTGGGATATCAAAGGAAAGAACGGCAAGAAACTATCA
TTCACAACACAGTCTGTGGTCGGCGAGGTTGACAAAGTAGGCTGGGGCAA
CTACTTCGTGCCTGTCTACAGTTCTACAAACAGCAATGATCTCAAGATGC
TACTGTGGTTCTTCGACAGTAAAGGCGGCCGCAAGTACCAGCCGACTGGC
GACGATGTCGGGGTACCATCCTGGGTTGACAGCAAAGTTGTCGAGTGGTT
TCGCAATACCAACAACGCCTTCCGCGAGCAATATGGCCGTGCGATTCCAA
GCATGGCTTTCGTCCATATCCCAATATATGCGACTAGGACATTCCAGGAG
AACAGCTATACACGCACTACCAATCCAGGTATCAATGAAGAGAGAATAGG
GCACCAGCGGGAGGCTTGCGGTGATGCCGGTAGTGACTGTGCATACACTG
AGGCAGACACGCCTTTCATGCAGGCGCTTGTCGAGACTGAGGGACTCATG
GGAGTCTTTTCGGGCCATGACCACGGCGTTGACTGGTGTATGAAGTGGGC
CGAAGATCTTCCTGGTACCTTACCTAGCAACGGAAAAGGGCTCAATATAT
GCTTCAATCGGCACTCGGGATACGGCGGATACACTGACTGGACACGTGGA
GCGCGACAGATTGTCGTGGGAGAGGATCTGTTGGACGAGCACGTGGTTGA
CACCTGGATTCGCCTGGAAGATGGTAGCATCTCGGGACAGGTGTCTCTCA
ACGCGACTTTCGGCACCGATCAATACCCGGATGTGGCCAGGCCAAAGAGC
TCGGCTCTACAATATAGGTCCAATTCGGCCGCAGCGTCAAGCGATGCATA
A
>A2668  [mRNA]  locus=scaffold_1:573769:574586:+
ATGAACGCCGAGGCATACCTGCGCAAGCAGGGCTGGCAGGGCTCCGGCCA
CTCGCTCGACACGAGCGGCCGGGGTATTAAGAAGCCGCTTCTTATCGCGC
ACAAGAACGACCAGCTGGGGCTCGGCAAAAAGAAAGCTGCGCATACAACA
GACGACCAGTGGTGGATGCGGGCTTTTGATCAGAGCCTGCAAGCTATCGG
CACGGGTCAAGATAGCACACTCGACCAGATTCGTACCAAGGGCATCAACC
GCGGCGGTTTATACGGCTTCTTCGTAAAGGGTGAGCAAATAGAGGGCACT
ATCGGAGACACCTCAGCGACCACCACGGATGCATCGAACCCCTCGTCTGG
CACCAACACGCCTCCGACCTCTGCCTCTGATACCGAGGCGCCCACGAAGA
CCTTGGACAAGAAGAGCAAGCGCAAGCGGGAAGAAACGGAAGCAGATGAT
AAGAAGAAGAGCAAAAAGTCAAAAGATGAGTCGCGAAACTGTCTCAAGTT
AAAAGCCAGTGACAATGGGCAAGATGCTATCGCGAAGAAGTTGGCGAAGC
TGAAACCAACGGAAAAGGCCGAATACGAGGCACGCGCGGCAGCAAAGGGC
CAGACGCTGGAGCAGTACGTCCTCCGCCGTATCCAGAAGAAGATGGAAAA
GAATGCAGCCGAAAGAAGCGATGCGACCAAGGCAAAGAAACTAAAGGACG
CAGTCAAGAAGAAAGAGAAGAAGAGCAACCATGCAGCCAAAGAGCAGTAG
>A2669  [mRNA]  locus=scaffold_1:585818:587517:+
ATGCCGCCCCGAATCAAAGAGAGCGCTGCTGGTGTGCCCACCTACTGGGG
CCAGTCCGGTAGGATGCTCCAGGTCCTCGTCACTATTGTCGCCGTCACCG
ACTTCCTTCTCTTCGGCTACGACCAGGGCGTCATGAGCGGAATCATCTCT
GCCCCCGCTTTCAAGCACGCTTTCCCCCAGGTCGACGGCGACTCGACCTA
CGAGGGCTTTGTCGTCTCCATCTACGCTGTCGGTTGCTTCCTCGGTGCCT
GCTTCATCTTCATCTTCGGAGACAAGCTCGGTCGCCGCAAGAGCATCTTC
CTTGGTGCCTTTGTCATGATTATCGGTGTCATTATCCAAATCGCCTGTGT
CCCTCCCAACGGCGGCGCCACTGCCCAGTTCATCGTCGGACGATGCATCA
CAGGTGTTGGCAATGGTATCAACACCTCGACCATCCCCACCTACCAGGCT
GAGTGCTGCAAAGCCAAGAACCGCGGAAAAGTCATCTGTATCGAAGGCTC
CATGGTCGCCATCGGCACGCTCATTGCCTACTGGATTGACTACGGCTGTC
TCTACGGCCCCGACGACTTCACTTGGCGATTCCCCATCGCTTTCCAGTGT
GTCTTCGCCATAATTGTCATCATTATGATGATCTCGCTCCCCGAGTCTCC
TCGATGGCTGCTCAACCATCACCACGAAGATGAAGCTGCCACGGTACTGG
CTGGCTTGAACGGCCTCCCCCGCGACGACCCCGAGGTTCGCCTCCAGATG
CAAGTCATCCGTGATGCCGTCAACGCTTCCGGTGGCGGTGGCAAGGTCCC
TACCAAGGCTCTCCTCACAGGCGGAAAGACACAGCACTTCCGCCGTGCTC
TTCTCGGCGCTTCGGGTCAATTCATGCAGCAACTGTCTGGTTGCAACGCC
GTCATTTACTACTTCCCCATTCTGTGCCAGGACGCTCTGGGTACCACCCA
CAACCTTGCCCTTCTTTTGGGCGGTGTCAACATGGTGGTCTACGCCGGAT
TTGCTGCCACCTCATTCTTCTTTGTCGAGCGCGTCGGTCGCCGCAAGCTT
TACCTCATCGGTACCGTCGGTCAGATGCTTTCCATGGTCCTGACCTTTGC
CTGTTTGATCGACAAGACTGTCTCTGCGCCCGGAGCCGCCGTCGGTCTCT
TCACTTACATTGCTTTCTTCGGTGTCACCTGGCTGCCTCTTCCCTGGTTG
TACCCGGCTGAGATCAACCCTCTCAAGACTCGCCAGAAGGCCAACGCCTT
CTCCACCATCAACAACTGGCTGTGGAACTTTTTCATCGTCATGATCACTC
CTGTGCTCATCAGCAGCATCGGATGGGGCACTTACCTCTTCTTCGCCGCT
CTCAATGCCTCCTTCATCCCCGTCATTTACTTCTTCTATCCTGAGACTGC
TGGACGCTCCCTTGAAGAGATTGACCTCATCTTTGCCAAGGGTTTCACGG
AGAAGATGAGCTATGTCCATGCCGCCAAGCAGCTGCCCAAGATGGACGAG
GCCCAAATCGCCGAGGCCGTCCGCCAGTACGATATTTCTGACAGCGACGT
CGAGAACCGATCTGCTGCTGGATCCTTCAAGGAGAAGCGCCGCCAGGATG
AGGAGCTCATGCCCCAGGCTAGTGCACAGCCGTAA
>A2670  [mRNA]  locus=scaffold_1:588539:589516:+
ATGCCCGGTTCTCCGCGATATGTCAAGCATCGTCGCAATATTCTTATCGC
CATCTACGCAGCATATCTTACATTCACCATCTACGAAGCTGATTACAACC
AGCAACGTTTGAGCAACGTATACCGCGACCTCGGCGTACCCATAGATGTT
GACGAGAGTGGCATCAACTCGCGCTTCAGGAGGCTGACAATCAGATTTCA
CCCGGATAAAATAGGACCCAATGTGGACAGGGAGCTAGCCAACAACTACT
ACGTACACTTGAAGCACTCAAGGGACATACTTTTAGATCCAGCCAAGCGC
TTCGCATATGATCGCTTTGGCCCAGACATCATCGCACAATGCCGACACTG
CGTGACGGTCAGTGACTATATCAGCGAATCACTGGCGTCTACGGGCTTGA
TCTACGGCGTTCTGCTCATCATGTTGATCGGCGCAAGCGCCCTTCGCATT
CAGACCACTGGCTCATACTGGCGCTACCTGGGCCTTCTTGCTGTCGCAAC
CTTCGACATGGCTACCGCTCTGCGCCCATATCATCCTGTGTTCCTCTCCA
AGTACCTGAATCCGCTCCTCACATCAACTAATATCCGGCCCGCATACCTA
CCTTTTCAAGTCCTCAGTATCATGAAGAAAGCAGCCATCTCCTTCACGCA
GTTCCTCGCTCTCCTCATGCGGCTTTACCGTAGCGACCCACAACAATCCG
CAAAATCCTCCAAGGACACGGAAGAGGCAAGGCACAAGCAGCTCGACCGT
CTCACGGCGTTGGTTACCGAGACCAATAAGGATGCGAACAGACTTCTGGA
ATTGGAGAGCATACCCTATAGGGAAAACGAGAAAGCAAAGAGCGAGCTGA
GAGAGGCATTGAAAAAGTACATGGTACAGAACGTGGTGCATCAAGAGAGG
GAGGTTAGAAATGCAATGGGAGAGGTTATGATGAGGAGAAGAACCGGCGC
ACCGCACGGCGCACACGGAACAAAGTAA
>A2671  [mRNA]  locus=scaffold_1:593506:593910:+
ATGAAACGAAGTGCTAAGACAGACGCTGTGTACATCACTGGCCTCGGTCA
CGAGTATCCACCCCACACGATTCAACAGGAGGACTTTGCCAAAATCATTG
AGAGTTTGTATCCTGGACACTATCTCTCGTCGCCAGGTATCCAGAAGCTC
GTCGACTTCAACACCAAAACGCAAATCAAATGCCGCCCCACTGTCTCGGA
TAACAATACCTGGACACAGAAAGATGCACAGCCACCAAGTCTCACGTCGC
TTTCACGCAGTTTCCGGACCAAAGGCCTCGATCTCGCCACGGCAGCATGC
ACCAAGGCCATGAGCGAGGCGGGCGTGTAG
>A2672  [mRNA]  locus=scaffold_1:599636:599975:+
ATGGGCAACACAAACATTGTGGAACGGCCATCCAAGGACGCAGCTGAGCT
CTCCAAGGAAGAAATGGAAGCCGGAACAGCAAAGCTTGACGAGAAATTTC
TCAAATACAAGCCAGAAGCTGTGTGCATAGTCGGAAAGGGCATCTGGGAG
GCGATATGGCGGTACCGCTATGGCAAGAATCCCGGGAAAAGCGATTTCAA
GTATGGGTGGCAAAACGAGGAGCACAACATGGGCAAGTGCGCAGAAGACG
GCGAACAAGAGCTGGATGCCAATGGGAATCGAGTCTGA
>A2673  [mRNA]  locus=scaffold_1:602717:603592:-
ATGGCCAAGGTCCGCCTACTCCAGGTCAGGGATACCCGCCACAGGGCCAA
GGCTACCCTCCTCAAGGCCAGGGATATCCGCCACAAGGCTACCCTCAACA
ACAGCCGTACGGCCAAGCAATGGGACCAGAACAGCCAGCGCTGGTTCTAT
ATCGAGCAGGCCACTGGACGCTCCCAGTGGGACCCACCTTCGCATCTGCC
ACCAGGCCCATATGCTCCTCCAGCCGCTGGTGCGCCCTATGTACCGCAGG
CTGGTCACGATGAGCGTGCCTTGTTTGGAAACACGCAGGGTCATCAAGGA
CACGATTACACTGCGACCGGACAGGCTACAAACGAAGCCGAGAAGAAGAA
GGGCCATTCTACTGCTCTGCTCGCTGCAGCCGGTGTCGGAGGTCTCGCGG
CCGGTGCCGTTATTGGCCACCAACTCGCCGATGACAGTAGCGACGACGAA
AAGAGCCATGCTGCCCCGCCACCGGCAGCGGCAGCGGCAGCAGCAGCAGC
ACCAGCCATGGCTGCTCCTCCCGCTGACCCATACGGGTATGGCGCCGATC
CCTACAGTGTGCCTCCTCCGTCACACCCCTACGAGGACGCTCCGGCGTTT
GAAGAGCCTCCTCCAGTTCCTACTCACGATGCAGACGGTGACTCCATCTC
AAGTAGCGATCGTGAGTCGATGGAGGAGAAGCGCCAGGAGCTCATTGAGG
CGCAGGAAGCGTATCAAGAGGAGCTTGAAGAACATTACGAAGACTAA
>A2674  [mRNA]  locus=scaffold_1:605960:611032:+
ATGCGCCTGCAAAGTGCCCCTGAAACACGCTTCATGCCCCTCAGCTCCGC
CGCCGCCCTCGCTCGCTCGCTCCTCTGTTTCCGCGGGGTTGGTCCCAGCG
CAAAGCACTTTGCCCTGACGCTGCCCACCGTGCTCGGCATCAAGCGCCCT
CTTGCACCCTTCACCACCAACGACACCCCGGCCCCCGTCTCCCCGCAGCT
CGCAGCCCCCGCCAGCGAGCCCCTGCACAAGCGCCGCAGAGCGCTGCCTC
ACACGCGATACTCGCTCGATCGCTTCACTCTCGCAAAGTCTGCCCAGCCC
CGACTCGGCGCCGAGCCGCTCTCGCCTCTCTTCTTCTCCTCGCGCACCAC
CCACCTCAACCTACCCCCACGCTTCTCCGGCTCCGAGGCCGCAGCAAGCA
TGCTGAGCAAGGCGCGTGAGGATACCACCATCAAGACGGTCACGCTTGCG
AGAGGCACCTATAGTGGTCTGAGCCCGCCCGGCCAACCGGGCGCCGCAAG
CGCCAGACTGTCGCACCGCTCCAGCCTGCCACGCACCGCATCCCCAGATT
TGCGAGAAAAAAACGACCCGCTGCGCCTGCTGGCATCCATTGGTATAGTC
GAACTGCTGGAGCAAGATGGCCGGCCCACGTTTGTTGTCGATGTCGGCGA
ATCCACAAGCCACGACTCTGACTCGTTCAGCCTGCAAATATTGTTTGCTA
ACAACGCCCTTCGATCCAACATGTTGGCCTGGGAGCTGGTAGCCGGCAAG
GCCGTGGCATCCACGCCCGAGGACTCCACATTACATGCAACCCATCAGTT
CCGCACCTGGCTGCTCAGTACCGTGCTCCAGACCCAAGACAGAGATACCT
ATCCTTCTCCCGTAATTTTTGGCAACATCACCTGGTCGTGTTTTGCGCTC
CGAAAACGGCTGCGCGTCGTCTCTGGTCATGTATCTACCCCTGCAACTGT
TCTTCCTTCCGCGCATCCTCCCAACGACGCTGTCATCCCTTCGATATTAT
CCATGACGCGTGCTGCCAACACCGAAGCTGATTCCTCATCATCTTCAGCC
CAAGCCAACCAAACACAAGACTACTTTGGCAATACAGCGCCTGCCATTCC
GCAAGGAGTACCTACGCCTCCCATTTCAGCATCACAGCCGGATTCGGTTC
ACTCGAAACTCGGCGAAGCTGGTCAGGACGTGCTCCCAAATCACACTCCC
AAAATTACTATACCTTCAGTGGACGAGCGTGTTCTCTTTGCCAACGAGTG
CGTATTGCGGGCTTACACTGCAGGCGACGTTGACCCGTTTTACAGAGAAA
CCACCGATCTGGGAGAGGATGTTCGCGACATTGGCTTCTTCGACTGGACC
AGGATAACATTATCAAATACTCTCCCCAAGCACATTCAGTTTGCTCGCTC
AGTAGATTGGGCCTCCACACCCTTGGGTCCTATAGAATACTGGTCTAATG
ACCTACGCGCCATGTGCAATCTCATCATGGCGAGCCCTCACCCCGCCGCC
ATGTACTGGGGCGAAGAGCTTGTCGCCATCTACAACGAGGCTTATATTGG
ACTGGCAGGCCAGAAGCACCCCACGCTCATGGGCCAGAGCTACAAAGTTG
CCTGGGCAGAGATTTGGGATGAGGTCAAGGACGTCTTCCAGAATGCACGT
CTTACTGGGCAAGCTACCATGAAGGACGACGATTGCTTGTTCATACTGCG
GAGTGGCTTCATTGAAGAGACTTATTTCTCATGGTCCATTATCCCCATGG
TCGGTGAGGATGGATCAGTCATGGGCCTTTACAACCCAGCGTTCGAAAAA
ACACGGCGGAAGATTGCCGAGAGGCGCATGCTTACACTCCGCGAGGTCGG
CGAACGCACGGCCACGGCTAGAGAAGTCAAAGGTTTCTGGGATCAAGTCC
TTCTTGCATTGACCGAGAATGAGTTCGACACCCCAATCGTAATGCTCTAC
AGCGTAAACGACGAGAATGACAGTGATTCGTCCTCGCTACATTCCAACAG
CTTGCTTGGCTCCAAACAGTGTTACTTGGAAGGCTCGCTCGGAGTCCCAC
CGGGGCATCAAGCAGCACCCGATCAAATCGACCTCAAAGACGGACAAGAA
GGCTTTGGGCCCGTCTTCCGAGAAGTCATGAAGACAGATAAGCCAGTGGT
TGAAGCTCGGGAAAGCGAAACAAGGTTTACGCGCATGGCAGAATTGTCTC
CAGCGGGTTTGTTCATTGCTGACCACGTTGGGAGAATAACCTATTGCAAC
GACACTTGGTACGAAATCTCACGAGTCCCACGAGAGCCCGAGATGACGGA
TAGATGGATCGACTATGTCAGGGACGAGGATCAACCACTTATTCTTGAGC
ATTGGGAGCGACTGGTCAGCAACACTACACCCATCAACCTCGAATTCCGG
TTCAAAGCGCCTTGGGAAGACAGAGACCGTACTAAGAGTGATACTTGGGT
GCTCTTCTCAGCCTTTCCGGAAAAGGATGAGCATGGACAGCTCAAGAGCG
TTTTTGGCAGCATCACAAACATCTCACCCCAAAAGTGGGCCGAGGGATTT
CAAAAACGAAAAATGGAGGAAGCCGTCGAGCTCAAACGCCAACAGGAAAA
CTTTATCGACATTACAAGTCACGAAATGCGAAACCCACTCTCCGCTATCC
TTCAATGTGCCGATGAAATCTCGACCATTCTCGGTGACTTTAGGGCTTCA
GGTTCGCAGGTCATTGAACCGGGCATCGTGGCCGACTCCATAGATGCTGC
ACAGACAATCGCTTTGTGTGCACAGCATCAGAAGCGCATTGTTGACGATG
TCTTGACGCTGTCAAAGCTCGACAGTGCCATGCTAATGGTAACGCCAGTG
GATGCGCAGCCATTGCAAGTCGTACAACGTGCGTTGAAGATGTTTGAAGG
CGAAGTGCAAACAGCCGGCATCCAAATGGAATTCGTTCTTACCGATTCCT
TCACAACACTAGGAGTCGATTGGGTCAAGATTGATCCGTCACGGGTCTTA
CAGGTGCTTATCAATCTAACGACCAATGCCATCAAGTTTACAACAACCGA
AGAAACAAGGACAATCAAGGTCGTACTCTCGGCATCTCGCGAGCGCCCAT
CCCAAAGCAGCGCGCCTACAGTCAACTACTTTCCCATGAAAGCGAAACGA
ACAGACCAGACCCTTGGTCCTGACTGGGGCAATGGCGAAGAAATTTTCTT
GGAGTTTGCCGTCCAAGACACAGGCCGGGGACTGACGCCTGAAGAGAAGA
AGCTTCTCTTCCAACGCTTTAGTCAAGCAAGCCCGCGAACTCACGTCCAA
TACGGCGGATCTGGCCTAGGTTTGTTCATTTCGCGTGAGCTTACGGAACT
ACAAGGAGGCGAGATTGGTGTATCCTCCGAGGCAGGAAAGGGAAGTACGT
TTGCCTTTTACGTCAAGTGCAGGAGGAGCAACGAGCCAAAGGATACTCTT
GATGTTGTTCCAGCCTCGGTAACACGGAAAGTGTCGAATGCGAAAGAAAA
GGCAAAGAGTGGATTGCCTTTGCCGGCAAAGTCGGCAACAAAAACCAAAG
ACTTTGCAATGATGGCAACACAAGACAGTGTTGCGCAAAAGCCGAAGCCA
CAAAAGGGGCTCAAGGTGCTTATTGTAGAGGACAACCTGGTCAACCAGAA
AGTTCTTCAACGGCAGCTCCAAAACCACGGCATAGAAACAAAGGTTGCCA
ACCACGGAGGCGAGGCGCTTGAAGCGCTAAAACTGTCCACTTTTTGGGCA
TCGCCGTCAACCGACTCACCCACTTCGTCTCCCTACGATATCTCCGTGGT
TCTCATGGACAAGGAGATGCCCGTCATGGACGGCTTACAATGCACGTCCA
AGATTCGCGAACTCGAGCAGCACGGCAAGCTCAGGTGGCACGTGCCCATT
ATCGCCGTCACGGCAAACGCGCGCAGCGAGCAAATTGCGACGTTGCTGGC
TGCAGGCATGGACGATGTCGTCAGCAAGCCCTTTCGCATCGGCGAGCTCA
TACCGAAGATTGAAGACTTGGCCAATCGCTTTAGCGACAAGAAGACGGCA
GACGAGTCTGCACTCAAAGCCCCGACTGTAGTGCCCTATGGCGTTTGA
>A2675  [mRNA]  locus=scaffold_1:618088:619671:+
ATGTCTGTGCTTCTAGAAACATCACTGGGGGATATCACCATCGACTTGCT
CGTGGATGATGCGCCGAAATGCTGTGAAAACTTCCTCAAGCTATGCAAAG
TAAAGTATTACAACTTTGCGCCCGTGCATAGCGTCCAACCAAATTTCTCC
TTCCAGACTGGCGATCCTATAGGCCCCGGGTCCAAGGACAGCGATGGCGG
CCGCTCGATATGGGGTTTGCTCGAACCTGGCCAAATCGCGAAGAAGACAT
TCGTGCCAGAGTTTAAGCCAAAACTCAAGCACGCGGAGATGGGCACAGTC
AGCATGGCCACGGCCCCGAACCCTGCAGATCCAGAAGAGCGCCTCGCCGG
CAGCCAGTTTATCGTGACATTGGGGCCGAACATCGACTATCTAGATGGCA
AAGCTGCGATTTTTGGCTCGGTTGTAGAGGGATTTGATACGTTGGAGAAA
ATCAACACGGCATATATCGACGACCAGGGTCAGCCACTCAAGGACATTCG
CATACTGCACACTGTCATTCTCGATGACCCATTCGACGACCCCGCTGGCC
TCGTCGAGCCGCCCGAAAGCCCTGCACCTTCCGCAGCACAGCTCGCCACG
GTCCGGGTCGCATACGACGAGAACCTTGAGGAGGAAAACGATCCAGAAGC
ACTCGAGAAAGTACGACGAGAACGTGAGGCGCGCGCACAAGCTCTCACAC
TGGAGATGGTTGGCGATCTGCCCTTTGCCGAAGTCGCACCACCTGAGAAC
GTGCTGTTTGTGTGCAAGTTGAATCCAGTTACGCAAGACGAGGATCTGGA
GCTCATTTTCTCGCGATTTGGCAAGATCCTTGGTTGCGAGGTCATTAGGG
ACAAACGTACTGGAGACAGCCTACAGTACGCCTTCATTGAATACGCCAAT
CAGAAGGACTGCGAGCAGGCCTACTTCAAGATGGATGGTGTTTTGATTGA
CGATCACCGTATACACGTCGACTTCTCTCAGTCCGTCTCCAAAATTGCAG
ACGATTGGCGCGATGTCACAAATAAGAAGAGGCGCCGAGCGGCTGGTGGA
TTCGGTGGAATCGACAACCTCGAGAGAAAGAGACAATATCGCGACGATTC
CGGGCGCCAGATCATGTCAGACTCAGTCGTCAACAATCTGCGATTGGCTT
AG
>A2676  [mRNA]  locus=scaffold_1:59827:60498:-
ATGGTGATATCCGAAGTCTCAATTGCGACCGTTGCAGCAGCGCTGGTTCC
GGTTGTCGGATACTTGCCTCCCTTCGTCTTCACAGCTACGACTCTGTCTG
CCATTGGCGCTGGTCTATTGTCATCGCTGCATCCCGGCAGTCCCAGAGCT
CAGTGGATAGGATATCAAGTGGTATTGGGCGCCGGCTACGGCATAGGCAT
CCAGCAATCTCTCGTCAATGCCCAAGCATCGGTCGAGCCAGCAGATGTTG
GCTACGGAACATCTGCTGTGCTCCTGGGCAATATCCTCGGAGGCTCCATC
TTCATTAGCATCGCGCAAGCCATCTTCCTCGGTGAGGTTCTAAAGCTCGA
GGGCCAGTTTCCCGGAGTGCCACGGGATACATTGATCAATGATTTTCGCT
CGCTGCGAGACATTATCTCCCCAGAGGACCTAGCAACAGCTTTGGATGTC
TACAACTCGGGTTTGCAAAAGGTATTCCTGATGGCGGCAGTGTTGTGCGC
CATGTCCGTCTTGAGCTGGCCCTTTATCCCTTGGCGTGAACTCAAGAAAG
AGAAAGAAGACCGCACTGTAGAGGTCATTACGGAATCAGGAGAAATCAAC
GCTGGGGACGAAAAGGTTGTGTCTTCGAGCAAGGCTACAAGCGAGAGTGG
AGAGAAAACCTTGGTAAAATAA
>A2677  [mRNA]  locus=scaffold_1:620879:624744:+
ATGGCCGAGCCGTACGAGTACGAGGACGGAATGGACGACTACGAGGACGA
GGAGGACGACCGCGTTTTGCCCGAAGACTGCTGGGCAGTTATCAGCTCCT
TCTTCGACACGAAGGGTCTGGTCTCGCAGCAACTGGATTCATACGACGAA
TTCACGCGCAACACAATACAAGACATTGTAAAAGAAAACGGAAGCGTGAT
CCTCGAGCAAAACACGCCCTACAACCCCGACGACGACGACAACCCAATCA
TCAAGCGCCGCTATGAGATCAAGTTTGGACGTGTCTACCTTGCGCGACCG
ACACATACTGAAGGCGATGGTACGACTGTACAGCTGTACCCGCACGAGGC
GCGTCTGCGCAACCTCACCTACTCCGGTGCCATGTTGGCCGACATCGAAA
ACCGCATCATGGTCGCTCGTGAGGGACGCGATCCCGAAGGCGATGAGGAT
GAAGACATGGAGGGTGGCTACACAGGAGGCGCATCTCAGATTCGGTGGGA
GCGCGAGGATATGCCCATGGACGACGGCGCTGCGGCGAGAGTTTTCATCG
GAAAGCTGCCTGTGATGCTGCGGTCGGAGCTTTGCCACCTGCGAGCCCAA
TCAGATGCCGACTTGTTCTCGCTGAACGAGTGCCCTTATGACCAGGGTGG
CTACTTCGTTATCAACGGTAGTGAGAAGGTGTTGATTGCTCAGGAACGCA
GTGCTGCCAACATCGTGCAGGTCTTCCGAAAGAAGCAGGGTCCCATTCCA
TGGATTGCGGAAATTCGAAGCGCTGTCGAAAAGGGCACACGCCTGATTTC
TTCCTTCAACATCAAGTGGGCGGAGAACTCGCTCGCCGGTCCTGGCAAGC
GTATTCCCGGTCCGTTCGCGTACGCCACACTTCCGTACATCAAGGCAGAT
GTGCCAATGGCCATCGTCTTCCGCGCTCTTGGTATTGTTTCCGACGAGGA
GATTCTTAGCCACATTGTTTATGACCGTACCGACACACAAATGCTGGAGC
TTTTGAAACCCAGTATTGAGGAGGGTTCAGTTGTGCAGGACCGGGAGACT
GCCCTCGATTTCATCGCCAAACGTGGTGCCAACTCTGGTACCAAGGACAG
GCGTCTCAAATTTGCGAGAGACATTATGCAGCGCGAGTTCCTGCCGCACA
TTTCCCAAAAGGAAGGTCAGGATACCCGCAAAGCCTACTTTTTCGGTTAC
ATGATCCACCGACTTCTGCAGTGTGTGTTGGGTCGCCGCGACGAGGACGA
CCGTGACCACTTCGGAAAGAAGCGTCTGGATCTTGCCGGGCCCTTGATCG
CCAACTTGTTCCGTATCCTCTTCTTGAAGCTCACCAAGGATGTCTACAAG
TACCTCCAGCGGTGCGTTGAGAACAACCAGGACTTCAACGTTCAAATGGC
GGTGAAAGCCAGCATCATCACAAACGGCTTGAAGTACTCTCTGGCTACAG
GCAACTGGGGTGACCAGAAGAAGGCAGCGTCCGCCAAGGCTGGTGTCTCG
CAGGTGTTGAACCGATACACATATGCTTCTACACTATCCCATCTTCGTCG
AACAAACACACCTGTTGGACGTGATGGTAAATTGGCTAAGCCGCGCCAGC
TTCACAACTCCCACTGGGGTCTCGTCTGCCCTGCCGAGACACCTGAAGGA
CAGGCTTGTGGTCTGGTCAAGAACTTGTCTCTGATGTGTTACGTCAGTGT
TGGTAGCGATGCGTCGCCTATTATTGACTTCATGACGCAACGTAACATGC
AACTGCTTGAGGAATACGATCAGAACCAAAACCCCGATGCGACCAAGGTT
TTCGTCAACGGTGTTTGGGTTGGTGTGCATTCCAATGCTCAACAACTTGT
TACTGTTGTGCAAGAGCTTCGACGAAACGGAACTCTATCTTACGAGATGA
GTTTGATTCGTGACATTCGCGACCGAGAGTTCAAGATCTTCACAGATGCT
GGCCGTGTCATGAGACCTCTGTTCGTTGTAGAAAACGACATTCGGAAGCC
AAACCGAAATCACCTCATCTTCACCAAGGAGATCAGTAACAAACTCAAGG
CTGAGCAGCAAGAGACAAGCACACGGCAAGGTTGGAGTCAAGAGGAGGTC
GAACAGGCTACCTATGGCTGGAGAGGCCTGATCCAAGATGGTGTCGTCGA
ATACCTCGATGCCGAGGAAGAAGAGACTGCCATGATAACATTCTCCCCTG
AGGACTTGGAAGAATGGCGAGAGATGAAGATGGGCTTACCTGCGGCTGAG
CGCTCCACCGAGGGCAAGGACCGTCTCCGCCGTCTTAAGCCCTTGCCAGA
CCCTCGCATCCATGCCTACACTCACTGCGAAATTCATCCGGCCATGATTC
TAGGTATTTGCGCCAGTATCATTCCTTTCCCAGATCACAACCAATCGCCC
CGTAACACCTATCAATCTGCTATGGGCAAACAAGCCATGGGTGTTGCCCT
TACCAACTTTGCGCTGCGCATGGAGACGATGATGAACGTCCTCTACTACC
CCCAGAAACCTTTGGCGACAACTAGGTCAATGGAGTATCTCAAGTTCCGT
GAGCTTCCTGCCGGACAGAACGCTATTGTCGCCATTGCCACATATGGTGG
TTACAACCAGGAAGATTCCGTCATCATGAACCAGAGTAGTATCGATCGCG
GTCTCTTCAGGAGTTTGTTCTACCGCGCGTACACTGAACAAGAGAAGCGA
ATTGGTGTGAACGTCCTCGAACAGTTTGAGAAGCCCACACGTGCCGACAC
TCTCCGTTTGAAGGGTGGTACCTATGACAAGCTTGACGATGATGGTGTTG
TCGCTCCCGGTGTACGTGTGTCTGGCGATGATATCATCATTGGAAAGACA
GCACCTATTGCGGCAGATGCCCAGGAGCTTGGTCAGAAGACTACTCTACA
CACCAAGCGAGATGTCTCAACGCCTCTTCGAAGCACCGAGAACGGTATTG
TCGACCAAGTGCTCTTTACTACCAACACTGAAGGTCTTCGGTTCGTCAAG
GTCCGTACCAGGACAACCAAAGTACCACAGATTGGTGACAAGTTTGCTTC
TCGTCACGGTCAAAAAGGTACCATTGGTATAACCTACCGACAGGAGGACA
TGCCTTTCACTCGTGAGGGAGTGACGCCAGACTTGATTATCAACCCTCAC
GCCATTCCGTCTCGTATGACAATTGCCCATTTGGTCGAGTGTCTGCTGTC
CAAGGTTGGTGCCATTACAGGTCAGGAGGGTGACGCCACGCCCTTCACCG
ACGTCACTGTTGATCAAATCTCGCAGCTGCTGGAAGAGGCTGGCTACCAA
AAGCGTGGTTTCGAGATCATGTACAATGGCCACACTGGTAAGAAGCTGCG
AACGCAAATCTTCTTAGGCCCGACGTACTACCAGCGTCTGAGGCATATGG
TCGACGATAAGATCCACGCTCGTGCCCGTGGACCGCTGCAAATCCTTACC
CGCCAGCCTGTGGAGGGTCGTGCTAGGGATGGTGGTCTTCGTTTCGGAGA
GATGGAACGTGATTGTATGATTGCTCACGGTGCTGCTGCCTTTTTGAAGG
AGCGTCTCTTCACAGTGTCAGATGCGTACACGGTACACGTGTGCGACATT
TGCGGTCTGATGAGTCCTATTGCTCAACTCAAGAAAGGCCTCTACGAATG
TCGGCCCTGCCACAACAAGACGCGCATCTCCCAAATTCACATTCCCTACG
CCGCCAAGCTTCTCTTCCAGGAATTGCTCGCCATGAACATTGCTACGCGC
ATGTTCACGGACCGCTCGGGTCTCAGTGTGCGTGACTAG
>A2678  [mRNA]  locus=scaffold_1:625564:627292:-
ATGGCTGAGGACGCCGCCACCTCCTCCGAGGACCCGCAAATCACCTTCAA
CGTCAAGGCTGCAAACGACCAGAAGCATGTCCTCACCCTGCCCAGCGCCA
CCACAGTCGCCGACCTCAAGGCCAAGCTCGCCACGCCAGAATATGCAGAC
GTCCCCGTCGACCGCCAGCGCTTGATATACTCGGGCCGTGTGCTCAAGGA
CCCAGATACATTGGCCAGCGTCAAGATTAAAGACGGACACACTATACATC
TTGTCAAAGGCGCTGCCAGCAATGCAAGACAGAACCCCGCCAGCCAGGGC
ACGGCAAGCACTGCGGGCGCGGGCACCACCCCGGCCCCCCAGGTGCCCAC
CAACATCGCCGCAGGAACAGGCAACAACCCTCTGGCTGGACTGACTGGTG
CGCGATATGCTGGATTCCATGGCCTGCCTGGAATGGACATGTTTGGCCCA
GACGGAGGCATGGGCCCTCCACCAACCACCGAGTCGATGCTCGAGCAGAT
GGAGAACCCCATGTTTCTCTCACAGCTAAACGAGGCCATGAACAACCCTG
CAGTAGTCGATATGATGTTGCAAAGCCCCATGATCCGCGACAATCCAATG
CTTCAGCAAGTGCTGCGAGACCCCGAAATGCGCCGCATGATGTTCAGCCC
GGAAATGATGCGCATGCAACTACAAATGCAACGAAACATGGGTGGGCGTG
GGCCTGGTGCTGCGCCTAGCTTCCCAGCTCCTGGTGCTACAGACAATACG
CCGCAGTCAGGTTCCACAGCGGCCAGCCAAGGCACCACTGCGACACCCAA
CCAGCCTAATACGACCGCACCGACAGACCCTTTTGCCGCCTTTGGTGGAG
GCGCTGCAGCCGGAGCCAACCCATTCGCTAGCCTGTTCGCAGGAGGTCAG
AACCCATTCGCTCCTCCACAACAGCAGGGCGCCAACACTGGTGCGCCACA
AAACACACAAGACGCCTCAAGCACCTTTCCCAATTTGTTCGGTGGTGCCG
GTGCGCAAGGCGGACAGCCGAACCCCATTGCAGAGGCTGCGCAACGAATG
ATGCAGAACCCAGAAGCCATGCGCAACATGATGCAAATGATGGGTGGTCC
TGGAGCAAATCCATTCGCTGCTTTTGGACAAGACCCCGCATCAGGAGCCG
CAGCTGGTGGCGTTGGCCAACCGCCGGCTGGCAACCCGTTCGCCGCGCTC
TTTGGTCCGGGGGGATTCGGCGGAGCAGGCGGCTTTGGCTCACCTCCGCC
AGCTGACAACCGCCCACCGGAAGAGGTGTACGAAACACAACTACGACAAC
TCAATGAAATGGGCTTCTACGAATTTGATCGCAATGTCTCAGCACTACGG
CGGAGTGGCGGCAATGTCCAGGGTGCCATTGAGTACCTGCTCAACGGCGC
ACACTCCCTTACCGAGAGCGAGATTGCAGACATAGAGCGATATGAGCAAG
ATGAAAAGCGCATGGCCGAGGAGGACTTTGGGAGTGACCTGGATGGTATA
CTAGATGCCTACGACAGTGACGAAGACTGGTCTTTCGAGTCGGATGACAA
TGGACATGCTCTCGTTGGTCTATGA
>A2679  [mRNA]  locus=scaffold_1:627809:628948:+
ATGAAGGGTATCCAGATCAAGGAATATGTCAATGGCCCAGACGACCTCAA
GGTCATCGACCTCCCCACGCCAGAACCCAAATCCAACGAGTACCTAGTTG
CGATTCGTGCCTCGGCAACAAACTTCTTCGACCTCCTCCAAATTAGGGGC
AAGTACCAGCACCAGCCCGCCTTCCCATGGATAGCCGGCTCCGAGTTCTC
GGGTGTCGTTCTCAAGGCACCTACCTCCCTGCCTGGAGGCAAGACTCCCA
AGTTCAAAGAGGGTGACAAGGTCTTTGGCGCGAACCAGGGTGCATATGGG
ACACATATTGTGTGCACGGAAGATAAGCTGAAAGGTGTTCCTGAGGCCTG
GAGCTTCGAAGATGCGGCTGGTCTCTTTGTTACGGCCCCGACGAGTTATG
CTGGGCTGGTTGTGAGGGCTGGCATCAAGAAGGGCGACTGGGTCCTTGTA
CATGCTGCAGCTGGCGGCGTTGGTCTAGCCGCCGTTCAAATCGCAAAAGC
TTTCGGCGCAACCGTCGTTGCTACAGCTGGTACCCCCCACAAACTCGATG
TCGCGCGGTCATTTGGCGCCGACTACGCCGTTTCCTACCGTGATGCCGAT
TGGCCGGAGCAAGTCAAGAAGCTCACGCCCAAGGGCCGTGGCGTAGATAT
TGTATATGACCCCGTCGGCCTCATTGCCCAGTCCATGAAGTGTACCGCCT
GGAATGGACGCCTGCTCGTCATTGGCTTTGCAGCAGGTGACATTGAGAAG
ATGGCCACCAACCGCATTCTGCTGAAGAATGTCAGCGTCGTGGGACTGCA
CTGGGGAGCCTACGCTGTTAATGAACCTGAAATGCAAGACAAGGTCTGGG
ATGGAATCTTCAAGCTGATCCAGGAGGGCAAGTACAGAGGAACTGTTTTC
ACAGACCAGGAGTACGTGGGCTTGGACAGCGTGCCTACTGCACTCAAGGC
TCTTGGCGGCAGGAACAGCTGGGGAAAAGTCGTTGTCAAAGTGCCCCAGG
AGGGCACAAGTAAGATGTGA
>A2680  [mRNA]  locus=scaffold_1:630150:631409:-
ATGGCTTTCGACGAACTAAACGACAAAATCACCCCGGCAAACCCCAGTCG
CGAAGTGTCGCCAAACCGTGGATCTTCTGTGCATCAATCGGCCGCTATTC
CGAAGCCCTGCAAACCCTTGCGACAATGGCAACAAGAAAACAACATTGAC
CGCAGCGCACAGATCAAACTCACCAAGCTCGTGCACATGCGCTACCAGCA
CCCAGATATGGATGAAATCACCCAGTTCCTGCGCGACTTTGGCATGAGCG
TAGCGCAGAAATCAGAGGGCAAGAAATGGTTCAAGGGCTACGGCGACGAC
CAGTACGTCTACTACGCGCAGCAAGGCGAGAAGAAGTTTCTGGGGGGTTG
CTTCGAAGTTGAAAGCTATGCCGAGCTCGAGAAAGCCTCCAAAGTCCCAG
GCGCAAGTCCAATTCAAGAGTTGACCGATGCTCCCGGCGGGGGCTTCATG
GTCACCTTGCACGACCCCGAAGGTTTCCCGATCAACCTGATCCACGGACA
AACCAAGCGCGAACCCGGACCTTTTCCAGAGATTCTAACCACAAACTATG
AGCACGAAAAACCACGGGTTGCGCGGTTCCAGCGCTTCAAGCCCGGTCCG
GCGGCCGTGCACAAACTAGGTCATTATGGTCTTTGCGTGCAGAACTTCCA
GGAGGAAATGCAATGGTACACCCGAACATTCAACATTGTACCCACCGACT
TCCTATATGTCCCCACAAACACCTCGTCAGATGACACTTCTTCTCCGTCA
TCTCCACAGCAAAAGGACGTGGCAATATTTGCGCACCTCGATCTAGGCCC
TGGATACACAGACCACCATACCATTTTCCTATCGTCGAATCCAACGTCAC
ATGTGCATCATTGCAGCTTCGAGGTGCACGACTTCGACACGCAGAATCTG
GGGCATGAGTGGTTGGCGCAGAAGGGGTACAAGAGCGTCTGGGGTGTGGG
CAGGCATATCTTGGGAAGCCAGTTGTTCGACTACTGGTGGGATACAACAG
GTAATATGATTGAGCATTATGCAGATGGGGATCTAGTGAACGAGGACACG
CCGGTAGGATGGGGCGAAGCGGGAGACGAAAGTTTGGCTGTTTGGGGACC
CGAGGTGCCTATGTGGTTTCTGGATTGA
>A2681  [mRNA]  locus=scaffold_1:635076:639368:+
ATGCCCCACCACCGCAGCAGCCCCCAGGATACGCGCAACAATCTATACAA
GTCGCCGACCGAAGAGCTGCCTCCTCCCGCATACAGCGAGCCCCCAGGCC
AGGTCGAGAACGAAGAGCTTGGTACCAACGCCATTGTCGCCGACGATGGA
CGTGTCAACATTCGCATAGACCAGAAAAGCCGTGCACTTTCGCAACTCAT
CCTCCCACAGATCCAACGACAACTCACACATGCGCAAGAAGATCCTGAGC
CTGCTCCACCCTACGTACCAGAGTTTCTTGGTGGAGCGCCAGGGCAACAA
CCTCCGCCCCCGCTCAACCTGGTTATACAGGTTGTGGGTTCTCGTGGTGA
TGTGCAGCCTTTCGTCGCATTGGGTAAGGTGCTGAAAGAGACCTACGGTC
ACCGCGTACGGTTAGCCACACATCCGACGTTCAAGGACTTTGTCATCGAA
AATGGACTCGAGTTTTTCAGTATCGGCGGAGACCCGGCGGAGCTCATGGC
CTTTATGGTGAAGAACCCTGGTTTGATGCCAGGTTTTGAAACACTGCGCA
GTGGTGATATTGGCAAGAGGAGGAGAGGGATCGCAGAGATCCTCGTTGGA
ACATGGAGATCTTGCATAGAGACCGGCAATGGTCTCGGTGTGGATCCTCT
GAAACAGACAGTAGAAGAGTGGATGGGCATAGAGGATCAACTGCCAGAGC
AGCTTCGGAAGCCTTTTGTTGCCGATGCAATCATTGCAAACCCCCCGAGC
TTCGGACACATACACTGTGCTGAGAAACTAGGCATACCACTCCACATGAT
GTTCACCATGCCATGGTCGCCTACGCAACAGTTCCCACACCCACTCGCGA
ACATTCAGTCCACCAACGCAGATCCTACAATTACGAATTACATGTCGTAT
CTAATGGTTGATTTGCTGACCTGGCAAGGCTTAGGAGATGTCATCAACAG
GTTCCGTAAAGATAGCCTTTGCTTGGATCCAATCAGTGGTGTATGGGCGC
CAGCCATGCTTGCACGACTCAGAATCCCCTTTACATACTGCTGGTCACCA
GCACTGATCCCAAAACCAAAAGATTGGACTCATCACATCTCTATTGCAGG
CTTCTACTTTCTCAATCTCGCTTCGAATTACACACCGGATCCGGATCTGG
CAGCGTTCCTGGATGCGGGAGAGCCCCCTGTCTATATTGGATTCGGCTCA
ATCGTAGTGGATGATCCAAACGCAATGACTAACTTGATATTTGAAGCTGT
CAAGATCACCGGCAAACGCGCACTAGTATCCAAAGGCTGGGGTGGGCTTG
GAGCAGACGATATCGGCAAGCCTGACGGTGTATTTATGCTTGGCAACTGC
CCGCACGATTGGCTGTTCAAACGCGTCTCGGCAGTTGTTCATCATGGTGG
CGCCGGAACTACCGCAGCTGGTATCGCTACTGGAAAGCCTACAGTTGTTG
TGCCATTCTTTGGAGACCAACCTTTCTGGGGAGCTATGGTAGCCCGCGCT
GGTGCTGGACCTAACCCTATCCCGTACAAGGAACTTACCGCAGATAAACT
TGCAGGAGCTATCAATGAAGCCCTCAAGCCAGAATCGCTTGAAAGGGCAC
AAGAACTCAGTGACAAGATCAAACAAGAGAACGGAACACAGAGTGGCGCA
CAATCTTTCCATCAAATGCTCAACTACGACGACATGCGATGCGCAATTAT
GCCGGATAGGCCTGCGGTCTGGAGGCTGAAGCGCACGAATGGTGAAGTAA
ATTTCTCCGAGATGAAGCTCTTCCGTCCTCGCGAATACGTTCCCGACGAA
GGCCCTTGGGACCCAGTGTCTGGCGGAGCGAGCGCGATTATGGGAACAGC
CACCTCGGTAATGATGGGTGTTGCTGATATGCCTATTCAGACCCTCAAGC
TCTTGCATATCCACCCTGATGCCAAGTCGAAGAAGGGCAAGCAAAAGGCA
CGAGGAAATGAATCCTCTTCCCAAGGGGAAAGTAGCAATAGCCCGACAGC
GACAAACAGTGCCACAAATGTCGCTGCACATTCAGATCGAAGCAAAGCTA
CATCGCCTACGGCTGCCGATGCCATTGCAGATTTGGTCCGTATCCAAGCT
GGGAACCCAGCAGTTACAACACCAGATTCGCCTGGTATGGTAACAGACCC
GTACAAGGGGGCTAAGAAAGAAGGGGGTGTTGGATTCGTCAAGGGCGTTG
GCCGTGGAATTGTGAGCTTGCCCTTCCGTATCATGGGTGGTGCATGGGCG
GTTCCTGGTTATGCAATGAAAGGGCTCTATCAAGAAATGGCCAAGAACAA
GGGGCAAAATGTCGAAAACTACATTATTGCTGCCCGAATTGCACAGGGCT
ATGAAGAAGCCGCGGTAGCTCCCCAGGAGGAGCGAGAGGAGATTGTCAAG
AGATGGCGTAACATGAAAGGCAGCATCAAGAAGAAGAAGAATGTTGGAGC
CGAGAGCATAGATTCGCTGCATGCGCTGGTACAACAGAAGAGAGAGAGGA
AAAACGAGCGCCTAGCCAGACTCAACTCGCATGCCAATGCGACAGGTGGC
CAGCCGTTAGTTCAGGATAACCCGGCTCAGCAAGACAACTTGGTGAGCGT
AGATCCCGCTCCACAAGGACCTGAGGTAGAGCCGGAAATCCGGTCTACGA
TTCCCAGTTGGCGGCAACAGGAAGCGGAAAGAGTGCGCGCTCTACGACGC
CAGGAAACTCCTACTACCGGAAGCAATACAAGCGCTGCATCTCAACCGAC
GCAAGCCGAACTCGAAGCGCAACTCAGGGCTGAAGAAGAGGAAGACCAAC
GCGAATTGGAACGAGCAATTACTGCCTCGGTCGCTGAAGCCTCTCGCGGC
AATCCTGAAGAAGACGAACTCATCGCCTCAGCCATACGCGCCTCAATCAC
TGAACTTGAGCGCGCCGACGCCAGCACCCAGCAAGACGACGAGGAAGCGC
TTCACCGCGCCATGGTGGCCAGCATGTCCGAAGCCGGGCGAACAAACGTC
ACAGAAGAAGAGCAAAAAGCGCTTGAAGAAACGCTCCGAAGAAGTCTTCT
TGAAACGCGAACGCGCCGCCGACGTGGCAGCGGCTCGGAATGGGATTCAG
ACAACACTGATAACACGGAGGAGGATGAGGAATACCAGCGCATCATCGCA
GAGTCCAAGGAATTAGCGCATCTCCATGCAAGCCACCCCGATGACTATGC
TCAACAGCAGCAGCAGAGCAGCGCAGCCACTACGCCAACCAAGACCCCAG
GCTCCGCCGCATGGGACACACAAAGCACGCGCATGGGCAGCGTGACAACA
GGCGGGGAACCGAGTCCAGCATCTAATATCCCAACCAGCGAGCATGACAG
CGGTGTACTCCGTCACGACGAAAAACACGACGACGACGACGACGACGAGC
AGATGAAGCGCGTGCTGTGGGAGAGCCAGCAAGCCGAGCGCGAGCGCGTG
CAGAATCTCGAGCGCCAGAGGACCGAGGAGGAAGTTGTCCTCGAGTATGT
GCGGAAACAGAGTTTACTGGAAGAAGAACACAGGCGCAAGATGATGGAGA
CGAGGGCAGGGGGTCCGTCGGCATAA
>A2682  [mRNA]  locus=scaffold_1:644615:647140:-
ATGCTGCCGGACGAGGCAAAGGCCAAGCCGCCCGCCTCGCCCGCCGCCCA
CCAGCGCTTCGTCCTGACCGACTTCGTGGCCGCCCGCTACCTCGAGGAGG
ACTCTGCCACTGCATGCCACGTCCTCGCCCGCCGCCAGAAAATCGAGGGC
TATGAGATATACCTGGTCGAGCAATGGGCCTGCTCCCGCACCCACCCTAC
CTTTCTCATCACCACGTATACGGGCAATCCCCACGACACCGTCTTGGCCA
CGATTCTCAGCGTGCCCAGGAACGAGGACGAGTGGTCGCCGCAGATGCGC
CTGTACTTCAACTCGCTGACCGACTACCATGCCCAGAGAAAGGAAACTCC
CTATGGCACTCTGATGGTCACCAATCTCAGCGGCTTCCCTTCTTCGCTGA
CGGTCATCCCCATCCCTGGAGGCGACGTGAAAAAGTACCGCGAGGCCTTT
CTTGTCAACGAGAACCTCAAGCGACTGGGCTGCTCTGGCCGCCTCGGCAT
CCAGCTCACACCGCCCAGTGGTGCCACGCAGGCCAAGTTTGAGCAGCTGT
ACCGCACAAGCGACAAGATTCCCTTCAATGCTTCCGTCATTGAGCTAGTC
AAGCTATGCCAGGTTGCGCTCGTCTTGTTTGGAAAGCTGGAGCCAGAATA
TGCCGATGGGCTGCTGTGCGACGTGACAGAAAAAGCCATCGGCGACTGGT
GGATAGAATTTGGGTCCGAGTACTACACGGTAGAGCCTCATGACGGCATT
CTTGGTCCAACCACTGTCGCCGCCCTGCTGGGCATGTTGATGGGGGCCCG
CAACAGACTGAGCGCGTGCAACGTTGCAGTCGCAAAAGACGTCTTTGACA
TTGAGGCTACCAAGCGTGGCATTGCACAGTTTCAAAAATCCCATCACCTA
CCGAGAACCCGCCGCCTTGATCGCCATACGCTTGACAAGCTTCGAAGAGC
TTCGGCAAAGGCAGCCAGCAAAGAAGGCTGGGCTGTTCCGCGAGCTTTCA
AGTCTACGGTGGCTGAGCTGGGAGGCAAGGGTGGTGAGATGGTCATGGGC
ATTGTGGGCGCTGGCCAGAAAGATGGCATTGCTGAAGTCGAGACCGTCGA
TATCGACCGCTTTGTCGAACTTGTTAGGGGTGAACATGCAAAGTGGCTGT
GGCATGGAAAGCCTAGGAAAAATGCATCTGGCGACAGCATGTTCGATCGA
CTTCCTGGCGGAGAATCGCGATCGAGTTCGCCAGACAAGCACGACCACCA
CGGATCCAAACTAACTCGCCAGGAATCGGCACAGGATCACGGAATAACAA
AACGTGACACTGCGTCTTCGGACATGAAGAAAACAGAGGCTTTTACCCCA
GATGGCTTGGAGAAGGATAACTTCAAGGATCCTTCGTCGAAACGAGCTGC
CATCAAAGCCAAGCTAGAGTCTGGTGGTTTTCATCACATCAAAAACGCTG
TCGGCCTTCGTACTCACGCCACCAAACTTTCCCGCGAGGAGCATGGGCGT
TATGGGCTACATCGCACAAAGAGTGGCGGTGCGCCCTACACTGATTCACG
AACATCGATTGACTATGAGAGCCAATCAGACGACCCGTATTCACTGATAT
CACCCAAGAGCGTGGCTGGCGAAGAGCCGGCTTTTACCAAGGTCCTGACC
GAGACCCCAGGTGAATCTGTGACCTCACTCACTACGCACAAACAAGCCAA
TGGCCGTCGGGCGTCAAACCTACACGCTTCGGTTGCCGAAAGCGACACAT
CAGAGCAGCCCGAGCACCTTCGGACAGTAGCCAGTTCCATTGCAGGCTCC
ATTTACCACGGCATAGACCTTGACAACAACTTTCCCGTCGATGAAGCCAA
CGAAGTACCCCCTCTTCTACGCCGCACCCAATCAGGCGATCAATTCGACC
TGGACCAACCGCCTCGCAACCCAGAATGGTGGCCCCGCCACCTCTCCTTC
AGCGCAGCCGAAGAATCCGTCCTCCGCTGGATCCCCATCAACGCCGGCTT
ATTCGACGAAGACGCCATCTCCGACGAAGCAGCCCCATCTGTCACCACGC
TCACCGCCCGCAACGCAGCCCAAAACATGTATTCCACACAGCTCAAACGC
CTCCACAACCAGATGCTGCAAGTCTCCACCAAACACCAAGACTGGGTCAA
CACGGGCCTCGCCCAAATGACAGCCCTCTCCGAAGCCGTCGACACAGACA
TAGAAACCCTAGAAGCTATCTACTACCCCCGCCTCGACACATACCACAGC
CTCCGCGACGACACACACGCCACCGTCACCAACAACCGCGGCCAGCTCAC
CGCCAATCTCCGCGAACTCGAGAATATCAGAGATAAACTCGAGTATGAAA
TTAGTGCCCTCAAGGGCAAGGTCGACGATGTTGAAGATGTCGTTGCTGAA
TTCGAGACTCAGGTCGAGTTTGTCGAGCGTAAGCTTGAGGAGCTGGATTC
TGTCCTTGATGAGAAGGAGGGCTGGTGGATGTGGAGTTGGAGAATGCTGA
CGGGGCTTGGTGAGGCGCCGGGTTGA
>A2683  [mRNA]  locus=scaffold_1:647797:649150:+
ATGGACGACCTCCGCGAGCAGGTGGAGCTGCTGGAGAGCAGCGCCAACCT
CTCGGCCAGCATCGACCACGTGCAGAGGGCCATTGACATGCTCACGGCAG
CTCGTGCCACGATTGCAGCAGAGCCCAAGACGGCGCCCTTGACCCTCGCG
CGCCTGCAGGACCCCTTCAAGCAGTCGCTGGACACGGTGCAGAAGGACCT
CAGGCCCATCTACTCGGGCCTGAACAAGTACGGCAAGGCGCTGGACAAGA
AATTCAAGGACAAGCCGCTGCCCTCGGCCGAAAATGACGCCCTCTCGTCC
CACCCCTCGCTCATCAACCGCGCCATTGCCATGCATCTGCTCCGCGAAGG
CCAGTTCGACGTCGCCTCCACCTTCATACAAGAGGCCACCCGCCACCCGC
CGCACCCCGAGCCCACGCCCAACACGCCCAACCCCTACCTACGCGAATCG
TGGGAGAAGGACCTAGCAGAGGGCACCTTCAACTCGGAGGAGCTGCAGCA
GAAGTTTGCCCAAATGTACCACATCCTGCACGAGCTGCGCATCCAGAGGA
ACCTCCAGCCCGCGATACAGTGGGCGCGCCAGCGCAGCGCCGAACTCGAG
GGCCGCGGCAGCAATCTCGAATTCGAACTGTGCCGGCTGCAGTTTGTCTG
TCTCTTCGACTCCCACAGCCAGGATAGCGATGCCATGGACACGGAAACCC
CCAATGGGCCCCTCAACGCCTGGGCCTATGCGCGCCGCGAATTCGCGCCC
TTCCAAAAGCGCTACCAGCGAGAGATTCAGCAGTTGCTAGGCGCAATGGC
CTTCTGGCAGAACGTCCAAGACTCGCCCTACCGCCGCCTCTTCTACAACG
ACTCGGCGTGGGAAGAAGTAGCCCACTCGTTCAACAGAGAGTTTTGTTCG
CTGCTGGGTCTCAGTGCCGACTCGCCCCTTTTTATAGCTGCCACGGCCGG
CGCAATAGCGCTCCCCTACCTGCTGAAAATGCAGAGCATCATGAAAGAGA
AGCGCACCGAATGGACCACGCAGGACGAACTTCCCGTCGAAATCCCCCTG
CCAAGCCAGTACCACTTCCACAGCATCTTTGTCTGCCCAGTGTCCAAGGA
ACAGTCCACCGATACCAATCCGCCCATGATGATGCCCTGCGGTCACGTCA
TTGCACAGGAGTCCCTCGATAAGCTTAGCAAGGGCTCCAGATTCAAGTGT
CCTTATTGTCCCAATGAGAGTCATCCCAGGGAAGCTATGAAAGTCGTACT
TTAA
>A2684  [mRNA]  locus=scaffold_1:649554:650363:-
ATGGGCTACGACAGCTCTCCGACGGCCAACGCCACAGCCGAAGAAGGCGA
CCGCGCACTCGCATGGACAAGACAGCATGCTTTATGGCCGCCGCAACGCC
TCCATCCCAGCACACATGGCGCGATCCAAAACGGGCAGCTGGCGCTCCTT
AAACCACCCTCGCTCACGGGAGAACTCCTGCCACAGCCCCAAGCAGGCCA
CTGGCGCTGCCGCACCCACGCCGCATGCCGCGACTCGGCCATCCTGACCA
ATCTCCCGCTATACAGCGTCTTGGCCGACTCACCGCTCGCCACGCAGCGC
CCCAAGACACTCTACTTTGAGCTCAAGGTCACGGGCGTGGGACGCGGCGC
GGCGGCCTCGCTCGAAGAAGCAGACGCCGGCATTGCAATCGGCTTCGTCG
CGCCGCCGTATCCCACGTTCCGGCTGCCTGGCTGGGAACGCGCCAGTCTG
GCTGTGCATGGCGACGACGGCCGCAAGTACGTCAACGATGCGTGGGGCGG
CATCGACTTTACGACTGCGTTCAAGCCCGGCAACACCGTCGGCATTGGAC
TCACGTTCGGCGTGCCGAGGAACCCGCCGTCGTATGAGCAGACGCAGCAG
GGCCGGATTCTAGACACCGATGTGTTTTTCACGCGCAATGGAGTCAAGGA
GGGGGGTTGGGATGGAAACGAGGAGCTGGATGAGAGGAGTGAGGGGGGAA
ACGCTGGACTCCGGGGTGAGTGCGATTTGTTTCCTGCGATTGGCGTGTTT
GGCGGTGTGGATTTTGATGTCTTCTTTCATCCGTCGCAGTGGATGTACAA
GCCTGGGTAG
>A2685  [mRNA]  locus=scaffold_1:653691:654939:-
ATGGACGCGCCTTCGTCGCAACTGCATTCGGAAATGCGCGACGCCGTCGT
TCGCGCGCTTGCAACGCGCCGGCCAATCCTCCACCACTTGAACGCCGACA
CATCGTGGCTCCTGCAAATCCCGCGCCCGGCCAACGCAGTCAAGCACGGC
AGCCGCATATACTACAACATCCTCATCGACCCGTGGTTTGTGGGCGGCCA
AAGCGACGTGGCACGGTGGTTCAGCCAGCAATGGCACGCCACGGAGAGCG
CGGTCAAGAGCATAGCTGAGGTCGAGGAACTCGCGCGCCAAGTGGAGATT
GTAGCGGGGGGCTCGCGGACCGGCAAGGGGAGGAAGCGCAGGATTGTGGA
GGAGGCGGACGAGGAGAGTTATCAAGCAGCAACCCTCATATCCTCATGGA
ACCATTTCCGCACCGTAACAACCACACCCACATTCGCCGACCACGCCGAC
TGGCACGACTACAGTCTCTCGCCGCTGCCGGCCTGGCTCAGCATCTCGCG
GCTCACGGCCGCAGACGACCCGCTCTACTTCCACTCGGCACTCCTCTTCA
CCTTTGCAACCCACCCGTTTCTCTCCAACACAACGCCCCGAAAACGGCTG
TCGACCCTCAGCATCAACGGCGACGGCACAGAAGACCTGGCGCACGGCGC
CACCGCCGAAGCAGCCGAATGCCTCGTCTACACGCCCCACGGCATCCCGC
ACACAGCGCTCTCCCCAATCGCAACTGCAGACCCCGCGCTGCACACCCTC
GCCTTCCTGCACGGCCTCCACGCCGTGTCCATCTCAGCCGCCCACACACT
CAATCTCGGGGCCAAAAACGGCGTCCGCGCCCAGCGCGTGCTGCGCGCCA
AGTACTGGGTTGCGACCCACGATGAGGTTAAGAGTGGTGGCGGCTTTATC
AGCTGGTTTCTGAGGAGGAAGGTGTGGACGCTTGAGGAGGCGCTGAGCGA
GGCGCTGAAGGAGGTGCGTGGTGCGGAGCCCGAGGCCGAGTGGGAGGATG
TTAGGTTTCAGGAGGTGGGGAATGGCGAGAGTAGGGTTTTGGAGTAG
>A2686  [mRNA]  locus=scaffold_1:655763:660136:-
ATGTCGACCAACAAGCGGGGCAACATTTTCGGCCAGGGCAAGCCTGAGCG
CCCCTACGAAGAACGCGACGATCCCGCAGATGTGCCTCAGCGGGCAACGG
CAGCACAGTTGGCCGCACGAAAGATCAAGACCGCGAAAGCCCGACGGCCA
GCAGGCGCCTCCTCCGGTCTATCGCAGAGCGCGAATTTTGGCGCGCCACA
GCCGAATGCCTTCAACTTTGGGGCATCTGCACCCGCTCCCGCAAACGGCG
GCACAAATGGCTTTGGTGGCTTTGGAGGAAACAATGCTTTCGGCGGCGCC
GCGACCAACAGCTTCCCGCCAGCACAGCCTGCCGCCCCCAGCAACACATT
CTCCAGCTCATCCTTTCCAGCATTCGGTGGTAGCAATCAAGGCACAAGTA
CCGGCTTCAACCCCCAGCCGCCTTCATCCGCAGGCTTCAACTTCACGGCT
GGCGGTACAAACCCATTTGCTGCAGCGAACTCGGCGCCCGCGACCAACGG
CAGTACGCCTGCACCCGCGCCCGCGTTCGGCGGATCGTTATTCGGCAACG
CCCCGACCCAGAGCAACCCTTTTGGTGGGCTAGGTCAGAACAGCACGTCG
AGCCCAGCACCGTCGGGCGGCCTGTTCGGCACATCGAGCGCTGCACCCGC
AGGTGGTCTGTTTGGAACTTCCAGCGCTACACCCTCGGGAGGCCTGTTTG
GCACGACTAGCAGTGCTCCAAATGCTGCCACAACATCCGCTCCGGCTTCA
ACACCGTTCACCTTTGGCGCTACAAGTTCTTCTGCTCAGAACACCACAAG
TACGCCAGCAACGAGCGGAGTCTTCAGTTTCGGTGCTTCTACACAGTCAG
CAGCGCCTGCACAGAACACCATCTTCAGCGGCTTCGGTGCAAATGCGCAA
AAGGACGAGACGCCCAAGGACTCGGCGGCACCCCAGCCCAACTTGTTTGG
CGGCTTTGGCTCCACTGCACAAAAGACTGAGAGTACAACCGAGACTCCCA
AGCCAAACATCTTTGGAGGGCTTGGCACAACTACACAAACCACACCGAAC
ACTACATCGACTGCCCCTGCATCGAATTTGTTCAACTTCGGCGCGTCTTC
GCAAAAGACAGAGGGTGCGGCGTCTTCGGCGCCATCCACCAATCTTTTTG
GAACTTCCACTTCTGCTGCACCGAGCGCCACACCCTCTACGCCTGCAGGC
AACCCCTTCGCAAACCTCCCGAGTGCGACGGGCGCATCATCTACACCATT
TAGTGGTTTTGGGGCGACATCGCAGGCACCTCAGGCGCAAGACAAGACTC
CAGCTTCCACCACAAACTTGTTTGGCAGTCTGAAGAAGCCAGAGGAACCC
AGCAGCACTGCTGCAGCCGAGACTCCCAAGTCAAATCCATTTGCGTCTCT
CGCCAAGCCGGCTACACCTCCATCTGCAGTGCCAGCAGCTGGCAACGCTG
GATTTAGCCTTTTTGGGGCCGCAAAAGACAAGGATTCGGCGACTAGCACC
ACCGAGAAAGATTCTGGTGCAGCAACTCTTAAAGCTCCAGAGGCATCCAA
ATCGAGTCTATTCCAGCCTTTCAGCACTCCACAGCCGGCAAAGACAGCCG
ACACCGACAAGACGCAGGGTGGGCTTTTTAGTGCGGCTCAGCCAAAGACA
AGCTCCGGCATGTTCTCGCAAACATTCCAACCCGAGACCAACAACTCAAG
CAACCTGTTCAAGAAACCTCAGTCGAGCTTTCCCTCCTTCACCCCATCTA
CCGCGTCATCGTCTGCGCCTAAAGAGGCTTCAAACCCTTTTGCCTCTCTG
TCAACGCCCTCGACAGACCGCCCGAACTTGTTCAGCGCTTCCAAGGAACC
TGCGCAAGCTTCTCCAGCACCAGCCATGCCCAACCTCACAGGTGGCGCGG
CACCGTCGACCGAATCCCAGCAATCACCAGAACTACCCAAAGTTCCCAAG
GTGCATGTTCCTAAAGAATGGGCCGTGCCGGGCGCTGTCCGCGCGCAGAG
CGGTGATGGTCTCTTGAAGCAGATTTCAGACTTGACTGCCCAGCTCCAGG
TCCTGAATGAAAAGTACCGACAGCAGCTGGGCAATCTGCCTCTGACGGCA
GACTGGTCGAGCATATCCCTTTGGCATTACCAGCATGCGACAGACATCAA
GAAGAAGATTGACAACGCGAAGAAACAACGCGCAGCCAGTCGAGGCGTCA
CCGGAACCGAGTCAAGTCTATCCACGAAGCGCAAGGTCAGCGAGGATAAT
GTTGAAGCCCGTGATCCTTCGCCCATCAAGCGAGCTCGTCCGGCTCAGCC
TGGTAGTCCCACGCCTCAGCCGTCGGCTTCTACCCCAAAGCTCAACCCAC
CAGCAACGGCGACATCGAACATGTTTGCCAAGGCAATCAGCAACAAGCCT
TCTACACCCTCCGCGCCACCAACAAATCTCTTTGCTCCAAAGGAGACGGA
AAAGCCTAGCGCAGAGCCCTCAAAGGCAGCCCCAGCTCCTAGCTTCGGCT
TCACCCCGTCGGCGTCAGCCAGCAACAGCACAACCACAACCACATCATCT
GAATTCAAGCCTAGCTTTGGTGGTGACTCTAGTAGCTCTGCCAGCTCGGG
AGGGTTCAAGCCTAGCTTTGGTGGGGATTCTGGCAACTCAGCCAGCTCTG
GAGGATTCAAGCCAAACTTTGGAAGTCTTCCAAAGAGCGGCGGTGGATTT
TTGTCCCAATTCTCCAAGACGGCCAAGACTTATGAGGAGCTTGCTGCTGA
GCGCAAGAAGAAGGCCAAGGATGAGGACTATGACTCTGACGAGGAGACAG
AAGAGGAATGGTCTGCCAGATACGACAAAGCCGAGGAGGAGCGCATCGCC
GAGGACAAGAAGAAGGCCGCGGCCACGCCTGCATTTACAATGCCTGCTCC
ATCAAAGTCGGGCACGTCCGAGAAGGCTAATCCTTTCTCCAGTCTCATGA
AGCCTACTAGCGAAGAGTCGGATGAAGACGACGAGCAACAGGATGCTGTA
GGCTCTGCGGAGCCAGCCACTCCCAAACACACCATTGGTGAGTCTGAGAC
TGAGACAGACGAGACGCAGGAGCAGAAGTCAGCGACTGCTTCCAAGGGCA
GTCTTCTTTCCAGGATGACACGCGACAACGACTCCGAGTCTGAGAAAGAG
AACAATGGAACATCTTCTACGATGGCGACCAACGGAACTACCACGCCTAC
CAACAAGCCGTTCCAGTTCTTTGACTTTAACGCCGCATCCAAGACGGCAC
CACCCAAGTCGGACACATTTGCCGGTGACCAGACTTTCAAGTTTGGTACT
CCCATCAAGTTTGGTCAAGCCCCTGCCACGGAGAAGAAGGAGGCGCCCAA
GTTCCAGTTTCAGCCTGCCACGCCATCAGCAGGCGAATTGTCGACAACAC
CCGCCAAGCCGCCGCCGTCTACCATCTTCAACTTTGCCCCCTCAACCGGA
GGATCATCGCTGTTTGCCCCCTCTGGCCCAACATCGGTAACGTCGTCGGT
CTTCTCTTCACGTGCCGGTACGCCCCTGTCTGAAGCTGGCGAGAACAGCG
CGGCTTCGGGGGCAGAGGACGAAGACGGTGAAAAGCATGAGCAAATTGAC
CTCTCCAAGCTTACCGAGGAAGAGACTAACGCTTACGACATTGTCTTCCA
CACTGAAGTTGTGCTTGCCAAGCACCAGGTAGAGAAAGACGGAGAGAAGA
CGTGGGCTAATCTTGCAAAGGGCCCGCTTTGGATTCTCAAGGACAAGGAG
ACGGGCAAGTGCTCTGTCCGAGTCCGCATTCCCAGTGGCGCTACGCCTCT
CAACTACCAGATCCTGCCTTCGCTGCCAGCTACTGTGACCGGCTCTAGCA
AGAAGATGGTCATGGCAACGAAGCCTGCGAAAGAAGGCGGTCTGCAATCT
GTGATTTTTGCGGTCAAAACCCCCGAGATTGCTACCGAGATGGCGGCCAA
GTACACCGAGTCGGTTCCTTCGCCCTAA
>A2687  [mRNA]  locus=scaffold_1:67011:69657:+
ATGGACCAGGAGGCACCCAAGTCCCAGAAGCTGCAGAGATGCCACGCGCC
AGTGCATCTAGAGGTGCAACTATCAGACCTACAACGCGTTGCAGGCAATT
TACAGGTGACCATACCAACTCTGGTTCATTTAGCATGGGCGCTCGTGCTG
CGGCTGTACACGGGCGAGAACCATGCTGTATTCGGATACCTGGCTTCAGG
GCGCGATGCCCCTATCGACGGCATCGAAGACGCAATTGGACCGTTTATCG
CCATGTTTGTCTGCTTCGTGAACTTTGGCCAGGACGCAGATTCGTCTTTG
GTCGAGTTGATGAACAAAATGCAGGAGTCCTCAGCCGATGCCATTGCCCA
TCAAGGAACCTCTCTCGCCGAGATTCAGAGCGCCATAGGATTGCCAGGCA
ACTCCTTGCTATTCAACAGCGGTATCTCATTCCTGCCTAAGCTTTCGCGA
CAATCTCAGATAGACCGCGGCCATGATCTGGTCTTTGATACTATCGCGGA
GAAGGACCCCACCGAGTTCGACTTGTCTCTGTTTGTTGAACTCGATGATC
TTGAGGGACAAATTGCGATGCGCTTTGACTTCTTGGGTTCGGCCTTTGGG
AGCGAGCACATCAAGAATGTGGCTGGCTCACTTAAATCACGAGGCTTCAA
AGCCCGTGCGCCCACCGAAGGTAGAACCATCTCCATCATCGAGATCAGCC
AAGGGCTGGTTGATGAGCTGCTTTCTTCCGCAAAAAGCGAATTGGACAAT
GTACCAGTATGCGAGTCAGTGAAACCAGACAACCTCATGTACGCAGTGTT
CACTTCTGGTACCACGGGCACACCAAAGGGCACTCTGATAACGCACCGCG
CATTGGCCACTGGATTGAGAGAACATGCGGTTGCTACGGGCATGACGTTG
CTAGGACCCGACACTAGGTCCTTACAATTCGCATCGTACAGTTTTGATGC
GTCAATCGGTGACATCTTTACCACCATTGAAGTCAACGCATGGGCTAGCC
GCCTTCAGTTGATCAACATGTATGGTCCTACTGAATGCACGGTGGCATGC
GTATCACACTCGGCCGTCACCCGGGAGATTGGCGCATCGAACATCGGACG
TGGATACCGCTGTGCTACATGGATTGTTGATGAGAACGATCACCATACCC
TCCGGCCAGTAGGCGTTATTGGCGAGCTGCTCATCGAAGGACCTATACTG
GCTCGAGGCTACCTCAAGAGGCCGGAGACCACGGCGGCAGTGTTCATCGA
TAGCCCCGAATGGCTCCAGGGCATTCGGGCAAACAGCAAGCTCTACAAAA
CAGGAGATCTAGTCCGCTACAACTCTGATGGAACATTGAACTTCATTGGA
AGGAAAGATACACAGATCAAGATCAACGGCCAGCGTGTTGAGGTTGGTGA
GATTGAAACTGTACTGAGCACCGGCCTCAAGCGAGACGACAGCCCTATCA
TTGTTGATTTGCTCAAGCGGGCTAGCCTCGGGGAGAGTGACTTGCTCGTT
TGTTTTGTCTGCGTAAGGCCCGACGTAGAGGCTTCTGCGAGCGAGGAAAT
CATTCCTACGGATTCAGACGCGATCGAGAAGCTACGTACTGTGCTGGTTG
GGTACACAGCAGCACTTACCGTTTCGGCCGATGATGATGACCTCGATACC
GATGCAGAGGACTTTTGA
>A2688  [mRNA]  locus=scaffold_1:663265:664527:+
ATGTCTGCCCGGCATGCGCGCCTCCACAAACGCGGCCACTCGGCCTCTGC
TGCAAGTCCCTTGAGCACCGTGGCCGACCACGGCGTCTTCACCTTTGACC
GCTCCCACACGCCCAAGGTCTACGAGGAGTCGTGGCTCGAGACGCTGGAA
ACACAACGCCCCATGCCCGCCGTCATCTCTACCAACCCCCTCAAGATCAA
GCCCTACCTGCGCAAGCTCTCGTCCAAGGAGACCAGTGGCCTGGACCTGT
CACGCCCTGCCGCCGAGAACGACCTCACTGGCCTGGGCATACTCGAGTAT
GGCGCCTACTCGCGCTCCATATCCGACGTCAACTTCACCTCGGTCACGGC
CCGCCAGCGACACCACCGCTCGCCCTCGAACCAGTCGCAGTACTCGACCT
CGTCTGGCCTGCAGCGCCCGACCCCCCTGCCCTGCATCCGCCAGACCCCC
CAGCCCTTCTCACCGCCAATAGCAAACTCGTCGCCACCCTCGATCCTGGG
CAGTGAACTCGAGGGCGACGACATCATGTCCGACGACGAAGTCCGCCTGA
AACAGAGTTCGTACGATCCCGCTCGCCGATCTGGTTCCATGTCCTCGGCC
CAGGGCACATCCCTACGCATCCACACAAACAACTCATACACCCGCCTGGC
CGCCAGCTACTCGCAATCCTCGGCCTCGCTCACCTCGCCGCCTGCCTGCC
CGCCACGGGCACGCGGCGACACGCTCAAGTCGGTCGACACCACGTCGCCC
AGCTCGCGCACCTCGTTTGACCAGACGTATCGGTTTATCCGCGGTGGCCG
CGACTCGCCCGTCGACCCTGCGTCCAGAGCTGCCTCGATCCGCGCTGCAC
GGCAAAAGTTTGAGCAGGAGCAGCGCGCCAAGGAGCTCAAGTACGAAAAG
GAGGCGCACAAGCAGCAGGAGCGCGAACATCGAAAGCAGCTCAAGAAGGA
AGACGTCCAGCGCCGCAAGTCGGAGCACGCCGACCGCAATGACATGAGCC
GCACGCGCACCGGATCCGACGGCGAGAAGACGCCCCGGCCTTCTGCTGTC
GGCGGGCGGCCGTCGGTGGGCGGCCGCCAGTACTCGGACTATCGCGAGGC
TCATTCACACTCTCTGCCCAAGTTTGTCGCCACCGTCGATCCGGAAAAGG
CGGCGGCTGCGTGCGCGGCACCCAAAGTCACAAAGAGCCGCGCCGCCAAG
GGCACGTGGCTGCGATTCGTCACATGGCTGCGGACGAGGCTGCTGCGCCT
GTCGGGCAGGTAG
>A2689  [mRNA]  locus=scaffold_1:665513:667333:+
ATGCAGAGGCGCTGGAAGTCGGGCGACCAAGAGAAGCCATTCTACCTGCA
GTTGAACGAGAGCATCTTCGACCGTGTGCAGAAAGAAAAGGCCGAGCAGA
TTCGCATCCAGTCGCTGCAGCAAAGAACAGCCCGAGGCCAGTTCTTTGCC
ACCGTCTTCGCATGCCTCCTCACAGCAGGCATAGGCTACTACTATGGCCA
ACTCATACCATCCAAGCCAGATGCGAGCTCCACGGCATCGCTCGACAAGT
TCGTCCCCCCGAAGCACAACATTTCCGAGGCGAATATGGAAGCGGCATGG
ACAGACTTCCGCGACATTGTAGGAAAGGAGAACATTACACTCGACAGATT
CGATCTCGAATCCCATAGCGGCTCCTCGTGGTCATCCCATCCAGCGCAGC
CAGGCGACATACCGTTTTGCGTGGTAAAGCCGGGAAGCACTCAGGAAGTC
AGTGCCATTATGAAAATCTGCCACGAGCGCAAAATCCCAGTCACTCCCTA
CAGCGGAGGAACGAGTCTGGAGGGGCACTTTGCGGCAACAAAGGGTGGAA
TCTGCATCGACTTTAGTCGCATGGACCGCATTCTCAAGCTACACAAAGAA
GATCTGGATGTGGTTGTACAGCCGGCTGTCGGATGGGAACTCTTGAATGA
AGAGCTTGCCAAAGACGGTTTGTTTTTCCCACCCGACCCGGGCCCGGGCG
CAATGATTGGCGGCATGGTCGGCACAGGTTGCTCAGGCACAAACGCGTAC
CGCTACGGCACAATGAAGGATTGGGTCATTTCGCTCACCGTGGTGCTGGC
TGACGGAAAGATCATCAAGACGCGCCAACGGCCACGAAAGTCGTCTGCAG
GCTATGATCTGACTCGCATGTTTGTTGGAAGCGAGGGTACCCTGGGCCTC
GTCACAGAAGCTACTCTCAAAATCATCCCCAAGCCGCAGCACACAAGTGT
AGCCGTATGTGCATTCCCAACTGTCCGCGCGGCAGCAGATTGCGTCTTCA
AAGTCGTGGGCGGAGGCGTCCCCATTGCAGCCATTGAGATTCTAGACGAC
GTGCAAATGCAATGCATCAACGACGCAGGCCAAACCTCAAAGACATGGAA
GAACGCGCCCACGCTATTTTTCAAATTTGCCGGCACACAGAGCTCGGTCA
AGGAACAAATCAGCCAGGTCCAGGCGCTCGCCAAGAAAACCGGTTCCGTG
AGCTTTGAATTCGCAAAATCAGAACAGGAAAAGGAGGATCTGTGGCAGGC
ACGCAAAGAAGCCCTGTGGAGCGTCATGGCCAAGACTGGCGGCGACCCCA
ACATGGGTGTCTGGACAACAGACGTTGCAGTCCCCATTTCCAAACTGCCG
CAGATCATCGAAGAGTCCAAGGAAAAGATTCGACAGAGCGGCCTCCTGGG
CAGCATAGTCGGTCATGTTGGTGATGGAAACTTCCACTCCATCATCCTCT
ACAACCGCCAGCAAGACTACGAAAAAGCCTCGCACCTCGTCCACGACATG
GTCAAGCGCGCCATCGAGCTCGAGGGAACTGCCACAGGCGAACACGGCGT
CGGCCTCGTCAAGCGCGACTACCTACCCCATGAGCTGGGCCAGGACACCG
TCGATGCAATGAGGCAGCTTAAAAAGGCATTTGACCCCTTGTGTCTGCTC
AACTGCGACAAGGTTGTGCGTGCAACGCTGCCGAAACAGGGCGAGGTGGC
CGAGTGGTGA
>A2690  [mRNA]  locus=scaffold_1:669752:671381:+
ATGTCCCTGGCACAGCGGTACCGCCGCGTGGGCGATGAAAGATACTACGC
TGACGACATGAGCAGCGTTACCGATGCCGACGAGGTTGCTGCTGAGGCAG
CTGAAACAGATACGACGTCAGCATGTGGATTTGAGCGTGCGGATTCCGTG
GTCGATGGTGATGATGAGAAGGAAGAAGACTGGAAGCGCCGGTTTCGCGA
TACGTCGGTGTCAGAGAGCGCGGTGCAGCAGCGTTCTGCTCCGCTGACCT
TACTAGATGAATGCGACTACGCCGAGGTTCTGTTTGATGCGGAAATCCCT
GGGATGTTTCTCCCTGGAATCGAGCATCTCACCAACATCAACGTTCGCTC
AGCATTCATTACATACGACCGCGACGTCGAGGCTTTGTACGACGACTCAG
TCTCGTTTCTCGACGACTACTACAAGGACTGGTACAACTGCCTAAACAAA
AATCTCGACACGCTGCGGCTGCCTGGTGAGAATTTCCTGCTGGCGGAAAA
CGAAGCCGAGTTTGGGTTATCGCTTCAGCGCCCGACGGCGCAGTGTGTTT
TTGATCTGATTGATCAGCTGGTTCACGCGGATGTCCTGGATCAAGATGGT
ATGGCTGAGGAGATTCCAACGACATCCTGGGACGAGTTCGACGAGTTTGT
GGACACTGAGCCCGAGGAATCCGGACGTGACACGCGTGGAATGACGGCGG
AGGAGCTGGATAGGATTTTCCTCGACGAGTATCACGCAGTTTACTCATCC
CCGTCTAGCACAGCCTCGGAGCCTTTTAACAGCAGCGACGAAGACGACGT
TCTGGAAATCGGTGAAATGCATCTAGACACTGCATATGCAAGTCATCCGT
CTTCACTGCAGCACTACATGGATACCGGTACTCAGCAGCGCATCGCCTAC
ATAGCGCTGGACCAGCTGCTCGCGGTACCCAGCGAAAACGAGCCTGACAT
GCATCCGGCCATGGTGCCCCGAGACATTGACGGCCAAGATGACCTCAGGT
CTGACGCGGGTTTCAGCAGCACTTCCCCCGAAAACGAGGCACGGAAATAG
>A2691  [mRNA]  locus=scaffold_1:675871:676668:+
ATGTTTGTGCCATGCTCCACTTCTGTTGGCACGGCCGACCGCCACTCGGT
TGTCTACTCTACCTACCTCACTCCATCCTACGTGCCCATCACCGTCACCA
CCGTCATCCCTGGATGCAACGGCAACTGCCCCACGCCAACTTCTCAAACC
CCCCAGGCAACCACTTCCCAGCCCGCACAGAGCCAACCTGGCCAACCTCA
GAACACTCCAGTTGTGCCACCTCCTCAGCCCAACCAGCCCGCGCAGAGCC
ACCCAGCTCAGACTTACCCTGGCTCTCCTATCGTCACACCTGCTCCCAAC
TGCCCGGCTGTTTCTGTTGTGACTGTCACTGTCACCCAGACTGAGACTGA
GACTGTCTACCAGGGAGGCGGATACACTCCCGTTCCCTACCCGCCCTCTT
CCTCCCCCGCAGGCACCAAGCCCTCTGGTGCTAAGCCCAAGCCTTCCAAC
CAGCCTTGGTACCCCACGTCGAGCTCGACTGCTGGCCAGCCTCACCCCAC
TGGCTACGTGCCCGGCCCCAGCCCCGACACTGGCTATCCCGCTAGCACCT
TCAGCCCTGTGCACGGCATCCCCGCCACTCCTCCTGCCGGCACTCCCACC
TCCAAGCCTCAGTCCACTGGCTACGTCGCCTCCTCGCCCAGCCCCATGAA
CGGCTACCCCGTTGGCACTCCCAGCCCCGTGCACAGCTCCGCGTCCTACC
CAACCACCTCATCGTCGCCCACGCCCGTCCCTACCGGCGGCTACGGCAGC
TACGGTGGCGGCTACGGTGGCGGCTACGGCTACGGCTACGCCAACTAA
>A2692  [mRNA]  locus=scaffold_1:685330:685833:+
ATGTCCATGTTCTTCGGTCAAAAACCCCAAATCTCTTCGGAGCAAAAGAT
TGCGCAAGCAGAAGCCGAGATTGACATGGTCTCGGACATGTACAGCCGCC
TCGTCAAGTCGTGCACCGCCAAATGCATAGATACCTCGTACCGCGAAGCC
GATCTCAACAAGGGCGAGTCCGTCTGCCTCGACCGCTGCGTGTCCAAGTT
CTTCGAGGTCAATGTCAAGGTTAGCGAGAAGATGCAGGGAGAGGCGCAGG
GAAAGCAGGGAGGAGGAATGTTTGGCGGCATGTAA
>A2693  [mRNA]  locus=scaffold_1:686612:688100:-
ATGGGCGCGCTCGGCAGCCGCGGTATCAGGGCCATGGGATCCAAGACATC
GCTGAGCGCCACGCCTCCGTCCGCAAAGGCAGACCGCACTGAAGCTATGA
GGAAAAAAGCGGAAGTGCCAAAAGATGAACAAGCTCTGCATATCCAGAAG
ATCAGGAGGACGGTCGATCACGCCTTGAACAAGAATCCATCGCTAGGCTC
AACTGTTCGCTCCTACAGCAACCATCAGGACTTCAACCCCAACGCCGGCA
ACAAAGACTCAGCTTCCTTGCCCCGTACTATGCACTCCTACAGCACTGTT
CGCAATCCAGATCCCCATAAGCTGAAGGTTCCGGACACTGTCGCCTCCAA
TCGTTTCGGTAGCACGGTGAGTTTCGAAGTACCAAATCGACACCAGTCGG
TTCTATCAGATAACCAGTCCTCTGCGTCGCTCACGGCCCCCTCGCCCGTA
GAAGATGCGGGGTCGGAGAAGAAGGTCAAACCCCAACGCAGCATTCGCAA
CATGTTCAACCGAGAGAAGTCGCGCATGGACCTAACAGAGTCTTTGCCAG
CCAAGCAAGGCTTTATGAGTGCCGCCCGCAGCTCGCTCGCTAAGGCCATG
CGAGACTCTAAGAGTCGCTCCAAAGTCCACCTCCCCTGGATGGGAGAGTC
CAAGTCCCAGACTGATGTTTCCCGCTCGAAAATTAAGAGGCGGAGTCCAC
CCATGCCTCTCACTGCTTTCAGGTTTGCCGGTGCGACTGCCAGCCCAACG
AGGGCGTTCATACCCGACAACCGTCAGAAGACGCGCACAGCGGTTCACAA
CATACTTAATCGCGTCCAAGGAGATTCCAAAGACTCGCCGTATAATGAGC
GTGACATTCAGATTGCAGAGTGTGTCGTGAATGCCGCGGAGGCCTGCCGC
GATGCAAACATCTGTGCAATGGAAGCCAAGAAGAACAACCGCGATGCCGA
TATACATGCAGACCGTGCAGGCATTGAGTTTATGCGTCTATACGGACTGC
TCGAGGAGGCAGGTCTCGACCCGGAGACTGTGAAAGCTATCAAGGCCATT
CTTGAAGAGAGAGCACTTGATGGAAAGTCCCGCCTCGTCTGA
>A2694  [mRNA]  locus=scaffold_1:691618:691974:+
ATGGGCGGTGTTGGTGCCTGGCAGGAACGGGAGAAGGAAGCAAAGCAACG
ACAAATGAAATGGGATCAAGAGGAAATCGAAGCAGAGCGCGAAAGAATGG
CGGAAGCAAAGGAGAACGGTGAAATTTCAGAAGAAGCTTATGATCAGTAT
GCTGAGATGGAGGGTGAGAGGGAGAAGGTAGAGGAGGAGAAAGAGACATT
CAAGAATGCGGACGATTCATTTACCATGGACATGATGCTTAAGACACTCA
ACATCGACCTACAGCTCATAGGCTACAACAAGGAGGCGCAGAGGTGGGAG
GGTTAA
>A2695  [mRNA]  locus=scaffold_1:692405:693384:+
ATGTCCCTCAAAGACCAGACCGTCCTCATTACCGGTGCCTCCATGGGCAT
AGGCGCAGCCATTGCACGGCGCCTGGCCCAAGAATCTGCGACACTGATTC
TCTTCGCGCGCTCAAGCGACAAACTCAGTGCTCTTTCCACAGAGCTACAA
GCGCAGCATCCAGGCCTCAACGTCTACACCACAGCCGTCGACATCCAAGA
CCACGCCGCGCTCAGCACCGCCATTTCAAATGCAGCCCAGCAAGTCTCGC
ACATTGACGTCTTGATTAACAACGCGGGCCTCGCTCTCGGCGCCCCCGCA
CGCTTCCCCGACCTCAAAATCCAGGACGTCATTACCATGACCAACACCAA
TATCAACGGCTACATGTTTGCCGCCTACGCGGTGCTGAATGAGGGTAAAA
TGATGGAGCGGAAAAAAGGAACCATTCTGAATATCACTAGCACAACGGGA
TTAGAAGTGCCCCCGTTCCCCGGCGAGGCCGTGTATCACGCCAGTAAAGC
GTGCCAGGAGGCATTTACAAACGTGCTGAGGACAGAACTCGTGGGCACGG
ATATCAAGGTTCTTGCGCTGCGGCCGGGGGTCGTGGCTACGAATTTCCAC
GAGCTGAGAGTTGGATATCAAAAGGAAAGCTACGATACGTTCATGTCGGG
CTTTGAGCCGCTGGTTGCACCCGACGTGGCGGAGGCGGCGGCGTTTATGC
TCAGTCAGAAGGACAGGGTGAGCGTTAAGGCGCTGGATGTGGTACCAACA
GCACAGAGGAGCCTGCAGGTGTTTGACCTTTCGAGCTAG
>A2696  [mRNA]  locus=scaffold_1:693409:694956:-
ATGGCAGATTCATCTGCAACCCAGCATATCCTTGTCCTAGGCGCCGGCGT
CATTGGCCTGACAACCTCTCTCGTGCTAGCCCACACGTATCCCAGCGCCA
AAATCACCGTCGTAGCAAAGCACTTCCCCGGCGACCGATCAATAGAATAC
GCGTCGCCATGGGCCGGAGCTAACTGGTCGTCCATGGCCAAAGACAACGG
CCCCCTGGAAAAATACGACCAAGTAACCTTCAACCGCTTCGGCGAGCTCA
TTGACGGCAAGCCCGTATTCGGCTGCCAGACGCTCAAAGCAGGCGAAACC
AAGAACTCCGAGGGCGGCAATGCGGGCAACGAGATTGGGCTGGGCCGCAT
GGGCTCCAACAACAAGCACTCTGCAAAGGCATCACGCTCGTACTTCCGCT
CTGCCCACCGCCTCGATCCAACAACCACATACGTCTTTCCCCGCGCGCTG
GGCGGCGGCGTGATTCTCGGTGGCAGCCGCCAGGACAACGACTGGAGCGA
AGAGTGGGATGAGCAGCTGTGCCAGCAGATTATGCAGCGATGCTGTGCCC
TGTGTCCGGAGTTGGGTCGGCCTGAGGACTTGCAGGTTATTGCGAAGAAT
GTGGGATTGAGACCGTCGAGAAAAGGCGGTATGAGGATTGAGACGGAGAC
GGGGGATCTGCCGAGCGCGTCCTAG
>A2697  [mRNA]  locus=scaffold_1:696355:698228:-
ATGGACCCCATGGACGCCAGTGCAGCCCAGCAGCAGACGGCCAGCCCCAA
CGGCACCGCAAAGCTCTCCAACCACTCGCCGCAAGATGGCCACCACGACT
GGAGCGCCGACGACCGCTCCAGCGACGACGAGGCCCACGACCGCAGCCAG
CCTGGCGCATCCAACAAGCGCAAGCGGCCGCTCTCGGTGAGCTGTGAGAC
GTGCAAGCAGCGCAAGGTCAAGTGCGACCGCGGGTCGCCAGCGTGTTCGT
GGTGCCTGAAGAACCACTCTGCATGCGTCTATCTCCCGCGCAAGAAGCCG
GGGCTCCGTGCCGGCTACGGGCGAGAGCTCGAGTCTCGACTTGACAAGCT
CGAAGCCCTCCTTGTGCAGCAGCAGGCCCAGATCAACCACCTCTCAAGCA
ACCAGGCCGCGAGCTCCAACCCCTCGCCCCAGGACGTGACGGCCTTTCGC
AGCCCGCCCATTGTCCAAACCCCGCACATACCCCGTCCCGAGACAGCCCT
CTTCATCCAGAAGCCCACGTTTCCCTCGCAGAATGCCATCCACACGCCAT
ACAGCAATGGCGTCACAGACAATCACCCTGCCACCTCGGTCACAGGCCAT
TCCTACTCGACCGAAGACATGGGCAGCGTGACCGGGGGCCTTGCACGCGA
CGTCTATACACCCTACCATGAACAGTTTCAGCCCGCCATGGCGCGGAATC
TAGGGCATGCCGATGCAGACTTCCCTCCCTACGACCTACTCTACGGACTG
GTTGACCTCTTCTTCAAGCACATCAACACCTGGTGTCCGATCCTCCACCG
CCAAAGCACGCTCAACTCGCTCTTTGGAGACACCACCCTCGAGGAAGCCG
ACCGAATTATACTCCACGCTGTCGTTGCAACCACTGTCAAGTTTTCCACA
GACCAGCGCCTCACAGCCGAAAAGCGCGCGCGGTACCACAAAAATTCAAA
GGAAAAGGTCCTGCTTTATGGAATTGAGAACAGTTCGGTCAAGTCGTTAC
AGGCCCTTGTCATCCTTGCACTGGATGTCGTGGGCTGCTCCAATGGCCCT
CCTGGGTGGAATCTGCTTGCGCTGATAACTCGTTCCGTGGTCCAGCTCGG
CCTGTCGGTGGAGAGCTACTCTCCGAGCGTTGCTCCTCAGTTTGCATCCA
TCTATACCTTGCGCGCCATGACGTTGCCCGAACCAAAGGACTGGATCGAG
GAGGAGAGTCGACGCAGGCTCTTTTGGATGATTTACGTCCTCGACCGATA
CGCGACTGTCGCAACCGCTTTCGAATTCGCCCTCGACGAGAAGGAAATCG
ACCGCCGCTTGCCGTGTCGCGACGACCTGTATGCACGAAATGTGCCGGTG
GAGACGAGATGGTTTCATACCTCGACAAGATCCGACTACAGCATGAACAG
ACCGGAGAATTTGGGGTCTTTCTCATACTATGTTGAGATCCTGGGCATTC
TCACCAGAATACACAAGTTTCTGAAGAAGCCAGTGGACATTACGTCCTTG
TCGGATGTAGAAACTTGGCAGAGCGAATACCGAGAGCTGGACAATGCCAT
TGAACAGTGGAAGTACAATCTTCCCCCAGAATATGGCAACTCGGCCAGAC
TATTCGCCAAACCGGGCATGGGACAAAATCTGGACAGCGGCTTGGTTATG
CTGCACGCAGCTTTCCATACGTGA
>A2698  [mRNA]  locus=scaffold_1:71847:74821:+
ATGGATGATTTGGCCACGTCGATTCTCGAGATGCAGGTCAATGTGCTATC
ATTGACACCGACCGTTGCGAGACTCTTGAACGGCGACGCACTTCCAGATG
TGAAACTCGTCGTTTTCGCTGGAGAGGCTTTGGCACAGCCAGATATTGAT
GCTTGGGTACAGCCCGAACGACGCATTGTCAATGCGTATGGCCCTACCGA
GGCGTGTATCTATGCGACCGCTAGAGACATCATGCAGGGCGGTGATCAAA
AAAGCAGCCGCAACATCGGAAAGGGACTCGGCGTAGACGTATGGGTCATG
AAGCCCGAATCAAACACCCTCGCGCCAATTGGTGCGGTGGGTGAGCTTTG
TATTAGTGGTCAACAACTCGCACGCGGCTACCACAGCATGGAAGAGGCTA
CACTACGCTCTTTCACCCAAGAGTCTTTCAGTGCTGCCCCTGAATCAACG
CACACAGTGCGGATTTATCGCACTGGAGATCTGGTTCGATACGAGTCAGA
TGGGAGTCTTGAATTCCTCGGCCGACGAGATGGCCAAATCAAGATCCGCG
GTCAGCGCATTGACGTTGGCGAGGTGCAGTACCACATTCAAAGGTCCATG
GCTGCCGACACGCTCTTCCGCCATTGCACTGTTCAGCTCTACAAACCATC
AGCTGGTGATCCTCAGCTAGGTCTAGCCAAGGCAGATCCGGTATTGGTAG
CATTCCTTGTCATGGAGCTGGACTTTGTCGACGCGCTATCTGGTGTGCAA
TTCTCTCATCTGCGCACTGGAAATGCCGACTATCCCAACAACATTGCCAC
CAAATTGCAACACAGCCTTCGAGCGGTGCTGCCGGCATACATGGTACCCT
CGATATTCGTTGCGTTGGATAGACTACCAAACACCGCCTCAGGCAAGCTC
GACCGTGGCTTCATTGCAACATGTCTCGGCTCCCTCAATTACGAGAATTC
AAACAGCGATGTTGCCAAAGTTGATCGCCCGCTGGATGGAAAAGAGGAGA
TGCTACAGGGCTGGTGGGAGCGCTTACTGGGAGTCGAAAAGAATCTTGTG
ACTGCTAACAGCGACTTCTTTTCTCTGGGAGGCAACTCACTCTCTGCAAT
CAAGCTGGTCAGTCTGGCCCGGTCGCTTGGCTACAAGACGACCTTTTCCG
CCATATTCTCCAACCCCCTACTTTCGGACATGGCGACTCAATTTGAGCCA
GTGCTGGAAGATGCGGCTGCTTCCCAACTCCCTGTCGGTGTTCCTGCATC
AATGAAGCTGGATCTGATCTCTGAAACTGAAGCACGAACCGCCATCGACT
ATACGCTACCGACATACGGCATTGACTTCAAAGAAGTTGAAGACATATAT
TCAGCTACGCCCATACAGGAGGGCTCCATGGCCCTGACCGCGAGAACTCC
TCATGCATGGCTCATGATTGCTCATATGGACATACCCGCATCCGATCTGG
CGATGCTCAAGAGGTCATGGGAATCTGCATTCCAGCGATTCGAGCTATTG
CGCACCCGTATCATCCCAGGTCAAGACGGCGCTGCTCTGCAGGTTCTCAT
GAAGAGTTGTCCTCTCACGTGGGAAGAAGTGCCGGATGTTGAGACATTCG
CAAACTACGTATACGATAACCACGACTACGGCCAGCCGCTAGCTCGGGTT
GGTTATGCTAAGGCAGCCTCCTCATCGCAAGATGGGGAAGACACAATTAC
CGTTCTTTTCAGCGCTTCCCACGCCCTCTACGACGGATGGTCCTTGCGCC
CCATCTGGTCGAGGTTGTTCTCTAGTCCATCAACTGAGGATCATGACAAC
GATGAGAAAGCCACACAGTTCAAAGAGTTCGTACGATATCAGTCAGCATT
GGATCCAGTGGATGCCATGGCCTTTTGGCAGAAGAAACTCAAAGGCACAT
CGGGAGCGGAATTCCCAGGTAAACCGGCAGATGTGGCTGCAAGCTATATG
CCCATGGCCTCGTGGTCCATGAAGCAGAAGCTGCCTCTTCCAACTCCAGA
CATGCTTCGACAGTCTGGCGCAACAGTAGCGACCATCGCACAAGCAGCGT
GGGCGCTCACTGTGGGTCATTTCACGGGAAGCAGTGATGTCATCTTCAGA
ACCATTTTGTCCGGCCGCGCCGCTGCTGCCGCCAGTGTTCCAGGTATCGA
AGAGATGGCAGGACCAACAGCTGCATTTATCCCCTACCGCACACGTATCG
ATCATAGTGCTAGCATCTCGTCTTTTCTGGCTCAGTGCCAGAGTGATCAG
CTCGAAGCTATACCGCACGCTCACATCGGGTGGGAGAAAATATCGCGGAT
CGATGAAGACTGCAACAAAGCATGCAAACTGCACAGTCTGTTCAATTTCC
AGGCTGTTGCTTTTGATGACCTGGACGCTCAGCCAGCTGGTATCTATTCG
CCGAAAGTATACGAGAATCCCAAGGGCCTATCTCCCAATGCCCTCGACGT
TGATTTGGTGACTTTGGTGGGCGGAGAAGAGATCCTGGTTACCTTCAGTT
ACGACCCTGTTATTCTGCACACGTCACAGGTTGAGAGCATCATGGACACT
TTCATCACGCTATTTGAACAGATGTTTCAGAAACCGGCGTCAACTCCAGT
GGGAGACTTGAGTGCACTGTCGCAGTCACATTTGGAGACCCTCCAGCCTC
AGCCGGCTGTGTTGAACAATGGATCCGATGCGAGCTTTGCATCGAGCGAA
TCGTGCATGCAACATCTTGTACGAAAGCACGTCACTCGCAACCCATTCCA
CCATGCCATTGAGTCCTGGCATGAGTGCATGACGTACATGCAGCTCGAAG
ATTACTCCAGCGTATTGGCTGAGAGACTGCAACTCGTTACCTGA
>A2699  [mRNA]  locus=scaffold_1:698623:700006:+
ATGGCTTCTGGCACGCCCCGCTCGTTCCCGACCATCCAGCATGTGCGCAC
CTTTGTAACACAGGGCCCCGGAAGCGGCGGAGACTACCACAATGTCGCTG
GCGGGCATTGGCTCATCGACAGCAAAATCTCCACGCCCATGAGCCAGTAT
GAGGAGTACCGCAGGTCGAGAACCAGCTGGGGCATCAACGTCCTTGGCTC
CTTTTGCGTCGAGATCGAGGCCAGCGATGGCACCAAGGGCTTTGCTACGG
GCTTCGGAGGACCGCCCGCCTGCTGGCTGGTCGCTGAGCATTTCGAGCGC
TTCTTGATCGGCCAAGACCCCAGAGACACCAACCACATGTTTGAGCAGAT
GTACCGCGCGTCCATGTTCTATGGCCGCAAGGGTCTCCCCGTCGCCGTCA
TCTCAGTCATTGACCTTGCCATCTGGGATCTGCTCGGTCACATTCGGAAC
GAGCCTGTGTACAAGATGCTTGGTGGGGCAACCCGTGAGAGGCTCAACTT
TTACTGCACCGGCCCAGAACCGGCGGCAGCAAAGGAGATGGGCTTCTTCG
GTGCAAAGGTGCCGCTGCCGTACGGCCCCGGCGAGGGTGCCGAGGGCCTG
AAGAAGAACGTAGAGTTCCTCACCAAGCACCGCGAGAGCGTTGGCCCCGA
CTTCCCTCTGATGGTCGACTGCTACATGAGCTTGAACGTGCCGTACACAA
TCGAGGTGGTCAAGGCAACCGAGCACCTCAACCTGAACTGGTGGGAGGAA
TGCCTGTCGCCAGATGATTCGGATGGCTTCGAGCAGATCAAGCGTGCCCA
TCCTCGCATGAAGTTCACCACCGGCGAACACGAGTACTCGCGCTATGGCT
TCAGGAAGCTCATCGAGGGCCGCAACTTGGATATCCTGCAGCCAGACGTC
ATGTGGGTTGGCGGCATGACTGAGCTCATCAAGATCTCGGCCATGGCGGC
GGCGTACGACATCCCCGTGGTTCCTCATGCTAGCGGCCCATACTCTTACC
ACTTTGTCGTGTCCCAAGCCAACTCGCCTTTCCAAGAGTATTTGGCAAAC
TCGCCTGACGGCAAGTCCGTCCTGCCTGTTTTTGGCAATCTCTTTACCAA
CGAGCCCATCCCGACCAAGGGCTATCTCGACGTCAAGACGCTCGACCGCC
CCGGCTTCGGCCTCGAGCTGAACCCAAATGCTGGATTGATTGACGCCACC
CGCATCCTCAACCCGGCTCCACAAAAAGCGCTGAAGCCCGCTGAGCAGGA
GACGCCCAGCGAGGCCAACGGCCATTCGTAA
>A2700  [mRNA]  locus=scaffold_1:700529:702322:+
ATGGAGGCCATCAAGGACACTGTCAACAGCGCGCTCGAGAAGCTCCACAT
TGGTGGCGGAGCTGCCCAGGGCACGCCGGCAAAGGAGCCTTCAGAGGCCG
AGTTCAACGAGCTCAAGGCCAAGTACGAGAAGGCTGGCCAGGCCCAAGTC
TTTGCTTTCTATGACAAGCTCTCCACCGCCGAGAAGGCCGCTCTCTACGG
ACAGCTGAGCAACTTCAACCCCGACTACATCAACGAGATCACCGAACGCG
CTCTCCACCCGCCACAAACCGAAACGACCGAGAACAAGATCGAGCCCCTC
CCTGAGAATGCCACATCTTCCGTCCTCGACTCCTCGCAGGGGGACCTCGA
CCAATGGTACAACAGCGGTCTTGAGTTCATCGCCAAGAACCAGGTCGCCG
TCGTGCTGATGGCTGGTGGCCAGGGCACCCGTCTGGGCAGCTCAGCTCCC
AAGGGATGCTTCGACATTGGTCTTCCAAGCCAGAAGAGCTTGTTTCAACT
GCAGGGCGAGCGCATCAGGAAGGCAGAGATGCTGGCTGCAAAGAAGCACA
ACAAGGAGGACGTGACCATCCCATGGTACGTCATGACCAGCGGCCCTACC
CGGGGACCTACCGCCGAGTTCTTCGAGAAGCACAGCTACTTTGGACTGAA
GAAGGAGAATGTCATCATCTTCGAGCAGGGTGTGCTGCCGTGCATTTCGA
ACGAGGGCAAGATCCTCCTGGAGAGCAAGTCAAAGGTCGCTGTCGCCCCT
GATGGCAACGGTGGTCTCTACCAAGCCCTCATTCAATCCGGTGTTGTCGC
CGACATGGGCAAGCGTGGAATCCAGCACATCCACGCCTACTGCGTCGACA
ACTGCCTTGTCAAGGTCGCTGACCCTGTTTTCATTGGCTTCTCTGCGTCC
AAGAACGTCGACATTGCCACCAAGGTGGTGCGTAAGCGCAACGCCAAAGA
ATCTGTGGGTCTCATTCTCCAGAAGAACGGCAAGCCCGATGTCGTTGAAT
ACTCGGAAATCTCAGCCGAAGATGCAGAGGCCAAGGACTCCAAGGACTCC
AACCTGCTCAAGTTCCGTGCTGCCAACATTGTCAACCACTACTACTCGTA
CAAGTTCCTCGAAAGCATCCCAGAATGGGCCAAGAAGCTGCCCCACCACA
TTGCTCGCAAGAAGATTCCCTATGTCAACACAGAGACTGGCGAGACTGTC
AAGCCCGACAAGCCCAATGGCATCAAGCTGGAGCAGTTTGTCTTTGACTG
CTTCCCCTTCCTGACGCTGGACAAGTTTGCGTGCATGGAAGTCAAGCGCG
AGGACGAGTTCTCGCCGCTGAAGAATGCGCGCGGAACCGGTGAGGATGAC
CCTGATACCAGCAAGCAGGATATTATGGCGCAGGGCAAGAAGTGGGTGCA
AGCCGCCGGTGCCACAGTTGTCAGCGAGGACCCCAAGGACGGCATCGAAG
TGTCGCCGTTGATCTCTTACGGCGGCGAAGGGCTCGAATTTCTCAAGACG
AGGACGGTCAAGGCTCCCGCCGTCATCGAGTCGGAGGACTAG
>A2701  [mRNA]  locus=scaffold_1:703344:704385:+
ATGTCGTCTCTATCTCGTCGTGCGTGCTTCAAGTGCGGAAATGTTGGCCA
CTATGCCGAGGTCTGCTCCTCGTCCGAAAGGCTCTGCTACAACTGCAAGC
AGCCAGGACATGAGTCCAACGGATGCCCACACCCCCGCACTACCGAGACT
AAGCAGTGCTACCACTGCCAAGGCCTCGGACACGTGCAGGCTGACTGCCC
AACACTGCGGTTGAGCGGAGCTGGTACGAGCGGACGCTGCTACAGCTGCG
GTGTTGCTGGCCATCTTGCCCGCAACTGCCCCAACCCAGGAATGGGCCGT
GGTGCTGGCGCTCCCCGTGGCGGCTATGGTGGCTTCAGGGGCGGCTTCGC
TGGCGGCGCTCGCCCTGCTACTTGCTACAAGTGTGGCGGACCCAACCACT
TTGCCCGTGACTGCCAGGCTCAGGCCATGAAGTGCTATGCCTGTGGCAAG
CTGGGGCACATCTCGCGTGACTGCACCGCACCCAACGGCGGTCCACTCAA
CACTGCCGGCAAGACTTGCTACCGCTGCGGCGAAACCGGCCACATCTCCA
GGGACTGCACTCAGGCTGAAGTCAATGGCGACGCCACTGCTGCCCCTGCT
CCTGCGGCTGTCCCTGCGGCCGTTGCTCCCACCGCTGCTGTCGCTTAG
>A2702  [mRNA]  locus=scaffold_1:705457:706816:+
ATGGCTCCATCATCAGTGGCCAGTGACGACGACAACAACGATGATGGCTT
CATTGTCGACATCGATGCAATCCAGGCGCATGGCATCGGCGCTGTCGATA
TTTCAAAGTTGAAATCCAATGGCTACTACACCATCGCTTCGGTGCACTCG
GCTACCCGTCGCAACCTGCTCAAGATCAAGGGCTTCAGCGAGATCAAGGT
GGACAAGGTCAAGGATGCCATTGCCAAGTGCCAGCCTGCGGGTGGAGGCT
TTCAGACTGCTCATGAGCTTGGGCAGCAGCGAAAGCGCGTTCTCAAGATT
TCGACGGGAAGTAAAGCACTCGATGCAATTCTCGGAGGTGGATTCCAGAC
CATGAGCATCAGCGAGGTATTCGGCGAGTTTCGCTGCGGAAAGACGCAAC
TCTCACATACCATGTCTGTTATCACACAGCTACCGAAAGACATGGGCGGT
GCCGAGGGCAAAGTAGCGTATATCGACACTGAAGGTACCTTTCGACCAGA
GAGGATAGCTCAAATCGCAGAGCGTTTTGGTGTAGACCCTGAGACTGCAC
AGGACAACATTACGTATGCTCGCGCTGTCAATTCGGAGCACCAAATGGAG
CTCTTGAACAAGGTCGCCGAGTTTTTCGTCAGCAACGAGTACCGACTCTT
GATCATCGACAGCATCATGGCTCTCTTCCGTGTTGACTACACCGGGCGTG
GTGAGCTCAATGAACGGCAGCAGAAACTCAACCAGTTCCTCTCGAAGCTC
ACCCATGTTGCTGAGGAATTCAATGTTGCCGTGCTTTTGACCAACCAAGT
CCAAAGCGATCCCGGGGCAAGTGCATTGTTTGCCAGTGCTGATGGTCGTA
AGCCGGTTGGAGGTCACATCCTGGCCCACGCTTCTGCTACGAGGATTCTT
CTTAGGAAAGGACGCGGCGAAGAGCGCGTCGCAAAGATCCAAGACTCTCC
TGATATGCCCGAGAAGGAAGCCACCTACATCATTACCAATGGTGGAATCA
ACGATCCGGAGAAAGTGTAG
>A2703  [mRNA]  locus=scaffold_1:707333:708622:+
ATGACCACGCGCAAACAATCTCCCCGCCACACCCCAGACATCTCCCTCCC
TGCCTCCTACAACGACACCAGCACGCTCTTTACGCAAATCCGCACCCAGC
ACCACGCCGCCAACCCCTCCATCATCATCCTCACGCTCTTCCGCCCCCAA
AACCACAATGCCTTTACCGATACCATGCGCGCCGAACTCGAAACCGCTTA
TGCCATGTTCGATGTCGATGACCGTGTCAAAGGCGGCCGCGTATCCCTCG
CCATCCATCACTGCCGCAAACCCAGCATCGCCGCGATCCAAGGTTCCGCC
GTAGGCGTCGGCATCACCATGACGCTGCCAATGAACATCCGGATTGCAGC
GGCGAGCTCGAAAATCGGGTTTGTATTTGCGCGGCGCGGCATCGTCATGG
AGGCGTGCTCGTCGTTCTATCTGCCGCGGCTGATCGGGTACTCGCGCGCC
ATGCAGGCGGTGACGACGGGCAGCACGTATGCGGCGACGCACAAGGTGTG
GGACGGCTTATTTGCGGACGTGTGTGAGAAGCCCGAGCAGGTGCTGCCGC
GGGCGCTTGAGATTGCCGAGGATGTTGTGCGCAATACGAGTAGTGTGAGT
ACGTACCTGATGAAGGAGTTGATGTACAGGGACCGGGGGAGCCCCGAGGG
CCAGCATTTGCTGGATAGTAGGATCATCTATGAGCTGTTTGGGTCGCCGG
ACAACAAGGAGGGCGTCCAGTCCTTCATGGAGAAGCGACAGGCAGCCTTT
ACAGGGACAATGGATAACACACGCGTAACTGGATACCCATGGTGGGTGCC
GGTGGACACGTTAGGAAGGCCAAAAGTAGCGCCTACAGGAGGGCCAAAGA
TCTAG
>A2704  [mRNA]  locus=scaffold_1:708931:709921:-
ATGGCTCGCTTCCAGGAATACCAGATCATCGGGCGCCATCTGCCTTCAGA
GGCCAACCCTGCGCCCAAGATCTACCGTATGCGCATCTTTGCGCCTAACG
AGGTCGTCGCCAAGTCACGGTTCTGGTACTTCCTTGGCAAGCTCCGCAAG
ATCAAGAAGGCCAACGGTGAGATCGTCTCCGTAAACCAGATCCACGAGAA
GAAGCCCCAAAAGGTCAAGAACTTCGGTATCTGGATCAAGTACGACTCGC
GCTCTGGCACCCACAACATGTACAAGGAGTACCGTGAGATGTCCCGTGTC
GCTGCCGTCGAGGCTCTCTACCAGGACATGGCTGCCCGTCACCGAACGCG
CTTCAGGTCCGTCCAGATCCTCAAGGTCGTCGAGGTTGAGAAGACCGACG
ACATCCGCCGACCATACATCAAGCAGCTCCTCACCAAGAACCTCAAGTTC
CCGCTGCCCCACCGCATCAACAAGAAGGCGGGCAAGAAGGTCTTCTCTGC
CAACCGCCCATCCACTTTCTTCTAA
>A2705  [mRNA]  locus=scaffold_1:710342:711985:+
ATGCAAGCCGCACTCGAGCCTTTCCACGAGGCATATGCCACAGGACTGGC
GCAGCCTGTCGCAGACTTTCTCAGCCCCATCCCGCCGCCGCATGACCCGG
GGCGGCTCTATGACTTCTACCGCGCATCCAGCGAAGACAAGATCGAGGGC
GATGTCCGCTATGCGCTCAAGTACAACAAGAGCGCGCGCATGACCAACAA
GGAGAGCGGCGCGTGGGTTGACATCATTGCTGGCTATTGGCGCGCCGTCA
AGGAAATCATAAAGGCAGATGAGGCTGCGAACCAGGGCAAGCTCAACGAG
CGCCATTACGTGGCCGTCTATGACACATGGAAGGACTTGACCGGCAGCTT
CATTAAGCACATATCGGCCGGGCTGCTGCCGCCGTGGGCCATCTTTACTT
TGTATTTCACTGCGAACCATCTTAGGAAGATAGCTATCCAAGCAGACGAG
CAATTGGCCAAATCGAAGCCCGCGACCCTCAGCACAGGCTACTCAGACGA
TGTCGTGAGCGCTGTGCCCCAGAACCAGAAGCTTGAAGAAGCCGCGCGGG
TCTTTAACAGGATATTTGCGCTGTGCCTTGGTGATAGTCTGATCCTCACC
TACCTCATTCCCTGCCGCCTCATCACGAAGCACAAGATTCCGACACCAAG
TCTCCTGTCAGAAGCCCCGCACCTCGAACGCACAATGGGACCGCTCGTGA
CGTGTATAAAACGAGGAGACCTAACAGGCTTCGATCGGGCTCTAGCACAG
GGTGAGCCTGAGTTTGTCAAGCGGCGTATATTCCTTACTCTCGAGCGAAG
CCGCGACATTGCTCTGCGCAACCTTCTCCGAAAGGTATACCTTGCTGCCG
GCTTCGACGAACTCAAGGAAGGCCAGACAGAAAAGGACAGAATACGAAGA
TCACGTATACCCTTGGCACATTTTGCGGCCGCGCTTAGAATGGGCACTGC
AGGCGAAGGCAGCGGCCAGGTCGTAGAGGACGATGAGGTTGAGTGTCTAT
TGGCGAATCAAATCTACAAAGGCCTCATGAAAGGCTATATCTCGCGCGAT
CATGGCATAGTAGTCATGAACAAGAAGGGTGCATTCCCCGGAACTGGCGT
CTGA
>A2706  [mRNA]  locus=scaffold_1:713775:714626:-
ATGTTCTCGTCAGGCCGAACACGACACCAGGAGGGCAGCTTCTCCAAGCA
CCGGGCAAGCAAGTCGAAATCGACCAAGAAGAACCCTTCATTCAAGGATT
CATCCAGGAAAGTAGAAAGACTGGCACAACAGGCGCAGGCGTCCTCACCA
CAGTCAAACCAGACATCTCCGTCGCTGGGAAGTGCAATCATCACTATATC
TGTCGGCCGTGAACAACGACTCTTTGCAGCGCACGAAGATGTCCTGTCTC
ATTCGCCTTGGTTCCAGAGCCTCTGCAACGGCCAGTTCTTCCAAACCAAC
ACCAAACGCATCGACCTGCCCGACGAAGAACCCGAGGTCTTTTCCTCCAT
CCTCGAGTACCTGTACAAAGGCGACTACTACCCGCGCATGGAGTACGACA
AGAAGCGCAACAGCTGGAACCTCGAAGACGGCGGCAATACCAACGAGCCC
GTCATCCAATCACCGGTGGGCCCGATCCTAAAAGACACGGTGATTTACTG
CCAGGCCGACAAGTACGGCCTGCAGGAGCTGAAGAAACTGGCCTTGAAGA
AGCAAGGTCTTCAATCCGGCATCCAGTGCTCAACCATCCTGACTTCCGCC
CGCTACGCCTACGCCAATACTCCCGACAGCGACTCGAAGCTGCGCGCACA
CTACCTAGCGCTCATCATCCGCGCGCGCCACACCTTCAAGCGCAGCGGCA
CCATGCAGAACGAAATGGAGAACGGCGGCAAACTCTTCTTCGACCTATTC
GTCGCAATGGTAAACCACATGGACGATCTCTCTGCCAAGTCGCCATACTA
G
>A2707  [mRNA]  locus=scaffold_1:716848:720266:-
ATGCTTGCCACTGCTCTCGGCGTGGCCCACCGTTCTAGCCTGTCTGACGC
CGGCCGCGAGCACACCAGCACCCGCCCGCCAGCACCAGAGCCCGCAATGT
TTCGCGTCCCATCGCCGACATCACCACCCTCCACGCCCGGTCGCTACTAC
TACGCCCACGCCCAGCAGCCCCCCTCGTCGACCCCCGCAGGCCCTCCGCC
CGACCGCGCCAGGCTCCCTTCGTCAACGCCCGCTGGTCCGCCGCCAGGCA
TGAGCAACGGCCTGTTTGGCTCGGTGCGGCCCGCCTTCGACCCCAAACCC
GAAAGCTTTGGCGCCACCTCGCTGTTTGGAAGCTCGCCGCCCAAGCATGA
CCTGCTCGAGGGCGTCGGCTCTGGCTCCATAGGCACCTCCGCTTTTGGCC
GACCCCAGGCCCAGCGAGGGCGTGCGACCAGCTCAGGCCAGTTTCGCGCC
ATCAATTCAACGCGCAATCAAGCGCCCGGCCGGGACGCTGAAGGCGACAC
CGACGACGATGACTACACCGACGACGAGGACCAGTACGAGGACGACATAG
ACGACGAGGACGAGGGCGACGAGGACGAGGAAGAACCCTTCTCCCCACAG
CGCCGCAACAAGACACAGAGCAGGTTCACGCAGTCGGTAGCCTCGAGGAC
AAGCGCAACCGACATGGAGTCGGGCCCTGCCTTGGTGCGCTCTGGCGCAA
AGCAGACGCAATTCGACCTTCTGGCCCTTGCCAAGGGCCTCACATCAGAC
ACCGGCTCATCGAGTCTTCGCGAACCCGATCATGTCATCCTGGACACGGA
GCGCTTGGTCGAGAAGGTGTACGAATCGCTGCAATCAGACTCGCCAGAAA
AGAGGGCCGAAGTAATCGGTACAGTCGCCCACGAGCTGATTGCAGCATGG
CGCGCCGCGTCCAAGTCGGGCCCGCGCGCTAGTGTATCCTCAAACCGAGC
CGAAGGCGCACTCGAGCTATCGCAGAGCACTCAACTGGCAGCGCTTCTGC
TAACGCTGCACCACCCTCCCCAAGTCGTTCTGAACCAGCGAGCCTCCGCC
CTGGCACTGGTATCAACGCGACCCGAGTCGAAACAGTACACCCCAGTTCC
CAAGGCTTTACTCGACTGGCTGAATGCCACATTCGACGGCGGCTCCGAGG
TGACAGAGGTATTGAAGCAAAAAGGCGGATACTCTAGGCATCCTTCTTTC
TGGGAGGTCGTGCATGTTACCATTGCCAGAGGCAACTTTTCACAGACTCT
ACAGCTGCTACAGGGCGCCCAGCTTGAAAATGCAGAGACAGCCGAGCATG
ACGGACTGGGACGTGCGGGATACAGTGGAACCCATCTCCAGTACGCAAAC
CACGCGCTCCGTCAAGCACTTGACCTGCTGCGTGAGTGCCCGGCTATTGC
CTCGGAAGACTGGGACATCAAAGGACATGACTGGACAATCTTCCGCCAGC
GTGTCCAACAAACATGTGCTAACCTGGAAGAGTTTGCCGAAGGCGAGAGT
GTGAGCCGTCACTCGATATCCCAACCTTTCCAGGCGGCACACTTTGGCAT
TTCACAAACTCAGGCAAGCTTCCAACTCAGTGTCGCAAGCCGCAAGGCAG
AGAGCAAAGTACCGTGGTCGGTCTACGAGAACCTGCAACGGATGTACCAG
CTTCTGTTAGGCAACGAAGAGGAGATTCTTACCTTGTCAGCGGATTGGAT
CGAAGCGACAATAGGCCTGACTGTCTGGTGGAATGGAGAAGACGAGGACC
TTGCACAGGGCAGTCTGGCAGCCAGCCGGCGTTCCTTGATGCGGTCGCAA
CGGGTCCGTCCCGTCGACGTGACACCAGTCAAAGCATACACTCAACGGCT
TTCTGCTGCGCTCGCGGCGGTAATACAAAACAGCGACGAGGATTTCAGCA
TCAATGCCGTGGACCGCTTCGAGGTGGGTCTAGCGTGCGTACTGGACGAT
AACGCTGAAGGCGCACTTCAAATTCTCCAGGGCTGGTCGCTCATGATCGC
CTCTGCAGTTGCCGAGATTGCCAGTGCTGGGGAATGGTTCAAGGGTGCAA
AGGGGCTGTTGGATCAATTTGACCAAGACGACCTCATGGTCTTGAGCTAT
AGCGAACAGCAGCAGCCCAAGGGTGTGACCAAGGACGATTTGCTTGTTGC
TTATTCGGACCTGTTGGCATCCAGGGCACAAATCACCGGCAAAGAAGATC
AGGAGTCGAAAGAGGGTTGGGAAATGGCTGTACAGGTCCTGGGAAGGCTT
GATGATACTATCGGCGCAAACGAGCGCATCGAGCGGATACTCAATGACCT
GCCTCTGGAGTCGTCAGCTCGCGTCGACAAGATCACCCAGCTGTGTCATA
ACTTGGGTCTTTCACAACATGCAGTCACTATTGCTCAGAAATACGCCGAT
CATCTCCGCACAAACACTGAGAGCTACGGCGACACTCTGCTTTACTACGC
TCGCGCTCACGATGCGGCAAGGATCCAGGAAGTGCTTCGCGTACTCGTTG
CCCATTGCCTCGTGAAATCAATGGCCTACCCTCCCTTGGACGAACTGGAC
GAATCTCTCAGCTTGCTAATCACCTCGCCCAAGCAAGCCCTGACCAAGCT
TGCCAACACAGACTCTGAGGCTGCGTCGCTACTCTCCAACCATCTCAGTG
GTTACGCGACGATACGCAAGTACTATGACCTTCGAGATGAAGAGGTACAC
CTGAAGAGCGGACAAAAGGCAGCCCATCGACCCATGGCCCGGAAACGGGC
TGCTGCCAATGCACTCACGGTCATCATCGCGAGTGCAGCCTCTAGCATCC
GGGGCGGACTGTATGATCCCGAAACAGAAACCGTGGTTCCCGTTGATGTC
TTGCTACCGCTCCTAGGCGAGGCACTCATCTTTGTAAACCAGCCAAAACG
CACTCTCACCCTTCGCCATCTCTACGATCTCCTCGCCGCTATCGAGGACC
TAGACACGGCCCCGAGCATGATCCGCGCGCAATGCGAGGAAGTGCTCAAC
ACGACTTTACTCTCTGCGCACGAGCCCAACTCGTCACAGCAAATACCCAA
CCTACACAATCTACTTAGCAAATCCACGTCAAACCTCACCACGGCCTCGA
GCCAGTACTCGATGATTGGCTCGGCAGACTTTGGCTCGGCAGACGGCCAC
AACGTCGACGACTCGACCATCTTGGTCAAGGGAGGCCATGTAGACGACAG
CAAGCGCGGCTGGGACTGGCGAAAAGGCTTCCCCAAGGGCGCAAAGACCG
ACGATATCATTGCCGTGCTGAGAATCGGTGTAGCACGCGAGATTGGAAGA
GCATTTGCCGAGGGCGAGGTTGTTGCATGA
>A2708  [mRNA]  locus=scaffold_1:721197:723118:+
ATGGCCCTCTGGTCAAAGACCAAAACACAGTCCAAGGCTGGCTTCGACAA
GGTCTACAACTGGGTCGACAAGCTCGGCGCCCCCGTCAACCGCCTGTCCA
ACCGGGTCGGCTCCGAGGCCTTCTGGCCCACGACGCTCGACATTGAGGCC
GACAAGGCTGCGCGCATCCTCAAGAGTTTCTGCAAGGATGGCTTCTACGA
GGAAGAAGAGCAGCCTGCCACGGCAAACGTCCCCAACGGAAAGCAGAAGG
TGCTCAAGAAAATTCCCTCATCCGTCATCAAGAACGCCAAAGGCCTCTGC
ATATTCACAACCATGCGCACCGGCTTCTGGGTCTCGGGGTCTGGAGGCGC
CGGCGTACTCGTCGCGCGCAAAGACGACGGCACATGGTCACCGCCCTCGG
GCATCATGATGCACACGGTCGGCGTGGGCTTTTTGGTCGGCGTCGACATC
TACGACTGTGTCATTGTCATCAACTCGGAAAAGGCACTGGACGCATTCCA
GACGGTCAGATGCACGCTGGGGGGAGAGATCAGTGCAGTTGCAGGCCCCG
CAGGCGTTGGAGGCATGGTCGACACCGAGGTCCACAAGCGTCAGTCGCCC
CTCTTCACCTACATCAAGTCACGCGGATTCTATGCCGGCCTCCAACTCGA
CGGAACTATTATTATCGAGCGAACCGACGAGAACGAGCGCTTTTACGGAG
AGCGCATAGGCGTCAGGGACATCCTGGCGGGAAAGGCGCGCCACACACCG
CCCGAGACAAGGAGACTGATGGAAACACTCAGGGCGGCCCAGGGCGACAC
GGATATCGACGAGTCGATGATCCCAGACGAGGCTCCGCCAGGAGACTTTG
AGATTACAGGCCCCGGCGAAAAAACGTTTGGCGTGCCCGACGCCATCGAC
CCCGACCCCTACGGCGTCCTTGCCTTGCAAGAGGCCGGCATGGAAATCAG
GGAGGCAGGGACTCACAGCCGGCCATCGAGCGAGCAATTTGAGTTCAAGC
CAAGCCCGACGAGCCCCATCTACAACACCTTCAGAAACTCTACCTACCGC
AGGAGTATGGATCGATCGAGCTTTGCCGGCAGTCGAAGGTCGAGCTGGCG
CATGAGCAGCATCAGCAGCATGCTCGAACCTCGAGCACCAACCGTCGACA
TGAGCACGCAGACGGACGATCTGCCTCCTCCGCCTCCGACGGCCAAGAAG
ACACCCCCAGCACTGCCACCCAGGACCAGTATTGCACGTGCGCCTACCCC
TCTCATGATAGACATACCCGAGACCAAGATTGAGCAAGCAACCCCGCCAC
GAGTAAAGAGCCCTGTCAAGCAACACGAAGAGGCTACTCCTACCGCAACC
GAAGCAAAACCAGACAGGGCTGCCGATGACAAATCCAGCGGCTCGCCCCG
GAACGCACCATCACCTGACGAAGCAGACAATGACGATGATAACGAGGACA
ACGAGGATCTCGAAGAAGAGCCTGTTGTTCACGAGATCCACCAGGCACCC
GCCCCGCAGGCCATTCGCGCACGCGTTGTGCAGGTGGCTAAGCCGGTTGC
CCCGGCTCTGCCTGCGAGAAGCCCTTTCCGCAACCGCATCTCAACCAACT
CGGACGGCTCGCTCAGCACGGCGCACGAAACATCGGCGGCGCCCTCGCCC
ACGGTCGCAAAGCATAGCCCAGACTCGACGCCTTCGCTCGTGCGCGGAGA
CTCTACCTCGTCGCTGTCATCGGTAGAAGACAGCAGGCTGGAGCAGATTG
GCAACCGACTCAAGCCAAAGTACTCGCACGAGGCGTCGCCAGAGACGGAA
AAGGAGGCCAAGGAGGAAGCCTTCCACTCGCCCCCGGACTCGCCCATCAA
GTCTATTCCTGGTGGTTTCAACTAA
>A2709  [mRNA]  locus=scaffold_1:79515:80336:+
ATGACGGACCAAATCTTGGACAAGCTTCGACAGACGCCACTTTGCTATCT
GTTGACCGGAACGGTGCTCATCGGTTTCGTAGTGGCCAATGTCAAATCCC
TGCCGCTAGCCCACACGCTGCGACTGGTCCCCTCAGTATATAGACTATTG
AGTGCAAGAGTCGGGTCGAAACGCACTAAGCGCGCATCTGCAGATCCGCC
AACGACGACGACGACGACGACAGCAACGTGCTATGCCGCACTGCCCGCTC
TGTTCAAGCACTACACGCTGGTGTCTCGCGCCATCGCGCTCGATCTAGAC
ATCAACATGCACAAGTCTAACAGCACCTTTTTTACCGACGCCGACATCAG
CCGCGCCAAGCTTATAACAAGTCTTCTGAGTCAAGCGTTGGCAAGCCTTG
GATCGCCCGCCTTCATTTTGGCCGGGGTGCAATGCAAGTTCCAGAGAGAG
GTCCGCCCCTACCAACGCTACGCCGTGTCGTCCCGCATCCTGGCCTGGAA
TGCCAAGGCCATGTACGTCGTCACGTACTTCATCAAACCCGGCGCGAAGC
TGGAGACGGAGCTAGACCTGAGAGGCGGACCTGGGGCGCTGGCCAGTGAC
AACGTGGTGCGCAAGACGCTCTTGGCTACGATGGTGTCCAAATACGTCTT
CAAGGCGGGGAGGACAACCTTGGCTCCCGAGCACGTCTTTCGAGAAGCAG
GTCTCCTCATCGAGGCTGACGGCAAAGACGGCATTGCGGTGGCTGACGGG
CTGATCGGCAGTGAAGACGTTGCGGCGAGCGTGCAGGCGGGCCTGGCGTA
CCTTGGGCAGTGTATGGAGTAG
>A2710  [mRNA]  locus=scaffold_1:723907:725527:+
ATGGCGCCCACCGCGCCCCAGCCCACCAAGAAGCCCAAGCCCATCCCGAA
AACAATCGCAGAATTCACTATTCTGCCCCTCACACTACCCCCGCTGCCCG
GCCTCCCAGACCACTGCAACAATGCAACGCACTACCTCTACGTCAAACCA
CATGCGCCCAGCATACCCAGCGTCTCGGACGAGCGCAGCCTCTTCATCGT
CAACGTGCCCATCGACGCCTCTGAGCAGTCCCTCCGCGCATTGTTCTTGG
AGCATCTCGGCGGCTCCATGGTCGAGCGCGTAGACTTTGATGCGAGTGTT
CCCGCAGCGCCAATGCACAAGCGATGGAAAACGGATACGCCTCGAGCACC
ACCACCAGGCACAGACGGAGCAGGCGGAGACGCAGCAAGAGGCAAGAAGC
GGAAGAGGGCAGACGACCCGGCGATTGTAGCAGAGGGCGTGGTTGAAGAC
GCTGAGAGCGCGCTGCCCAAACTATGGAGCACAGAGATACGGCGGAGCGG
CAGCGGCACCGTCGTTGTATTTGTCGATCGCAAGAGCGCGAGAGGCGCCT
TGAGAGAGGTCCAAAAAGCCGTCAAGGAAGGACGTAGTATCGTGTGGAAG
GGAGAGCAGAATCTCGGTGTTGAGCGCTACACCACCCACCTCACCCACAC
CTACCCCACCGCCTCGTCCCTCCAAGCCTCTCTAAACGCCTACCTCACGC
AATTCTCCGCCCTCGAATCAATGCGCTCCCGCCTCCGCAAAACAGCCCGC
TCCGCCCCAGACGCAGACGGCTTCGTCACCGTGTCCCGCGGCGCAGGCGC
ACGCACCGGCCCCGCGCGCATCCAAGACGCGCTCAAAAAGAAAGAGGAGC
TAGATCGGCGCCACATTCACGAAGATGATCAAGCTGCCGCCGCACTGTTG
TACCAGCACAAGCACGAGTCTGAGTCCGAGTCTGAGTACGTGTAG
>A2711  [mRNA]  locus=scaffold_1:725954:726904:-
ATGCTGAACGCCAATCCTGATGAGCGACCGGATGCTGCATCACTGACCAA
GATCTTTACTCCTGCGCCATGCTGCCTCAACTGGCCAAACGACAAGGTGA
CCTTCCCCGGACCGCATGAGGAGCTGATTGCAGTGGAAAAGTTTGCGCAC
CAGCCTGGCATTGACAATTACATCAAGCCGGATGCTCATGAGCGTGCCAA
TTACAATAGTGCAAAGACCTGGCTGGATGATTGCTTGTGTACCCATGGTG
GTTGTCAGCAGCATCAGAAGATAAGCGATTCCGGTGGTCTTCCCAAACGC
CTGATTGATACCCTTCCGGAGGGTCAAGCCGGAACCTATGTGCGGATCGT
CGACGGCGACGCTCTCGAAGCAACCTCGCAGCAAGTCCAATATGCTGCTC
TCAGTCACGCCTGGAGTGACGCAGAACCTCTCCTCTCGAGCGACTCGCTA
CCGAGAATGCAAACCGAGCTAGGCCTACAAACGCTGCCTCTGGCAGTCAG
GAATGCCATTTCCGAAGTGCAGCGCCTCGGCTTCCGATACTGTTGGCTCG
ACTCTCTCTGTGTCCTCCAGGATTCCCAGCAAGACCGGGAACACGAGTGC
ACAAACATGTCTTCGACATTCCGTAACGCGACACTCACCATTGTCCTCGA
CCAGCATGTCCATGCATGCGCGGTCGAGAATGCTGGAGACAAACGCTCCG
ACACAACCACAATTGCGACTCCTCGACTACCAGCCGACATCCTTGCCACA
CCCAACCTAGGCTGGGATACTCGGGCATGGGTCCTCCAGGACCGTCTGCT
CAGCCGACGCTTCCTCTATCTAGGCGAGCAGCTATACTGGGAGTGCAACA
CGCTCAAGGCCTCTCAGACATTCCCTCACGGCCTGCCCTCTCTCCTGTGG
GAAAAGGTACACACGCAATACAGCCGAGGCGTCCATAAAGAAGAATCATG
A
>A2712  [mRNA]  locus=scaffold_1:728129:729598:-
ATGGATCATCAGGGCGCAGGATTCGCCTTTGACTCCAACATGGACTTCGC
CAACATGTTCGCGGCCACGCCCGAAACCCTGTTCAAGCCTGCGGATAACA
CCTCTGGCTTCTTCTTTGCCGACGAGGGTATCGATACCACGACCTCGTCG
TTCATCGACCCCCTCGCACTGGGCACTCCCCACCAGGGCGCATTCGATAT
GCCCATCCATAACACTGCGGGCTACTTCCCACCTACCCCCACACCACACT
TCCTCGATGCTATGCCCACACATTTCAATGCCTTTGGCAAGCGCCCATTG
CAGCTTGAAGCCGATGACTTCCCCCAGTCGAAGCGCCAAGCAAGTCAAGA
CTTCCCTCTGTTTCCCACACCACCCGCAACCACAACCTCTAGCTGGGGCC
TGGAGCCGACCCCGCCATCTACAGCAGTAGAGGGTCTCTCAGACGAAGCC
GCTGATGTATGCGCGACATGGTTCACCAAGTACAATGTGCTCCCTGGTGA
CCGGCATATCGACTCGCTCAGCCAGCTTACTGGCGAGCCGGCTGATGCTA
TCCGCAGCTGGTTCGGCCAGCTGTTGAAGCAGGGCATGGGAAAGGGGGGC
CTGGGGGATTCCGCTTACAAGTCCCAAACCTCACACATGCTGCAGCAAGA
GTCGTTCTGGAACGACCACACTTACCAGACACAGCTCCTGCAGGCTTCGC
CGCCTCAGCCACTACAGCTGTTACCCGAAGACACCACTCCGGAAGTCTCT
TTCAGCTGTGAGAACACTGCTATAGCCCTTCAGCTAGTCGCCCCCACAAG
AGGCTGCAAGAAGCGTTGCACGCCTACCGATGACCTAGAGTTGCTCAGCA
GGGACCCTAGAAAGATCTACCAGTGTACGAGGAAGTGCGGTAAGCGCTAT
GGACGCAAGAATGACTGGAAGAGAAAGGAGGAAGAAGGCTACCCATGCAA
GTCATGGGTCTGCAGCCTGTGCATCAGTGAGGGCGTGGAGAACGTCAAGC
CATGCTACCGCAAGTACCATTTCGTGCAACACTTCCGGAATATCCATGCC
AATGTGGACCCCGATGAATACGAGGAGACAAGCGTAGTGTACTCGGAGAC
GGAGTTCCCAAGAAAATGTGGCTTCTGTCGCCACCGCTTCGCATCGAGAC
AGGAGCGAATTGACCACATTGCAGACCACTTCAAGCAGGGCAAGTGCATG
CTTGACTGGCGTGACGACGACGAAAACAATGACGACGATGATTCCACCGA
CGACGACAACGACGACCGTCCAAGTGGGGATGGCTTTGACGGAACGCACC
ATCTCGGCAAAGACACATCCCAGACTCCAGATGTCAGCTGTCTGCTTGCG
AGTGAGGCCTTCAAATACTTCGGGTGCAGCATATTGGCGCGTCCATGGCC
TGAATTGATCGTCGGATAG
>A2713  [mRNA]  locus=scaffold_1:730524:732800:-
ATGGCGTCAGAAATATTAGGCAATGTTTCGGAGAAGGCCAAGGACCTCGT
TGGAGAGAAGACGGGCAAGATGGCGCAGCTTGCTGCCGTCACCAAGGACG
TCCACGATGACAAATGGCGAATCACCAGCGACTACGGTGTGAAGCAGAGC
AACACAGACGGCTGGCTGAGGGTTGCCACCGAAGACCAAGAAGGCCCTAC
GCTCCTCGAGGATCAGTTTGCTCGTGAGAAGATCCACCGCTTTGACCATG
AGAGGATTCCTGAGCGTGTCGTCCACGCGCGTGGATCTGGTGCCTTTGGA
AAATTCACCCTTTTTGAATCGGCCGAGGACGTCACATCAGCAGGTGTCCT
GACAGACACTTCACGCGAGACTCCAGTCTTTGTGCGATTTTCCACAGTGC
TGGGCAGCCGCGGCTCTGCAGACACCGTTCGCGATGTGCGCGGCTTTGCC
GTCAAGTTCTACACGGATGAAGGAAACTGGGATATTGTGGGCAACAACAT
CCCAGTCTTCTTCATCCAAGACTCGATGAAGTTTCCCGATGTGATTCACG
CTGGCAAGCCGGAGCCAGACTGCGAAGTGCCTCAGGCACAATCTGCACAC
AACAACTTCTGGGACTTTCAGTACATGCACCCGGAAGCCACGCACATGTT
TATGTGGGCCATGTCTGACCGCACCATTCCTCGCTCATACCGTATGATGC
AAGGATTTGGTGTCAACACGTACACGCTCGTCAATGCCAAGGGAGAGCGG
CATTTTGTCAAGTTCCACTTCACGCCTGAGCTTGGTGTGCACAGCTTCGT
GTGGGATGAGGCACTGAAGATTGCTGGGCAGGACCCCGACTTCCATCGCA
AAGACCTGTGGATGGCGATTGAGAGCGGTGCGTACCCCAAGTGGAAGTTT
GGTATCCAGGTCCTCCCCGAATCCAAGGAGCACGACTTCGACTTCGACAT
CCTCGACGCTACCAAGGTGTGGCCCGAGGAGCTTGTTCCTATCCGATACA
TTGGTCAGCTCGAGCTCAACAAGAACCCCGACGAGTTCTTTCCCCAGACT
GAGCAAGTTGCGTTCTGCACTAGCCATATCGTCCCCGGTATCGGCTTCAG
TAACGACCCTCTTCTCCAGGGCCGCAACTTTTCTTACCAAGACACTCAGC
TGTCTCGTCTCGGTGTCAACTGGGAAGAGCTGCCCATCAACAAGCCAGTG
TGCCCTGTCATGAACTTCAACCGTGACGGTGCTATGCGACACACGATTAC
AAAGGGCAAGGTTAACTACTGGCCTAACCGGTTCCAGACTGTGCCACCGG
CGACGGAGAAGGAGGGCGGTTACGTTGAATTCCCGGAGAAGACGGCGGGC
ATCAAGACGCGCATGCAGAGCAAGAAGTTCCGGGAGCATAAGAACCAGGC
GGAGCTCTTCTACAACTCCATGTCGGAGAACGAGAAGATGCACATGCGAG
ACGCTTTCGCGTTTGAGCTCGACCACTGCGACGACGCTGTTGTGTACGAG
CGCCTCTGTCAGCGTCTGTGTGACATTGATCTTGGACTGGCCCAGAGCGT
TGCTGAAATGGTTGGCGGCGAGCAGCCAACCAAGCAGACGCGGCCCAAGC
ACAACAAGACGGCCAAGGGTCTTTCGCAGATGGAATACATGCCCGAGAAG
CCTACCATTGCCACGCGCATGGTGGCCATTCTCATTGCCGACGGCTACGA
CCAGGCTGCCTACACTGGCATGAAGGCTGCTCTGACGGCTGCTGGCGCTC
TGCCTTTTACCATTTCCCCAAGGAGAAACAAGATCTTTGCCGAGGGAGAG
GACAGGAGCGGCTCGGGAGTGGTTGCTGACCACCATCTTGAGGGACAGCG
TTCGACATTGTATGACAGTATCTTCGTTCCCGGAGGTGCCAAGTCTGTCG
AAACGCTCAGCAAGAATGGACGTGCTGTTCACTGGATCCGTGAGGCATTC
GGCCACCTCAAGGCCATTGGCGGTACCGGCGAGGCCGTGTCCTTCATCAA
GCAGGCTGTCGAACTGCCCGGCATGGAGTTCTCGGCCTCGGGCGACGTGG
TCAACAGCTATGGTGTTGTTACTGCCAGCAAAGTGCACGCCGAGAGCTTC
AAGGAGGTGGTGTCGATGGCCAAGGAGGCCAAGGACTTTGCGAGCGCGTA
CATGTATGCCATCTCGCAGCACAAGAACTTTGAGCGCGAGAGCGCGGGGT
TGAGCCAGATGGTTGCCTTTTAG
>A2714  [mRNA]  locus=scaffold_1:740666:742000:+
ATGTCGATTGACATCAACTGGCACACCATCACCGGCGGCGCAGAGGGCTC
CGCTCGTGCCGAGACGATCCGCGCCTTTATCCATGACCGCTTCCAGCAGG
TGACGCTGCCGCGCTTCATCCGCTCCGTCCACGTGCACTCGTTCGACTTT
GGCACCGTCGCCCCCGAAATTGAAATCAAAGACATCTGCGACCCACTGCC
TGATTTCTACGAGGATGATGCGGATTATCCGGACGACGCCGAGTTTCCGG
CCAGCGAGACGGGCGCCGACCCCAAGGCTCCAGCACCACGACCTGACGAC
AAGCTACGCGAGTCGAGAGACGCATCCGCCCGTCCACCAAGGGACGGCCA
TTGGAAAGAACGGGGTCGTGAGACAGCACACGTAGAGCAACCACTCCACC
CTGACCATGGCCGAGTCGTGACACACGTGCAATATTCGGGCGATATCAAA
ATGTCCCTGACTGCAGAAATCCTGCTAGACTACCCCATGCCAAGCTTTGT
CGGCATCCCCCTCAAACTGAACATCACTGGCCTCACGTTTGACGGCGTTG
CCATTCTCGCATACATCAAGAAGCGGGCCCACTTTTGCTTCCTGTCGCCT
GACGACGCAGACGCCTTGGTCGGCACCGACGCTGGGTTCAACGGCCTCCA
GACCGACGCCCAAGGCCAGAATCCACGCCCGGTGCCGCGACCCAAGATTG
GAGGGCTACTGGAAAACATCAAGGTCGAAAGCGAGATTGGCGGCCAGGGC
AGCGGCAAGCAAGTGCTGAAGAATGTGGGTAAAGTAGAGTCATTTGTCTT
GGAGCAAGTCCGGCGCATATTCGAGGATGAATTCGTATACCCAAGCTTCT
GGACCTTTCTCATCTAG
>A2715  [mRNA]  locus=scaffold_1:748829:749944:-
ATGGCGACAGCATCGGCCTTTGACCCGACACATGTCGATCTCACCACCGT
CAACCAAGCAGACGTCATTTGTTACTTCTCCCTTGGCAAGAACGAATACA
ATGGTCTGCTGGGAGCCCGGATATCTTCCATCTTCGTCATCGGCTTCGTC
TCCACATTCGTAACATACTTCCCCGTTGTCGCGCGCAGGAAGCCCTCGTG
GAAGATTCCCATGGGCCTCTACACATTCGCGCGCTTCTTCGGCTCCGGCG
TCATCGTCGCTACAGCATTCATCCACCTGCTGGATCCCGCATACGAAGCC
ATTGGCCCGGGCAGCTGCATCGCCGCCAGCGGAGAATGGGCCGTGTATCC
CTGGTGCGCCGCCATCGTCCTAGCCTCCATCATGTTCGTCTTCTGCGTCG
ATCTCGGCGCAGAAGTATACGTCGAACGCCGCTTTGGTGTCACAAAGCCA
GAAGACGCGACCTCGAGTGCATTCGTCCGCACCGCGGCGCCAGACGCTAC
AACCATCGTAGACACAGAAGCAGGCCCCCAAGCCCAGCCATCCCATCAAG
ACGCCCCAGGAAAAGATACCGCAAGTCTCTCCAACGCCTCCATCACCACG
ACATGCACCGCAGCCCGACTCTCCTTTGCCCAGCAAATCGGCGCCTTCCT
CGTCCTGGAATTTGGAATCATATTCCACTCGGTCATCATCGGCATGAACC
TCGGCGTCGTAGCCTCGTCGACCTTCACAACCCTGTACCCGGTCCTCGTC
TTCCACCAGTCCTTCGAGGGCCTCGGCATCGGCGCCCGCCTCTCAAACAT
AGCATTCCCAGCCGACAAATCCTGGATGCCCTGGGCCCTCTGTGCGCTTT
ACGGACTCACCACCCCGGTTTCCATTGCCGTCGGCCTGGCGCTCAGAACT
ACTTACGCGCCTGAGAGCAGAGTCAGCATGATTTTCCAAGGCGTCCTGAA
TGCCGTGAGCGCCGGCTTCTTGATCTACAGTGGCTTAGTCGAGCTGCTTG
CAAAGGACTTTTTGTTTGACAAGGAGAGGACCAAAAATATGCAGAGACTG
GGTCTCATGCTCGCATATGTGTTTCTTGGTGCGGCTATCATGGCTTTGAT
TGGGTATTGGGCATAG
>A2716  [mRNA]  locus=scaffold_1:753217:753796:+
ATGGCCCCCATCAAGAAGCGCACAACAGCACGCGCAAAGTCGGCCCGTGC
AGCGCGCCCTGCAACGGCACTTCTGCCCAAGCCCGACGACATGATGGCTT
TCCCCTCGTCCAAGCGCGACAAGCAGAGGATCAAGCACTCGTCCTTTGTC
TCCAAGATTGAAAAGTCTTCGGCCAAGTCCCAGAAGAGGAGGCGCCCCAA
CAATAAGCTCATTGCAAATCTCGAGTCGCTTGCCGATGCGCTTCCTGGCG
CACACGAGCATGGCGACGTCGAGGTTGCCCAGGCGCGCATTGTGCAGCCA
AAGCAGAAGATGGAGAGCATGAAGAGGACAAAGGGCGCCAAAAAGAGAAA
GGAAAAGCTGGAGAAGCTGGAAAAGGAACGCTTCAACGCAAACCTGGCCC
AGCTGACGGCTGCGAGTGCGAATGGGCCAAAGGGCGCCCACGCGGTCCAG
GATCGATGGGCTGCATTGAAGAGCCACGTGCAGACCAACATGGAGGTCAG
GCCTGAGTTTGCGCAGCAATGA
>A2717  [mRNA]  locus=scaffold_1:771247:773561:-
ATGGTCTCCGTCTGCGCGACGTGCAAAGGCCTGCAGAACCACCTCCACGG
CCTGAAGGGCGCCCCGGACAGCGGCGCCGCATCCTTGGTCTGGCTCAGCA
CCAGGCTGCCAAGGCTGAGGGCAAGTGCCAGCTCCTGTCGTGCATGCGCC
CTGCTCGTCAATGGCATCCTGTTGCATCGCGCCCGCCTTGCACGCCTCGG
CCAGGACGAAGACGACGACGCAGTCCGCGTGACGGCCGAGTCGTTCAAGC
CCCGGCCAGACACGAGCCTCCAGGGCCATCTCTCCGTCGAGCTGCGGTGG
ACGACGGCCGACGACCAGAACGACTGCCAAGACGACGATCATGACCACGC
CGCCAGCCAGCCAGACCTCAAGCTCGAGTTCTTCACAGACGGAGAAGGAC
AGACGCCCTTCTCTGCCATTGGAAGAGGACGGCAACTAGCAGAGAACCCA
CTGCAAAACCCTGGTCTAGCGACAGCACGCGGCTTGATCAACAACTGCTT
GGAAAGCCACGCCACATGTAGCCGCAGAGGTAACTCCACAACGCTCCCCA
AACGCATCCTAGACGTGTCGGCAGGCCAAGACCCCCACAGTCTGCGCCTG
CACGAAAGTGACTATGTCCAAGATGAAAGGAGGTATCAGTACGGCGAGTA
TGTTGCCTTGAGCCATGTTTGGGGTACCGGCGACGGCATACCCAAAACGA
CCTTGGAAACGCTAGAGGCCCACAAGAAGAGCGTTCCATGGTCCACCCTA
CCGACACTGTACCAAGAAGCAATCTTTCTCACCCGAGCACTGGGTTTCCG
ATGGCTCTTCATCGACAGCCTATGTCTAGTGCAGGACGATGTCCACGAGA
AGCTGGAGGATTCGCTCAAAATGGATGAGATTTTTGGAGACGCCTTCCTG
ACCATTGCTGCAACTTCCGCATCCGACAGCAGCAGCCAATCACTATTTCC
TCACAAAACCCCGCCGTGCAAGATCCAAGCAGCCGATGGCAAAGGCACCC
TGCATAAGGTTACCGTAAGAGAGCAACCCAGCCACTACAGCTTCAAAGCG
CCTTTCAATGGCAACGCACATATGAATGAGTGTGAACTGCCCTTCAACGT
TACCGAAGAGGCAAATGCGCACACGCCTCTCCTAATGCGCGCTTGGCCTT
TTACCGAACGCCTCCTATCCACGCGAGTACTTCATTTCACAAAAAGCGAG
ATGATACTCGAATGCCGCGAAGGCTACCAGTGCGAGTGCGGCCGTATCGA
GGACAGCACATTTGACTCGCGCCCTACTGATCAGCTCAAGCAAGAATTTG
GCAAGCTGATTGCCGACACGCTGAACCGACCACAGCAAGCCAATGGAAAC
GGCAACGCCGGCCATAATCGGATGGATAGCGTCACCCATCAACTAGCCTC
GACAAACCTCACAAATGGCGCACACCAAGAACTGCTGCGGAAGCGCGAGG
AAGCGCTCCAACTCTGGTCTTGCATCATAACAGAATACACGGCACGGCAC
CTGACATACGACAGCGATCGCCTCATTGCAGTGGCAAGCATCGCGAAAGC
ACTCTCGCCAACATTGCAGTCAGGATATATCGCTGGACAGTGGACATTTA
GTACCCTGGGTCTTCTATGGTATCCCAGCGATAGCTCACGCTGCCGACGT
CCTCGACTCGCCCAAGGACAGATTGTACCAAGCTGGTCTTGGGCATCTGT
TGAAGGCGCCCCCATCTTCTTCGACAATGCAAGCGCAATGGACCTCGCAT
GCAGGGCTTCGTTCGGCCCAAAGGGGAAACGCGCAAGTGCATGGTCGCCA
ATCATGGGCGAGCCGCTTGAGTTGTCTGGCGCCATGGCAACAGAAGTCAC
ATTTCGCACATGCACGAAGCCCTCGTCACGGCAATCTTACATGCTGGCCA
AGAATGGCATGGCAGTCGATTTCACGCCAGATGTTGTACCGCCCTGTGGC
GAAGATGCGCTACAGGATGGAGAAACGCTCATCTGTGTCCTCGTCAGCAT
GACCTTTCGCTCCTCGATTGTCGGCATAGTGCTGAAGCCATCACCATCAG
GCAACAACACATATTGCCGCGTTGGCCGCCTCGAATGCTACGAGTGCACG
CCCGAAGGCATCGATCAGGAAATGAGCGAGGACGGCGAAGCGCTGTTTGA
GCATTGGTTTCCCGAGATCCAGGATATGATGCAATTGGACAACTATCCCC
AGCATACCTTTACTGTGATTTGA
>A2718  [mRNA]  locus=scaffold_1:775409:777102:+
ATGACTTCAGCTGTTAGCTCCTTGCGTAAGCAAATTGCGGCATGCGAAGC
CACACTGAAGGACCTGCGCCAGCAGCTGGCCGAAGCTGAGCATGGCCAAA
CTCAACCGTCCAAAGTCATCCCTCAGAAGAGATCACTGATGACAGAGCCA
GCAAACGAACTGGACCATGATATGAATTTCGGCGTACCCGACAATTTCCG
TTCCGAAGTCTTTGCCATCTTGGGGCAGAGTGAAAAGGATGCAAAACAGG
CTAGCTCAGAGGATCCTCCGAACCGGCCGCTAGAGAAGGACGAATACAAG
AGGTATGGGAGGCAGCTGATCATGCCCGAGATTGGGCTACGGGGCCAGCT
TCGCCTAAAGGAAGCGCGTGTACTGATTGTAGGGGTCGGCGGTCTGGGAT
GTCCAGCTGCCGCGTACCTGGTCGGGGCCGGCGTGGGCACTCTGGGTCTG
GTCGATGGGGATGTGGTTGAAGAGTCAAATTTACATCGTCAGATCCTACA
TCTCACCGCAAGAGTTGGTATGACCAAGGTCGAGAGCGCCATGGTCGGAT
TGAAGTCACTTAATCCCAAGGTCAAATTGGTTCCGCACATCTTCCGGCTA
AGTCCTGAGACGGCCATTTCTACCTTCAAAGACTACGATGTCATACTGGA
CTGCACCGACACTCCAGCATCGCGCTACTTAATATCGGACACTTGCGTTC
TCCTCGGCAAGACGCTCGTCTCAGCATCAGCCCTTCGAATCGACGGGCAG
ATGATGGTTCTCAACAACCCACCATTACCGCCAGGCGATCCCAATGGAGG
CCCTTGTTACCGCTGCGTTTTCCCAAAGCCCCCACCTCCTGAATCTGTTG
TCTCTTGCGGCGACGGCGGTATCCTAGGACCAGTCGTTGGTGTCATGGGT
GTTTTGCAAGCCCTGGAAGCCATCAAAGTGATAACCCAGAAAACACCCAT
TGAGGCGTCAGCAGACCCACCCAGCCTCCTTATTTTCTCCGCCTATTCCA
ATCCCATGTTTCGCTCCATACGTCTTCGAAGTCGAAAGGCGAAGTGCGCG
TCGTGTTCAGCACATGCGACAGTCACGAAACAAGCACTCGAGTCGGGGAG
CTTGGACTACGTCCAGTTCTGCGGCAGTGTGCTTCCGAACATGGATCCAC
TCTCACCAGAGGAGCGCATATCCGCCCAGAATTACGCACGACTACGCACA
GGGGTCAACCCCCACACCGGCACCGTGTCAAAGAGAGACAGCCACATTCT
TGTCGACGTACGAGAAAAGGTGCAGTTCGAATTGTGCAATATCGATGGCA
GTATGAATGTGCCTTTTTCCATCGTATCGGCTACACGCAGCCCAACCGGC
AGCGACTGGTCTGGCGGTGCAATGTATGAAGAGAGTAGTTGGGTCACACA
ACTCAAGCAGACGGAGCGCCCGATTTTCGTCATCTGCAGGCTCGGCAACG
ACTCGCAAGTCACGGTCAAAAAGATGAAAAAGCTCGGCCTGGATCTAGGA
GGCAAGCGCTTCATTGGCGATATCAAGGGCGGCCTGCAAGCTTGGAGGAA
GGATGTCGACAATGATTTCCCAGACTACTGA
>A2719  [mRNA]  locus=scaffold_1:779894:780685:+
ATGGACCTCAGCACCATTCCAGCGGGTACGCCACCGCCGGGCATCACCCC
CGGCCTTGAGAACCCGCCGACTCTTCTGTTTGCCGTCTTTGTCACTTCGC
TAGTCGTGCAGATCCTGGTCTTCCCTTTTGTCCTTCTCCGCCTCTGCATC
AACATTTGTACGCGCCGCTTCCACCCGGAAGATGGCTTCTTATACATCGC
CTGGTGCGCCTTCACGGTTCAGACGGGGCTCACCGTGTACAACAGCAACA
CGGGCATGGCACGCCACGTCTGGGACGTCGACTTTGCCACGGTTCTCGAG
GGAAGCTACCAGTACAGCAACATCTTCATCTGCTATGCGATAGCCGGGGG
CTTTGCAAAAGCCACCGTGTTCCTGCAGTTCAAGAAGATCTTCACGTCGC
AGATTCGCGACACGGTGTACTGGGTCATCATCGCATCTCTGGCCGTCAAC
GCACTCGCATACACAGTCCTGCTCTTCCTGTACATCTTCAACTGCTGGCC
GCGCGAGAAGCTGCGAGACCCCACTATCCCCGGCCACTGCATCGACTGGA
CCAAATCCATCATCGCGATTGGAATCGTCAATCTCATATCGGATATCGAG
GCGTTTTGCGTGCCGGCCTGGGCCATTTGGAGACTGCAGCTTGAAGTCAA
GAAGAAGTTTGAAGTGTTTGCCGTGTTTGCCGTCGGTGCCGTCGCTATTG
CCATTGCATGCACTGGACTCTATTATCGTTTCCGCCTGGTGCAGGACAGG
GACACGACATGGCAGCTTACAAAGACTGCAATATTATGGTGA
>A2720  [mRNA]  locus=scaffold_1:83632:84279:-
ATGCAGCGGTCAGCCGAAGCCGTGTCGATGCCCAGCGTGCCCGAGGCGCT
ATTCCTCAAAGCGGTGCATCTGGCCGTCGCACGCAACGCCGAGTTTGTGC
CACCGGCGGATTTCGTGGGGAGCTTGTACATCCGCCCGTTCCAGTTTGGG
TCGGGGTGCCAGATTGGGCTGGAGCCGCCAGATGAGTTTGTGTTTTGCGT
CTTTGTGCAGCCCCATGTGGCCTTTCACGGGTACGGGACGCTGCGCGCGC
TGGTGTCGGAGGACTTTGATCGCGCTGCTACGCGCGGCACTGGCGCTGTC
AAGGTCGGCGGGAACTATGCCCCTGTCATCAAGTGGTCGCGGGAGGCGCG
TAAACCTGAGAATGGCGGTTGGGGCGTGCTGTTGCATGTCGACAGTAAGA
CGCAGACGTTCATTGATGAGTTTAGCACCTCGGGCTTCATTGGCATCACG
CGTACGGTGGATGAGAGCACGAAGAGTGAGCGTACGACGGTGGTGGTGGC
GGATAGCCCGGCGGCCATTGAGAGTATTACTGCAGTGACGGTTTCGGAAC
TGGCGTCGTCACTGGGATGGGAAGTGGTCAAGCGGCAGGTCAGTATACCG
CTTCAAGAGCCAGGAAAATTCCTCTTTGAGACTGACATGGCGGTGTAG
>A2721  [mRNA]  locus=scaffold_1:782943:784481:-
ATGGCGCAATACCCGAACGGCGGCGCTGAGATGGGCCTCAACTCCATGGC
TGGGATCCCGATGCACCCGCACCGTCCGGACCTCAACGGGCTGCCAATGG
ACGATGTGATGCAACACATGGATTTGGACATGTCCTCGCTTGATGGGGCC
GAGGGCCAAAACGGCGCCTTCGCCTTTGCCGACCCGCCAATGCACCAGTC
GACCGTACCACCCAACAGCACCATGGGCACCGAGATGCAAATGACGGGCG
CGGGCGCAGGCCCGCTGCCCACGGGCTTCGGCGCGCCCAACATGAACCCC
TCTGGCAGCACCCTGACCGAGTTCACCAAGCGCCGCAACTGGTCGCAGCG
CGTCCTCGAGGAGCTGCGCGACCTGCTGCACATCCTGACGCCCGACGGCC
GCATCCTCTATGTCTCGGCCTCGTGCAAGGTGCTGACGGGCTGGGAGCCC
TCGCACATCATGGGCCGCTTCATCAACGAGTTCATCCACCCCGACGACAT
TGGCATCTTCGTCAAGGAGTTCAACGAGTCCATCGCTTCCGGCAACCCTC
TGCGCTTCTTCTACCGCTTCCGTAAGACGGACGATACATGGATCATCTTC
GAGTCCCACGGCCACCCGCACCTCAGCAGCGACACAAACACGTTTGCACC
ACCCAACTCGATCAATTGCCGCGGCTTCTTCATGATGGCCCGCCCCTATC
CGACCAAGAACGCCGCCCTGCTCGACTCGTTTCTCGAACACAAGATTGAA
AACGAGCGCCTCATGAAGCGCATAGCCGAGCTCAAGCGCGAGGAGCAGGA
CGAGCAGGACGACTGGGTCCGCAAGGCCGAGTGCGCCACGGCTTCGATGA
CACCCTCGGAATCCCACGTCACCCAAACCATGAGCCAGGCCGATGCCGTC
TCGTACGCACAAATGCCCCCGCCCGCCAAACCCGTCATATCCAACACGGC
CCTCACGCGACAGAACCTCGACGAAGCCCTCGCCGCAAGCAAGCCCGACA
GCATCAACGACAAGATGGCGCGATATGAGGGCGCAAACCACCTCGAGACG
ATTGAAATGCTGACGGGGCTGCGCTACAGGGATGGCGAGCGCTCTCAGGG
TATCAGTACCGGCGATGTCAGTCCCAACCTCATCCGTGGCGATGCAGGCA
TACAAATATCCCTGGATCGCGACGGCAGAAACTCGTCGGACAAGAAGAAG
AAACTTAAAATTGCCGATGAATATGTGTGCACTGACTGTGGCACGCTGGA
CTCGCCTGAGTGGCGAAAAGGTCCAAACGGGCCAAAAACACTATGCAATG
CTTGCGGATTGCGATGGGCAAAGAAGGAGAAGAAGAAGCAGCAAGGCACA
AATTCCAGCATGCCGAGCGGCAACAACAGCATGATGCACACACCAGCCAT
GCCTATGCACAGCAGCACGGGCAGCAGCTGA
>A2722  [mRNA]  locus=scaffold_1:784942:788936:+
ATGTCCAAAATCGACCGCATGATGATCCAGGGCATCCGCTCCTTCGGCCC
GGAAAAAGGCGAGACCATCGTCTTTACCGCCCCGCTGACCCTCATCGTCG
GCTGGAACGGCTCCGGCAAGACGACCATCATCGAGTCGCTCAAGTATGCC
ACCACCGGCGACCTGCCCGCCAACAGCAGGACCGGCGGCGCCTTCATCCA
CGACCCCAAGCTGCGCAACGAGAAGGAGCTGCTCGCCCAGGTCAAGCTGT
CCTTCCGCTCCACCTCGGGCGTGCGCATGGTGGCCACGCGCAACCTGCAG
GTGACGGTCAAGAAGAACGCCCGCAGCCAGAAGACGCTCGAGGGCTCGCT
GCTCATGATCAAGGACGGCGAGAAGCACTCCATCTCGACCCGCGTCGCCG
AGCTCGACCAGATCATCCCCCAGTATCTCGGCGTCTCCAAAGCCATCCTG
GAAAACGTCATCTTCTGCCACCAGGAAGACAGCCTGTGGCCATTGGCCGA
CGCCACCACCCTCAAGAAGAAGTTTGATGAAATCTTCGAGGCCCTCAAGT
ACACAAAAGCCATTGAGAACATCAAGCTAATTCGGAAAGCCCGCAACGTC
GACCTGGGCCAGCTCAAGATAATCGAGGCCAATGCCAAGGAGGACAAATC
ACGCGCAAAGAAGAGCGAGGACAGGCAGGCCAAGCTGTTTGACGAGATCG
AGAAGCTGCGCGAGACATACACACAGGTCGATGCAAAATGCACAGAGGCC
CAGCAGAAGGCGAGCGACGCCTTCAACCATGCCGCCCGTTTCGAGCAGAT
TGTCGCGCAACTAGACGCCAAGCGCATGACGCTCGGCATCAACCAGCAGA
ACGTGGCAGAGCTGCAGGATAATCTGAAAGAGCTGGCCGAATCGGATGAA
GAGCTGCAGGACATGCTAGACCAGTACGAGGAGCGAGTGGCGACCTACTC
CACACAGGTCACAGAGTTCAAGGAGCAATATCTCGAACTGAAGAACAAGC
TGGAAGAGAGACGGGATGCCCTGGGAGCAAAGCAGAGCGAGATTGGAAAA
TACGAGGCACAAAAAGAGCAGCACGAGCAGCAGATCCAATATCGTGAGAA
TTCCATAAAGGAAGCTGCAAAGCGACATGCTATCCGAGGCTTCGACTATG
CCATCACGGAAAAGCAGGTGGCCGACTTTCAGCAGATCTTGACCAAGATG
TCCCGCGACCAGAACAAGACTCTCGATCGAGCACGCGAGGAATCCCAGCG
TGATCTCCGTGAAGCCCAAGAGGCTCTCAACCAGCTGAACACACGCAAAT
CTGGACTGTGTCAGAGCAAAGAGTCTGCCCGCAGTCAGATCACGAGCAAC
GACAAACGCATTGCCGAGCTTCAAAGGACCGTGAACCAGATCAAGGCGGA
CGAAGGCAGCGAGGCCATTCTGCAAGACAGGAAGCGGGATGTCGAGAAGC
AATTGCAAGATGCGGTGGCTTCAGCTGCTTCTGAGCGCTATGAGGAACGC
ATATCAGAAGCCTCGGCCAATCTACGAGCATTGGAGGACCGCAAAGAGCG
CCTGACGGCTGAATTTGGCAACGCGTCAAAGCAGGCTCGGGAATCTGCCT
CTATCGATGTCAAGCGGGACGAGCTGCATAGCCAGCAACACAGCTTAGCG
ACCATGAAGAGAGTCCACAACGAGCGTCTTTCCCAGCTTGTTGATCCAGA
CTGGGATCCAACCACCTTGGAAACAACCTTCCAACAGGTGCTTTCAGAAA
AAGCGGATAAAGCAAAGGAGGCTGCATCGCGCCGCGACATTGCGCAGACC
AAGTTGGATCAAGTCAATTTCCAAATGTCCAGCCTGGAATCGCAAATGAA
GCAGAAGCAGACTGTACTCGAAAAATACGAGACCACGGTCAAGGAATCCA
TACAAAAGGACGATATTTCAGATTTTGATGGGACTTTGCAAGAGCTTGAA
GAAGAGTACCAGGCCATCTCCTCAGACAAGGCCAAATTTGACGCACAGAT
TGACTACATGAGTAAATGTTTAGAGTATGCCGAACAGCACAACATCTGCA
GACTATGCAAGAGGACTCTTCATGATGATGACGAGGAAGACTTCACAACG
GCTGGCTTCATAAAGGGACTGAAGGACATTATTGCAAAAGCAAAGAAAAA
CATGGAAGCGGACAATCCGGATGTGGTCTTTGCTGAGCTGGAGGCTGCCC
GCAACGCCAAGCCTAGCTATGAATTGGCGATTCGTCTACGTAACACTGAA
ATCCCCGCAATCCAAGCGAACCTTGCTAAGTTGACCGCTGAGCGGGACAC
GCTCAACAAGCAACTCGAAAATCAGGACGCTGTTGTGTATGAGCTGGAGG
CTGCAAAGCAAGAAGTCGAATCTCTGACAAAGGAGGTACAGACCATTGTG
GGGTACTACACAAGGGCACAGGAACTTGAAGCCGAGATCACTGAACTGGC
ACAAAAGCAGAAATCTGCCGGGCTCTCGCGGGGTATTGATGTTATTCAGA
CCGACCTCAAGCAGGTGTCTGATGATGGCCGCGATGCCAGAAACCTATTG
GACCAGCTTACTGCTGATAGAGACAAGCTTCGCAGTAAGATCAATACACT
TGAGCTGAGTGTACGTGATATCAGCGCCGAGCTGAACAATGCTCAGTCCA
AGCTGAAAGAGAAGCGGGCTCTTACCGACCGCGTGGACGAGTTAAGGAAA
GAGAACAGCAAACAACGAGAAGCCATGCACACTTTTGACCAGGATATTGC
AAACATTGATCCTGAGATTGAGCAAGCACAGTACAAATACGATGACATCA
ATCGCCGTGGCAACGACCGTGTTCAGCGTGCCTATGATGAAGCCTCCAAG
TTGTCGGACAGCCTTCGCCAGCTCAACCAGGCTAATGAGGAGATTGCTGC
CTACATTGAACGTGGCGGCCCGGACCAGCTTGCTAACACACACCGAGAGA
TTGAGAATCTCCAGGGTGAGATTGCACGCATAGAAGCTAGCATGACTGAT
GTGACTCGAAAGATTAAAAAGATCGAAGACACGATGCGAGACACAGAGGC
CAGCAAACGCTCCATTAGTGACAACTTGCGTTACCGAAAGGCGAAGCGCT
CCCTCGAAGGCCTAGAAGCTGAGATTCAAAAGCTCGAAGAGCAGGGTGCC
GAGCGCGACAAGGAGCACTACGAGCGTGAAGCCGAGCACTGGGACCTACA
ATATCGCCAACTGAACATTGAAAAAACGGGCGTTGAGCGGGATATGAAGA
ACAAAGACGATCAGCTAACAGAGCTCATGGACGAGTACAAGGATCTCTAC
AAAGACTCTGCAGAGCAGTACCGTGAAGCACACATCAAGGTCGAGGCTAC
CAAGGCTGCCATTGAAGACCTGGGTCGTTATGCTGGCGCTCTAGACAAGG
CCATTATGAAGTACCACACGCTCAAGATGGAGGAAATCAATCGTATCCTT
GCCGAACTGTGGCGGAATGCATACCAGGGTACGGACGTTGACACGATCCG
CATTGCCTCTGATGGTGACGGAAAAGGCAACCGGACATACAACTACCGTG
TTGTGATGGTCAAGCAAGACACCGAGATGGACATGCGGGGGCGCTGTTCT
GCCGGCCAGAAGGTCCTCGCTTCCATTGTTATTCGTCTGGCACTGGCTGA
ATGTTTTGGTACAAACTGTGGGTTGATTGCGCTCGACGAACCGACCACGA
ATCTCGATCAGCAGAACATCAAGGGACTCGCAGAGTCCTTGTCTCAGATC
ATCCAGAGTCGGCGGAAGCAGGCAAACTTTCAGCTGCTCGTCATCACGCA
CGACGAACAATTCTTGCGCGAGATGAACTGCGCCGACTATACGGATGTGT
ATTGGCGTGTGGGCAGGGATGTCAACCAAGAAAGTTACATTGAGCGCCAG
AACATTGCCGAGGTGACTTAA
>A2723  [mRNA]  locus=scaffold_1:789370:790293:-
ATGTCGCACGCCCGCAAGAACAGCCTGTGGACGCCTCCGGTGCTGCCGGT
ACCGCAGCTGCTGTCAGGCAAGTCCATGATGATTACCGGTGGTGTCACGG
GCATCGGTCGAGCCATTGTCCTCGGATACCTGCAGCATGGTGCCAATGTT
GCTGTGAACCACCTAGGCGACGACAAGTCGCGCTCGCAGTACCAGAGCCT
GGTCGAGGAGGCCGCGGGAAACCTAGATATTAGCAAGGAAGATGTGCAGA
AGAGGCTGGCCGAAGTCCCCGGAGACGTAGGCAATCCAGAGACAGGCAAG
AAACTCGTAGCGACAGTCGTGGAGCGCTGGGGCCGCTTGGACGTTGTCAT
CAGCAACGCGGGCGTCTGCGAGTTCAAGGAGTTTCTTGATATCTCCGAAG
ACCTCTGGGCCTCGACCCTAACCACCAACCTCACAGGCGCATTCCACACC
ATCCAGGCCGGCGCACGACAAATGTCTACACAATCGCCGCCAGGCGGCTC
GATAATCGGCATCTCGTCCATCAGCGCGCTCGTCGGCGGCGCCCAACAGG
GTCACTACACGCCTACAAAAGCTGGCGTCCTCTCGCTCATCCAGTCGTCG
GCGTGCGCGCTCGGCAAACACAACATTAGGTGCAATGCGCTGCTGCCGGG
CACAATCAAGACACAGCTCAATGAAAAGGATCTGGCGGATGAGGAAAAGA
GAAAGTACATGGAGGGTAGGATACCGCTTGGTCGCACCGGCGTCCCGAGT
GATCTCGCTGGTCCAGCCGTCTTCTTGGGCAGTGATTTGAGTGCCTATGT
CAATGGCGCTCAGCTTCTGGTTGACGGTGGGCTGTTTGTAAACTTGCAAT
GA
>A2724  [mRNA]  locus=scaffold_1:790497:791056:-
ATGGTGTATTCCTGGGACGATAAGGAGGCCGTGTGCTATCGGCTGTATGT
GGAGGAGCGCAGGAGTCTGGAAGAAGTGATATCGTATTGGGAGGCCCGGG
GCTTTACCCCAAGCAAGCGGGCGTTTCAGACGCAGTTCAAGCGATGGGAC
TTTCCGAGCAAGCAGAATCCCGCACACAAGAACCCCGCCCTCGTCGCGCG
GCTGCACCAGCTATGGGAGCAGAACTACACGCAAAAGGACATGGTGGATA
CCCTGCAAGCTGAAGGCTTCAGTATCAACGACCGCGAGTTGCTCCGCCTA
CGACTCAGACTCAAGCTTTTGCTCAGAGAGAGCGTTTCGTCGCTTGCGCA
GTTTGCCAAGAAAAGGGACCGTTGGCCTCGGCATTCGATGCACCGACGGG
CCAACGCCGACCTCCTCGGATCTACCTCGCCATTTTGCGCATAG
>A2725  [mRNA]  locus=scaffold_1:801878:802810:+
ATGTTTCCCTTTTCCCTGGCCCTGTTCCCCAATTGGAGCTGGCTGTGTAT
CTTCTCGGTGCTTTTTTTGTTTCGATATGTTAGACTATGGGTCAACCTGG
CCAGCAACTGGACCTACACGCCCATGCAGCCCGTCGACGACCCCACAATC
ACCTCCAAGGACATGACCGTCATCATCCCCACCGTGGCCGAGGATCTCCA
GCAGTTGAAAGAGACGGTCCAGAGCGCCTACCGCCTCGAGCCCTTTGAGC
TGCTGCTCGTGACGCCTGACTCGCGCGTCAAGCGTGTCTATCAGATGGTC
GAGGAGCTGGGCAGCCCCAAAATCATCCAGGTCCTGTCCGTCAGCCAGGC
CAACAAGCGCCGGCAGTTGTGTCGCGCCATTCCCGAGGTCGAGACCAAAA
TCACGCTGCTGCTCGACGACGACGTCTGGCTGCCCGAAAAGTTCACCAAA
TGGATACTCGCTCCCTTTGAGGACCCACGCGTCGGCGGCGTCGGCACCAA
CCAGCAGATTCGCCGGTTTAACCGCTCCAACATCTGGGAGTTTTTGGGCG
CCATCTACCTGGTCAGGAGGAATTTCGACTGCACTGCCTGCAACTGGATA
GACGGCGGCCTGCCCTGCCTGTCCGGCCGCGCCGTAGCCTACCGTTCCGA
GATTCTGCAAGACCCAAACTTCACCTACGGCTTCACCCACGAGACGTGGG
GCAGCGACCATTTCCTCAATGCCGACGACATGCTCCAAAATCAACCCATC
ATGCGTCTAACAAAACTACTGCCGTCCAAAAGTGCCGCCGAGGCGGCGGC
GGCGGCGGGCGGGCGGCGGCGACGGCAGCCGACGAGGTCGTCGTGA
>A2726  [mRNA]  locus=scaffold_1:802860:803817:-
ATGCAGAACCACCGCGAGTGCGAGGTCGAGACGACGCTCGAAGACGACGC
CAAGTATCTGCGTCAGTGCTTGCGCTGGGTCCGCTCCAACTGGAGGAGCA
ACCTGACTAGCTTGACCGAGGGTTACATGTGGATGAGATACCCTTGGTCG
CTGTACGCCGTCTTCCAGACCACGGTCACGCAATGGGCGTTTCTGCTCGA
CTGTGCCCTGCTCGCCTCGGCCTACCTGGCCTTTTGTGAGGCTGGCTACT
ATCCAGCAGACGAGGGTCAGCTGTCGGGCGCCGACAAGTGGCAACGCTCG
CTCCTGTGGGCGCTCTTTATCGCGCACTGGGTCTTTGCAAAGACGATCAA
GCTAGTGCCCCATTTGCTACGGAACCCCGGCGATGTCCGCTTTGTGCCGG
TCTCGATCCTGTTTGGCTATTTCCACAACCTGATCAAGCTCTACGGGTGC
ATAACAGTCACAGAGACTACATGGGGCACCCGCGAGGGCGCCGATGCGGA
CGACAACATCAGAATGCTGCCGATCCCGCCGATGGCAGCGATTACGCCTC
CCCTGACGCCTCCGCCTGGCGGACGCGTCCTCCGAGAGCGATGCGCCGGA
TTCCCGATGATGAAGTAG
>A2727  [mRNA]  locus=scaffold_1:813730:814372:-
ATGCAGAGACTCCAGGCTGAGGTGCGGGGGTTGAAGAAAGAGGAGCTTAA
CCTTATGCAACTAGCCCAGCTGCCGTTCCTGTCCGCATGCTTCCAAGAAG
GTCTGAGATGCTACCTCCCTGTTCCGACTCCATTTTTCCGCATTACACCC
AAGGGAGGCAACATGATCTGTGGAGATTGGATCCCAGGATTCACCCGTGT
TGCCGTCTCTCATTACGCTGCCTACCAACACCCGATGAATTTCAAGGACG
CCAGCTCCTTTATTCCCGATCGTTGGCTCCCTGGATCTGGCTACGAAAGT
GACCGCAAAGATGTCTGTAACCCATTTTCCGTCGGTCCACGCGATTGTAT
CGGTCAGAATCTGGCACATCACGAGATGCGCGTTATCCTTGCAAATCTTG
TATGGCACTTTGATTTCGAGTTGTGCCCAGAAAGTCAGGGTTGGCTCAAT
CAGAAGGTTTACATGCTGTGGGACAAGCCTCCGCTGATGGTCAAGGCCAA
GCTTAGAGCTGATTTATAG
>A2728  [mRNA]  locus=scaffold_1:818282:820537:-
ATGAACGTATTCAAACTTCTCTCGCGATCCTCCCAGGCCGCGCAGAGTTC
GCCCGCGCAAAAGCTTCCCTCCTCCGGCGCCGTCGCAAACCCGCAGCTCT
TCGGTCATGACGAGCCAGCACAACCGCCCGAGTCGTCCAACTCGAGTCGC
AAGAGGAAGAGGGGTCAGAATGCTATGGATGCAAACTCCGCCTCTACTGC
TCTACCTGCAGACCTCGATTTCTTCGGTGGAGGCGCAGGCAAAGACGGAG
AGGGTGACGGAGACGCTCTGTCCAAGAAACAAAGGAAGAAGCTGAAAAAA
CAAGAGCGAGAAGAGGCAGCCAATCTGGAGAAGGGAGAGAATATCACCCA
AGAAGATCCATACGACCTGGAGGAATGCAAGAGGATTCTGCGCTCGCGCA
AACTAAAGGTCGCCGTGTTGGAAGAGTTTGCGCCGCAGGTGGAAGAATCG
CGCAAGGAGAAGAAGAAGTCAAAGAAGCGGAAGAAGGAGAAAAAGGTCGA
GGAAAAGAAGAAGGAGACAAAAAAAATATTGTACCCCCAGCCGATTACAT
CGTTTGCCCAACTCCGAACACGCTATGGTATATCGAGACGCCTCGCTGAG
AATATAATGGAGCAGGGCTACAAGCTGCCGACGGAAGTCCAGATTGGAGC
TTTGCCGCTGTTACTGCGCAAGAAGGGGCATCAGGAAGCCGAGGGCTTGT
CTGGCGCAGAGTATAATGGCGATATTGATCTTCTGACGGTTGCGCCCACG
GGTAGTGGAAAGACGATAGCGTTCCTCATACCAATCATCGATGCGCTGCT
TTCAGAAAAGACGTCAGATACCAAGAGTGGCCCTCGCGCTGTTATCCTCG
CGCCGACAAGGGAGCTGGCTTCACAGATTGTCAATGAAGCGAGGAAGCTG
GCAAAGGGTACGGCGATAAAGGCTACGCTTATGAGGAAGGGTATGCAGGT
TGTTGGGCAGGAAGACGAAGATCAGGCAAAAGACGATGAGACAAAGGACT
CGCCTGAAGCATCCGAGGATGATGAAGATGAGTCCGAATCGGATGATGAA
GAGAAGGCGGTGCCAAAGAAGCAGACACGTCGCCGAGGAGAACTTGTCAA
GGCTGCAATCCTGGTAGCAACTCCCCTCTCTCTCCTGAATGCTCTGAAGC
GCAGAGATGGCACGGTTGCAAACATCGCCAGCGTATCTCAACTCGTCCTA
GACGAAGCCGACGTCCTCCTTGATCCACTGTTCCGCGAGCAAACCCTCGC
TGTATGGAATGCCTGCACCAACCCCAAGCTCCGACTTGGGCTATGGTCAG
CAACGATGGGATCGAACATTGAAAGCCTATCCATATCCACCCTCAACGAC
CGCTGGTCTGCAATTTCCTCGTCACAACCCGATCTGCCGCCACGACCGCC
ACTCATCCGACTTGTCGTCGGTCTCAAGGATAGCGCCATTCCAAACATTT
CTCACCAACTGACCTACGCAGCCACTGAGCAAGGCAAACTTCTGGGCCTC
CGTCAACTCCTCCACCCAACTGCCGTATCCAACGACTCCGATCAGCCCAG
ACTCCGGCCCCCATTCCTAGTCTTCGCCCAGACGATCCCCCGAGCCATAG
CGCTCCACTCCGAGCTCCTCTACGACATACCACCCGAGGCAGGCGGCAGC
TCGCGCATTGCCGTCCTTCACGCGGACCTGAGCTCATCAGCCCGCGACAG
CATCATGACGCGGTTCCGCAAAGGCGAAATCTGGGTTCTCATCACCACGG
ACCTGCTCGCTCGCGGCGTCGACTTCCGCGGCCTCAATGGCGTCGTCAAC
TACGACGTACCCACCTCGGCAGCCGGCTACGTGCACCGTGTTGGCCGCAC
AGGGCGCGCGGGTCGTCAAGGCGGCGTTGCAGTCACATTCTACACGCAAG
ACGACATTCCCTACGTCAAGCTCATCGCAAACGTGATTCGCGCCTCCGAA
AGCCTCCGTGGCGTCAGCGTAGACGAAGGCAGCGTAAAGCAGTGGTTGAT
GGATGCGCTGCCTACGCCATCCAAGCGGGACAGACAGCAGTTGAAGAAGA
GGGGAGTCGAAGCAAGACGCTCAGTCAAGGGCAAAGATGGCAAGGTCGAA
AGCAGAATTAGTAGCAAGAGTGGGTATGAGAGGCGGATTGAGAATATGCG
CAAGGGAGCCAAGGAGGCGGCCAAGAGGAGAAAGGAGGAGATGCTAGATG
CGGGGAAGGCGAGTGAGAGTGAGGGAGGAGATAGCGATTTCGAGGGGTTT
GAGTAA
>A2729  [mRNA]  locus=scaffold_1:820974:821899:-
ATGTCTCTCGCCGCATCCCGTGCCGTCTTACGGCAGTCGACGTTCACTGT
CCGCCGGGCAGGCATCCGCAATGCCTCGTCAACCGCCGAAGCCACCAACA
CCGTAAAGGACGCCGCGTCAAAGGCACAGTCAAAGGCATCAGAGGGTCTC
TCCAAGGTCCAGAGCTCTGCGAGCTCTGCGGCATCAAGTGCCGGTTCCGC
CGTCAACAATGCGTCTCAGCAAGCCACTGGACGGGTGGGAAGGATGGTCA
ACTTCGTGCAAGGAATCATTCCCCGCGCTACCTACTACGGCAAGGTTGGA
ATTGAGCTCGGAAGACTCATTGCCCAACAGCGCAACATGCAGCCACCATC
CGTCCAGACCATGCAAAACTACATCCAGCCCGCTCTGAACGCCCTCCGTA
ACCCGAGCACCATCTTCAACCGCGTGGCCAGCGTGGCTAGCGAGGCCAAC
AGCGCCGCCCAGCAACCCGCCAACGTTCTCGCACAAATCCGAAACATCCC
CTCCGCTCAATGGTACTCGATGGGTGTGATTGCCGCTGAGGTCATTGGCT
TCTTCTCCGTTGGCGAGATCATCGGCCGTTTCAAGCTTGTGGGCTACAGG
AGCAAGAAGGACGAGCACCACTGA
>A2730  [mRNA]  locus=scaffold_1:828654:829110:+
ATGGCCAACGGCTTCATTGCCTACCTGCGCGGTGACCAGCAAGCGCCAGG
CGAGCGCAAGCTGGTCCAGAAGCTGGATTTCTTCATCCTGACATTCTGCT
GCCTCATGTACTTTCTCAACTATCTTGATCGCACCAATCTCAACAACGCA
TATGTTTCGGGCATGAGGGAAGAGTTGAGTTTCAGAGGGAACCAGCTCAA
CCAGATCAATACCGTCTTCACCGTTGGATACACCATCGGCCAAGTCCCGT
GCAATATCGCACTCTACTACATCAAACCGCGCTACTTCTTCCCAGCATGC
ATGGTACTGCTCCGCCCTCAACTCCACCAGCGCTTTAACTAA
>A2731  [mRNA]  locus=scaffold_1:87589:88571:-
ATGCACCGCCTTGGTCTGCGCAACCTGTTACTATCACGATGGGTGCGAAC
CAGCAAGCCGTTTGACGACTTTGTCGAGCGTGCAGCGGCCGCACGGATCG
AACAGACTACCACAGGAGTCGAGCTGGGCAAGAAGGACTTCATGACCTGG
CTCACAAACAACTCCAATGTGCATGAGGATGTTTCAATGGACGAGATCAA
GGAAGAAGCTATATTGCTAATCACAGCCGGCGGCGATACTACCTCTACGA
CCATTTCATCGGCCATGTACTATCTCCTCCATGAGCCTGGAAAGCTAGAA
AAGCTACAAGCTGAAATCCGCCGGACCTTCTCCCGTGTAGAAGACATATG
CCTGGGCAGTGCGCTGAATTCCTGCACGTACTTGCGAGCATGCATCGAAG
AGGCTTTACGCATATCACCACCAGCTGGTTCCGTACTCCGACGCGAGGTG
GAAGTGGGCGGGGTAAATGTCGATAACCAGTACATTCCTGGAGGCACAAA
TGTCGGTGTCCCTGTATCGGCCATGCATCACGACGCAAGCTACTTCCCTT
CACCGTTGAAGTTCCAACCCGAGCGCTGGATCCCCGGCTCTGTACTCGCA
GACGGCACAGAGGTTACGCCCGAGTTTGTCAAGCGTGCTTATAGCAAGCC
GCTGGCGTACCATGGCATTTCGATTCTCTATGCGACCATGTTGTTTCAGT
ATGACATTCGTCTGTCCCGCGAGAGGTGGGCAAATGGGCACCGCAGCGGT
CTGGGACCAGATCCGACCATGAAGTATGAGCTTGAGGATATTTTCACGTC
ATGGAAGAACGGTCCGCTGGTTGAATTCAAGGCCAGACATGTAGAGGAAG
GAACACTCGTATCCGAGAAGGCTTGA
>A2732  [mRNA]  locus=scaffold_1:829183:829992:+
ATGGCCATTCGCTTTTTCCAGGCCCTCTTTGAATCCTCAACGTTTGTCGG
AACCCACTATATCCTCGGGTCGTGGTACACGGAGAAGGAGCTGGGAAAGC
GCTCAGGCATCTTCACGGCATCAGGACTCGCTGGAACCATGATTGGCGGC
TTCATCCAGACGGGAATTCACAGCAGCATGGACGGGCTCCGGGGCCTGAG
TGGCTGGCGCTGGCTCTTCATCATCGACGGAATCATCACCCTCCCCGTCG
CCGTCTACGGCTTCCTGCTCTTCCCCGACACACCGCGCAACACACGCGCG
CCCTATCTCAGCGCCTCTGAAAAAGCGCTCGCCATCTCCCGTGTCCCCGA
AGTCTCAGAGCGCACACCCATCTCCCGCGCGTTCCTCAAGCACTGCTTCA
AAACCTGGTACTGGTACTTCTTCGTGATGCTGTGGATTCTCGCCGGCGAA
ACAGAATCCTTTAGCACAAACGCCCTGCTACAGCTGTACATGAAGAGCCA
TCCCACGAACAAATACACCCCCACAAGCCGCGTGTAA
>A2733  [mRNA]  locus=scaffold_1:830851:831577:-
ATGGACGAGATTATCACGCGTTGGGCAGCAGACCTATCAAAGTACCAAAA
GGAGTTCCAGGCTCAGGCTGAGCAGGTGGCATCATGGGACCGAGAATTGG
TGGAGAATTCCGACAAGGTTCGGCAGCTGTACTCGAAGACGTTCCAGGCG
GAGCGCGATGCTGCCGAGGTAGAGCGGCAGCTGACCATGATGGAAGAGAA
CCAACAAGAATTGGATTCTTACCTAGACCGCTATGAGAAGGAGATTGACA
ACCTCATGAAGATGCACGGTGTCAGCGGCAAGAATGAAAGCTTGCGCGGC
CCTGACCAAGAGCGTGAGAGGACTTACAAGCTCGCGGAGAAGCTGCAAGA
CCGCCTCAACGAACTCAACAAGGATCTCACAGATATGATTGAAGAGATTA
ACAGCACATCGCAGACGCTCAGCAAGACGGGCAAGCCCGACGATCCTTTG
ACAAAGGTCGTGCGTGTGCTCAACACGCAGCTCTCACAGCTTCAGCTCAT
CGACTCTGGCGCCTCACAACTCCAGGAGAAGATTGCAAAGGCACAGAGAG
AGACGCAGCGTGTGGGTGCAAATGGGTGGAATGGCCTTGGCTCCGACCCT
TCGGCCGACTTTATGAACAGCATGCGTGGCAGCCGGTCGACGCAGAGGTT
TGGCGGTGTTTCGTAG
>A2734  [mRNA]  locus=scaffold_1:833641:835393:+
ATGACGAACGAGCTGGCACCGCCCCGCAAGAGCGTAGAGCTGGAGGACCC
CGGTGCGAAGGAGCTGGCCGAGTCAAGTGACGAGCACTTTTCCGATGCCT
CGGAGGGCAAGTCTAGACGATCGACATTGACGTCGCCCATCCCCACGACG
CGAGTGGAGCGAGTCGACGATACGCCAGCACACGGCGAGGTGCCTGGCAC
AGAGGCCTATAAGATGCGCACCCAAGACGCCGTGCCCGACGAGGTTGAGA
TTGTGCCAGAGGGCATGCGAAGCCGCAGTGCGTCCCGCGTCAGCATCAGC
GACCGACCCATCACGCCCGGAGGCACGCCAATTCCAAAGACTATTGTTGA
GAAGATCGACCCCGACAAGCCTAGCTACGGTGACATTCCGGGGACCGAAG
CACACCAGCATCGCCTGGCGGATGCGGAGCCCGACATTGTGATCAAAGCA
CCTGAGGACAGCCAGCGCAGCAACCCAGACAGCGGCCCAGCCGAGTCTGC
GCCTGAAGGCGACGTTGCAGTCGAGGCACAAGATGACAAGGACAATACGG
AAGACAAGGACGACATTGGTGACGAGACTGCAGAAGTAGCAGAAGCAGCA
GCAGCAGCAGACGATGATGATGAAGATGACGATGGGTTTGGCGATTTTGA
CGAGTTTGAAGAGGGCGGGGAGGGGGACGACGATTTTGGAGACTTTGACG
ATGGGTTTCAGCAAGGCGAGCACGAGGCAGAGACTACATTTGACAAGCCC
CCCGAAGCCGCTCCTGTACCTGCCCCTTCGCCGGGTCCTCCAGTCTTGGA
CTTTGACCGGCTCACATGCCCTGAAGACATTGCCACAGCCACACAGCCGT
ACCTGGAGGAGATTTACCCAGGGCAGCATGAGATTCCCAGCATATCGGCC
AACGCAGAGGAGACGCGGTCCATGTTCCAGTCGGAACGCAGCCACTCGCT
GTGGACGCAGCTGGTTGCACCGCCACCGCTGCAGCCACCAGACTGGGTGC
GGTCGCGGATACGACGGCTGTTCCTCGTATCGCTGGGCGTGCCGGTCGAC
CTAGACGAGATCCTGCCGGCGTCGAAGCAAAAGAAGCTTATCCTACCCTC
GATTCACATTCCAGGCGAACGGTCGCCGCGGCCCTCGTCAGACGGGCGCC
ACAACAACAACAACAACCACACGCACAACAACGGCGGTCCACTCGGGCGG
GTCAAGCGCGAAAACGAGTCTTCGACTTCCATCGACTCGTCGGGCTCGCG
CCCAGAGCGCAAGCGCAAAGGCCCGCCACCGCCTCCTGAGCTCGACTTGA
GCTCCACGGCCCAACTGTGCGCCACAACCGACGCGGCGCTCCAGGGCTTC
ACAGACGACGAGCTGCGCATGCACATTGATCATCTCAAGGGCTTGCAGCA
GCGCGCCACGCTCGTGTTTGAGTACTGGCAGAAGCGCATGGAGAGCGCTC
TTGGCGACAAGGATGCGTTTGAGCAGGTCATTGAGAGTTTGGTGGCGCAT
GCAAAGAAGCTGAGGTAG
>A2735  [mRNA]  locus=scaffold_1:838828:843260:+
ATGGCCGCAGAGACGTACTCGGGCGTCGCGGCCATCATCCGCAACCTCGC
CCGCCAACACGACCCCGCGCGAGATGCCAGCTTCAGCGCCCAGGTCTCGG
CCAACGGCGCCAAAACCGCCGCCAACGCCATCGCCCTGCCCGGCCCCGAG
AGCGACGAAAAGACACAACTCGAGCACGAGCTGGCCGCCCTCTGCTCCCG
CATAGACTTCCTCGAGCACAAGTGCAACGCCGCCGCCGCAAAGTCGGGCC
AGTTCCCCTTGACCCCCGCACAGGAGCCGCCCGAGGACGGCGTGCTCTAC
ACACAGGCGGGTGCCATCCGCAACAGCAACGGCCCCCCAGGCCAGGCCCG
CCGCGGTTCCAACAAGGAGCGCGCCATCTGGGTCTCCAACTGGCTCGCTG
CAAAAGAGACGAATGGTGGCGATGAAGAGCCTGCTGCCGCGCTCACCGAA
GAGCAGCTCAACTATCTCCGCGTCCACCTGAACCAACAGGCCGACCAGAT
CAGGAACCAGCGCGAACACATTGACAACCTAAGCCGCGAAGTAAACAAGC
AACTGACGACACAGAGTATGGTATTCGAACACGGCATCGAGGACATTGGC
GCACTGAAACGAGAGCTCGGCAAGCACCAGCAAGCGAACTTGGCCTTCCA
GAAAGCGCTCCGGGAAATCGGTGCCATTGTCACGGCGGTTGCCATGGGAG
ATCTCAGCAAAAAGGTGCTTATCCATGCCAAAGAAATGGACCCTGAAATC
ACACTTTTCAAACGCACAATCAATACCATGGTGGACCAGCTGCAGGAATT
CGCCAGTCAAGTCACTTTCCTCGCCCGAGAGGTAGGCACCGAAGGTAGAC
TGGGCGGTCAGGCAAACTTACCCGGAGTTGCTGGCATTTGGGCTGAGCTG
ACGGACAGTGTAAACATGATGGCCAATAATCTCACCGAACAAGTGCGAGA
GATCGCCGTCGTGACCACGGCTGTCGCTCATGGTGATCTGAGCCGCAAAA
TTGAGCGCCCGGCCCGAGGAGAGATCCTTCAACTGCAGCAGACGATCAAT
ACCATGGTGGACCAACTACAGTCATTTGCCACCGAGGTCACAAAAGTCGC
CAGAGACGTCGGCACCGAGGGCAAGCTCGGCGGCCAGGCTGAAATTGCCG
GAGTCAAAGGCATGTGGAACGAGCTCACAGTAAACGTAAACGCCATGGCC
CAAAACCTTACCACTCAGGTGCGAGACATTGCCCAGGTCACGACGGCCGT
CGCCCAAGGTAATCTCACCCGCAAGGTTGAGGCCCAATGCAAGGGTGAGA
TTCTCGAACTGAAAAACACAATCAACCGCATGGTGGACCAACTGCAGCAG
TTTGCACATGAGGTCACAAAGATAGCAAGGGAGGTCGGATCAGAAGGTCG
CCTTGGTGGCCAGGCCACTGTGCACGGCGTCGAGGGTACCTGGAAGGACC
TCACCGAAAACGTCAACGGCATGGCCATGAACCTCACCACGCAAGTACGA
GAAATCGCAGAGGTCACGACGGCTGTCGCGCGAGGAGACCTGAGCAGAAA
AGTCAAGGCCGAGGTCCAGGGCGAGATTCTGTCGCTGAAGATCACCATCA
ACACCATGGTGGACCGGCTGAACACGTTTGCGCAAGAAGTGAGCAAGGTC
GCTCGCGAGGTCGGAACAGACGGCATCCTGGGCGGCCAGGCCCAAGTCGA
CAACGTCGAAGGCAAATGGAAGGACCTCACCAACAACGTCAACACCATGG
CCCAGAATCTCACATTACAGGTGCGCAGTATCTCCGAGGTCACGCAGGCC
ATCGCCAAGGGAGACATGAGCCGAAGAGTGCACGTGGATGCCGAGGGTGA
AATACGGTTACTCAAAGACACGGTCAACGACATGGTTATGAGACTGGACG
AATGGTCTCTGGCTGTGAAGCGCGTAGCGCGCGATGTGGGCGTCGACGGT
AAGATGGGCGGTCAGGCTGACGTGCGAGACATTGACGGACGCTGGAAAGA
GATTACCACGGACGTCAACACCATGGCTCAAAACTTGACATCGCAGGTGC
GCGCCTTTGGCGACATCACCAACGCCGCCATGGAGGGCAAATTCACACAA
ATCACCGTTGAGGCGTCTGGCGAAATGGATGAGCTGAAGAGGAAGATCAA
CCAGATGGTGTCCAGCTTGCGAGAGAGTATTCAGAGGAACACGGCGGCCA
GGGAAGCAGCCGAACTGGCCAACAAGACCAAGTCCGAGTTCCTGGCCAAC
ATGTCGCACGAGATCCGAACGCCTATGAACGGCATCATAGGAATGACGCA
GCTCACGCTCGACACCGATCTTACCCATGCCCAACGAGAGATGCTGACCA
TTGTGCACAACCTGGCTGGTCAGCTACTCACCATTATTGACGATATACTG
GATATTTCCAAGATTGAAGCCAACCGCATGGTTATGGAAGAAATTCCCTT
TTCCATGCGGGGCACGATATTCAATGCGCTCAAGTCATTAGCGTCAAGGG
CCAACGAGCGCAAGCTGAACCTTGCTTACGACGTCTCCTACACCGTGCCC
GACTATGTTGTCGGTGATTCGTTCAGGCTGAGACAGATTATCCTGAACCT
CGTCGGCAACGCCATCAAGTTCACCGAGCATGGAGAGGTCAAGGTCGCCA
TATCCATGGCGGCAGAGCAGGACTGCGGACCCGACCACTACGTCTTCCAG
TTTGCCGTGTCCGACACTGGAATTGGAATCCGTGGCGACAAGCTCAATCT
CATCTTCGACACGTTCCAGCAAGCAGATGGTTCGACAACGAGGAAGTTTG
GCGGTACGGGTCTTGGGCTGTCCATTTCCAAGCGTCTCGTTACTCTTATG
GGTGGTCGCATGTGGGTAGAGTCTGACTTTGGCAAGGGCAGCGTATTCTA
CTTTACATGCAGAGTCCGTCTTGGCAAGCCGGAAATCACTGCTATCCAGC
CCCAACTCGTCGCGTACAAGCAGCACACGGTCCTGTTTGTCGACCAGGGC
AACACTGGCTTCTCGGACCAGATCATCGAGCACCTCAAGACGCTTGATCT
CGTGCCCATGGTGGTCAAGTCTGTCGAAGAGGTACCGGAGACTACCAAGA
GAGCCGACATGCCCTACGACTGCGTCATCGTGGACAATGACAAGACGGCA
CGAGAGCTCCGCATTGCCGAGCGCTTCAAGTACATTCCTCTGGTCATGCT
TACGCCGCACGTGTGCATCAGCCTTAGGTCTGCACTTGAAAACGGTATCT
CGAGCTACATGACAACGCCTTGTCTGCCAATTGACCTGGGCAATGCGCTC
ATCCCCGCACTGGACGGTCGTGCTGCGCCTCTGGTCTCGGACCACTCCAA
GTCATTCCAGATTCTGCTGGCCGAAGACAACGCTGTCAACCAGAAGCTTG
CCGTCAGGATTCTGGAGAAGTACCACCACAGGGTTACGGTGGCCAATAAC
GGTCTCGAGGCCTTTGAGCACATTCAGAAGAAACGCTACGACTGCGTGCT
CATGGACGTGCAAATGCCGGTCATGGGTGGTTTCGAGGCGACGGCTAAGA
TCCGTGAATGGGAGCGTGAAAACGGCATCCCCTCTACCCCAGTCATTGCG
CTCACGGCACACGCCATGGTTGGCGATCGCGAAAAGTGTCTGGCAGCGCA
GATGGACGACTACCTGTCCAAGCCTCTTCGTCAGAATCAGCTCATTCAGA
CGATCCTCCGCTGCGCCACTGTGGGAAGTACAATCTACGATCACACGAGC
GAGCCGCGCTACACGGCGTCATCGCACATTCCTAACCTGGAGCTGCCAGG
AAACACCAAGGACAAAGCCGACACGGCAGCTTCGTCATCGTCGGCAACAG
CGACGGCAAGCCCGAAAAAGCGGCCGCAACTCGAAACCCGGGGCTTCACG
GACCGGGGCGGGGGCGCCGACAGCCCGAACCTGTTAGCGGTGGATCAGAC
GGATAATGGCAGTGTCGAGAGAGAAGAGGAGAAGGCTTGA
>A2736  [mRNA]  locus=scaffold_1:845356:847866:+
ATGAATGCGGCAGAGGCCGACGCTATCGAGAAGCTCTTTGAGAATGTCAA
GGAGGATGGCGAGAAGGCGGAAGAACGAGAGCCAACGCCTGCCATCATGA
CCTGTACCCTCAAGGAGTATCAGCGCATCGGCCTGACATGGCTCCTTAAA
ATGGAACGTGGCCCCACCAAAGGCGGTATCCTAGCCGATGAAATGGGCTT
GGGCAAGACGACTGGTCGATTGGTTTCTAATTGGTATGGCCAGATACAAG
CTCTTTCGCTCCTATGCGCAAATCCGTCCAAGAACCCAGCATGTAAAACC
ACGCTCATCATTGCGCCTGTGGCTCTTATGCGGCAATGGGAGAAGGAAAT
CGAGCGACACGTGCACCCGAATCACAAGCTTAGTGTCTATCTCTATCATG
GCACTGGCAAGAATGTCGACTTTGCCCGACTCCGTCAGTTTGACGTTGTG
CTGACAACTTTTGGATGCCTTACCGCTGAGTACAATCAGAAAGAGTCTCG
GAAAGAGTCGATGCTGTACGAGCAAGAGCAGCGCACCCCTGCCATGAGCC
GCAAACCCAAAGACAAGCTGGCGTTGCTGGGGCCCGAATGCATGTGGTAT
CGCGTCGTTATTGACGAGGCTCACAACATTAAGAACCGCAACGCCAAATC
ATCAAAAGCCTGTGCGGATCTCATGGCTCGCCACCGCTTGTGCATGACTG
GAACGCCCATGATGAATAGTATTGACGAGTTATACCCATTGATTGGATTC
CTCAAGGTGGAACCTTACTGCACATGGACAAAGTTCAGCATGGAGATTGC
TAGGCCCGTCAAGAATGCCAATCGCTTTGCAAAGGGTCGCGCAATGAACC
GTATTCGTATTCTGCTGAGGTCTATCATGCTGCGGCGGCAAAAGGACTCC
AAAGTGGACGGTCAACCAATCTCCAAGATCCCACCCAAGCATACCGCCGT
GGACAATGTCGAGTTTAGCGACGACGAGTTTGGATTGTACCGTGCTTTGG
AGACCAAGTCGCAGATTCAGATGAACAAGTATATTGAGAAGAATGCTGTT
TCAGCCAACTACGCAAACGTCTTGACCCTGTTGCTTCGGCTGCGTCAGGC
CTGTTGCCATCCACAGCTTATCAAAGACCTCAGCCAACCAGCAACCGACG
GCATTGCTGAGGATGACCTTTTGGCCCGTGCAGAGGAGCTCAGCGTTGAT
GTGGTCCTCCGACTGAAGGAACCCGACTCATTCGAGTGTCCCATCTGTCT
CGAGGCCGATCCCAACCCAACCATCATTATTCCGTGTGGCCACACGGTCT
GTGGAGAATGTGTGCAGAAGCTCATTGATCCCGCAATGCCAGCAGCACAG
GATGGCAATGACGAGACCACTATACCTAGATGTCCACATTGCCGCGGCGA
GTTGAAGGCCAAGTTGATCACCGACTACAAGCACTTTTGCAAGGTCCATT
GCCCTGAGCGACTCGGATCGGCCGAGTTGGAGGACGAGGTTGAAGAGGAT
GCTACAGACGAGTCTGATGCCGAGGATGACGATGACGATGTCGATGAAAA
GGGCAACCTAGCTGGGTTCGTTGTTGACGACGATGAGGATGAGTACGAGC
CGGGCAATGCCAAGAACAAGGATGACGACGACTCTCCGCCTGAAGCTAAG
CCTAAAGCTATAAAGTCGAAGAAGCGGAGCAAAGGCAAGAGGAAGGGCAA
GGGCAAGGGCAAAGCGCGTGCCAAGCCGAGTGTGACTCTTGCCCAGCTGA
AGAAAGAGTCGCTCCGCAACAAAACCGCCAAAAAGCGCTATCTCCGCCAT
CTAGACAAGACCTATGTTCCCTCAGCCAAGATTGACCGAACCATCCAGCT
CCTCCAGGACATCCGCACCAACGACCCAACCGAAAAGACTCTTGTCTTTT
CCCAATTCACTTCACTCCTCGACCTCATCGAAGTGCCTCTGAACCGCGAG
CACATCCGCTACCAGCGCTACGACGGCAGCATGAAGATGGACCAGCGCGC
CGACGCCGTCAGCGCCTTCATGGACGACCCCACGGAAAACGTACTCCTCG
TGTCCCTCAAAGCCGGCAACGCAGGCCTCAACCTCTGGAAAGCATCCCAA
GTCATCATCCTCGACCCCTTCTGGAACCCCTTCATCGAAGACCAGGCTGT
CGACCGCGCGCACCGCATGCCGCAAACCCGCCACGTCCATGTCCATCGCG
TGCTCGTGCCCGAGACGGTCGAAGATCGCATTACGAGTTTGCAGGATTCT
AAACGGGAAATCATCGGTGCTGCGCTGGATGAAAATGAGTCGAAGAATTT
GACGCGTTTGAATTTGAGGGAACTCAAGTTTTTGTTTGGCATGCATTAG
>A2737  [mRNA]  locus=scaffold_1:876417:880028:+
ATGGTCAAGATGCGGATCCCCATCCGTGAACAATTGGGCTGCTTGGTCCT
GCTGGCCTCGACAGTAGGCCTGGCCGTCCTCGGAGTCGCAACATGGCTTG
CCAACCACGAGTTTGTGCTCGACATACGATCAACTCGCCTCACCCTAACC
GCTTCCCTCAAGGCCGCACAGCTGTCGTCGAACCTGGCCCTCATGCAGAT
CCTCACCCAGCAAGCAGCAAACCGGCTTTCGCCGCAATTCGCGCTCCGTC
GTTTCTACGGTGGTAACAACACGACTGACAACTGGGCCCGCGTCGGCGAA
GACTACGATGCCATCTTTTCCGGTGATGCAAAGACTCGCGTCGCCGTCCA
GGCCCGCATCTACCCCTACAACACCTCTGCAACCCCCGTCTTTAGTCGCA
CTGCCCCTAGCATGATGGATGTCGTGCTCCCCGTCCTCAAACCCGACGGC
CAAAACGCAACCATGGGCGACGCCGAATACGGCTTCCTGCCTGACCTCTA
TCCCAAGTTTACCGTCCAGTCTACTCCCTACAACTCGACGTTTGACCTGT
ACAAGGCGTATTTTCAAGGCAGGACTATTGATAATACCAGCTACCTCCTG
CTCGGCCCGTACCGCGTCAACGCCACGCTCAGTCTGGTTTCCATTACTGC
GCCCATCATCAATAATACCTCCAATATCGACACGCTGGGTTGGGTCACGA
CTGTGCTGGATGCCTCGCTCATTACCAATGTCGTCAATGCCATGGACGGT
CTCGACAAGAGCGGTCTGACGCTGCTGTTTGGCCCCGAAAACGTCACCAA
CGTCTTTCCCGCAAACTACATGTACACCGCCACGCACCCTACGCCCCCGG
AAAATGTCCAAGTGCGCTTCCTCGTCCCGCCAACCGACCGGGACAACATA
GAACGTCATGGGCAGTATGATACGGCTCTCGACCCGCCGCCTTTTGACTG
GAACAAGTATCCTGCTATCCGCAAGGGCTTCACAGTGCCGACGCATGCGA
CTAGTAATGCTGGTAGCATCATCTCGACCCACAACGAAGAGGGCGCCCAG
GTAGCCGCTGGATACGCAATCGTCGACAGTCCCATGGTCGACTGGATGAT
TATCGTAGAGCAAACACGCAAGGAAGTCTACGAGCCCATCAACCGCCTTC
GCAACATCATCCTCGCCTGCGTGTTTGGGACACTTGGTGCAATGCTGCTT
GTCACTTTTCCCGTCGCGCACTATTCCAGCCAGCCCATCAGAAGACTACG
AGACGCTACTAGGAGGACAGTGTCGCCAACGTACGACGATGATTTTAGCT
CGCAGAATGAAGTTGTCCATGACGACGTGGACCATGCAGCACTGGCTCGC
AAAGAAGGCTTCCTTGGCCAAATCATCCACTACCGGCGAAACGCCAAACT
CAACAAAGCTGAGAAAAGGGAGGCAGAGAGGCGTAGGCAGTTTCGCATCC
CCAGCAAAGTCAAGGACCGCAAGCACTTTATCCACGATGAGCTCACCGAC
CTGACCACCACATTCAACGAGATGACGGATGAGTTGATGATGCAGTACGA
GAAGCTTGAAGAGAGGGTCGCGCAAAGAACGGCAGAGTTGGAGCAGAGTA
AACGAGCTGCAGAGGCTGCCAACGAGAGCAAGACTCTCTTCATTGCAAAC
ATTTCGCATGAGCTCAAGACGCCGTTGAACGGCATCTTGGGCATGTGCGC
TGTTTGCATGTCAGAGGACGACCCTGTCAAGCTGAGGCGATCTCTAGGCA
TCATTTACAAGAGTGGAGACTTGCTTCTGAACTTGCTGACAGATCTTTTG
ACATTTAGCAAGAACCAAGTCGGACAGCAGCTGAGCTTGGATGAAAAGGA
GTTTCGCCTGCGAGATATTAGCTCCCAGGTTTTGGCCATTTTCGAAAAGC
AAGCACGAGAGAGCGGTATCGCGTTGGCTGTAGAGTTTGAAGGCCCGTAT
GAGAACAATCTGGACGACAATGAACGGCCCAACGAACTGCGTGACCTGGG
TCCTTTTGGGCTTGGCCGACTGAAAGACATGATTCTGTACGGCGACCAAC
ATAGGATACTCCAAGTGGTTATCAATCTGGTGTCCAATAGTCTCAAGTTT
ACCCCTCAAGGCGGCTCCGTCACGCTCACAATTCGATGTCCTGGGGAGAC
CCAAATGTCGGAGAGCCGCAAAGCCTCGATACAATCACGACAGAGCTCGA
CGCGCAACTCCAAGAATCGCGTCTGGGCTTCTGCATCCGAGATTGGATCC
GTTTCGGTAGCAACGCCGAATCACTACGATACTGCTAATGTCATCAACGT
CATGGACAAGGGCAATGCGTACTCACACTACCTGGTTCAAGAGCGGGCTG
CGACGCCACCACCGGGACGCTGGCTGTCGTTTGAATTCGAGGTCCAAGAT
ACCGGCCCAGGTATCCCCGAGCATCTGCATTCCAAGATTTTCGAGCCGTT
TGTCCAGGGCGATTTGGGGCTTAGCAAGAAGTTTGGAGGCACCGGTCTTG
GCCTGAGTATCTGCTCGCAACTTGCCGGCTTGATGAAGGGCACGATTGGG
CTGAAGAGCGAGGTGGGCCACGGAAGCGTCTTCACCATGGTCATTCCACT
CAAGCACCTGACGAGTCGAGCCGACAGCACGGCAAGTTCCAGAAACATCA
ACATTGAAACAGGGACCCCGCGGCGAAGTCTATCGATCGACGATCCCCCG
CGTGGACGCATGCCTAATTCGGCCGCAACCGCCCCGCCGGGTCCAGTATC
GTTTGAGACTGACAACCAGCCCCGTCTCGTTGGTCTCAGCCAACCGTTTT
TCGCTTCCAACAAGCCATTGGACTCGCCAAACTCACAGGTGGCTGCCATG
AAGCGGGTCGAGGCGGAAGCCACCAAACGCGGCGACAAGGTCAAGGTGTT
GGTTGCCGAGGACAACAAAACCAACCAGGAAGTCGTTCTGCGCATGTTGA
AGCTTGAGGATGTCTACGACGTGACTGTCGCCAAGGACGGCCAAGAAGCC
CTCGACAAGGTCAAGGAGAGCATGGAGCGCCAGGCTCCGTACAACCTGAT
TTTCATGGACGTCCAAATGCCCAACCTCGATGGTCTGCAATCGACACGCC
TGATCCGCCAATCCGGCTTCTCAGCCCCGATTGTCGCGCTGACGGCAAAT
GGAAACTACGCCTCCACATACTGCCGCTACTACTACTACCGTCGACTCGA
AGGCAAACGGCTCACCTTCAAGTCCAAAATCCCCGACGAAGATGAAGGAT
ACGAGTCCTTTTTCGGCGGTTAA
>A2738  [mRNA]  locus=scaffold_1:882230:884497:-
ATGTTGGCTCCGCGTGCGACCGAGGCCGAGAGGCCTGATCTCGATACCAA
CAAGATCAAGGAGTGGCGCTCCATAGTCACCCTCATCGTTTTCGTGCTGA
CGAACATCAATGTCTTGTTCCCCTTCCACATTCCCATCTATCTCCCGCGC
GCCCTATGGACCCCGCTTCTCGACATGCTCAGTGCCATGCGCATAATCCC
GCCGCCCCAGCATCCAACCAGAGTCCGAAATGGCAAACCCGGTCCTCTGG
TGCGCTTCAACTTTCCCATGAACTTCATTACTGCTCCCTTGATCGCCGAT
CTCTTCCTGCTCGCCATTCTTGCTATTGGCAAGAAGGAAGTTCGCGGCGG
CACCGTTGGCGACCAAGGCATCGTGCCCTACGACATCATGCTCTTCTTCC
TCTCGCTGGCCTACATTGCCATCTCCGTCGACGCTTCTGGCTTGATCAGG
TGGCTGGCCTTCAAGGTTCTGCAAAAGGGAGGCAAAGTCGGCCACCGGCT
GTTTTTCTATCTCTACTCCTTTTTCTTCGGGCTCACAGCTCTCATCGGCA
ATGACCCCGTCATTCTGTCCGGCACTGCCTTTTTATCCTACATGACGCGC
GTGTCCAGCAACATCAAACACCCGCGAGCATGGATCTTCACTCAGTTTTC
CGTGGCAAACATTGCATCCACAATCCTTGTTTCGTCCAACCCGACCAACC
TGGTATTAGCTGGAGCCTTTAAGATTACTTTTATCAAGTACACAGCCAAC
GTCATTGTTCCCGTCCTCGTAACAGGCATTGTCCTGTACCCCTTTTTGCT
GTACATCATCTTCCACGACGAGTCTCTTATTCCCTCAGCTATCAAAATGG
AGGATCTTCCAGACGAACTCAAGAACAAGAAACCAGTGAATCCAAACATT
CCCTTTGCAAAGGGTGGAGTCGATGACAGCGAGGCTGATTCCAATAGCGA
CGAAGAGCAAGAAAAGAAGAACTCCCTTGAAGAGGTCTTGAATCCGTTTT
TGGATAGGAAAGGCGCCATGTTCGGAGCGGCTCTTATGGCAGCTACTCTG
GTAACTGTGCTCGCTCTCAACGCTGCTTCTACAGGCACACACGAGCATCC
CGTGTTCTGGGTCACCTTGCCTGCTGCAACCATTATGCTCTGCTTCGATC
TCACCATGGGCTGGCTCAACAGGAAAGAGACGCGAAATATTGCGCATGAA
GGCCGACGCAGAATGGAGGCGGCACTTGCTGAGAGAGAAGAAGCGAGAAG
AATAACACGCGAGATGGCAGTCAACGAGTGCGTCTCAGACGAAGAGAAGA
GGGTGGAACCAAGCAAGAAGCCCGTACCAACCACGCTAATATCCCTCACC
CAAGACGCATACACCTGGGCACAAGAAACCTTTCCCACAACAATGACTGT
ATTCCACCACCTCCCTCTAGCTCTCGTTCCCTTTGCCTTTTGCATGTTTG
TCCTCGTGCAAGCCCTTGTCACCAAAGGCTGGGTTCCGGTCTTCGCACAC
GGCTGGGATCACTGGGTTGAAAAGACGGGAACTGTCGGTGCCATTGGCGG
CATGGGCTTTGTCTCTGTCATTCTCTGTAATTTTGCAGGCACAAACATCG
GCACCACGATTCTGATTTCCCGCGTCGTCCAAGCATGGGAGGAGATTCAC
CGCCAGAACGGAATTCCGATATCCGACCGAACCTTCTGGGGCACTATTTA
CAGTATGGCCATTGGCGTCAACTACGGTGCCTTCAGTCTTGCCTTTAGTG
CCTCCCTCGCCGGCATGCTCTGGCGCGATATCCTTGACCGCAAACACATT
CGCGTTGGCGGCCTGGAATTCGCGCGCGTCAATCTCCCCATCATCGCTAT
TACCATGGTCGTCGGTCTTGTTGTGCTCGTCGGTGAGATTTACATTATCC
GCAACAACAAGCCCTACTCTCTCTCATGA
>A2739  [mRNA]  locus=scaffold_1:893787:894359:+
ATGTCTCCACCACCAATGTCAGCAAAGTCTTTCGGTACCTTTATCGACTC
GGAGCCGTCGACACCAGCCTACTCTCCGAGGATGGACAATGAATGGAACG
ACTCGTCAGTCGTCCTGGTGCGGCCCATGTCCTCCTCTTCAGAGCCTTCG
AGTCCTGCAGAGCCGGTATGGCGTATGCTGAAGCCGCTTCCAGCCAAGGC
ACCGCCCAAATCTACCCCTATTGCCCCTCAGTCAAAGGCACCAGCCGTCA
ACGCCAAAGAAATTTCGTCCAACACATCGCTAGCCTCGCACCAAACCAGA
GAGGCAAGGCACATCAGCCACCCAAAGGAATTCAAATTGGCAGACTTGTC
TCAACAACACTATCCTCCGAAATGCGAAGACATCCAGCCTACAGAGGAGG
ACCCAGACGAGCAAAAGTCTGGCACTCCCACGTCAGCGACCTTTGGCAAG
ATTGCTTCCAAGATGAAGCTGATGCTCCGACGGAAGAACACAAACACAAA
CAAGAAGGAGAAGAAGAAGAGGCACTACGAAGAGGTTGATCGTATAGAAG
ACAGGCACTGGACGGAGATGTGA
>A2740  [mRNA]  locus=scaffold_1:895424:896717:+
ATGACCACACCGCTGCATTTCTACCGCAACCGCACTGAACTGCAACATAC
CCTCGACTATCACATCCCAGACCCCAGTGCCCCGCTCAAGGACCCCAACA
TCGCCAAGTTCTTTTCTGAGCAATTCGAAAAGCTGTGCTTCGGATGGATG
ATGACCGAGGACGATGCACGCAAGGGCGTTGAAGGTATGGAAAACGTGCA
CATGCCTATTACGCACGGGTCGATCCCGCTGTCCGAAGACCAAACGGGCT
TCAACGCAGCAGAAGTAGCGCGCCTGGCACAAGACCACCCAGACGAGCCC
TCCATCATCGACCCCAATACGGGGCGCCTCCTCGGCATAGCCGTAACCCG
CGCCTTTGGCGACCACCGCTGGAAATGGGACAACAGCCTCATCAAAGCCT
GCCAGCACAAATTCTGGGGCTCTGCGCCCCGCCCTGGCTCAAAAACTCCC
CCTTACATGACGGCCGAGCCCGAAGTCACCGAAACCCAGATTATCCGCTG
TGACCCGGACGATTACTCCTCTCCTTCTTCTACAGCGCAAGCTAAAAGCG
ACTTCCTCATCATGGCTTCCGACGGCCTCTGGGACCGCATCTCCTCAGAC
CACGCCGTCAACTGCATCCAGCGGTACCTAGAAGCGCGCGCCCGCGGCAA
AGGCAGCCCCTCGAACCAGGCGTCTCATGCGACCCCGCCCAAAACCTCGA
CGTAG
>A2741  [mRNA]  locus=scaffold_1:898445:900656:-
ATGATGAATGCTCGCAGGGAGAGCTGGGCTAGGGTCGCGGCTGGATCCGC
AGGTAGCAGCAGCAGCTCCTTCCACCAACCCTCTCGATCCTCCGCCTTTT
CGCATCTCGTCAACAACAGCCTGGCAGCAAACCCCAACCGTCTCTCTCGC
TCCATCGACGCCGACGGCCACATGTCCACGAGCCTGGGAAGGACCGGCGG
ACCGCTCCCCTCCTATTCGAGCCAGTCTGGATACTGGAACGCCATGGGAG
GCTCGGCCCAGGATGTTCCCCCCTTCTTCGTACCATCCTACCTGCGGGGA
TCCAAGCATGCAGAGAAGCTGGAAGAGGCGCACAGGGCGAAACTGGCAGC
GCACCGCGAACTCAAGTCGACACACTCGTCCAACGCCGGGTCGCTATCGA
CGAGCTCGAGCAGCGTCAATCTCCACAAGATGGCGCCTTCACACCGCGGT
CTCACGCACGAAATCATTGAGCGCGCGCCTGTGCTTGTAGACGAGCCGGT
GGCACCCTGGCCAACACGATGGAACGAGGGCGACCGGTTCAGCCAGCTGG
AACTCGAGGACAACGGGCGAATGGCAAAGTTCTCGGGCACACAAAAGACA
CACGACGAAGCGGCAGCGGTGCGCGCAGATTTCCCCATGCCCAGGCAATG
CGGAGTTTATTATTACGAAATCACAGTCATTTCAAAGGGCAAGGACGGTA
GAATGATTGGAATCGGCTTCTCAGGTCCAAAGGTCGCATTGAGCCGCATA
CCGGGCTGGGAGCCCGACTCGTACGCTTACCACGGCGATGACGGGCAGGT
CTTCAGCAATACCACTTCTGGAAAGTCGTACGGGCCAAAGTTTGGCACCC
TGGACGTCATCGGCTGCGGTATCAACTTTCGGACAAACACGGCCTTCTTC
ACCAAGAACGGACACATGCTGGGAATTGCTTTTAGAGACCTGAAACCCAA
CATGCCCTACTACCCTACGGTTGGGATGAAGAAGCCTGGCGAGACGGTTC
GCGTAAACTTTGGCCAGGAGCCTTTTGCTTTTGACATTGATAAGATGGTG
CAAGATGAAAAGTCGGCCATACAAGCAGAGATTGCTCGAACAAAGCCAGA
GTTTAGTGCGGCAGCAGACGAGGATGCGTTAATACACCAGCTAGTGGGGC
AATACCTAGCTCACGATGGCTATGTCGAGACTGCACGAGCATTTTCAGAC
GAGATTCTGGACGAGGCGAAAGCGCTTGTCAACGACGAAAACGCAGACCT
CCCTTACCGGGCAGCTGTAGAAGACCTGGATGCGCTGAACCGGCAAAAAA
TCCGCACAGCCATTCTTGAGGGCGACATTGACAAGGCGCTAAAGCACACA
TCTGCATACTACCCCTCTGTTCTCCGCGAGAATGAGAACATATACTTCAA
ACTACGCTGCCGGAAATTCATTGAAATGATACGACGGTGCGGCGAGCTCA
ATGCACAATGCCACTCAGCTTCTGCGCCTTCTAAACGCTCAACTGGAATG
GCGCAAAACAACCGCAATTCAACAGCTACAGAAGAATACGACTTTGAAAT
GGAGCTGGACGAACAGTTGGGTGTGCACAATCCACCACCCAGTTGGGATA
ACAAGGACCAGGATGACGAGTTGGATGACGAGGATGAAGAGGATATGCAG
GACAAAGAGGCTAGGAGTGCTCGAGCCACGGACGAAACGATTGCCTACGG
CATGGAGCTGAAGGCCGAGTTTGCCAATGATCCAAGACGAGAAGTCAAGA
AGGCACTCGAGGATACGTTTGCTCTCATTGCCTACCCTGATGCTCGAGAG
AGTATGCTAGCGCCTTTACTAGAAGTTGCTGGTCGCGCGCCAGTAGCCGA
AGAGCTCAACAGCGCGATACTAGTCTCCCTAGGCAAATCCTCTTCAGCCG
CTCTCGAACGCCTCGTCCAGCAAGCAGAAGCCCTCGTCACGGAACTAGCA
GACGACGGTGGGCCTGGCGCCTTTGTCAATGTCCGGAGAGATTTCTTACA
ATAG
>A2742  [mRNA]  locus=scaffold_1:91816:94884:+
ATGTACCAGGATCTATACAGAAGATATGGTTCGCGGCATTCAGTCCTTCG
GGTGCTTCCCTTCAACCAAGGAAGTCAGCGTGACGTCCAGAATTTGGTCC
AATATCTAGAGTCGGATCCAGCTTGGGATCTAGACTACATTGTACCATTC
GCGGCCATCTCTGAGAACGGCCGCAGTGTTGAAGAGATTGACTCAAAGTC
GGAGCTCGCGCACCGTCTCATGCTCACCAATCTCGTTCGACTCCTTGGAG
CAATCGCTCGAAGCAAGAAAAACAGGAACATCAGAACGCGCCCTGCCACT
GTCATCCTCCCGCTATCGCCAAATCATGGGCTGATGGGAGGAGATGGGCT
CTACTCGGAGTCGAAAAGATCACTGGAAATTCTCATGGCGAAGTGGTCTT
CTGAGTCATGGGCAGAGTACCTCTCCCTTTTTGGCGTCGTTATCGGCTGG
ACAAGAGGTACCGGGCTTATGGATGACAATGACGTGGTCGCACAAGCGGT
AGAAGCCTTGGGTGTTCGGACATTCGCTACCGACGAAATGGCAAGCAACA
TCGTATGTCTTATGGGTGGCCGTCTCAATGCAGAATGCCAGTCCATCCCA
CTGTTTGTCGATCTAGGTGGAGGCCTGAATTCGGTCAATGACTTCAAGAA
TCGACTTGCAACCATCCGCAGGGACTTGACTGGATACTCCCAAACATCAA
AAGCCATTTGCGACGAGATGGCGAGAGATGCTTCTCTCAGTGCTGAGCCT
GACGTCAAGAGCAAGGCTTCTAAACTGGAACGGACTATAGACATCAAAAG
CAACATGAATATCGCTTTCCCGAATCTTCCCAATTACGAAAAGGAGCTTG
CTCCTCTGTCATTGGTCATGGAAGATATGGTTGATTTGAGCCGCACCGTT
GTCGTCACTGGCTTCGCTGAACTCGGCCCTCACGGCAGCAGTCGGACTCG
GTGGGAGATGGAGGCAGATGGTTCATTATCTCTTGAGGGCTGCATCGAGA
TGGCTTGGATAATGGGTCTGATAAGACACCAAGCAGCTAACCCGATGGAT
GATGACAGTGTGACTGGCTGGGTCGATGCTGCTACACAGAAACCCCTTAA
GGACAGCGAGATCCCTGCCCGATATCTGTCCAAAATACTGGAACATAGCG
GTATCCGCACAATCGAGCCTGAAATATGCGACAACGGATACGATCCGGAC
TTCAAAGAGTCCTTGCAGGAGTTGGTCCTCAAGCGTGATTTGCCGCCTTT
CGAAACTTCGGCAGAGGCAGCAGAAGATCTGCGACGCAAGCACGGCGACA
AGGCGGTGATATCTACCGATAATACTGGGACTTTCCATGTGCAGCTGAAA
GCCGGTGCTACCCTCATGATTCCAAGATCATCGCGTTTCAACAGGACGGT
GGCCGGTCAGATCCCTACTGGCTGGTCGCCCAAGCGCTACGGCATCTCTG
ATGATATCATCCACCAAGTAGACCCAGTAACGCTGTTCTCTCTTGTCTGC
ACCGTCGAAGCATTCTTATCCTCAGGCATCCTGGATCCCTACGAGCTCTA
CCAACATATTCATGTCTCGGAGGTTGGAAATTGCATTGGCTCGAGTATGG
GCGGGCTTTCTTCGCTCAGAAGCATGCATCGAGACCGATTTATCGACAAG
CAGGTCAAGAGCGATGTGCTTCAAGAGACCTTCATCAATACAACAGGCGC
TTGGGTCAATATGCTTCTGACTTCGTCATCGGGCCCCATTAGAACACCTG
TCGGTGCTTGTGCTACCTCACTCGAGTCTCTTGATACGGCATATGACCTA
ATCGTCGCACAGAAAGCCAAAGTGTGCATAGTCGGCGGTGTGGAGGACTT
TGTAGAAGATGTCTCATATGAGTTTGGTAGCATGAAAGCCACCTGCAATA
CCGATGCCGAATCCGCCGCTGGGCGTAGCGCACAAGAGATGTCAAGACCG
ATGGCATCTAGCAGAAGCGGATTTGTAGAGTCTCAAGGATGTGGCATACA
GATTGTTACCTCAGCGGAGCTGGCTCTCAAGATGGGCCTGCCGATATACG
GTGTCGTGGCTCATACAAGTATGTCAGCCGACAAGGCAGGCCGTTCTGTG
CCAGCGCCAGGCAAGGGTGTGTTGAGCAACGCACGCGAGCGACATAGCAC
AGCAAAGGAGCTCCCTCGGCCACTGCTAGACCTCAAGCTAGACCCCAAGT
ATCGACGAAAGCAGCTTCAACAGCGACGAAACCAGATAGCTGCCTGGCGC
GAAGAAAGCATTGCATTCATGGAAGCAGAGATCGACATGTTTTCGCATCT
CACCGAAGAGGAGCGGCTCCAATATCGCCGGCAAAATATCATCGACATTG
AAAAAGAGGCACTGAAGCAGCAAGCAGATGCTGCATTCAACATCAACCAT
CAATTCTGGCAGAAAGATGAAGCGCAGCGCATATCTCCTATCCGAGGCTC
CCTGGCAACATGGGGTCTCGGCATCGATGACATTTCCGTTGCATCACTCC
ATGGAACTTCTACCGTTCTCAACGACCTGAACGAGACGCTCGTTATTGAG
AAGCAGATGCGACATTTGGGTCGAAAAGAAGGAAATCTCCTACCTTGCGT
CAGTCAAAAATGGCTGACGGGCCATTCCAAGGGTGCCGCGGGCGCTTGGA
TGTTGAATGGTTGTCTGCAGATGATGGACTCTGGCCTCATCACGGGAAAC
AGGAACGCCGACAACATTGACACCAAGCTGCGTGAACGCGGATACTTGTA
CTTCCCCAATGTCACTCTGGAGCCTGATACCGTGGATGGCATCAAGGCAT
GCTCAATCACCTCGTTCGGCTTCGGTCAAAAAGGTTGCCAGGCGCTCATG
GTTCATCCTCGTTACCTTTTGGCGACGATTTCGAAATCTGCGTTTGATGA
ATATGCGGCAAAGAGACATAGGAGGTGGCAGTTGGCTTGCTCTTCGTTTT
CGGATGCGCTGGTGAATGAGAACATGGTTTCGAGGTGCATCAAAGACCAT
GCACCGTATGAGTCGAGCGAGGAGATGGATGTGCTACTTGATCCGTTGCG
GAGATTCAATAGCTTGTGA
>A2743  [mRNA]  locus=scaffold_1:901677:902411:-
ATGACCACGAAATCTGCAAAGACTCTCGTCGTCACGCTCAAGCTGCCCGC
AGACTCTCTGGCCCGCTTCGTCCGCCAGCCCACGCCCGCCCCCAGCGACG
ACGCAAACCCCTCGCCCCCAACGCCCTCGCCGCCGCACATTGTCGAGCCC
GAGCCCGCCGACACGCCCGCCGACTCTGCCTCCAACATGAACGACCCCGG
CACCCCGTCGTCGCTCGCCCCTCCCTCTGCCAAGCGGAAGGGCCCCAAGC
TAGGCACCAAGCGCACCGCCGCCCAGATGGAGGCGGGCTCCAACCCCGGC
ACCCCCAAGCAGCCAAAGGCCAAGCCCGGCCCCAAGAGGAAGAAGATGGG
CGACATCATCAACGACCCCAACTCCAAGACGCCCTTTGCCGCCCCCGCAG
CCATCAGCAAGGCCGGCCCAAAGGCCAATCTCGGCGCCATCAACGAGCGC
CTGCGTGCCCTCGACCGCTCCGGCGCAAAGTGTCGCCGCTGGGAGAAGAA
GACGTTCCAGGTCCGCAGCTTCACCGGCGTGCTCTGGCAAGTGCCCACCT
ACCAGCCCGGCCGGAAATCCGCCTTCCCCGATGATGTCAAGAGCGACACC
ACCGGCACCAGCGACTCCAAGCTCAAGGACGAGAGCAGCGCAATCAGCGA
CAAGAGCGGCCTCAATGGCGACAGCACCTCTGTCCAAACCCCCATGAACG
GCATGGCCAGCTCGCCCGCTCCTATTGCTGCGTGA
>A2744  [mRNA]  locus=scaffold_1:904313:905954:-
ATGAATCTGTCGCTGGTTGATCCCTTTGTCCTCGCGCAGGACTGTCCCGA
TGTCATCACCGGCCGCCTACGCAGCGGCCACTCGACCTCTATACGCTTTA
GCCATCGCGGCGACCTGCTTGCATCGGGACGGCACGATGGCATTGTAGTC
ATCTTCGACATTGAGACCAACGGAGTCGCGCGCAAGCTGCGAGGCCACAC
GCGTCAAGTGCAGTCGCTCAGCTGGTCGACCAACGACCGCTACCTTCTCA
GCGCGGGCCAGGACTGGAAGTGCGTGCTTTGGGACTTGAAGGATGGGTCG
CGGGTGCGCACCGTCCGCTTCGAGGCGGCCATCTTCATTGCAGAGCTGCA
CCCGAAGAACCATATGCTCTTTGTCGCTGCGCTCTTCGAAGACCAGCCCG
TGATTGTGGACATGTCTGGGGAAATCCCTGTCAAGCACTCTCTATCGTCG
GCGCCGCACCGAACCGACATTGAACGCGAGAACGCCACAGAAAAGCAAAC
AGCACAGGATGCGAAGCAGACGACGACAATGACGCTCTTCACACCGACGG
GCGACCACATCATAGCAGGCACAAACAAAGGGTGGCTCAACATTATTGAT
GCCAAGACGCATGAAATGCGGTATTCATTCAGAGTTACCAACAACATTAT
TGTATACATTCGCTTGACGCCCTCGGGCCGAGATGTGGTGCTCAATTCGA
GCGACCGCATTGTCCGAACACTGCATCTGCCCGACCTGAGCGATCCCAAG
TTGGACTTTGACACTCTCCAGCTGGAAGTCGAGCACAAGTTCCAGGACTT
GGTGCAAAGGCTCTCGTGGAATCACGTCTCTTTCAGCCCGACAGGCGAGT
ATGTTACCGCGTCAACGTGGATGAACCATCACATCTATGTGTGGGAACGT
GGACAGGGCAGTTTGGTCAAGATTCTTGAAGGCACCAAAGAAGAGCTGTC
CGTGGTCGAGTGGCATCCATTCAGGCCGTTTGTGGCCGCCGTCGGGGTAG
ACTCTGGGCGTGTGTGGTTGTGGTCCATTCTGCAGCCCCAGCGATGGTCG
GCGCTCGCACCCGACTTTCTCGAAGTTGAAGAAAACGTCGAGTACATTGA
ACGCGAGGACGAATTTGACATCCAGCCGCTCGAGGAGCTACACAAGCGGC
GCCTGAACCAAGAAGACGAGGAAGTGGATGTTCTTACCGTGGACCCTGTC
AAGAGCGGGGGTAACGAATTCGGGCCGGCTACGGGAGATGCCGAGTTCAG
CATGCCGATTCTCCTGGACATTGAGGCGAGCGATAGTGAAGATGAAGTGG
TGGCAGTTGGTGCTGGTCAGTTCCGACGCCGCACTCCCGGGGCCGCTCGG
GATGCACAACGGGAATAA
>A2745  [mRNA]  locus=scaffold_1:906582:911789:+
ATGCCGCCCGGCGCACCTGTCCAGTCAAAATGTCCGCTCCGGACGATCAA
GGAGATCCAGTTCGGCCTGCTCTCGCCCGAGGAGATTAAGGCCATGAGCG
TCGTCCACATCATCTACCCGGAGACCATGGACGAGCAGAAGCAGAAACCG
CGCGAGCAGGGTCTCAACGACCCCAAGCTCGGCACGATTGACCGCATGTA
CTCGTGCGCGACGTGCAAGGAGGACATTCAGGTCTGCCCTGGTCACTTTG
GCCACATCGAGCTACACACGCCCGTCTTCCACGTCGGATTCGTTGTCAAG
ATCAAGAAGCTGCTCGAGACCATATGCCACACTTGTGGCATGATCAAGGC
TGACTTCAACCACCCCGATTGGCATGCGGCCGCCAAGACCAAGGACGCGA
AGAAGCGTTTCGACAAGATCTGGCGCATGTCGCGGACCAAGAATGTGTGC
GTTCAGGATGTTGAAGAAAGCGGCAAGGAAAACAAGATTCCCAAGATTCC
TCACGGCGGCTGTGGCAGCAGGCAGCCCGACACGATCCGCAAGGAGGGTC
TCAAGCTCACGGGAACCTGGAAGCAGAGCAAAAAGGACGATGACGATGGC
CAAGGCGACCGCAAAGAGGTCATTACGCCCAAGCAGGCGCAGACGATTTT
CAAGCTCATGTCCGACAACACGCTTGCTCTGCTTGGTCTGAACGCCGACT
ACGCCCGTCCTGAATGGATGATTCTAGATGTGCTCCCTGTACCACCTCCA
CCGGTAAGGCCAAGTATTTCCGTCGACGGTACAGGTCAAGGCATGCGTGG
AGAGGATGACTTGACATACAAACTGGGAGACATTATCCGCGCCAACGGAC
GCGTAGCTGAGTGCCAGCAAGAGGGTTCGCCTCAGCACGTCACGGCCGAG
TTTGAAGCTCTCGTGCAGTACCATGTTGCGACCTACATGGACAATGATGC
CAACGGTGTTCCACAAGCCATGCAAAAGTCTGGTCGTCCGCTCAAGACGA
TTCGTGGTCGATTAAAGGGCAAGGAGGGTCGTCTTCGTGGTAACTTGATG
GGCAAGCGTGTCGACTTTTCTGCACGTACAGTCATCACTGGTGACCCCAA
CCTGTCTTTGGACCAAGTCGGTGTGCCCCGTTCCATTGCGCGGACGCTCA
CCTACCCCGAAGTTGTCACAAAATTCAACATCAGCAAGCTGACAAACCTG
GTCCGCAACGGTCCCAACCAGCATCCTGGTGCCAACTATGTCATCAAAGC
AGACGGTGTCCGTCTTGACCTCAAGCACAACAAGAACCTCGACGATCTGC
GGTTGCAGTACGGATGGAAGGTTGAGCGACACATTGACGATGACGATGTC
ATCATCTTCAACCGTCAGCCCTCGCTTCACAAGGAGTCCATGATGGGTCA
CCGCGTCAAGGTCATGCCCTACTCCACCTTCCGTCTCAACTTGTCCGTCA
CATCCCCCTACAACGCCGATTTCGACGGTGACGAGATGAATCTGCACGTT
CCTCAGAGCGATGAGACCCGCGCTGAAATCCAGAACCTGTGCATGGTGCC
CAAGCAGATTGTGTCGCCCCAAAAGAATCAGCCTTTGATGGGTATCGTGC
AAGACACACTTCTTGGTATCTACAAGATGAGTCGTCGTGACAACTTCATC
CCCATCGAGCAAGTCATGCCCATCATGATGTGGGTTCCTGACTGGGACGG
CATTGTCCCCGAGCCGGCCATTCTCAAGCCTCGACCTCTCTGGACTGGTA
AGCAGATCATCAGCATGGCTTTCCCCAGAGAAGTCAACATTGAGAAGAAG
GAGGGCGATTCTACACCGAGCAAGGACAACGATATCAAGGACAAGAGTCT
GATGATCAAGGGCGGCCAGCTCCTCTACGGCCAAGTCACCAAGAAGATTG
TCGGTGCTTCGGCTGGTGGTGTTATTCACATCATCTTCAACGAGCTCGGC
CCCGACGCGGCTGTCAAGTTCTTCAACGCCTGTCAGCGAATTTGCAACTG
GTGGCTTCTGCACTATGGCTTCAGTTTCGGTGTGGGTGACACCATCCCGG
ATCCTAAAACCTCCGAAAAAATTGCGTCCGAGATTGCCAAGTCTAAAGTC
AAGGTCGAGGAAATCATTGCAACTGCCACAAAGGATCAGCTTGAGCCTCT
GCCTGGTATGACAATCCGTGGTACTTTCGAATCCAAGGTGCAGAAATTCC
TGAACGAAGGTCGAGAGGGTGGTGGTACTGCTGCCCAGAACAGTTTGAAG
GATTTCAACAACGTCGTCCAGACTGTCGTTTCCGGTTCCAAGGGTTCCAC
TGTCAACATTTCTCAGATGGTTGCCCTTGTCGGACAACAGGCTGTGGAGG
GACAGCGTATTCCCTTCGGCTTCAAGTACAGGTCGCTGCCACATTTCTCA
AAGGACGACTACTCACCCGAGTCTCGTGGTTTCGTCGAGAACTCATACCT
GCGCGGTCTTACACCCTCCGAGTTCTTCTTCCACGCCATGGCTGGTCGTG
AGGGTTTGATTGACACAGCAGTCAAGACAGCCGAGACTGGTTACATCCAA
CGTCGTTTGGTCAAGGCGCTTGAAGACGTAATGGTCAAGTACGACGGAAC
CGTCCGCAACTCGATGGGTGACATTGTTGAGTTCGTCTACGGTGAAGATG
GTCTTGACGGCGCCCACATTGAGAACCAGTCCATGGACATTATCATGTCC
TCTGAGCCCGACTTTGAGGCAGGCTACAAGCTGGACGTCCTGACCACTGA
CCAACCAGAGATTCCAGTCTGGAAGCTTGAGAACTCTCCCTTGTTGCAGG
GCGACGTTGAGGTGCAGCGTGCTCTTGACGAAGAGTTTGAGGCAATCAAG
AGCGACCGTGAATACCTCCGTGCGAATGCCAGCGAAGACGATCTTGAATC
GTTCCAGCTGCCGCTCAACATTGCGCGCATGATTCGGTCTGCCCAGGCGA
GATTCGGCATCAACCCAGAAAAGGCTGCTAGCAACCTCCATCCCGTGGAA
ACCATCAAACAGGTCCACGAGACTCTTGACCGTCTAGTTGTCATTCGTGG
AGACGACGAACTGTCTAGGGAAGCTCAGGACAGTGCCACATACCTCTTCA
AGGCTCATCTCCGCGCACGTCTTGCTTTCAAGAAGCTTGCCGTGGAGCAT
CGCCTCAGCAAAGAGGCTCTGAGCTACGTCTTGGGAGAATTGGAGGACCG
CTTCCTCAAGGCCGCCGTCGCTCCTGGTGAGATGGTTGGTGTCCTTGCAG
CCCAGTCCATTGGTGAGCCCGCCACACAGATGACGCTCAACACCTTCCAT
TTTGCTGGTGTGTCCTCCAAGAACGTTACGCTCGGTGTGCCGCGTCTTAA
GGAAATCTTGAACATTGCCGCAAACATCAAGACCCCGTCTATGCTTGTCC
GCCAGGCGGATGCCAAAGGCAGTCAGCAGCAGGCCAAGCAATTGCGAAGC
ACCATTGAACTTACAACCCTGCGCTCGCTTACCCAGGCTGTCGAGCTCTA
CTACGACCCAGACATTCAATCCACACTTGTCGAGGAAGATCAGGACATGG
TTGAGTCGTACTTTATCCTACCTGAAGAAGACGAGGTCATCGAGTCGCAG
TCCAAGTGGTTGCTTCGTATCATCCTCGACCGCAAGAAGCTGCTGGACAA
GAGCATCACCATCGGAGAAGTTGCTGGCAAGATCAAGGAAGAGTTCAAGC
CAAACCTGGCAGTCATCTTCAGTGACGAGAACGCCGACGAGCAGGTTATG
CGTGTCCGCTTCATCTGGGATCAAAACCTGCAAAAGGACGACGAGGATGA
GGACGAGCGAGACGAGCGATGGATGCGCAAGCTGGAGAAGCATCTTCTTG
ACGACGTCACCCTTCGTGGTGTTCGTGGTGTTGAGCGTGCTTTCATTCGA
GAGCACATTGTCACTGTCGAGAGGGAAGACAGGGCCCTATTGCACTCCAA
GAGCAACGATCTGTGCAAGGAATGGGTTCTCGACACTACCGGTACTGCCC
TGGCTGAAGTCCTCGCCATTGAAGGTGTGGATGCCACCAAGACATACTCC
AACTCGTTCATTGAAATTCTTGGTGTGCTCGGTATCGAGGCAGCTCGAGC
TGGTCTTCTCAAGGAACTGGGCATGGTTTTGTCCTTTGACGGTTCGTACG
TCAACCACCGTCACATGGCATTGCTTGTCGACATCATGTGCCAACGCGGT
CTTCTCATGGCCATCACACGTCACGGTATCAACCGCAACGACACTGGTGC
TCTGATGCGTTGTTCGTTCGAAGAGACTGTTGAAATTCTACTCGAAGCTG
CTGGCTTCGGTGAGCTCGACGATTGTCGTGGTGTGTCTGAAAACATCATG
CTTGGTCAGCTTGCACCTATGGGTACTGGAGAATTCGATGTCGTCATGGA
TAACGCTATGCTTCTCACCATGGTTGAGGACAACTCCAAGGTCATGGGCG
GTGCTGCTGGCGCCGGCAACTACATGCCCGGTGGTGGAGAGACGCCGTAC
GATTTGGGCTCACCCATGTTCGAGGGTACTATTGGCATGGGCTCCTTTGA
TCAGGTCTCCTTTTCGCCCATTGCGGCCGCTGGAGGTGGCGATGATCAGG
GCGCCTTCACAGCCTACGCAGGTAGCTACGGCAGTGGTGGTTTCAGCCCA
TTCGACGGAGGCAGAAGCCCAGGAGGCTCAGGCTTCAGTGGCATGTCTCC
AGGTTTCACCAGCCCGCCCTCGCTTTGCTGCTACATCCCCAGGATACATG
GCATCTCCTACATCGCCCCACTACTCCCCGACGTCTCCACGATATGGTTC
TCCTACATCGCCGTCGTACTCGCCCACGTCTCCAGCTGGTTACTCGCCCA
CGTCACCTCAGTACTCACCAACATCACCCAATTACAGTCCGACGTCTCCC
ACGTTCATGGGTGGTGCTACGTCACCCGCGTACAGCCCGACTTCGCCACA
ATACAGCCCTACATCGCCACAGTACAGCCCCACGAGTCCGCAATACCAGG
CGGGAAGCGACCGCCGCTCACCTACCTCTCCTACGTCACCCCAGTACAGC
CCCACATCCCCTCGATACTCGCCCACTAG
>A2746  [mRNA]  locus=scaffold_1:924762:925582:-
ATGGCCACGACCGCCTCCACACTGCCCCAGGGCTTCCTTGAGGGCCCCGC
ACCCAACCTCACAAAGACCAAGATCGACTTTGCCAAAGGCGGTATACCAG
AGTGCGAGAAATCCTGGGCCGTCGTGCTGGACGGCGTGCTGACCGAGGAA
GAGTGCGAGACACTAGTCAGAGCAGCTGAAGCAACGACCGACGGCAAATG
GGAGAGAGCCATGGTCAATGTCGGCGGCGGGCTTCAGGCCATGTATGAAG
ACACCAGGAAATGCGGGCGCATAATCTGGGACAACAAGGACATCATGGCC
AAAATATGGGCGAGAGTCGAGTCGTCGGTGCCGGAGATCCATACTCTACA
GAACTGGGCAGAAGTCACGGGAAATGGTCCTGTCAAGCGGGGTGAGACTT
GGGTAGTGACCAGGCTGAACGAGCGGGGCCGATATCTCAAGTACACCGGC
GGCGAGTACTTCAAGCCCCACTGTGACGGCGCATACGAGACACCTGATCG
CACCGAGCGCTCATACTTCACGCTGCACCTATATCTCAGCGATGCTTTTG
GCAAGGATGGCACGAAGCAGCTGGAAGGCGGCGCCACAACCTTCTTCAAT
GGAAGCATGACCCGGCGCATAGACGTCACACCAAAGATTGGCCGTGTCCT
GCTTTTCCAGCATTGTCTTTTGATCCATAGCGGCGGCGACGTGGTAAGCG
GGACAAAGTACACGCTACGAACAGACATTATGTATGCGTTGAAAGAAAAT
GTGGAAAAGCTGCAAAAGTAG
>A2747  [mRNA]  locus=scaffold_1:926822:928035:+
ATGTCGCACCCCCATGACGACGTCAACATGGACTCCGGCCCCATCCGCAA
TCGCTTCCCGACGCTGTTTGAGGTGCTGAGCCGCAAGACGGTCGCGCCCC
TCGACCTCTTCTCCTTTTACATCTACATGCGAGACCAGCAGCGGTCCGTC
GACTACCTCGACTTCTGGCTCGACGTCTCGCAACACCTTCAGCTATGCCG
CCTGTATGTGCGCAGATTGCACCGGAGCATGATTGAGGAAACGCCCGACA
TGGAGAAGCGCAGCAGGCATTCTTCCTTTTCACCGGACAATGCCGGAGAA
GGCCCCTCCAACGAGAAGGACATGTCCGACCAACGCCTGTCCGCTTTCAT
TCGCTCAGAAGGAGGAAGTCGCAACCATTCGCCGCAAAACAGCCAGAGCA
GCAACCAGAGTCGCGACCTTACACGGCCCAGCCCATATGCCTCAGAGACA
ACACCCGGTGGTTCGACCTCGCCCGGCCTTAACTCATCTGCCGACAACAC
ACAGCCACGGAGAGAGGACCTGCGTGCGTCTGCCGAAAAGATTCTGTATA
CATATCTGCTCCCCGGATCCGAAAGAGAGATTATCATTCCCCAAAGCATC
CTTGCCGATGTTCAGGAAGCCATTGAGGGACCAGACCAGCGTGCGGACCC
GGAACTTTTTGACCATGCCAAAGACTATGTCTTCCAAGCAATGGAGCGCG
ACGCATACCCCGGTTTCCTGCAGAACAAAGGACTCGGCAATCTTGTGCCG
CAGAGCATGATGGTGCGACTTATTGTGGGATTGATCAGCTTCTTCGCAGC
CATGTGGACTTCCTTTATCCTCATCTTCTTGGACAAGTCGCGGTCAACAC
GGTGCTGGATCATCCTTCCATTCACCATTGCTATTTACCTCATCTTCACA
CACCAGTACATGCTCGACCCCATCATTGCAATTGCCGGGTTCAGCGAGTA
CACTTTCTTTGACTTCAACAAGATCAGGGAGCCGTTTGTGAAGAAGACGC
TTACGAGACGCTCGATCACTGTTCTGGTCATGTTCTTGGTCGTTACTATC
GCTCTCTGCTGTCTCTTCATCTTTGTTCCAGGCAAGCGCTTATGA
>A2748  [mRNA]  locus=scaffold_1:929031:930534:+
ATGCCGACGCGATCGAGTAAGCTCAGCGAAAAGCTTGTCCTCCTGCCCGA
GACGGAACGCCGGGACGAAGATGAGAAGATTGAATTCAACGACGACGAGT
GCGAAGGCCCGCCTACAGACGAGGATCTCGCGAGGCGGACGGCAAAGGGC
GGTCCCAACGACAAGAGTTATGCGGAGCGGCTGCCCAAGGCCAGGAGGAC
GGACAAGCTCTCACGCGTCACGGCCTATTGCACCGCGCAGGCATACAAGA
TGAAGGGCACCGCACAGTTTGTCAAGGACCAACACCATGCGCGCACAAAG
CTGTACGATGACTGTCTGTATACGGTGTATCACCTTCCCCTGCTGCCAGG
AAGCGATGGCTACCGAGTCCGCAGTAGTCCGGCGCTGAAGAGCCCTGGTG
GAAAAACAGTCCTTGACGAGGAAATCGAGCGCAACGAGCAGCGCGACCAC
CATGAAGGGTACTTTGGGGATGAGGAGACTTACTTTGTGCGCGACGAACA
CGAGTTGGACCGGCCCTATGATGGCATACACGACCGCCGAGATTCGGCTG
AGAACTCGAGGGTTGCGCCCAATGCGCTGACATTTGGCGAGATGTTCGTC
TTCTCGTACGGCGTGGTGGTCTTTTGGAACTTTACCGAGAGGCAGGAGAA
GGACATCCTTGCCGACCTTACTTTTTCTTCCACCGCGACTGGTGTGTCGC
TGGCAACGCGCCCCTTGTTGGAGTCCGACTTTGAGACGGAAGAGTTTCAT
TTCGAGTACAACCCGGAAATCCCACGACCGCGTGTGTACAACGATATGAT
CACCTTGAAGAGTGGAGACCACATGATTAAGCTGGCTATGAGCCATGCAA
TCGCACAAAGCACGAAACTAAGTTTGTTCGAGGAGGGCATGAACAGAACC
ATGCTCGCTGCACAATACGTACCGAAACGTCTGGCCTTGACGGGCAAGCT
GGGCATGAGGAGGACAGACGTTGTCAAGATGATTGGACAACTGTTTACTA
GCCGCGTTGAGGTGAATCTTTCCTCCAATATGCTTGATACACCCAGTTTC
TTTTGGGATGCCGAGCCCACTCTCCACCCACTCTACACGGCCGTGCGCGA
GTATCTCGAGATCAAGCCACGCATCCAAGTCCTCAATGAGCGCTGTCAAG
TCTTCCTGGATCTCGGCGAAATCTTGTCAGACTCGATCAACGACAAGAAG
ATGACCAAGATTACCTGGATTGTCATTGTGCTCATTGTCCTGAGTATCTG
CATAACATGTCTGGAGGTGCTACTTCGATTTGCAATACTACAAAAAGGCA
AGGCCAACGTTCCTGCGGCAGGCGGAGCAGGGATCATGACGGCGGGTGCT
GCATTCAAGGGAATGAGTCCACCGGCTTATGCTGGACCCGGCTTACTGGC
GGCCAGGGGTTTGGTCTGGATTGGGAGTGGAGTCAAGGGTTTGCTTATTG
GTTAG
>A2749  [mRNA]  locus=scaffold_1:931218:932430:+
ATGCGGTTTCACGGATTGCTGTTGCTCAGCACGCTGTTTGCGGCGCTGAG
CGGTGTGTCGGCTACGCGTGAGGTTCGGGGCGTCCCGCTCCGCGGCAGCA
CGCAGGAAAAAGCACTGACGTGCCTCTCCTTCTACAAGCCGCTCAAGAAG
TTCTGGAAAATGTGGGAGAAGCGCGAGGGCCCCGGGGGCACGCGCGATTT
CATCTGGGAGACGCTGGGATGCGCGCCGTTTATGCGACCGGCGAAAATCA
TCAAACTCATCCAACGGCAATTCAAATTCGACCTCTCGGCGCAATGCTAC
ATCGACAAGCACTCGAAGCGCAAATGCCGCAATCTGGCGCGCGAGTACCG
CGAGCGCGCAAAGGAAATGGATCACATGATTCTGCTTGCTCTGGGCGACG
CCAAGCGCAGTACCAGCAGTAGTAGCAGTAGCATGCGGCATCAATCTCAG
CCTCAGGCTGAGCCTCAGACTGCAAACACTACCACCACCACCACCACCAC
CACAGCACTGCTCCCGCTGCTCGCGGCTGAAAACCAGTTACTCTGGAACG
CGACCTCGCTGCACGACACGGCGTGGTGGAATCTCACGCGCCTGTGGCTC
AAGCAGGCTGATGCCGAGGATGATGATATGCCCGAGGACATGGTGGGCTT
GGTGGAGCGCGACATGCAGGCGCTGGAGCTGGAGGAGCGAGCAAAGTTCT
GCTAG
>A2750  [mRNA]  locus=scaffold_1:932948:933816:-
ATGCGCTTGATACGACACCTGCTCTCCAGGCTTACCCGCTCGGCTCCCAC
CCGCCACTACGCGCACGTCCACGACATCCAAATCAAGTGGGACGGCATAT
CCATCGGAAATCACGGCAACCAGGATCCTGCCACCATGTCCTTGAACGTC
TTCAAGCAGCCTCTGGCTCTCCACTCGACACAACCGCTCACGGGCTTCAC
CCGCACCGGCTACTGCGAGGTCCCGCCGTCCGATGCAGGCAACCACGCCG
TTGCCGCCATCGTTTCCAACGACTTCCTCGACTTTTCAGCTGCCCGCGGC
AACGACCTGCGCCAAGTGGGTCTGACGGATGGCTGCAAGTGGTGTTTGTG
CCTGAGTCGGTGGAAAGAGGCGTTTGACGCACGGACTGGGCCCCATGACA
AGAAAGTGCCCAAGGTGGTGCTCAAGGCCACAAACGAGAAAGCTCTAAGG
GGCGTGAGTCTGAATGACTTGAAGCAATTCGCCGTCGACAAGGAGTAG
>A2751  [mRNA]  locus=scaffold_1:934710:937097:-
ATGGCTGCCGCCGTGCTTGACCCTCGCGCCATTGCGCTCGTCGGAGCCCC
GGATGGCGACGTCGGTTTCAAGGATGCCAAACACCCGCCCGTCCAGGCCA
TGCAGGTCGACATCGCCCAGGACATTGTCGACGAGCTCCTGGAAAGCGCC
TCGACCGGAAAGCTGCCCCAGATCATCTTTGGACGCACTCCTCAACTCAA
GTATGGCGACAAGACGCACATGCTGCAGAGCAGCACCGAACTCCACCGAT
ACGAACTCTACTCGTCCAGCGGGACGGACAGCCATGCCGACCACTTCGAA
TTCGCCGGCTTGATCCACCACAGTCTCACGGTACACCAGGCGGAACATGT
GACGGCAGGCGTAGACTCGGCCCTGGAGCAGCTGAGGAGCAACATGGCAG
CCATCTCAGAGTTCAAGGAAGCCAACAAGACAATCGTCGCCGATGCTGCC
CCAGGACGCTCACAGGCCCACCGCCGTTTCCCTTCGACGGGCTTTAAGCC
CTCACACCTCGCGCCCGCCAAGATTGGCTCGCCCCTGCTGAGCGCGCCCT
CGTCGCCCCTGCACAAGCGCCCGCCCACGTCGCAGCCCACAAACAGCCAC
GATGTCGTTGTCAACGCCCTCCGCGTTCCCGTCATGCACCTGCTTGCACG
CGAGCCCGCCACCGAGGCCTCGCTCGCCGCAACCTGCCGCACCTCGCTGG
CCAACATTAGAGATGTCCTGCCCAAGATTGCAAAGCGCTCCACGACCGAC
ACGGACAAGTGGCAGCTGACGGACAAGTCGTTTCGTGAAGTCAACCCCTA
CAAGTTCCCCTATCAGAGCGCCGAGGATCGCCAGCAAGCCATCGACGGCG
CCATCAAGTCGTTTGACCGCCAGCGACTGTCCAAGGACGACAAGCTCTGG
CAGATTCTGCTGCCCCAGGACCAGCGCGGCCAGGGCATATGTTTGTCGCG
CTCGACAGTCAAGGCGCCCGAGGCCAAGCCAAAAGCAAGCACTCCGATAC
ACAAGATCTCGGACCTCACCAAGAAGAAGCCCGTGGCCAAGAAGACGGCC
GATAAGCCCCCTGCGGAGAAGAAGGCCAGGGCCACCAAGGATGGCGAGAC
CAAGCAGAAAGCAGCCGCAAAGGAAATGGAGATTAAGCCCAAGTCGTCCA
TCAAGGAAAAGTACCTGGCCCGCCAGAAGCTGGCGGTGAAGGAGGTGAAG
GAGGAACCCACAAAAGCTTCGACCCCAGCCACGTCCACACCCCCGACCTC
GACTCCTGGTACAGCCCCACCCTCTGCCGAAGCCTCCAAAGCCCGCACCA
AGAAACCAAGTGCCCCCGAAGGCAACGCCCCGGCACGCACCAACAAGCCC
AAGATGTCTGGCCGGGATGCGCAGAGAGAGCGTCCTGTGCAGAGGCCGTT
CAAGCCCACAATGCCGGTCAACACCAAGCCCAAAAACCCCTCGCCCCTTT
CGGCCTCGCCGCCCGTCAACGCCAGCGACTTTGAAGAGTCTCATCCCGTG
CACAAGGCCCTTGCGGCAGCTGTGTCGCCTGCCAAATCCTCTGCCAACTC
TGACCGTTCGCTCAAGCGCAAGGCCAACGACGTGGATGCCGACACTCCGG
CGCGCAACCCCATGGCGAAGAAGGCGCAAGTCGAGCGCCCAACGCCCAAC
CAGACGCCTTCGTCGACCAGCTCAATCAAACGCAAATGTGACGACTCGTC
GTCGTCGACTACGCCGTCGACGGGGCCCAAGGTGCGCAAGGTGGCCAACA
TCGACACGGGCCTGGCGTCGCGCTATCACCACAACAACCCCCGTGCGTCG
CCGGGCGCGTCATCGTCGTCGACGACTTCACCGTCGATGCCGAGCCTGAG
CTTCCGGCAGACGGTGGAGCTGTCGCAAAAGTTCCAAAAATACTACAAAA
AGTACGAAGAGCTGTACTGGGAGCTGACGGAAGCCGAGAAGCCCCCAACC
GAGGCTCAGCGAAACGACTTGCTGAAGATGCATAAGAAACTGGAAGAAAT
GAAAAGGGAGATCAAAGCGGGCGCGGGCATGCACCACCGATGA
>A2752  [mRNA]  locus=scaffold_1:942957:943524:-
ATGACTGACAAGATACGCTGCAGACTCCAAAAAGAGCTCATGGACATCAT
GACCAAGCCCACGCCGGGCATCACGGCCTTTCCCGACGACGAGAACATGA
CGGTGTGGACGGCGACGATTGACGGCCCCGCCGACACGCCCTACGCGAAC
CTCGTCTTCAAGCTGTCGATGGAATTCGCAAACAACTACCCCTACAGCCC
GCCCACGGTGCTCTACAAGACGCCCATTTACCACCCCAACGTCGACTTCT
CGGGCCGCATCTGCCTCGACATTCTCAAGGACAAGTGGAGCGCAATCTAC
AACATTACAACTGTGCTGTTGAGTCTGCAGAGTCTGCTAGGAGAGCCAAA
CAACTCAAGTCCTCTCAACGGCCAGGCTGCAGAGCTCTGGGACAAGGATC
CCGCCGAATACAAGCGTCTGGTGCTTGCGCGCCACAAGACACCCGAGGAG
CTGGATGGTTGA
>A2753  [mRNA]  locus=scaffold_1:24758:28145:+
ATGCCTGCCGATATTCGCAGCTTCTTTGGTGGCGGCCCCCCCAAGCCGAG
CCAGGGCTCACAAAAGGATGAGCCGGCCCCAAAGAAGGCTGCACCCAAGA
AAACAGGCCGCACAAGCAGGGTTGTAGAGGATTCGGATGACGATGAGGAA
GAGCCAAAGCCCAAGAAGGCAACACCCAAGAAGCCAGCCACGAAGAAAGT
CAAGCGCGAACCAACGCCAGAGCCTGACCTCGAGGAAACCACTACATCTG
CATTTTTCGGTAGCTCGAATAAGCCTAGACGAACCGAACCTGTGAAAAAG
AAGGCCGCCGAGGCACCCAAAGCAACTCCCAAGAAGGCTGCCGCGAAGGC
GTCCAAGACGGCTACGCCAGCATCCATTGGCAAGACGTCTGGCCGCGCAA
AGAAGCCTGTCACATCATATGCTGAGAGGGATGACGAGGACGAGTTCCCC
GATGACGACCTGGACGATGCGGCCGACATTTTCGAGGACAATATCAAAGG
AAAGAGCAAGGACGACTACAAGGAGGCTTCCGAGAGCGAGGAGGAACTGC
CCGTAAAGCTGCCCCACCGCGGAACGCCAAAGGCTCCTGCCAAGCAACAG
AAAACCGTCAAAGAAGACGACGACTTTGATCCTGAAGATAAGGACGTGGA
TATGAAGGACCTGGACGCTGACGACGATTTTGTCGTGCCCGATGACGAGG
AAGAGGCGCTTCAGAGCAAACTAAAGAAGACGTCAACCGCGACCAAGAAA
CGCAAATCCCCGGACCGAGACCAGGACGAGGAGGAAGAGGAGGAAGATAA
ACCCAAAAAGGCGCGTGCGAAGAAGGCTACTCCGGCGAAATCACCGGCAA
AGAAGAAAGCGAAAAAGGAAGAGGTCGAGGACAGTGCTGATATCCAGGCC
ATCTACGACAGCATACCGACTGTGCGCGCTCCGACGCCCCCACCCAAAGA
CCCCAATGCAAAGTTCAATTGGCAGGCGAATGCGAACCGTGGTGATGCTG
CACCTTTGCAAGGCTCATCCAGCGACATGCCAAAAGGCTCAGACACTTGC
CTTGCTGGGCTGAGTTTCGTTTTTACAGGCGTGCTGCAGAAGTGGGGCCG
GACTGAGAGTCAGGAGCTGGTCAAGCGTCACGGCGGCAAAGTGACGACCG
CTCCCAGTAAAAAGACCAACTATGTTGTGCTGGGTACAGATGCCGGACCC
GTCAAACTGAAAAAGATTCGCGATATGAACATCAAGACGATTGATGAAGA
TGGCCTGACGCAGCTCATTGAAAAGTTGACGGCAGCTGGTAACAAGGGTG
ACAGCAAAGCTCAAGCCGAGTATGCAGAAAAGCAGCGCAAAGAGCAGGAG
AAGATTGAGAAGCAGGCTGCGGAACTCGAGGAGGAAGAGAAGAAACGCCA
ACAGGAATTGAAAGCTGCCGCTGCAGCGGCTAGAAACAAATCAGCCTCTG
CGGCCGCTTCCTCTTCTCAAAGCGCAGGCCCGGAGGTGGACTCTCGCCTG
TGGACTACAAAGTATGCGCCTTCATCACTCGGCCAGATTTGCGGAAATAA
GGCGTCGGTCGAGAAGTTGCAACGATGGCTGCAGGCTTTCCCCAAGTGTG
TCAAGACTGGCTTCAAGCTTGCTGGCAAAGACGGCAGCGGAGTCTTCCGT
GCTGTCATGATTCACGGACCACCTGGCATTGGCAAGACTACTGCAGCCCA
TCTCGTTGCGAAGCTTGAAGGTTACGACATCGTCGAGAGGAACGCCAGTG
ATACCCGAAGCAAGAAGCTCATTGAAGAGGGCTTGCGTGGGGTGCTCAGT
ACCAACTCGCTCAACGGTTACTTTGCTGGAGATGGAAAGAAGGTCGAAGA
CTCCAAGAAGAAGCTTGTCCTGATCATGGATGAGGTCGATGGCATGTCAG
CAGGTGACCGTGGTGGTGTTGGTGCACTGGCAGCTGTGTGCAAGAAGACT
GAAGTGCCTATGATTCTCATTTGCAACGACAGGAGACAGCCCAAGATGAA
GCCGTTCGATTACGTGACATACGACCTTCCCTTCCGACGCCCTACCGTGG
AGCAGATACGATCACGCATCATGACTATTGCATTCCGCGAAGGCCTCAAG
ATGCCCACACCGGTTGTCAATGCTCTGATAGAAGCCATGGACTTTGACAA
GGGCAAGGAAATGTCGAAGAATTGGGAGAAGCATGTCGTGTTGAAGCCGT
GGGACATTACACAGAAGATTCTCGGTGGCGGCATGTTTGCTTCGAGCAGC
AAGGCGACTCTCAACGAAAAGATTGAGCTCTACTTCAATGATCACGAGTT
CAGCCCTTTGATGCTCCAGGAAAACTATCTCGGCACCAATCCCATGCAAT
CGCTCAGCTATTCTGGCAGAGAAAAGAACCTCAAAAATCTTGAGCTCCTT
TCGCAGGCAGCGGACAGCATCAGCGATGGCGATCTGGTTGACCGGATGAT
TCACGGCTCGCAGCAACAGTGGAGCTTGATGCCAACACATGCAGTTTTTA
GTTTTGTGCGGCCTGCAAGCTTCGTGGCTGGCAGCACTGCTGGTAACCAG
ACACGCTTCACCTCGTGGCTGGGCAAGAACAGTACTAGCAACAAGCTCAG
TCGAATGATCAAGGAAATCCAGGCGCATATGCGACTGCGGTCTTCTGGGG
ACCGGCACGAGGTTCGTCAGCAATACATCCCGATACTCTGGACCGAGCTT
GTGCAGAAGCTGCAGAAGGAGGGTAAAGAGGCGGTCCCGGAAATCATCGA
GTTGATGGACAGCTACTACCTTACCAAGGACGACTTTGACGCCATCATGG
AACTGGGTGTCGGCCCCATGGACCAGGAAAAGGTCAAGATCGACACACAG
GCCAAGTCTACCTTTACACGACTATACAACCAACAGTCACACCCACTTCC
GTTCATGAAAGCTTCATCGGTGACGGCGCCGAAGAAACAAGCAAAGGAAA
AGCCAGACTTGGAAGAAGCAATCGACGAGTCGGATGAGGGTGAAGTGATT
GAAGAAGCCAAGGACGAGGATGATGAGGACATTGATCTGTCAAAGGACAA
GTACGTCAAACAGCCCAAGAAGAAGGCTGCGCCCAAGAAAGCAGCTGCAG
CGAAGAAAGGGGGGAAGAAGAAGGCCAAGGACGAGGACAGCGAGGATGAC
GAAGAGGAGGAGGTGGTCAAGCCCAAGGGAAAGGGAAAGGCCAAGGCGAA
AGCACCGGCAAAGGGAAAAAAGTAG
>A2754  [mRNA]  locus=scaffold_1:107638:107919:-
ATGGAGATTAACGTTCCAAACTTGAATGTGGAAGAGCTGGCGGCGTACGC
TACTGCCAAGAACCAGGCAGGAGTATCAGATGAAGAGATCCTGCGCGAAA
TTACACAAATGCTTAGAGAGGACGGATGGAAGGAGGCAGCAATCAGGCCA
ACGATTGAAGCGGTCGCCAAACGATCGGCCGTCGTGGGAGGAAAGGGCTC
ACTAAGGCAAGGAGGCTCGCCGAAGGCCAACCAGGATGCTATGGCCCAGA
TGATGGAGCTGATGAATCGGTTAACAGCCTAG
>A2755  [mRNA]  locus=scaffold_1:952063:953071:+
ATGGAGCACACAACCGCCACGGAAGCCGTACTGCAGCCTTTCCGTACCGA
CTACCTCCCCATGCCAGATGCAGACGAGCCGCTATTCCTGCCCGCTGATG
CGCAGCGTCATTGGTATCTCGGGTACGTGCATGTGTGGAAAGAATTCCAG
CACGAAGCCATAGCGCACTGGAACCACGACGATTGCAAGAGCGCGTTCAA
GGAGATGGAAAACCGCCACGTCGATGAGGCGCGCCCCGTCGACAGCGAGA
CCCTTGAAGACAGCAAGGGTGCAGCGAAGCTGCAAGACCACTTTCAACGC
GAAGTGCTGGAGATGGTGGAGAAGATATACAACACGCTTCTCGCCACCAC
AACCATGCAAGAAGCACTGGCCGAGAATATCCCGCAGGGCATATGGATCG
AGAGCACAGCAGTAAGCGCGGACCCTGCTACAAAGAACTCCAGGCCCGCC
TTCATGCTTCGCGCGAGGTCTGCCAACGGCAAGGACGAAACGAGACTCCT
CGGACACACCGAGTATCTCGGAGGACGGCGTGGCGCGCTGACTCTGGCAA
TCAAGGAAGCAGCAAGGAATACATGGGGCAGTCTGCGTTGCGTTCTAGGC
GACATCACGCGCTGGATGCTCGCGTGCGACACCAAATACGGCTTCATCAT
CAGCAGCGACGAAATCATCTTCCTCCGCTTCGACATTGTCAAGCGTAGCA
TCAAAGTTAATGTGGCGCGCAAAGGGGACCCGCCGCGATTCGAATGGGTG
GATGTCATGGCGGAGCCAAATCTGTTTTACTCGCCTCCTATCAAGCATAC
TGATGTGCTGGACGAGGAAAAGGGCACGGTTTCGGTCAAGCTCGCGCTGC
TGCATCTGATTCATACGACTGTCGCGAGCGAGTTCAAGATGCCGGCTGAG
AAGGGCAATTGCGCAAAGTACTTCCCACTGGGGAATGCTGGCGAGAAGTT
TCGGCTGTGA
>A2756  [mRNA]  locus=scaffold_1:955516:957271:+
ATGCCCAACGACGACATGCTTGAGAAGCACCCCGTCTCGCTGCGGGAAAA
CATCGACGGCTCGCAAGATGGCTCCGGCTATGAGTGCGAGTTCACCGAGC
GGGAACAGAGGAAGATTATCCACCGCATCGACAGGCGTCTGGTCGTGACG
GTCGGCGTGCTGTACTGCATCAGTCTGATGGACCGCACCAACCTCAGTGC
CGCCTCAATTGCTGGTATGACTGCCGAGCTGCATCTCAAGGTCCTCGAAG
GAACCATCTCGCGTTACTCGGTCGTCACCATCGTCTTCTTTGCTTCGTAC
ATTGTCTTCCAGCCCCCGGCCACTGTCATCTGCCGCCACCTCGGACCACG
CAACTTTCTCTCCTTCATCGTCATTGCATGGGGCGCCGTCATGATCGGCA
TGGGCTTCGCCCGCAGCTATGGTGCCATGATTGGTCTGCGAGTACTTCTT
GGTGTCCTAGAAGCTGGCTTCTTCCCTAGCTGCGTCTACCTGCTGTCGAC
ATGGTACACTCGCTTCGATGTCGGAAAGCGGTACTCGTGCTTCTACATCC
TTGGCAGTCTGGCCTCGGCATGTGCTGGTATTCTCGCCTATGGACTGATG
CAATTGAAGGGACGCGAAGGTCTCAATGGCTGGCGCTGGATCTTCATTAT
TGAAGGTGCACTTACATGCTTCCTCGGCTTCGTCGGCTACTGGGCCCTCG
TCGACTTCCCAGACAAGGCCCACAAAAGCTGGAGGTTCCTGACCGAGCGC
GAGGCCAGATTCATCATCGAGCGCGTCAACAGGGATCGTGGTGATGCCAA
GGTCGAGCCCTGGTCTCTCGCCAAGTTCCTAAAGGGCGGAACCGACATCA
AGATCTGGGGATTCGCCATGATCTTCTTCAACACCACCACTGTGACCTAT
GCTCTCGCCTACTTCCTCCCCATCATCCTAACAGCCAACATGGGCTTCTC
CGTTGGTGCCGCCCAATGTCTTGTCGCACCACCCTACGCCTTTGCCGCCA
TCGTCATGTACACCACTGGCTATCTCGGCGACAAGTACCACCTCCGTGGC
CCCATTATCATCTTCAACATGGTGCTCTGCCTCGTCGGCCTTCCCATCAT
GGGATTCCACAGCAACCCCAACGTCCGCTACTTTGGCGTCTTCCTCACCA
CGGCTGGTGCAAACAGCAACATCCCAGCCACTATGTCGTACCAAGCAAAC
AACATCCGCGGCCAATGGAAGCGTGCTTTCTGCTCGGCCATTCTCGTCGG
TATGGGCGGTGTAGGTGGTATCGCAGGCGGTCTCGTCTTCAGGGAGCAAG
ATGCCCCTGGCTACGAACCCGGCCTGTACGCCTGCATTGCATGCTGCCTT
CTTTCCATTGTCCTCGTCTGCCTCATCACCCTGCGTTCATGGAGCCTGAA
CAAGCGTGCTGATCGCGGGGAGATTGAGCTCGAGTACAACGATGACTCCG
ACCAAAAGGGTTTCAGGTATACCTACTAA
>A2757  [mRNA]  locus=scaffold_1:958891:959914:-
ATGGCGAAGCTGCTGCTCGACAAGTGTGCCAACGTCAATGCGCAGGGTGG
ACTCCGTGAGAATGCCCTCCAGGCGGCTTCATTACAAGGTCACGAGCAGG
TAGTGAAGCTGCTGCTCGATAATGGCGCCGAAGTCAACGCGCAAGGCGGA
AAGTACGGCAACGCACTGCAGGCAGCTTCAGCTGCAGGTCACCAGTCGAT
AGTGCAGCTGGTCCTTGATAATGGCGCTAATGTTAACAAGCAGGGCAGTC
TCTACAGCAGCGCTCTCCATGCGGCTGTAGCTGAAAACCATACAGCTATT
GTCAAGCTCCTACTCGACAACGGCGCTGATGCCTTGCGACACGACAGCCA
AGGAAAAAGTAGTTTGCATTATGCTACCAACAGCATAAATTATAACATTA
GTCTCATCAAGCTTCTGCTTTCACGAGGCGCTCCAGCAGACACGACCAAC
ATCGATAACATGACTCCACTGCTTTACTGCGTCAAGTACGGCCACAAATC
TATACTAGGATTGCTTCTTGACAACGGTCTGTCCATTGATGCTTGTGTTT
ATCGAAAGCCGTGGTCTCGGAACACTGTGACGACCGACACCTTTTACCAA
TCATCGGTTTCGGAGTCCGAGCCCGACATTTCGGGCACTTCGGCTGGCCT
AACAGCTTTACACTTTGCGGCCCTGACTGGCAATTTAGACATGACCAAGT
TCCTTCTAGAGCGTGGCGCTAATCCGAACGCTTTGTCCGAATACAACGAG
TCGCCGATGCATCTCACGTTGCGTAAAGCCCTGCATGGACCAAAGCATGA
CGACGATTGGACCGACCCGGACTTCAGGATAGAAAACGTATGGGACTTCT
TGGACTTTGAAGAAGACGAAATTCATTCAATTTCTGCAAGCATAAAAATG
CATCGCGAAGAGACTATCAACATAACTACCCTTTGCACTGCGTTGGGTAT
AAAGAACCTGGAAGTGTATCGGTAA
>A2758  [mRNA]  locus=scaffold_1:963143:967399:-
ATGGATGTGTCTACCGGTCGCGTCATGTTTGGAATGTTCAATCGGATGAT
GCAAGCCCTCACTGGCGATTCGGGTCAACAAGAAGACAAATCGTCCGTAC
CAGAACCCACTGGAAACTCAAAGGAACCTTCTCCTGACTTTGACTTGACC
GTCAAGCAAATTGCCTTCTCATGGCTAGAGAACATTGCGACTGAATCCAT
GCAAGAGGGATATGTTCCGAGCTGGCAACTTGAACCCAATCCGGTCGAGG
CCATATTAAGAGTCAATCTTTCAAAGATTAGCATCAACCAACGGAGCGCC
GTACAAGAGTCGCAGACTCAGATTCGCATTGGGAAGTTTGTCCTCGCATC
CTTGGACCAGGACATCATCTCCTTCCAAGTTTCGGAACTTCAGCTCATAG
GGCCCTACATTGAAGGTGGCCAGGACAATCCGCCCTTCATCGCGGAATTG
AAAGGAACCACGCTCAACTTTCTCTTTGCGCCTGAGGAGACAGACTTGAC
AAGGCTCATCTCCATGATAACGCCATCGAAGGATCCGTACGAAAACGACG
ACGATATCCTGATTGAGACCCTCCTGCGTCAACGGAGAAAGGGCTCTGTC
CTGAGGGTTGAATTCGCTGAAATTAGAGTTCGCGTGTCTGACTTGCAGCA
GATGAAGACGTTTGAAGCTCTTGGTGCAGAGTTGTCGCGATTATCGAAAG
TAGCCAAGTACTTACCGGATGACGATCGACCTGGTTTGCTCAGTTTGGTG
TCGGTCAGAACACTAGACGTTCGAGTAGTCGTAAACGAAAAGCTTGGAGA
TGTTTCAATCACCCTACAAGACTCGGCTGTGGCTCACGTAGGCGTTCCGG
CTTTGCTGGCTACGGAAATCGGCAAGACAATTGTTTGTCGGGATGACGAG
GTGCTTGTTCACGAGGTCGTAAAGTTGCGTCCATCAGAGCAGCTACCTGC
GATCATGCTAAGGATGGTTGGCGATGAGATGGAGCCCGTGGCGAAAGCGA
AATTTTTCAATATCTGCGTCGAATACCGAGTCACGACCGTCATGGCGGCA
CTGGGGATTTCGGAAGATGGAACCGTTGATGACATTGCTTTGGGCATTGC
GTCAAGTGTCGCGACCATTACAGAAGCGCACATTGCAGGCAAGCAGGCGA
AAAACAACTACTCAATCACTGTAGAGCTCCGCAAAGCCTCTATGCATGCG
ATCGATGATGTAGCCCGCTTGGAAGATGAACGTCAGCCGCCGTCACCAAG
TATGATGACGAATCGTCAACTCCATGAACTCGGCGAGCTGGGATATGTGT
CCCTGAGTTCGATTTCGGCCGCCAAAGTGTACGTCAACATCGTAGATGAC
GGGCCAGACCAGCCACAGTTGGTGGAGATTGAATTCAAGAACGAACTTTT
CGTCATAGAGTCGTGTGCAGACTCCACGCAGACCCTTATAGCTATCCTGA
ACGGACTCCAGCCGCCTTCACCACCCTCTACGGCAGAGCAGTACCGGACC
GTTGTGCCTCTACAGCAGATGATGGAATCTTTCACTGGCGATGCTTTGAT
ACAGGACGATGCAGAAGCTGATGATTTCATGAGCAACGCGGATCTTGTGG
AAGACGATCTCCCAACTAACCTCGAATTTGTCGGAAGCATCTACAACTCC
CAGTCTCTGCCAACCGAGGAAGAAATGGGCGACAGTCTGCTCGGTGAGGA
TGATCTAGGCATGCTGGCAACACCACCCGTCACTCGCCAACGTGGCGACC
GAGCACTGCTAGAAAGTTTCCAAGAGAAATACGAGATTACACAGGGCGAG
GAGGACTTTGACTTTAGCGAAGAGTATTTCAGGGACGCAGACGCGGTGCA
AAAGGGCAAAGCGCGAAAGTGGGACTCCACCAAGAACCAGTACCATCTCT
CGAACGAGTTCAAGGTTCCAGATGCACCGCTCAAGGTTCGCGTTCGCGAT
GTCAATGTAATCTGGAACCTCTTTGATGGGTACGACTGGCCACGAACGCG
CAGCGTTATTAGCCAAGCCGTAGACGACGTCGAAGCTCGTGCCGAGGAGC
GACGACGCAGAGCCAGGGAGGAAGATGAGGATGACGACTTTGTCGAAGAA
GACTTCTTGTTCAACTCTGTATGGATCGGTGTCCCAGTCAAAGACGAGAA
GGGTGCACTCGCTCGGCGTATCAATCACGACATCGATGACCTGGCTAGCG
AGACGGGCAGCTATGCCACGACGGCAACGAGATCCACAGGAGCGACTAGT
CGACCGCGCAGCACGACAAAGTCTAGACGTCGACTCAAGCTTGAGCGAAG
CAAGCACAAGAAGGTTGCATTTTCCCTCATGGGTGTTGCAGTCGACCTCA
TTGTCTTCCCGCCGAACTCAGGAGAGACAATTAACTCCATCAACGTCCGC
GTACAAGACCTCGAGGTTTTCGACCACGTTCCTACGTCAACATGGAAGAA
GTTTGTCACTTGCGCCATTGATCCAAATATGCGGGAGCTCACTCGCCCAA
TGATCAACCTCGAACTCGTGACGGTCAAGCCAGTCACGGACTTGGCTGCA
TCCGAGCTCGTCATAAGGGTCAGCGTACTGCCGCTTCGCCTGCATGTCGA
CCAAGATGCACTGGATTTCATCACCCGCTTCTTCGAGTTTAAAGATGACT
CTGTGCCAGCTAGTCCTCCAGCTAGCGATCAGCCATTCATTCAACGTCTT
GAAGTCATGGCAGTCCATATGAAGCTCGATTACAAGCCAAAGCGTGTCGA
CTATCGCGGTCTCCGTTCGGGCCACACGACCGAGTTCATGAACTTCTTGA
TCTTAGATGGCTCTGATATTGTCCTGCGGCACGCAATTGTTTATGGCATC
ACTTCTTTTGACAAGTTGCACAAGACACTAAACGATGTCTGGATGCCTGA
CGTCAAAGACAATCAGCTCCCGGGTGTTCTTTCTGGACTGGCGGCCGTGC
GACCTCTCGTGAATGTCGGCTCCGGGCTCAAAGATCTTGTGGTTGTACCA
ATGCGCGAGTACAAGAAGGATGGGCGCATCGTTCGCAGTTTGCAAAAGGG
CGTCTACGCTTTTGCCAAAAACACAACCTCTGAGGTAGCACGTTTGGGTG
CCAAGGTCGCGATCGGCACCCAGAATCTGCTTGAAGGCGCAGAAGTCTTT
CTCAATCCGCAAACCGCTACACCTAGTCGCCAGGCGCACGACTGGGATGG
AGAGGACCCAAGTTCGGATTCTGAAGAGCCGCGCGCAGTATCGAATTACG
CCAATCAACCGATCGGTGTGCGCGCCGGTCTACGGAGCGCGGCTCGACAC
CTTGAGCGTGACTTGCTGACTGCACGCGACGCGGTAATAGCCATACCTGC
GGAGGTCATGGAAGAAGGCAGCGGCACGGGAGTAGCAAGAGCTCTTGCTA
GACATGCACCTACTGTTGTACTACGGCCTGCACTCGGTGCGACAAAAGCG
CTGAGCAACGCATTGCTCGGTGTAGGAAACGCACTCGATGCCAGTTCGAG
ACGCAAAATTGAAGACAAATACAAATCATACTAG
>A2759  [mRNA]  locus=scaffold_1:968980:970006:-
ATGGCCTTCTTCTCCGGACTCTCGAGCTCTATCGGCCGGAAGCTTCTCCT
CTACGGCCTGCGACAAATCGACATCCTCGACAAGGATCCCGCCGACTTTG
TGAGCGTTGACGTGGGGAAGCGCACGACGCTCGAGGTCCGTGATGTCGGG
CTGCATATCAAGAAACTCATAGCACTATTGCACCTCAAGCTCCCCCAAGA
AATTCATCTGTCACAGGCGCGAGCCTCCCTACTCCGCGTGACCTTCGTCC
TCGACTTCGGCGTACCCCAGATCTCGATCGAGGTGGATGGCATACAAATA
CAAGCTAGATTGGTCGAGGACGATGGAGAGGCTGCAGCGTCTCGCTCCGC
CCTACAGCCGGCTCCATCACAGCCCTCGCCACCCCGTCGACTCGCGTCGC
CCCCACCCAGCCGAGATGATCTGAGCGACCCTGGCTCCGACGACGACGAT
GAGCATGTGCCAACGGTGGACGAGCTCGCCAGGTCGTTCATGCGGACGGA
GCCTGCAGACGAGATACGCGAGCTGCAAGAAGAGCTGGCATCTCAGTCAC
CATATATGCAAGAGTCGATGGCCTCGAGTGATGATGGCGAGGATGGCGCT
GCGGGTATGGGGGCTCCACTGGCACTTCCGGTATATCTGCGAAACATTCT
CAACACCGCCCTGGATCGCCTCACCATCACAGTGAAGGATATCAATGTCG
AAGTGGAGGACCAAACTTCAGCCGATGGCCCAGATTCATCGAGGACGACC
CAAAGCTCACCCACCTCGCTCAGCTTCCATGTAGAACGGATTGCCCTTGA
CTCGATAACCTCCAAGGATGTGCGTGTAGATTCATGA
>A2760  [mRNA]  locus=scaffold_1:970833:972687:+
ATGGCCAAAGACGCGCCGGCAAACGACGACGAGTGGGCGCAGGCGGAAGG
TGTACCGAGCCTAAGCGACCCGTTCATCCAGCAGTATCTCCAGGGCAGAG
ATGCGCTCGTGCAGCAAGAGAAGAGGCAGCGAAGTGACTATCTCTTTCGC
CAGAATCTCTCGCCCATGGCCCAGGAAGCATGCGCCATCGTGTCCCAGAT
CCGGTTTGAGGAGCAGCAAACGCTGTGGACCAAGGAATACGAAGACAGCC
TGTTGACCGACCACGTCGATGTGTTTCCGGGCATGATGTTCTCGCTCGCC
AAGGAGCGCATGGAGAAGAGCAAGCTCTGGCAGATAGTAAAGAAGATGCC
AAAGGGTGCGCTACTGCACTGTCACCTCGAAGCCATGGTTGATCTCGACT
GGGCGCTTGAAGAAGCCTTCAACACTGAGGGAGTCTGCTTGGTCGCGCAA
AGTGCCATCACCGACAGCCACACAAGGCGGAAGACGGGCTTCTCATTCAC
ATACGCAAAAGATGCCAAAACCGATACGTCCATCTGGAAGGCGGACTACA
CGGCCAACACGCCAGTGCCCATCAACCACGTGGCAGACAGCTTTCCAGAC
GGAGGCAGGAAATCTTTCATTGAGTGGATCCGCTCTCGCGTCACGATTAC
CTCTTCTGAGCACCTCTCGCACCACGAAGGCCCCAACGAAGTATGGCGCA
AGTTCATGTCGTGCTTCCCCATTCTCGGCTCACTGATCTACTACGAGCCC
ATCTACCGCAAATTCATCCGCCGAATGCTCAAGCAGCTGCTCGACGACGG
GGTCTATTACGTAGACTTGCGCTCGGCCTTTTACACACCGTACCGCAGCG
TCGGAAAAGAGCAGTGGGACGAAGACTGGTTCTACATGCTGGAGCACATG
GCCGACGAAATTGAAAAGTTCAAGGCAAGCGAAGAAGGCAAAGAGTTCTG
GGGCGCCCGCATGATCTGGACCACGGTCCGGCAATTTGGCACGAAGGCAG
TCATTGAGAGCATGAAGAAATGCATAGAAATGAAGATTGAATTCCCAGAA
ATCATTGCCGGCTATGATCTCGTGGGCCAAGAGGATCTCGGGCGGCCGCT
CGCAGACCTCGCGCCCGAGCTCTTCTGGTTCCGCAAGGCATGCGCGCAAG
AAGGCGTCGACATACCGTTCTTCTTCCACGCGGGCGAGACGCTGGGCGAC
GGCGACTCGGTTGATGAGAACCTCTTTGACGCCATTGTGCTGGGCACGCG
GCGCATCGGCCACGGCTTCAGCCTGTACAAGCACCCGCTGCTGATCGACA
TGGTCAAGGAAAAACGCATCCTGGTGGAGAGCTGCCCGGTATCAAATGAA
GTCCTCCGCCTCTGCGGCAGCATCATGGCGCATCCGCTGCCGGCGCTTCT
CGCGCGCGGGGTGCCCTGCTCGCTGTGCAACGACGACCCGACGATCCTCG
GGCAGGACGTATCTGGCATGTCGCATGATTTCTGGCAGGCGCTGCAGGGC
TGGGAGAACCTGGGGCTGGAGGGGCTGGGGTCGCTGGCCGAGAACAGTGT
GCGGTGGGCGTGTCACGAGGACCACAGCGCAAAGGAGTGGACGCAGGACA
TCAAGGACGGCATGTTTGGCAAGGGGCTCCGGGCCCAGAGGCTCAAGGAG
TGGGTCAGCAGATGGGAGAAGTTTTGTGCGTGGATTGCTGAGGAGTACGG
CGTTGATGTCAATGTTGAGCCTGAAGAGTAA
>A2761  [mRNA]  locus=scaffold_1:975193:977283:+
ATGCTCGCTACCATCGAGAGCCTGGAGCGGGAAAAGCGGGAGCTCGAGGA
TCAGAACGCCCGCTCCATCAGGACCAACCGCGAACTTCTGGACCAACTCG
AGCAGCTGAACAACACCGTCGCCGAGTCGGATGCCCACATCAAGGCCCTC
GAGGACACGCTGCGCTCGGCCGAGGAAGAAATCGGCCGTCTGGGCACCCT
CGCCGCACGCACACAACTACTGGAAAAGCAACTGATCGACCTGGAGCGAG
AGCAATCACAGCTCCAACGCAACCTTGACGCCAAACTCGTCGACGAGCGC
ACCGCCATCCAGCGATGGAAGGCGGCAGAGCGCACCATTGGCGACCTCCA
GGACCAGATTGACCGTATCGAGAAAGAATCCCGAGCTGAGCGCCAGCGAC
ACCACGAGGTCGTTGCCCGCATGGAGCGCCGCATGGCTGTCGAAAATGAA
CTCAACACTGCTGCAAGCCGACTCAAGGCCAAGGCTGGACACGACAAAAA
CGGCACTACGGTTGTCTCTCACTTTGTCAAGGATATTCTCCTCGACAATG
CCAATCTGCAACACGGTATCATGGAACTGCGCGAAATGCTCGGCAACTCG
AATGAAGAAGTGGAACGTCTACGGGAACAGCTCAGGGAACATCAGCCCAT
GTCAGCATCGCACTCGGAAGGCGTTACCAGTCCAACGCTACAGAAAGAAC
TCGAAATGGAACACGAATCACTGAACCAAGAACTGCATATCCACCACCAC
TTCCACGCCCCCAAGACGTCGAGGAATGTGTCCAAGGGACCTGCTCGCGG
CCGACCCAAGAAGAAGCGATTCACGCTGACACCCACTCACTTTGACCCGC
CTCCCACGCTGGAACGCTCCTCTACAGCCACCATACTGAACCAGACTGCT
GTTTCAGTGCCAAACTCGCACCGATGGTCTCAGGCCTCAACCCTTGGCCC
TGGCTCCTTCTCGGGCTCGCCCGTGTCTGACTCACACCGCGGATCCATGT
ACGATCGCGTCTTTAGTGAGGCTTACGACTCTTCGCGCCCGACAAGTCCA
CCGGACTCGCTCGATATCCTCTCGCCGATGCTTGGCCCCTGCAAATCGAA
TGACTACAGCTCGGATCATGAGGCTACCCCAACTGTGCGGAGGAGACGCT
CGGGGCCGCTCGAGGCAGGCAAGACTGGTGTAAGGCACTCGCGCCGCAAG
TCTCGCGGTCTCATGCCACCAAGCCTTTCAACCATGCGCAGTTCCAGCAC
TCCGATTGCCTTCACTACCAAGAGCAGCCCTGCCAGTGCTATCGTGTCGG
CTGTCAGCCCTGCCAACTCTTTCAATGAAAGCTTCACCCTCTCGCCCGCC
ATGCAGGCAGAGCCTCAAGCTGCGATACCCGAGGAGTGCGAGGATTCTTC
GCTGTCGACTGCCGAGCCATCTCTCGCCAACTCTGCAGAGTTTGCGCCTG
GTGAGCTCGTGTCGCCCCTGACTGCTATGCGTCCTTCGCTGCACCGCCAC
GCTTCCCACGACTCGCTCATCTCGATTTCCGGCATGGACATCCACACGCT
TCGATCACGACCCTCCCAGCTCATGTACTCTACGCCAACACATTTTACCG
ATATTCGTAATGCTGGGTCTGTTGGACCAGAGTTGGCATGGAACGCCACC
GCTTACGGCACGCTATCGAGCAAGCCGTCTGATAGCAGCGTGCTCAGTCG
ATCCATGCTCTACTCGAGCATTGCCAACCAGAAACGAGGACCCCGCAAAA
GTGACGGCCCTCAACCCTCTAGCGGCCCTGGTCTCACCAAGAAAGTAGGA
GGCTGGGTCTTTGGAAGATGGGGCGCTACCCCGGCCCCCCCGTCCGACAC
CGCTACTCGCCCCCCTTCGACTAGGAGCCAACAAACGCAGGCAAGCGTCG
AGACTACAGCATCCGAGAGCTCCATAAAGAGCTCCGACAAAGACAAGGCC
AAGGCCAGGCCTAGCGGTGTCAACCAGGACGGCCCCATCTGGGGAGTCTT
TGACGACGTACCCGCTACACCTACAAATGTCGTGGTGCGAGACTACGATG
CCGATGCGCTAGGCGAAGCGCTCGCTGAGTCAAAATCATGA
>A2762  [mRNA]  locus=scaffold_1:978649:980793:-
ATGGCACCTGGCCGCGTTACCCTAGCCCCGGCCGTACCTGTACGTCCCAT
GGCCCAGGGACGACCGAAGAAGCTCAGCCCAGGCTTAGATATTGGCAATG
TCGATCAGGATGGGACACCTGATGTCTACCGAAACTTAATTGACAAGCTT
CGGAGCCACAATTACGTTGATCAGGCGATCCAGGAGCCCTTGAGCCCCGA
CTGGCGAGCAGAGCAGGACAGCCTACCCAAGCTACTCCACACGCTCAAAT
CTCAAGACCAATGGGTTCCGCGAAACGGTGACATTGTCTTGTTCGTTCGC
AACTTGCCAGATGGACTCACCCTAGCTCGAAATGATGTCACCGACGAGGT
GCAGTTGTATGATGCGCACAATAACAGGTTTCTCCATACTCCACAGTGGG
AGGCTGGTCTAGTCACACAGGCCGCTCCAGGACCAGCAATTACTGACATC
TCAGAGCCAAACACGAATCTAAGTGTGTCACGCTCTGGTCTGAAAGTGGA
GCCGGTCCCTAACCCAAACAACCCCGACAAAACCTTGTCGAAGCGATACA
AGCATGTCTCGTTGCGACAAGCCCGCCCTTTCTTCCTATGGCAAGAGCTA
CTACATAGTGACCAAGACCAATGGCATCCAAGCATCAAGAACGCTCTTGC
GCTGACCTCGACCCTTTCGCTCATGGGCAAGCATCGCTTCCGAGGCACAT
GGCCCAATGCGACCATATACTGTCATGGCATCTTCATCGGGCCAGAGATG
CTGGTAATTGGCGACACTGTCCGCCTTCTCCCAAGCACCAGGCTAGGCCA
GGCCGTCTGTACCGACATTCTGAGTATCCGGTCTATTCGGCTGAAGTGGT
CAAGCTTGGACAAGGCTTCGAACAACGATTACGACCAGGGACGTCCATAC
AATTCCGAGATCATGATATATGGTTCGGCTTATACCAGCGATGCCTCTAG
GTCGAACCATCAATGGGCGTCCGATCAAGACGTCGAGTCTCCCAAGGCAG
CTGACGGCTATGGGTCCTTCTATCCTCTTCATCCGCCAGACAAGGAGCTT
GCTGTCCCATACGCTCGCGTCGTAGGCCGCTTGTATGAGCGCAGTGCCAT
GGAGCACTTTCTCGGCCCCGGTTCTGACGATCTTCTGAACCTTGATCTTG
GTCGAGAAGCTTTGATCGAGGCGCGCGCCTTTTCACGGAAGAACGATGAA
CGTATCGCACAATCTCCCAATGCCACCTGGTACTGGGGAGACAACCGGGC
TGACGCACTGAGCCTCCGCACCCTCAACGGCCTCGACGTTTCCAAATTCG
ACCCCGAGCGTGATGTCAAAACACTTCGCAAGCAATACCGGATTATCGAT
GGTGCAGACGATGGTGCACAGGATGGAGATTCAAAGGCTGCCTTGGACAA
CGCATCCTGTGGAAGAGGACTGCGCCGCTTCATGGCCCCCGCACTGCCAG
CCCAGACAACCACGCATACATCAAGCGCCAAACAAGATTCCAGTTCTGCT
TCTATACCTAGTGATGATGGCCCCCTAATCACAAGTAAGAAGAGGCCTTA
CGTTATTGACCTGGACGGCGACGGATCTGACGACGAGATCCGGCAGCATA
CTCGAATCGTCGATGACCGAGATCTCCCAAAGAAGAAGGCAAAAGTATTT
GTCGTCATTGACTGA
>A2763  [mRNA]  locus=scaffold_1:981900:983228:+
ATGAACTTCTTCCGCCCCTCTCGCTCTCGCTCACACTACCCCATCCAGGA
TGACCGGCCAGCAAAGCGCATCTCCACCCCTGCCGGCCAGCGTCTCTCCA
TCATTCTAGAAAACCAACGGGCCAACTCGCCAACCAGTCAAGACAGCACC
GCCCGCATCAACGTCACCACCGAGAGCACATTCTGCAACGACCCCTCGCA
CCAGCACGTGGGCCCGGTACAGCATACCCAGAGGAACGAGAGGAAGTCGG
GTGGCATCTTTGCCGCCTTTACCGGTGGCAAGTCAAGCACCCCCAACGAC
TGCTGTGGGAACAACAACAGCAACCTCAGCGTTAGCGTCTGGAGCGACAA
GGACGACGAGAAGTTTGGCCATGTAAGGCAAAAGAGGAGAAAGGGCATCT
TTGGCTGGGGCTGGAAGAAGACGGCTCTGGTCATTGCCATTCTGGTAGCC
TTGATCATCGGCTTGGCAGTCGGCTTATCCGTGGGCTTGAAAAAGCACCA
CCATAGCGCATCCGCAGATGGATCTCAATCAGCGACAGAGGACAACAGCA
ACAACCAAAATAATCACCATGGCTCCTCCGCCACAGCCAGCAACGCACCC
TCTCGCACGACTACTGCTACTGCCAAACCGACTCTCCCTCCCAACTTCCC
GGTTGGGACCTTTTCCTTTGTTGTTTTCCTCGATACCACCACACCCGACT
GCACTTCCAACGCAGACACCTGGACATGCGCGCCCAACACCAACTACTAC
TCGGATCCGCAAAAAGCCCTTACCGTTTTCAACTGGCAAGTCACTGGCAC
CTCAGGCTCGTACAAGATTTCATCCCAAGGAGAAGACACAATATTCGATA
CCATGTTCCAAAACGAGCCTCTTCAGCTGTTGGATGCCGGCTTGGGCACG
GAGCGCCTCAAGTTCCAGATTTCCCGGTCAAAGACGGTCAACATGACTGG
CACTCTTGGGGGAACCAAGGGCGATTTTGAATGTGACTACGACGCAACGA
ACATACAGGGGGCTCTGTACACCAAGATGGCCCGTACCTATCCCGACGAC
ACCATTGCTGTAAAAAATACGGCGAACCCTGAGTGGCCGTTTGCCGTACG
CATTGAGCAAAATGTGGCTGGTGGCCAGGGTGTGCCAGCCTGCAAGAAGT
CATCAGGCGGCAGCGTGGACATCAAGGGTCAGGACGCAAGCACGCTATGT
GCATGTCTCTACAGAAACTGGACACAGTAG
>A2764  [mRNA]  locus=scaffold_1:992956:994862:+
ATGGCCACAGCCTCGCCCATCGACATCCAGACGCCCCCGCGCTATGGCTC
AAACTCACCCCCAAACCAGACGTCCAACCTGACGTCGGCCCTCAAGCAGG
CCGAGGCCCAGCCCGACCTGGCCACCACGCCCAGTCTGCTCAACCCCGCC
AACTTTGAATTCAACACGCACAACGCCCACAACGCCCGCCCCAGCATCAG
CGATCGCCACCCCTCCATCAGCATGCTCGGCTCGTCGTTTTACGGCAACA
GCGCCGCCCGCCCCATCACCATGAAGGACCGCGGCCGTCGCGAGAGCACA
AACATGGGCAGTTTCGCGGGTGGCATGAGCTGGGGTGGCCACTCGGTCGG
ATCGTGGATTCGCGATGACATCATGATGGGCACCTCACCCGCTCCCTTTG
CCAACAACTCGCCCTCGTTCCACTCGTCGTCTTACCTGCCTAAAATGGAG
GCCGCCTTTATGAAGGACTTTACCTGCTGCGGCCTCACCCTTGCCTCGCT
CCACGACCTGCTCCAGCACTTTGAGGAGACGCACGCAAATGCCCCCGCTG
CACGCCCCCAGCAGCCCCCGACAAACGGCTTCACCTCGACGTCGGGCGCT
CCAACAAGCTCGATTGCGCCCAGCCAGACACAGGGCGACCCATCGTTCAA
CACACAAAACGGCTTCCAGCCACGCTCGGGCTCAATGGGCGCACACCGCC
CGCGGATAGGCTCCGTCAGCCGCTCCAATCTATCGACTGTCCAAGACATG
GATTCGCTGGACGACATGGACATGGACGACATCAACTTTGACACGCTGGG
CTCCATTGACGAGCAGCAGCAGCAGCAGCAGCAGCAACAACAGCAACAGC
AACAACAGCAACACCCGCAGCAGCAGCAACAACAGCAGCCCATGCAACAA
TTCCCCGTTCAGAACCAGTTCAACCCCAACCAAAACCAACAGTCCAATCT
CAACGTCAACATGGCCAACAACATGCAAAACCACCAAGGTATGCGCACAT
CATCGCCCAACACGCCTTCGGCGTCGCAGCAATTCAACCTCCCAAATAAC
CCCACCGTGTCGTCGGTCAACACACCGACAATGGGCACCATGCCCATGGC
CAACCACAACCTAACGTCGCCAGAATCATCACACCCGGGCACGCCGGCCG
AGCTCGACATGGACTTTGGCGGCTTCAACCCAATGATGGGCATGGAGATG
AACATGCCCATGGGCATCAACTTTGGCAATGGCAACGGAAACGGCAACTT
TGGCATGGGCGGCTTCGACAACAACGGCACCATTGACCAGCCAGGCAAGC
GACTCTTCAGCAAGCAAGGCGCCGGCCTCAACCAGGCACAGCTGCAAGCC
GCGCTCAAGAACTACCAGCTCAGCGGCAACGACCAAAGCGAAATGGCCCG
CCGGTTACGCGAACAGCAACTGCTCAACGGCGCGAGCATACCGCAATTCC
CCTTCCCCGAGGAGATTAAGCCATTCCGATGCCCCGTCATTGGATGCGAA
AAGGCATACAAGAACCAGAACGGCCTGAAATACCACAAGCAGCACGGCCA
CCAGAACCAGCAGCTCAAGGAAAACGACGACGGCACATTCTCGATTGTCG
ATCCCCTGACGTCGATCCCCTACCCCGGTACAGTCGGCATGGAGAAGGAG
AAGCCATATCGCTGCGAGGTCTGTGGCAAGCGGTACAAGAACCTCAACGG
TCTCAAGTACCACCGGTCGCACGCACCCCACTGCAATCCCGAGCTGGCCA
TGCAGAAACTCGGCCTCACGGGCAATCTGCAGAACCTGCAAAACGCCAAT
GTTGCTGGTGCGGGAATGGGCGGTATTGATCCTTCCATGTTCTAA
>A2765  [mRNA]  locus=scaffold_1:115446:118583:-
ATGACGCGCCAAAGCCTCATACATGCTTCGGCCTGCCTTTCGTATTTTCT
CACCTTGACGTCCGGTCAGTCGCCCATCAGTTCCAAGACGGGCTGGAGCA
CCACGCTAGCTGGCACGCCTACTTCTTTCAACCCCATCTTTACCATTCCC
CCGTCAGCCGATGTGGGCGTTCAGCAGATTCCCAACATTTACGACCCTCA
AGCTGTAAACGCACAGGATGTTTGCCCCGGCTACAAGGCATCGGGCCTTG
CGGAAAATGAACGCGGACTGGCGGCTACGTTGACCTTGGCCGGAAAGCCG
TGCAATGTCTATGGCACCGATATCCAGGAATTGGATTTGAAGGTCGAATA
TCAGGCCAAGGGGAGGCTGGCAGTGAATATTGTTCCGAAATACCTTGATG
CAAGAAATCAGTCCCAGTGGATTGTGCCTGAAGATCTTATTCCTCGGCCT
CAGGCTGAAGACTCGTTCAAGGATACCGACTTGAAGTTTAACTGGGGAAA
TGAGCCGTCATTTTGGTTCAATGTCGAGCGCCGCTCTACCGGGGACATTC
TCTTCACCACCGAGGGAACACACCTCGTGTATGAGAACCAGTTCATCGAG
TTTGTCAACAGCTTGCCGGAAGACTACAACCTTTATGGCTTGGGTGAACG
GATCCACGGTCTTCGTCTCCACAATAATTTCACTGCGACCATCTACGCTG
CTGACGTGGGTGACCCAGTCGACCGGAACCTGTACGGTAGCCACCCGTTT
TACCTCGAGACTCGCTACTTTGAAAAGGGCAGCAAGACTCCATTGAAGCA
ATCCCAGATCCAGCAGGACAGCTTCAGCTCGCGTGATAAATCCAAGGGGT
CGCCCTACGAGTCGCGCTCCCACGGCGTGTACTACCGCAACACCCATGGT
ATGGATGTAGTCTTGAAACCGGATCACTTGTCGTGGAGGACCCTGGGAGG
AGCGATTGATTTGTACTTCTATGACGGACCTTCGCAGGCTGAGGTTACAA
AGGAGTACCAGAAGTCGGCCGTTGGCCTGCCAGCCATGCAACAGTACTGG
ACATTCGGTTACCACCAGTGCCGCTGGGGCTACCGCAATTGGACCGAGCT
ACGCGGAATTGTCGAGACGCTCCGGGACTTTGATATTCCAATGGAAACTA
TCTGGCTTGACATTGACTACATGGATCAGTACCGCGACTTTACGCTGGAC
CCAGTTAGTTTCCCTCCTTCTGAAGTCGCCGACTTTTTTGGATGGCTACA
TGGAAACAACCAGCACTTTATCCCCATCGTTGATGCAGCCATTTACATTC
CAAACCCTCAAAATGCAAGCGATGCGTACGACACGTATACTCGCGGCAAT
GAATCTGGCGTCTTCATGACCAACCCAGACGGCAGCCAGTATATCGGTGC
TGTGTGGCCCGGATATACTGTGTTCCCCGACTGGCTGTCGACAAATGGTG
TTTCGTGGTGGGTAAAGGAGATGGTCGAGTGGCACAAGGAAGTCCCATTT
AGTGGTTTCTGGGTCGACATGACCGAGGTGTCTTCCTTCTGCGTTGGATC
CTGCGGTACCGGCAACGTCACCATGAACCCGGTCCATCCACCGTTTTCGC
TCCCGGGTGAACAGGGCAACATCATCTACGACTACCCAGAAAGCTTCAAC
ATCACTAACAGCACCGAGGCCGCTTCTGCATTGGCTGCCTCATCCAGTCA
GGCGGGCATCACATCAACTTCGACGGCGACGGCGACTGTGGTATCTACCT
CTACTTCTTCTAGCTACTTCCGCCCTACTGTTACGCCCGGCGAGCGAAAC
GTCAACTACCCTCCATATGTCATCAACCACGTGCAAAATGGCGCTGATCT
GGCCGTCCATGCCGTCAGCCCCAACGCAACCCACGAGAATGGCATGCAGG
AATACGAGGTGCACAACCTTTTTGGCCACCAGATCATCAACGCCACCTAC
CAAGGTCTTCTCTCGGTTTTTCCTGGCAAACGCCCTTTTATCATCGGACG
TTCGACGTTTGCTGGCAGCGGCAAGTGGGCTGGCCATTGGGGCGGTGACA
ATGCTTCTCGATGGGCCTACATGTTTTTCTCCATCCCCCAAGCGCTCTCA
TTCTCGCTGTTTGGTATTCCCATGTTTGGTGTTGATACTTGTGGATTCAA
CGGAAACACTGACATGGAGCTTTGCGCTCGGTGGATGCAGCTATCGGCTT
TCTTCCCCTTTTACCGCAACCACAACACTCTCTCTGCCCTTTCGCAGGAG
CCTTTCCGCTGGGAGGCCGTGGCGTCTGCATCGAGGACTGCCATGCACAT
CCGATACTCGCTGCTTCCGTACATGTACACGCTTTTCAACGATGCGCACA
AGACCGGATCAACCGTGATGCGCGCGCTGGCATGGGAGTTTCCTAATGAG
CCCCAGCTCGCTGGTGTAGACACACAGTTTTTGCTTGGACCCAATATCCT
GGTGACTCCTGTCCTGGAGCCCCAAGTCGACACGGTCAAGGGTGTTTTCC
CGGGAATTGTTGATGGCGAAACTTGGTTTGATTGGTATTCTGGTGAGCAG
GTCCGAGCAGAAGCTGGTGTCAACACGACCATCTCGGCACCTTTGGGCCA
TATCCCTGTGTACGTTCGTGGAGGCTCCGTCTTGCCTATCCAACAGCCTG
GCTACACGACTGCCGAGTCCCGCAAGAACCCCTGGGGTCTCATTGTCGCG
CTCTCCAGCCAAGGCGCCGCATCTGGCCATCTGTACATTGACGATGGCGA
GTCAATTGAGCCGGAATCATGTCTAGACATTACATTTGCCGCTATGAGCG
GAAAGCTCAAGGTCGATGTTCAAGGCGCGTTCAAGGACTCAAACGCACTC
GCCAACGTGACTGTGCTGGGCGCTCCGGCGGTCGGACAGGTCAAGTTGAA
CGGCCAGACGATTGACGCAAGCAAAGTCAACTACAACAAGACCAGTAGCG
TCTTGAAGCTCACAGGTCTGAACGACCTAACGAGTGCAGGAGCCTGGACG
AACGGCTGGACCCTGAGTTGGGAGTAA
>A2766  [mRNA]  locus=scaffold_1:1000024:1001110:+
ATGGCCGCGGCGACATACGGCACCTTTGGCGACGAACCAGAACACCATCC
CGTGCGCAGGGTCAAGGCGCCGTGGAAGCTCAAGGCAGAGTGTTACACGC
TGCTGTTGAGACTAAAAGAATTGCCCAAAGGAGCCCATGACGCATTTGAA
GAGGCATGGGGAGGCGAAGAGTTTGGCACGTTTGCGGGTGGCTTGGGCTC
CGTCATGATTGTGAGGTACAGTGATACGCCTGTCGGCCCATACGACGAAC
TCATGCTCGTCCCGGGCAACTTCAGCTTCCCCAACCCCACAAGCAGCGAC
GCGCCTAAGCTCCCCCAAAAAGCCCTCCGCATATCCCGCATCTACGTCTC
CCAACGCACAACCGCCTACAACGGCCGCCTCAACTGGAACATCCCCAAGC
ACCTCGCTCGCTTTTCCTTTTCCGCTCCACCCACAGCCCCAGGCCAGTCG
CCCCCACCGTCCCTCACCGTCCAGGTCTTTGCTCCAGGCACCACCGACGG
CGACGGCACAGCCCCCTTTTTCGCTTGCACAGTCAAGCCATGGCAGTGGA
TTCCCGCTCTTCCTGTAAACACCAAATACATACCCCTTAGTCTTACCGTT
GCCCAGCCCCCCATTCCGGAGCATGCTGGCTTCAAGGCGGCTGCCGCCAA
AGCGGCAGTGGACAATGCCCACACAGTCGATGAGTATGATATCGATCCCG
CAAAGGCTGGAGCGGTCCTGCCGGGCACAGATAGGTGGCAGGTCCATGCA
AGGACTGAGGAAGAGGGGGAGAGCGAGGAGAGTAAGGTCTTCTGGCCCAA
GGGATTGACCATGTGGAGTGTGGGCGGGTGGATGGAGCATGTCAACTGGG
TGCTTGGCGAGGTTATCGAGTGGATGTAA
>A2767  [mRNA]  locus=scaffold_1:1006805:1010542:+
ATGTCGAATAGATCACGCAACACCGGCCTCTACTCGAGTGACTCGAGCGA
CTCGGAACAACCCTCGATACTACGACAAATCGACCTGGACATGGAGATGA
GCAACAGCCGCCAGTCTACATTGAGGCGCAAAGGCTCGGCACTGCAGACA
TCGGTTGAAGTTCTCAGGTGCAAATTTGGAAAGACTGTGGATGCACAGGA
GAAGATACGGGATATCAAACCATCCAAGGACTGGACGCCAATATTCTACT
CGGTCTACCACCAGCGCGAGGCGGCTCTGTCACACTTTCTCCGAGCAGGT
GCCTCGCCCGACGATGTCACTGACATTGGACAGCCACCACTGTGCATCGC
CATCGCGAGTGGATACACTGAGATTGCCAAGATTCTTCTCGATGCTGGTG
CAGATGTCAATGCCGCGACCAAGGATGGAGGAGAGACTGCACTGCACATT
GCAGTCAAGAATGGCCGGGTCGACCTGATTGAACTACTCATAGCCTACGG
ACCTAATCTGGATCTCAAGACGCATGAGACTGGCGAAACACCTCTTCACT
ACGCCGCATCGAAATCCGGGTCATTGGCGGCAGTCATGACACTACTCCAG
CACGGAGCCAGCTACAACACGCTCAACGCAAATGCTCAGACCCCAGCCGA
AGCAGCTCTGAAAACCAACAACATCAACGGCGCCGTCGCCATCATCAACG
CAGCAAACAGCAAGCGCAACCAGCTTACAAAAGAGAAGGAAATGCTTTTG
AAGCATGTAAAAAAGACACAGGGTCGTTTCTCCATTGGAAACGATCTCAT
CGCCGACATCTTCGCTGCAGCTTGCGACCCCGAGTCTAACGTGCTCGTTG
AGGCCATCAAACGAGACGATGTCCTGTTGGTGGAGATGTTCTTGGAAAAG
GGCTCTGATCCAGACCGCCAAACAGCCAGAGGACTACGACCCATCTTTGT
GGCGTTGGAGTACGCGGGCGTACCAGTCATCAAGGCAATCCTCAAGCGCA
ACCCCGATCTCTCAGTTTGCAATGAAAAGGGCCTGAGCGTGCTCCAGGCC
GCCCTTGAAAGCCCGTTGGTGCGAGAAAAGGACACTGTCCAAGTTGTCGT
TGAGGCTTTGCTCGAAGAGGGCGCTGATGCCAAGGTCACATATCGCGATG
GCAAGACGCTGCTTCATCGCACTGTGTCGTCTTTCAACAACCTGAAGATT
GCGCAGATGCTGGTCGATGCCGGCGTTGAGGTCAATGCACAAGACACCGA
GGGCAACACAGCGCTTCATGTTGCAACAACACACAGCAAACTGTGCATTG
ATTTCTTGTTGAAGAACAAGGCAAATCCTCAACAAACCAATACCAACAGT
CTGACGCCCATGCTCTATGCTACAACCCACTGCAGGAAGGTGAACGAGCC
TGTGCTGGACACTTTGATCAGGGTATCAAACTTGCGCAAGACGAACGGGC
ACGACCAGACCCCCCTCCACCTCGCAGCTGCGAACGGCCTGGAAAAGACT
GTGCGTTTCCTGCTACGAGCTCGTGCCGACGCTACAGTCGTCGATAAAAA
CAAGAACACGCCGCTTCTTCTCGCCGTAAAGAACCATCAGTGGTCCGTCG
CACCAATATTCACCACATCACCTAGCGTCAACGCATGGGACAAAGACGGC
TTCAGTGCGCTGCATCATGTGGTCAGCAGCCCACCAAAGGCCCCGGCTAC
CTGGAAGGACGTTGCTGTAGCCACTGCTTCATTCTGCGAACGCGGCGTAA
GCCGAAGCATTCGCGACCGATCAGGCGCCACACCGCTTATCTTAGCTGTC
AAGACGCTTCCAGAAGAGGGTCTGCCTGTGATCGACGCATTGCTAGTGCA
AAAGATGGGCCCGAAGGTGAACTGGAACTTTGCTGATCATGAAGATCACA
GCAAGTACGACGCACTGTTCTACGCGGCATCCATGGGCAAAGCTACCTTT
GTCGATGCACTTCTCAGGAACGGCGCTACTTTTACGTTTGAAGACTGGAC
TCCGAAGACCGCTAAGCTGGGCTCATCAGACGAAGTCAACAAGCAGATTT
TGAAGTCGTTTGCGCAACGTGAGTGGTTTCGCCGTACAGTCGTACTTCGA
GAGCAGGCCAAGACTCCTGAAGATAAGATTGCGCCTTTTGCAACAGTGTT
TCCTGCTGGCGATCTCGAGCTCATGATTTCTATGGGTCTGGATGTGAATG
ATTTACCCAAGTCACCGCTCGGAAAATCTCTGCTGTGGGCTGTTCTGAGG
CATATCTCGCTGCAACCCCCAATGGCACCGGAGTACCTGAGTGAAGTCCT
CAACTTGGTTTTGGAAGCCGGCGCCGATCCTAATGCAAGCAGCACCAAGC
ATGTAAAACGCTCGTCTTGGCCGAGTGCAAAAGAAGGATTCACAGAGGCT
CAAGCTCTGACTATCCATCCTCTTACCTTCTTGCTAGAAGAATGCCCGGG
CGTCGACATCGAAGTCATCAGACTCCTACTCGCACGAGAAGCCAAACTCA
ACCTTGCCTCGAATTTCTACAAGGGCCGCATCCCACTGCACTGCGCAGTA
AAGGCACGTCGTGCTGACGTCGTAGAGGAGTTGCTACTCGAGCAAGGCGA
CGTAAATTGTACTGATCACATCGGACGAACCCCACTCTTCCTTGCCGCCG
AAAGTGGTGATTGCGAGATCCTCGATAATCTGCTTAGCCGAGGCGCGAAG
TTGGACATTGTTGACAACGAAAAGAACACTCTCTTGCATGCTGCGGCGGT
TGGTGGCAGTGAAAATGTCATCGCGTCTCTAGTACGCGCTGGTGTGAAGC
TGGGCCAGAAGAATGCAAAGGGCCTTACACCTATGGCCTGTGTGCGTGGG
GGGCTTGAAGAGAAGGAGAAGCGCAAGATTGCCGACATCTTGAAAGAGTC
AGTGAATCTGAGCCCGACAAAACCCGAGACGAAGATTCAGAAGCAAGGCG
ACACGAAGGAGAAGAAGGCCAAAGACGATACTTCAAAGAACGACGCAAAG
GAGAGAAGAGCCAAAGAGGAGGCGTTGAGACAAGAGCAAGAAAAGGCGGC
TCGTGAAGCCAAGGCAAAGCAATTGGCGGAAGAAGAGGCCAAGGCTCGAC
TACAGAAAGAGCAAGAGGAAAAGATGAGACGTTTGAAGGAAGAAACAGAG
GCCAAAGCCAAACCCCAGATCCAAGTCCAGGTCCAACCTCAATCTCAGGA
AGAACAACAACCCACCCTGGTATCCGAGCTACCATCACCGCCACTCAAGA
AGCAAAAGTCCACCTCGATATTCCGCAAATCGACCCTCTTCTTCTCCCGA
CACAAGTCCGCCGCGCTCCCCGCCGACTCGGACACGGCTCCCAAGCCCAA
GCACGCCACTCTCCTCAGTCTACGCATCAGCGGCCCCTTCAAGCACCGCA
ACTCGACCAGCAGCATGTCGACGATTACACAATCCCCCAGCACGCCGCAT
ATTCTCGAAAGCCCAGACTTCTTCGCAAAAGACTTTTCCGCGTCCTCGCC
CAGCAGCGACAAGCCCAACGTCGCCGTCTCGTCGACCGTCATCCAGAAAC
GCCTCTTGTCGCCCCGTGTCGACAGCGGTCTGGGCCAGCGCAAGAGCACG
GGCAAAGAAGAGATTCTCGACTTGAATCTTGTCAACGAGAAGCTGACGAG
GAATTACAAGGAGCAGGATGGCAGTAGCCAGGGTGACAATGAGTTGAGCG
ATTGGCTCAAGGTGAGTCAGATGCTGGATAACATCTAG
>A2768  [mRNA]  locus=scaffold_1:1015573:1016544:+
ATGTTCCAGGTCCACTTCTGGCACCACGGCGGCATCGGCAAACTCGTCAA
CCCAACCACCGGTATTGTAATCGGGCACGAAGCCTCAGGCACCATTGAAG
CCGTAGGACCCCAAGTCACGCGCGTCCAGCCGGGCGACCGCGTCGCTATC
GAGCCCGGCACGCCGTGCCGTCTGTGCAAGCAGTGCAAATCCGGTGTGTA
CAATTTATGCCGGAAGATGCGGTTTGCGGCCGCGCCCGGCCCGCCTGATA
CCCCAGGGACGCTGGCAAAATACTTTGCCATTGCCGAGGACTTTGTGTAT
AAGATCCCGGATAGCATGGGGCTGGAGGAAGCAGTGCTGGTGGAACCGCT
GGCCGTCGCGGTGCATGCGGTTAAGCTGGGGGATGTGCAGCCTGGGGAGA
CGGTTGTGGTCATGGGGAGCGGAACCATTGGCTTGTTTTGTGCGGCCGTG
GCGCGCCAGTTTGGTGCCCACCGTGTGATTGTTGTTGATATTCTTGACAA
GAAGTTGGAGTTTGCAAAGGGGTTTTTGGGCTGCGAGACATTCAAGGCTG
ACATGGAGAAGAGTGCAGAGGAAAATGCCGAGACGTTACTAACGACCTTT
GGGCTCGAGGAGGAGGGTACCGATACCACTGGTGGGCGGGTTGACTCGGT
TATAGAGGCTTCGGGCGCGACATCGAGTATTGCGACTGGAATTCATGTCC
TGCGGCCTGGCGGGAAATTCGTCCAAACTGGGCTTGGCAAGCCGAAGATT
GAGTTTCCCATGGTTGCAATGGCTCAGAAAGAGCTCATGATGAGAGGATG
CTTCAGGTACGGGTCTGGCGATTATGAGTTGGCGATCGGGATGCTGGAAA
AGGGGCTTGTTGATGTAAAACCTCTAATTAGCTCCGTGACTCCTTTCGAG
CAGGCGTCTGAGGCGTGGGAAAAGACATCAAGGGGCGAGGGGACCAAGAA
TCTGATTCGAGGCGTAGATTAG
>A2769  [mRNA]  locus=scaffold_1:1017437:1018886:-
ATGAAGAACGATCTCCACAAGACCTTTGGCAAAATCTTCAAAGACGACAT
TGACGCCTTCCGCAACCAATTGCTACAGATCCAGACACACCGAGGGGATC
GACACGAGTCTGAAGAATGGGTGTCCAACCTGCGCTTCCTCAACATATCC
AAAGTCCCAGATCTACACGAAGAAAAGCTCAAGCAAGACCGTCTCTATGC
GGAGGCAGAACAAAAGGACCCGCTGGAGTGTATCTACCAGAGACCAGAGG
ATGAGCTGGAAGACAAAGAGCTTGGCGTTCAAATCATGGATGTTGTCTAT
GGCGACAGCGCTTACTCAGTCGGCCTACTTACAGTCGAACTGCTGGACCA
ACATGAGATTGACCTGCTCTCCGATTTGCTCGCCAGATCTCTCTTTACAG
ATCCGCGTGATACGGATACTCCACAGTTGCAGCCTGGAGTTGATGTTACT
GCAGTACAAATACTGATTCTCCGTATCCTGAGCGATTCCCGCTGGTCACG
CGGCTGGATATTTCAAGAAGACCACCTCGCTTCCGAAAGGATGGTGCTGC
TTGTTCCGTGCAACGAGCAACTCAACAAGGGCAGCAAATACCGCTTTGGA
AAAATACCCGGAGAACTCCAGATCAAGCTCAAAGATTTCCGCCAGACCGT
CACCATGTTCTGTCTAGCTTCCGCAGACAACCAGCGACGATGGCCCAATA
GTGAGATGCTGGAAAAGGTGAAGCAGTACAACATTTACAACAAGAAGATT
TATGCTGTCAGCTCTGCATCTCAAGGACAGCATTATATACGTTCCTGGGA
TGATGATTACAATGCCGATGCTGGGGTCGGCAAACTCAATACGCAGAGTG
GCTACTCCAAAATTCCCTCGTATCCGACTACCACGACGAGCGTACTCGAG
GATATCAACAATCGATGCTTAGAGAATGAGTCAGACAGGATTGCTATACT
TGCCAACGCTCTGAAATGCACAAAGCGGCTCAACACTCGAAAGGGCTCGC
CTTTGGTTGAGCCTGAAGCCTTCAGCCTGTCCGCAGCTCTTCTCACTATC
ATCCTAATGAACGGGGAGATATTGGCGAATGCGCCCGAGTGCCAAGCCGG
CACTCTTCCGTCCGAAGCAGATCTCATGACCTGA
>A2770  [mRNA]  locus=scaffold_1:1019368:1019827:-
ATGTCTCTCAAGCACGACGACTTCCCCTCCTCGGCCGCCTTCGACCAGAT
CGCCAGCGCGCTCTCTGCGTCCGACGCCGACCGTCAAGACGCGATCAAAA
CCGGCGGTGCCATCTTCTCCTTCAACCTCAAGAACAAGGCTGGCAAGGAA
GAGAAGTGGTATCTCGATCTCAAGGAGACGGGAACTATTGGCAAAGGCGC
GGCGCCAGAGGGCAAGAAGGCTGATGTCACGCTGACGCTTCCCGACGAGG
AGTTTGGCAAGCTGGTGCTGGGCAAGGCAAATGCGCAGAGGCTGTTTATG
AGCGGCAAGCTCAAGGTCAAGGGCAACATCATGAAGGCGACCAAGCTGGA
GTCTGTGCTGAAGAAGGCGCAGGTACAGGAGCCCAAGGCCAAGTTGTAG
>A2771  [mRNA]  locus=scaffold_1:1020601:1022061:-
ATGCGATCGAATGGCTCCATCTGCAACTTGGTGCTCTCTACCAGCTCAGT
CTTCTTACGCTTCTGGCTAAATGATACCTGCCGCGACAATGTGCTGGACC
GCCTCGAGCCCGAGGACCTGTCCAAAGTGCGCCTGGTGTGCCATGACTTC
TCTGCAAAGGCTGCACCGCGACTCTTTGAAAAGTTGACGGTGACGTTCAA
GACCTCGACCTTTACCAAGCCGGCGCGCATGGATGCGCTTTCGAGAATCG
GTCGCCACGTCAAGACCTTTACCTTTTACATGCCTCATAGCCCGGAGACG
TGCCTACCGCCCATTATCGACCCATTGACCGGATCAGAAAAACAATTCAT
CTATGAGCCCCAGATTCAGGCACCCCCGTGTGGACCAGCCAAGGACAAGG
CACCCAAGTACGGCACCTGGGAGATGCAGGATCTACTCATCAAGCAGTAC
CCGCCACTGTTCCATGCTGCTACCAATGTTCCTGCCTTTTGTGCAGCCTT
TTCAGAGCTTGTTAATCTTACCCATCTCAGGATCTCGTGTCCGGGATCTA
GCGGCGCACAAAGACATCGACGTGGTGTTGTAGACTATGCACTCATCTCC
CTTCGCATTGCTGTTGAGCGTGCACCACTGTATAGCCTTTCTGCCCTCTC
CCTGCTTCCCATCCACCCCGGTGGGCTACTCTACCTTCATCCCATGCATG
GCTTTGGGAGCACCCCTTCATCTGCAAAGCGCTGGCGGCAAATCCGCCGT
CTGTCGATATGCATGGAGAGCATCCCCTTCGCATCATCCTCACCGCGCAC
CCGTACTCAATCCATAGAACACCTTCGCATCCTCCATGCCTACCTCGCCA
CCATCTCGCGCAGCCTAACCCGCGTCTTCTTCCGCTGGAAAGGCGACCGC
GGCCCCTCGCCACTATCGCTCGACTGTGAGCCATGCATGCTCCCTAGCCC
AGAAGAATCAGCACAGTACCCTTCGCTCCGTGGCCAAACCCACGGCCCGC
GCCCGCTCCAATTCCCCCGCCTCCGCATCATGGAACTCGAAAACGCCGTC
ATGGACTCTACACAGATCAGCGACTTCATCCTCAAGCACAGGAACACGCT
TCGCGAGTTCAACTTTGAAGACGTCAAGCTGCGCGAGGGCGACTGGGACC
ACGCGCTCGAACCCCTGACGGTCATTTCGGGCGACGACAGCTGGAAGCAG
TATAAAGAGGAAGTCATGGATGTTCCCATCATGCTGTCGCCTATTGAAGC
CGAGCCACGCATCATGGGGCCCTTGCTAGAAGAGGTCGAGAATGCAATTG
AGGCTGTTAGTGGGAGAGAGCGGAGAGAGCATGCCTTGTCGAGATGGTTG
GGCAAGCCTCGGCAGACACTGCGTTCGAACAAAGACAGCTTTTGGGGCGG
TGGTAAGCGGTTGCTTCATCTGTCCAACTGGAAGGCTGGTGGTGCTGTCA
TGGCGCATTGA
>A2772  [mRNA]  locus=scaffold_1:1023864:1025391:-
ATGATTGTCAACATTGTGCTGGAGCATCCGCACGAGCACTATACCAATCT
CGACGTCATACAAGGCAAGGTATTCCTGCGCGTCCCGAATCCGACCAACA
TCAGCAGCATCATCGTGAAGCTCGAGGGCGAGAGCAGGACCCGGCTGCTA
GCGCCCATACATCCAAACAGGCCAGACAAGCAGAGGCCCGTCTTGGAAGT
ACACAAGTTCCTGTACAAGACGCAGGTGGTATGGCCATCCAATATGCTCC
CAGAGGATCTCGTCCAGAATTCAAAGGCTGCCTATACCATCAATTCTGGC
TCGTTTGAGTATCCCTTCCAGTTCAAGGTCCGAAAACTTACTGCCCCGTG
CCAGACGAATAACCCCATCTCCAACGTCTCCTTTTCGAATGCGATTCCCG
AGTTTGCAAAGACACCGACACAGCACGTAAAGGCGACGCTCCCGCCGACT
CTGGGTGGCTTTCCGGGCGAGGCGGAGATACGTTACTATGTCAAGGTGAC
GGTGAACAGGCCGTCGTTGTTCAAGGAGAACCCACGAGCAGTTGCAAACT
TTACGTTTCTTCCGATCGAGCCGCCGCGACCAGAAAAGGCAGACGGTGAG
GCATACGCCAGAAGACAACATGAGTTTCTAGAGAATACGCCGGGCATGAA
CAAGATACCGGGCTTCCTCGCTGGGAATAATCCTTCAGCGGGCAACATGG
CTCCACGTGTGGCCGTTGACGCGCGATTGCCGAATCCTGCAATTCTTACG
AGCAACCAAGACATTTCGCTGCGGCTGCTTGTCAAGAATGTCAGCGCCCG
CACGAAGAACATATATCTGCAGATGCTGCAGATTGAGCTGATTGGATACA
CGCGGGTAAAAGCACACGAAGTGTCGCGCACAGAGTCGAACAGCTGGATA
TTGTGTTCGTTTAGCAACATGGCTATACCAATTGGGTCGCCGTCTGACCC
TCTTGAGACTGAAGTTCCCATCAATCCTGAATACTGGTCTGGCAAGCCGG
TGCCCAATACAGTGTCACCGAGCTTCACAACTTGCAACCTTGCGCGCTTT
TACGAGCTGGAGGTGCGCGTTGGTCTCGGCTACGGGAGCTACAAGCATGG
AGAGGATCAGCTCATCGTGCTGCCACTGCGGTTGCCAGTCAAGGTCTACT
CGGGTATTGCGCCTCCAAAGGCATTGCTAGAGGCTGGATTCAACCCAGGA
GCAGCAGCAGCAAACCCGGCCGCATTGCAAACTCCCATGCAAGGACAGAC
GCCGCATGCTCCACCCTCACCGTCTGTAGGCTTCGGCAACGCCAACGCGT
TTGCAGGTCAACCAGCACTACCTCCCAATAGACCGGTCTATGAGGATGCG
CCTCCGAGTTACGAAGATGCGGTTGGCCAAGATCTTCCGCCCATCAATGG
ATATCGTGGCAGTTACCAGCCGCCGCCTGTGCCCGAGGGCGCGACGGGTT
TCCCAGACGAAAAGAGACGGTGA
>A2773  [mRNA]  locus=scaffold_1:1028064:1028670:-
ATGTCCGCCCAAAACTCTGCGGGTATCCAGACCCTGCTCGATGCCGAGCG
CGAAGCTCAGAAGATTGTCCAGCAAGACCGCACCAAGCGCGTAAAGGACG
CCCGCAACGAAGCGCAAAAGGAAATCGACGACTACAGGAACGAGAAGGAC
GCCGAGTACCAAAAGTTCGAGAAGGAGCACAGCTCAGGCAACCAAAAGGC
CGAGGAGGACGCAAAGAAGGAGACCGATGCCAAGATCCACGAGATTGAAG
AGATTGGCAAAAATTCAGGCAGCAAGGTCGTTGATCAGCTGATTGAGGCC
GTCATCAGCGCGCACCCAGAGCCACCGAAGAAATGA
>A2774  [mRNA]  locus=scaffold_1:1028859:1029171:+
ATGTCTCGAGCGTCGCAAATCACTCTGGCCACCACTTGCGCCACTGCAGT
TGGCATTGTTGCCTTTGTCCACTGGGCGCAAAAGGCTGACAAAGCAGCCA
TGCACATGGGCGTTGTTCGAGACTTTGAACAGCAACGGATCAAGCGCGAG
CGACAGGCCGACTTTGAAATGCAGCGAGAACTCGAGCAGCAATACAGGAA
ATACCAGACGGTATCAGACGCCGGAGGCCCCGAAGAAGCGCAGCAGCAAG
GACCGGGGCGGTGA
>A2775  [mRNA]  locus=scaffold_1:1030573:1031433:+
ATGAAGATATCACAGCTCCTTGCCTGCCTCGTGGCAGCGCAAGCAATCAG
CGCCGCTTCCATACCCGAAGCTAACAATGCACTCGACTTGCTAGAGGAGC
GCCGTGTAGTCCCCGCCGCCGAAATCGTCTCTCCCGACCACTCGCTGGAG
CGTCGCAAGGGCGGCGGCGGACGTGGCGGCAGCAGCAGCGGAGGTGGCAG
CTCCAGCGGCAGTCGTGGATCTAGTGGCTCCAGCGGCTCTAGCGGACGAA
CATCAACCACATCCAATTCTGGTGGCTCCACGAGCGCAGGCTCAGGCCGA
CCGCGCTCCTTTGGCGGTGGCCGGTACTATGCTGGCGGTGCCGGCGTGCC
ATATACCGCTGGCAAGCGCACACCAAAAGGCATCTCGCCTGGCCTCTTGC
TTGCGCCAGCAGCCATCCTCCTCATCATGCCTGGCCTCTGGCTCTACAAC
GTCTACCCATATCACTACAACAACCCCTACCGCTTCTACAACGCGACGGC
CAACAGCACCGACGACAACGACAACGACCGGCGCTCGCTCTGGGCCCGCC
AGACACAGGGCCGCAACGAGACGCTCCCTGTCATGTGTCTGTGCCAAGAA
TACAGTGTATGCGGCTGCGAGGAAAACGACGACCAGCAGTACCTCGACGA
CCTTGTTGGCAACGGTAGCTACGCTGCCCTTAACGAGACGCTCATCACGG
TTTCCGATGCCAATGGCACCAAGACGCTTGTCCTTAACGGCACCCTTCCC
AACGGCACCACGGCGCCTGGTGGCGAAGGTGCCGCTGCTAGCCTGAGGGT
CGGCAACTTTGCCGGCTACTACGCAATTGCCATGTTGGTCGTTGCCGGTG
TTATGCTGTAA
>A2776  [mRNA]  locus=scaffold_1:124145:125889:+
ATGGCGCAAGAGTTCAAGCTCAAGGATGTCACTTCCTTGCAGATGAAGAA
TGGCGAGAAGAAGGAGGTCGAAGTTGAGGGCGTCGAGGGTGGAAAGGTAC
TGTTGTTGAAGGTCCAGGACCAGGTTCACGCGACAAGCTCCACGTGCACC
CACTATGGAGCTCCATTGGTAAAGGGTGTACTGACACCCGAGGGCCGTCT
AACCTGCCCATGGCACGGAGCTTGCTTCAAGGTGTCGACTGGAGATGTTG
AAGACGCGCCTGCCCTCGACCCCATTGCCAAGTACGAGGTGGTGGAAAAG
GACGGCGCGGTATACGTCAAGACGACAGAGGAAGCACTCAAGGCGAACCG
GAAATCCCTGAACATCAAGTGCTCGTCTGTCAGCGACGACAAGGTGCTTG
TCATTGGAGGCGGCTCTGGCACTCTCGGTGCCATTGAAGGCCTCCGAGGC
GGCGGCTACACTGGCAAGATCACCGTCATCTCCAAGGAAGGCTACCAGCC
CATCGACCGAACCAAGCTGTCCAAGGCGCTGCTGGCTGATATCTCGAAGC
TCGCTTGGAGACAGAAGGATTTCTACAAGGATGGATCAGTTGACATTATC
GAGGATGAGGCCAAGAGCGTCGACTTCTCAGCCAAGAAGGTGTCGACAAA
GTCTGGAAAGGAGTACGAGTACACCAAGCTTGTATTGGCAACTGGAGGCA
CGCCCCGGTGGCTCCCACTCGAGGGGCTCAAGGGCGACCTGGGCAACGTT
TTCCTTCTTCGGACCCTGCCCGACGCACAAAACATCCTGAAAGCCGTTGG
AGACAACGGAAAGAAGATTGTTGTCGTTGGCAGCTCGTTTATCGGCATGG
AAGTCGGCAACTGTCTGGCGAGTATGAAGAACGACGTTACGATTATCGGC
ATGGAGGAGGAACCAATGGAGCGGGTCATGGGCAAGAAGGTGGGCGCCAT
CTTCCGGGGTCTGCTCGAGAAGAATGGTGTCAAGTTCAAGATGAGCGCGA
GCGTGGACAAGGCCACGCCGTGCAAGACGGACTCGTCCAAGGTGGGCGCG
GTGCATCTCAAGGACGGCACTGCACTCGAGGCGGACCTGGTGATTGAGGG
TGTGGGGGTTGCGCCGGCAACCGAGTACCTCCAGGGCAACGCGAGCGTGA
CGCTTGAAAAGGACGGATCGCTCAAGACGGACGAGTCGTTTGCGGTCCAA
GGACTGCGCGACGTGTATGCGATTGGCGACATTGCGACGTACCCGTACCA
CGGACCCGGGGGCAATGGATCACCGGTGCGCATCGAGCACTGGAATGTGG
CACAGAATGCCGGCCGCTCGGTTGCCAATACGATCAACCACCCGGGATCC
AAGCCCAAGCCGTTTATTCCTGTCTTCTGGTCGGCGCTAGGGTCGCAGCT
GCGCTACTGTGGCAACACGGTGGGGGGCTACGATGACGTTGTGGTGCAGG
GGGAGCCGGACAAGGCGTCGTTTGTGGCCTACTACACTCGAGGGGAGACG
GTCGTGGCCGTGGCTTCGATGATGAAGGACCCGTACATGACGCAGGCGGC
GGAGCTGATGCGGCGGAGCAAGATGCCGAGCAAGAGTGAGATTCAGAAGG
GCGTGGACATTTTGGAGGTTAGCCTGCCAAGCGAGGTAAAGATTTAG
>A2777  [mRNA]  locus=scaffold_1:1041110:1041953:-
ATGGCCGCTATCCAGCTCAACTTCACTCTCCGTACTTCCTCCAACTGCAA
GACCGTGCACTTGCTCGGCTCCTGGGATGGCTACCAGGGTCAGCTTCCGC
TTTCCAAGGACCCCAAGAAGTCTGGTGGCTGGGTCGGGTGCTTCAAATTT
CAGGGTCAGACATTGAAGCAGGGACAGCGATACTGGTACTACTACATCAT
CGATGGCTACCACGTCTCGCACGATCCCGCCAAAGACCACACCACCGAAC
CCACCACTGGCCGCAAGCTCAACATCATCGACATCCCCGCCGCCAAGTCC
AGCTCAAAGTCCAGCTCCTCCAGCGCCGACCGCAAGTCGCGCCGTGTCTC
GACCGCCAGCATTCCCAAGGGCCGTGGCCTCAGCCCAGAGCGCATCGTCG
CACCCAAGCCCCAGCGCCCACACGAGACCCGCCAGGTCATCAACACGCAG
TACGACAAGACCACCTTGGAGGAGCTCAACCGCCGCTTTGCCAAGCAGAA
GCTCGAAGAGTCATCCGACGACTCCGAGTACAGCTCCGACGAAGACTCCG
ACGTCCCCTCGCTCACCAGCCGCTCGACAAACAGCTCTAGCCCGTCCAGT
GTCAGCTCTGGTAGCTCATGCTGCACGTGCGAACGCTACGGCATCACCCG
CGCTGGTGACCGCGTCAAGCTTGACTGCGGTGGTGCGCGCTGCGGATACT
CGGACGACTCATCCGACTGCTCCTCCGAGGACGAATACGTGTACGAGGAG
AAGACGACCCGCCGCCAGGGCGTCGTCATCCGCGCTTAA
>A2778  [mRNA]  locus=scaffold_1:1043904:1045706:-
ATGGAGTCGTATAACATCAAGACTGCGTCGACGTACATCAACAACCTGCT
CCTGGCCCGGGGCTTGTTACGCAATGGCAAGCCCATTGAGTTTGCGCACC
CGTCCAGGGGGGAGGGGGGGAAAGAAGCCACCATGGCTCAAATCATCAAC
CTGATCCACGACCTGATCCTGAAGCGCGACCGCGACCAGGAGTATCGCGA
GTCGGTTGCTGATACGCTGCGGAACCTGCGCGCAGAATCGGCGCGCCAGA
CGGCCGCACTCGAGAAGCAGTCCACGCGCAATGACGACCTTTCACGGCAG
CTCTCCCTCGCCCAGGCCCAAGAACAGTCGGCTCGCAAAGCCCTGCATAC
GGCCGAAGCCTCTGCGCGAAAGCTGCGTGCCGAGATGCAGCGACTCAAGA
CGACGGTAGACCAGATACGCACCACTTGTACGAATGATGTTCGGAAGCGT
GATAGAGAGATTGCAAGGCTAAAGAGCCACTTGACGAGCCAGCAGCGGGG
CAACAAGACGGGCCTTGTCGGCGCAAGCATCACAATCAACCCAGGCACCA
TGGGCTTGGGCGCATCTACCAGCAACCTGCGCGAGGATGCGCCCGGTGTC
GACGATCCCGAATACAGCTTGAAGCAGGAGACGACTGAGTTCTTGACACA
ACTGAGTCAAAGCTTGAGCGACGAGAACGACAATCTGATTGGGCTCGTGC
GAAGCACGCTCCTGACACTAAAGGAACTACAAGGCATGTCGGAACAGAAC
GCAAGAGGCGACGAGGAAGATGCATCGGACCTGGGCGAGCAAGAAGACGA
TGACGAAGAAGGCGCAAGAGAACGTATGCTGCACACGCTGCCAACCAACT
ATGACGCTTTGGCAGATGATATGGACACGGTGCTGGACAATCTCAAGAAC
CTACTCACGAATCCAAACTTTGTATCAGTGGAAGAGGTCGAGCTGCGCGA
AGAGGAAATTCACCGGCTACGCGCAGGCTGGGAGAAGATGGAGGCGCGGT
TGCGAGAGTCGTTCATGCTCATGGACTCGTGGAGGAAGCGCATGACGAAT
GGCGACACCATCAATCTCGAGGAACTTAGGATGGGTCTCGGGCTCGGCGA
TGGGCTCGATGCGGTTGACAGGGAAGACATTTCTGTTGTTGGTGAAGAAG
AAGAAGAACTAGAAGATGAGGATGAGGAAGCCAGTTCCGTGTTTGATGAG
GAAGTGGACGACGTAGATGAACGGGAAGAGCAAGAGGATATGCAAAGACA
GGCTGAGCATCTTCCTTCTCCCGAAACAGACGACAAGGCGGCAAAGAAGA
ACACGACCGACATGTTCAAGATCAAGCTGCAGCCCAGCCAGGCAGTGCTC
CGAGAGACAAACGGCAACAAGTCGCTTGGGCGGTCGCCGCGAAAAGTCGC
CTTTTCGCCCTCGATACCTAACACACCCTCTGCACTAGAGGATGAGAACG
CAGAGGCTAGGATCGACGTGGTCGGAGTGGAGAAGGCCACAGACAAGGAA
ACGGCTATCGAGTCCACGCGCGCATCCTGA
>A2779  [mRNA]  locus=scaffold_1:1047058:1048424:+
ATGACCAACCTGGTTGGGGCAACCTACGATGCAGATGAGGACGTTGCCTA
TGTCCGCCCCGGAGGAGAGTGGAATGATGTGATTGGTGATCTCGAAAAGA
GTGGAGTGGCCATCACTGGCGGAAGGCTTGGCCTCGTTGGTGTTGGTGGG
CTGTTGTTGGGCGGAGGTCTCTCTTTCCTCAGTGCCCAAGAAGGCATGGC
CGCTGATAACATTATCGAATGGGAGACAGTCATGGCCAATGGCTCTGTTG
TCAATGTCAACGCTGCAACACACCCGGATCTTGCACAGGCCATGCGTGGC
AGCAGCAACAACTTTGGCATCGTCACGCAATTCAAGGCCAAAGTCCACCA
TATGGGCAATGTCTGGGGTGGATCATGCTTTTACGATACTACCAAAGCAG
ACCAAATTTACGCTGCGTTGCACAACTTCATCGCTCATGGCGCTGAGGAC
CCCAAGGCTGCCATCATCTTTACTGATTTGAACCTGGCGACTGGCATCCG
GAGCAGACTTATATTCTACTTTTACGACGGCCCCACTCCGCCGACGACGG
GTCCTTTTGCCGAATTTCTTAAGATTAACAACTCATGCATTCTCAAGACG
CGAACATACTCTGACCTTTTGAAAACAAATGGTCAAACCACCAAAACCGT
TCCATACATTGCATCTCGCCCGCAAATGTACCGAGAAATCAGTGATAAGC
TCTCTAACCTTACTAGCCCAGTCTTGGGCCTGGCGCCGGTCATCAGTGGC
ATCCAATTCAGCGTTGACATGCAGCCACTTCCTGCTGCCATTGGCAAGAT
TTCGGAGTCCAAGGGCGGCAACGCCATGGGTCTCACTGCTTCTGACCCTG
ACCGTATCATCCTGATTTTCCAGGGAGCCTGGAACCTGGCATCGGAAGAT
GAAAAGGTCTTCCAGATCGCTCGCAATCTTACCGACTGGTTGGACGAGGT
TGTGCCGCAGTGGTTGGAAGAGGCAGGCATGCCCGCGGACATGTACATGC
CATACTTCATCAACGATGCCATGTATGACCAGCCTGTTATGCAAAGCTAC
CGCGACTACGAGAAGTTCAAGACACTGCAGCAGAGCGTCGATCCTAATGG
TCTGTTCAGCACCAGGACTGGCGGTTTCAAGTACTAA
>A2780  [mRNA]  locus=scaffold_1:1049088:1049735:+
ATGGTTTTCGGCGGGTCCTGGGGCTCCACTCTGGCCCTTGCATACGCAGA
GACGCATCCAGAGAGCGTGGGCAGCCTGGTTCTCCGGGGTGTCTTCACCG
TGCGCGACCTCGAGCTCAAATGGTCAAACTGCGAGGGTGGTGCCTCGATG
CTCTTCCCCGACAAATGGGACGACTACGTAGGCTTTCTCCCCGAAGAAGA
GCGTGCCGACCACATTGCCAACTACCATAAACGGCTCATGTCTTCCGACC
CGGCAGTCTCGCATCCGGCAGCCAGGGCCTGGAACACGTGGGAAATTTCA
ATCAGCACCCTGTATCCAGATGCTACGGCGTTCCAGAAGCTGCAAGAGCC
AGAATACCTGCTTGCCCACGCCCGCATCGAGATCCACTACTTTACCAACA
AGGCATGGATGGAGGACGGTCAGCTGCTCAAAAGCGAAAATGTCGACCGC
ATCCGGCACATCCCCACCACGATAGTGCAGGGGAGATACGACGTTGTTTG
TCCCCCAATCACAGCGTGGCAGTTGCACAAGCAGTGGCCTGAGAGCAAGC
TGCACTTTGTGGACGACGCTGGACACGGCGTCATGGAGCCTGGCACCAAG
AAAAAGCTGATCGAAACGTGTGACGAATACGCCAAGTTGGTAATCTAA
>A2781  [mRNA]  locus=scaffold_1:1051352:1052027:-
ATGGTCTCTTTCCGCAATTTCTTCACTGCCACTCTGGCTCTTGCTTCTCC
CATCTCTGCGGCTCTTACTGCTGTCCAAATCACCGGCAACATCAAGACGC
TCACCAGCAAGAGCATGGCTATCCAGGCTCCTGCCCAGTCCATTACTATC
GTCAACGGCCCTCTCATCGTTGTGGGCCTGGGACCGTTCCCCACCATCAT
TGCTGGCTTCACCGACATCATCAGCACTACTTCCGTTGCCATTTCCCAGA
TGCAGGAATCTACCCCCATTGCCGCTGGTGCCGACTCGGACATGATTTAT
GAGGCTTTTCGCGAGTTTGTCCGTGTCCACCAGGCGCTCCTCAACATCCT
TATTGGAAAGGCAGGCCTCTTCAACACTGTTCCCGTTATCGGCCAGCCTG
TCGCTGCTATACTCCAGCAGCTTGAGGGCATTGTCGACAAAATTGCCTTT
GACCTCATTGACCTTGTCGAGGCTCGCGCATCCGACCTCCAGAAAGAGAC
CAACGCCCTCGGCGCGACCCTTGACGTCTGCATCAACAGCTACAAGGGTA
TTTCTACCTAA
>A2782  [mRNA]  locus=scaffold_1:1057262:1058398:-
ATGCCTCTTCCAACCGGCGTGTACCGCGCTGACCATGTCGGCTCGTTCCT
CCGCCCCAAGGCTGTCCTCGAAGCCCGCACAAAGGCCGCCAAAGGCGAAA
TCACTGCCGACGAGCTTCGCAAGGTCGAAGACGAGTACATTGCCGATGTG
GCAAAAAAGCAAATAGAGAACGGTATCCGCTCCATCACCGATGGCGAGTT
CCGCCGCGCCTATTTCCACTTGGACTTTCTCAAGCACCTAGCTGGTATCG
AGGAGAAGGGACAGGTTGGAAACATTAGGCACAAGGATGGCTTCTCCCCG
CCAACACTGGCCGTCACGGGCAAGCTTGGACATCCTGAGGCTATCCAGGT
CAAGGACTTTCAGTTCCTTGAGCAGGCAATCAAGAACAATGGCGGAAAGG
CCACCACCAAGGTCTGCATTCCCTCGCCGACAATGGTGCACTTCCGCGGT
GGTCGTGCCTCCATCGACATCTCGGCATACCCAGACCTAGACGTCTTCTT
TGAGGACCTCGCACGTGTCTACCAAGAAGAGCTCGACTCGCTGTACCAGG
CCGGCTGCCGCTTTGTCCAGCTCGACGACACAAATCTTGCCTACCTCTGC
GACCCCGACATGCGCAAGGCTGCCGAACAAGAACGCAACGAAGACCTCAG
CGTACTCCCTAAGAAGTACGCTGAGCTCATCAACAAGGCCATCTCCAAGA
GGCCTGCAGACATGAAGATTGGTATTCATCTTTGCCGTGGTAACTACCGC
TCCAAGTGGTTCGCATCCGGCGGCTACGAGCCCGTGGCCGAAGTTCTCTT
CAAGGAGCTCAACGTCGACGCCTACTTCCTCGAATACGACGACGCACGCT
CGGGCGACTTTAGCCCTCTGCGCCACCTCCCCGAGCACAAGGTTGTCGTT
CTGGGCGTCATGTCGAGCAAGAAGAACACGCTCGACGACAAGGACGAGAT
CATCAAGAGGCTCCATGAAGCCGCTAAGATTGCCCCCAAGGGCCTGGAGC
AGCTCTGCGTCAGCCACCAGTGTGGTTTCAGCTCCACCGCTGAGGGCAAT
GAGTTGACCGAGGAGGAGCAATGGGCAAAGGTCAGGCTCAACGTTGAGAT
TGCAAAGGCCGTCTGGGGCGACGATATCAGCAAGTAA
>A2783  [mRNA]  locus=scaffold_1:1059019:1061288:-
ATGAGGCTTCGCTTGACGGTGCAGCGGAACGGCTTGCCTGCTGCCAACAT
ACTCTGGAGCGTACCCGATACCAACGGCACGCAGGCGTACACGATTACGC
GTTTGCTCGAAGATGTCAACCATATCATCCCGCTAGAGGCAGAGCATTGG
GGGCTGGAGCACTATGTCGTCGAGGTCGCCGGCTTCGAGTGTCTGCATTT
TATGCCTGTTGCCAATGCGCTCAAGGAGGATGACCATGTTTGCATCCGAC
CGCTCATGACAGCCGAAGTACGCGCGCGCACCCTTACTGGCCGTGACCAG
ATATCAGATGGAGTTAAGACAGTGCAGTTTCAACAGCCCGAGGTTGAGGC
CTCCGACGATAGCGAGGAAAACGACGACGATTTTGCGCCGGACGACGTCG
AGGATTCAAACTCAGATTCAGATTCAGATTCAGATTCCGACTCGGATTCG
GCCGTGAAGCCGGTCGCCTCGTCCAGCGCTTCAGACACGTCGGATTCAGA
TTCAGACTCAGATTCAGACACAACTAGCGACTCCGACTCCGACTCCGACT
CGGATTCGGCCGTGAAGCCGGTCGCCTCGTCCAGCGCTTCAGACACGTCG
GATTCAGATTCAGACTCAGATTCAGACACAACTAGCGACTCCGACTCCGA
CTCTAGCGATGCGAGCGCTCCCCCCGACGTTCTATCCTCCAAGGATGGTC
GCAAGACCACAGCAATAACCACATATTCTGCAACGCATGTTCCGCCAGGT
CAAGGTCTCAAGGCTACAAAAGTGCGGAATTCTCGGCGCACAAGAGTAAA
TCGCCTTCGGCATCTCAAGGCGTCTGACGTGCTCCCTGAGAATGCCGATC
TGAGTGACCTAAAAGCTTACGAAGAAGCAAGGACAGGCCAATCGGAAGAA
GGCTTCGCACATGCGCAAGCTTTCGCCAAGTCTCAGGGGAAGAGGAAACG
TCTAGATGAAGACGCTCCAGCTAAAGTGGTTTCGGAAGAGGCCGCCGAAC
TTGAGCAAAGAAAACAAGAGTTGATGGCAAAGTTCGGAGACATCCCGAGT
TCAACAGAGCCATTAAGCGAGTCGGCACCACCTTCCTCTTCAGACGCTCA
GATTTCAGACCCATTGCCGCCAGCGATACCAGAAGATGGACAGCCGCCGA
AGAAACAAACGGCCTCGAGAAGGCTGAGGCCAGATACTAGTGCGATTGGT
CGGATACTTGCTCGACAAGCACCACCAGTTGCTAGAAAAGGGAGGACCAA
AAAAGTGCCTGAAGAACCCCCAGAGCCTGAAGGCGCATCCGATCCCGATT
TCTGGAAGTCGCGAATCAACGTTTCTGCGTTCGAGTGTTGGGACGAAGAT
TTTGAACTCAGTGCTCCGCCTTTTCCGTTTCAGCAACATTGGGACCCGGC
GAGTAAGCTCATGCGTGAAAAGGCGGCCAAGAAGAAGCAGAAAAAACGCG
GCCAAGCACAACAGCAGAATGCTGCGGGAGAGGATGAGGAAGAAAAGATC
ATCCTAGACTACGACGAGGCTCCTGCAACCAGCAACGACTCTGAGATGAT
TGATGCAGCGGTTGAAAATCAGCTTTGTCAGGACCTTGTGACAGCTGCAC
ATATGGACCTGCCACCTCTACCGGAGGACATGAGCACGCTGCCCAATCTC
ACAGCTTTTGACATGAAGAAAGGTGCCATTATTGCTTGCAAGTTTTTCAC
GGTAAACCCCATCACGGTTACACCCGAGATAAGCGGCTACAAAACGGCCA
CGGTTGAGCACGAAGGCGATTCGGGTCCCGGCGCAGGGACCATCCAACTG
AAGATAGCAGCGCGTGACTTGGTAAGGAAAGAGAAGAAGTTCGACAGCAA
AGGCAACCGGATCTACGATGCTGCCGATGCACTTCTGATGGAGCAAGAAG
ACGATGCAGAGGAGGGCCTCTGGGAGGGACAGTTTGGCGAACTTTTGGAA
GCAAAGCTGGTGAAGGCTGTATAG
>A2784  [mRNA]  locus=scaffold_1:1062130:1062663:+
ATGTTCGACATCAACAACCGTACATGGACACAAGCGCCTGATGCTCCAGG
CCCCCAGCGAGGAGGTACTTCAATTGCCTATCACGACAGCAAGCTCTACC
GGATGAATGGCTTCGACGGAAACACCGAACAGGGTGGTAGTATCGATATC
TACGACATTGCCAACAAGACATGGTCTACCGATACTTTCAAGGCTGATGG
CCAAGATGGTCCCGAAGCGCGGAGTGTCTGTGTGCTGTTGCCAGTCCGAC
TTGCTCAAAAGGACAAGCTCCTCACACTCTTTGGTGAACATGACCCCTCA
TCATTGGGCCATGCTGGAGCTGGCAAGATGCTAGGCGATGTCTGGATCTA
TGACATTAGCGAAAAATGGTGGACAAAACTCCACCCCGAAGGCAGCGATG
GTGTGCCTGATCCCCGTGGATGGTTTGATGCCGATGTTTATAAGGCGGAG
AGTGGCAACGACAGCATCATCATTCACAGTGGACTTGGTGAGAACAACGA
ACGACTAACGGATCTGTGGCAACTCGCATTCTAA
>A2785  [mRNA]  locus=scaffold_1:1066472:1067895:+
ATGTATTCCATGTCGTCGCTCATCACGTACGAGCCCTACGTAGACGAGTG
CGCGGAGCTGTTCAGCCAACGCCTCCAAGAACTCGCCAGTGCGGGCATGT
ACACAGACATGGGACATTGGCTACAAGGTGAAGACGTTCGCGGTGTCATG
TCCGCCTTGGAGGACCACATGATGTACGCGAGCACAGTGGGCGTTTACTC
GTGGCTACACAAATATCTCTATCCCATTCGCAACTGGCTCGCTGGCCCAA
CTGGAGCAGGAAGAGCGCACGTCATGAAGTTCACACAAGAGTGCATGGCC
GACCATGAGCGGACACACACCAAAGGGATACCAGTGGACGGTGCAGAGCA
AGGCAAGAGCAGCATGGACTTTTTAACAAAGTTCTACAAGAAGCATGCAG
AGAACCCGCAGACCTTCACCATGTACCACCTTGTCGTGGGCTGCATTTCC
AACATGGTCGCCGGCTCCGACACGACGGGCATCAGCGTGTCAGCCATCCT
CTACTACCTGCTCAAGAACCCCACAACGTTTGAAACACTGCGCCGCGAAG
TCGACGAGCAACGCCGAAAAGCCGGACCGGGCCACTACTTTTCCTTCCAG
GATAGTCAAACAATGCCCTACCTACAAGCCGTCATTAAGGAGGCACTGAG
AATGCACCCTGCTACTGGTCTCCCGCTCGAGCGTGTTGTGCCGTCCGGGG
GAGCCCAAATTGGCGACTACTTCTTCCCAGAAGGTACTGTTGTCGGGATA
AACACGTGGGTCATGCACCGCGACACGACCATCTTTGGGCCCGACGCAAA
CGAATTCAGACCAGAGCGCTGGCTCGACTCGGACAAGGAGAAACTAAGTC
TCATGGAACGAAATTGGATGCCGTTTGGTCTAGGGTCACGAACCTGCATT
GGGCGACACATTTCGCTGCTGGAAATCGCAAAGCTCGTTCCCATGCTCGT
GTCCAAGTTTGACTTTACGCTGGCCAGCCACCTCCAGGACGGGGAATGGG
ACGCGAGCGCCATCTGGTTTGTCAAGCCCCGCGGATTCCAGGTCAAGGTT
GCGGTGAGGCAGCAGTGA
>A2786  [mRNA]  locus=scaffold_1:1071505:1073150:-
ATGCCTTCTTTCTTCAAGCGCAACAAGGCCTCTTCGTCGGAGAAGGACCC
AGCACCGCCTGAGGCCCTTTCTCACGATGTCCCAGACCTTCCTGCTGGCA
TGTCACAGAGGCGCCCCGACCTGCCCGCAGGCGGCCGCATGCCTAGGAAT
CCCTCCAACCTCTCATTTGGGATGTTTGCGAACCAGACGACTGCTGAAGT
CCGCAAACAACCACGACCATTCAAGAGCTATCGGCTGCGAGGAGAGCGCG
AGCTGCCATGGAAAGACGACCCACGGATGAAGAAGACCAGAGTCGGCAAC
TGGATCACATCTACCTTTATCATCATTGGACTGGGTCTCAGTGGATACCT
CATGTACACGGGTGTTTTGAAGGCGAAAATCCCCGCCCAATGTCTAATCA
TGGAAGACCGATTTGAAAAGATTGACCCCGCAAACTGGGGCTACGAGATC
CAGACTGGTGGCTACGGCAACGGCGAGTTCGACTGGACGACCGATGACCC
CAAGAACAGCTATGTCGATGCCGAGGGTCTCCACATTGTTCCCACGCTCA
CGACCGAGTCTACCAACATTACTCCAGAGCAGATTCTCAATGGCTACACA
CTCAACATCACCAAGGCCGGCGGCGATGGTTCATGCACGTCAACAGACTA
CAAGTCTTGCAGTATCCGTTCTAATGCGACTACTGGCGCTACTATTCCTC
CTGTTCGCTCGGCACGTTTGACGACCAAGGGAAAGAAGTCCATCAAGTAC
GGCCGCGTCGAAGTCGTTGCCAAGACTTCAAAGGGTGATTGGCTGTGGCC
CGCCATCTGGATGATGCCTGAAAACAGCGTATATGGTGCCTGGCCCCGCA
GTGGAGAAATCGATATTGCTGAATTCCGTGGCAACGCATGGCCATACCCT
GAAGGCAACGACTTTGTTTCGTCGACTCTGCATTGGGGACCCGACTCGAA
GCACGATGGCTACATCAACACGCACGGCACTTCTTTCTTCCGCCGCGAGA
CGTTTGCCTCGAGCTTTCACACGTTTGGTCTTGAGTGGACTGAAAAGTAC
CTATTCTTGTACCTTGACAGCCGTCTCAAGCAAGTCATGTACTTCCGGTT
CAACCAAGAAAGCAGTTTGTGGAAGAAGGGCGGATTTGCTGGTGCGACAA
CGTCCAACGGCACGCTGGTGGAGAACCCATGGGTCAAGGGCGGCCCGAAT
GCGCCATTCGACGAGAGCTTTTATCTGATCCTCAACGTTGCTGTAGGCGC
CCAAAACGGCTGGTTCTTTGACGGTGAGGGCAACAAGCCGTGGGTCGATG
GCAGCGACTTTGCCGTCAGGGACTTTTGGAATGCGAAGGACCAGTGGCTG
CCAACCTGGGGCGAGGGCGCCGCACGTGGTATGACTGTCAAGTCTGTCAA
GATGTGGAAGGCTGGCAACTGCTAG
>A2787  [mRNA]  locus=scaffold_1:129686:132825:+
ATGGCTCCTCCCAGGACCTCGTCGCACCGCTCCGCCAACGCGGCTCCAAA
TCCCTCACAGCAACGCGATGACGCATCGCAGTCGCGTCGCCGCGCAAAGG
ACAGTCCCCGACAACAGGGTGCCTCCGCCCGCTCCCAGCCCACGCACAGC
CGCTCCGCCGCGGCAATTGGCCAGCCGCCCGTCAACACAAGCCTGCCCCG
CGAGGAGAGCGCCGTCATAAACCGCATCGTCGTCTCCGACACCCAGGAAG
ACATTGCCCGCGCACAGGCTCGCCAGGCCGACGCCGCCCACGTCTCCTCG
GCCGCAGACCTCACCCCCATAACCGGACTGAGCCTGGTCGGCAGCGAGGG
CGTCGACGATGGCGGCCGGGGCGCCGGTGGCAAGAGCAGACAGGACCACT
CCAAGTCGGAGAATGCGAAGCGATCCAAGTTTGGTAACTACATTCTGGGT
CAGACGCTCGGCGAGGGTGAGTTTGGCAAGGTCAAGATGGGCTGGAAGCG
AGACAGCCCGATCGAGGTGGCCATCAAGCTCATCCGGCGCGAAACCCTCG
GCAGCAACTCGAACCGCCTGCAGAAGATTTACCGCGAAATCCACATCCTG
CGCGGCCTCGACCATCCCAACATTGTACGCCTGCACGAAATGGTCGAGAC
GGAGCGCCACATTGGCATCATTTTGGAGTACGCGTCTGGCGGCGAATTAT
TCGACTACATTTTAAACCATCGTTATCTCAAGGACGGCCCCGCACGGAAG
CTCTTTTCGCAGCTCATCTCGGGCGTTGGATACCTGCACCGCAAGGGCAT
TGTGCACCGCGATCTCAAGCTTGAGAACCTCCTACTCGACCGCAACAAGA
ACATCATCATTACCGACTTTGGCTTTGCCAACACGTTTGACCCCAACGAC
GAGCTCAGCGAGGAGATTGAATACAGATTGGGCGACAAGGAGTTTATGAA
GTCTCTTGGCTTGGATGGCACCGATGCGACACGGCGGGGTGACCTCATGC
AGACCAGCTGCGGAAGTCCTTGCTATGCCGCCCCGGAACTGGTCGTCAGC
GATTCTCTCTACACGGGCCGCAAGGTTGATGTCTGGAGTTGTGGTGTGAT
TTTGTATGCCATGTTGGCCGGCTACCTTCCCTTTGACGATGATCCAGCGA
ACCCCGAAGGCGATAACATTAATCTGCTGTACAAGTACATTGTGTCAACA
CCGCTGACATTCCCCGAATACGTCACACCACATGCGAGGGATCTTCTCAA
GCGAATCCTTGTACCCGACCCACGCAAGCGTGCAGACTTGTTCGAGGTGG
CACGGCATAGCTGGTTGGCCGATTATGCCCATGTTGTTGGTTTCATTACC
TCGAGCAACACGAATGCGGCCGAGGCTCAACAAGCGTCTGTCTATTCGAA
AGACACGTTCGAGCCGCAGCCCGCGCTCGCAAGAAGCGCCTCCGTTCGTG
AGCCCGCAAAACCACACACAGCCTCGTCGGCCCACGGCGGGCTCCAGGCG
AAGCGCGACCAGATCAACCCTGCTGCCGAGAAGCCCAAAGCAACCCGCGA
TACCAAGCGACGAACCGTCCAAGTCGAATACGTTGCGCCGTCGTCGCAAA
CGGCTCGCGGCGAGGCGTCGCCTCCTGCGGAAGCAGTACCCAAAGTACGC
GCAAAAGAGCCAGCAGTACCGCCAACGGATGGCTACCAATCCGCCACAAG
TGCCCGGCCCTCGCGCTCATCAGGCGCCGTCAACACTGCGGCCAGGAAAC
AAGAACCTCAACGATCTGTATCCGACTACTCGGCATTCGGTAATGCACCC
CCGTCTGCTACTCGTCCTTCTACCAGTGGTGCGCTAGGCGCGTCAAGGTT
GCCCTCACGAGGAAACTCGTACGGACAACCCTCTGTTGCGACGGTGGCTC
AAACAAACGCCGAAGGTCGCTTCTCACAACCCAAGAGCAAACAATACTCC
ATCTCCACGCCTTACACACAGCACGACTCGTCCGAGGCGGCCGAAGCGCC
CAACATTGGCCAACCGAGCGCGCAACGGGCGCAGTCGATACAAGCGGGGC
CGCACAGCACAAAGGGTGGGCACAGGCGTTCCAACACGGTGACCGAGACC
CTTGGACGTATGACGTCCATGTTCTCCAGCCGCCAGCCTTCATTTTCTCA
CGATCCCAAAGCGTCTCTGACATCGCAAGGCTCCTATGGCGGCTACTCCG
AGGACAGGAAGCAAAAGAGCTATCCCCCAACCTCCATGGCCGGGCCCATG
TCAAACGACAATCAAGACGCAAACTCGAGAATCAGGACACAGCACATGAA
CGCGGCGGGACCATCATCGGCCCCGCCCAACCAGACGCATTTCAACGGCT
ACAACCAGTCGGCCCCAGAATTCGATGAAAAGTTCCCCAATCCCCAAGAA
GCCCATCCAGCTGCTCAGGCAAACCGTCCTTACCAACAGACGGCCGACGA
CTCGGATGGTAGCGACAACCACACGCCTGGCCGCATGTCACAATCTCAGC
AATTCAGCCAGAGAACGGCGTCCAACCCCTACCCGCCAGGCATGGGCGGT
GACGACTCGAGCCAGCAACAGCAGAGAAAGGGTGTACTGCAGAAGAGCAG
GCGTTTTGCAGACGCCTATGAAGAGCAAAGCACTGGAAACAAGGGAAGCT
CGGGTAGCTCTAAGAAGGTTATGGATTTCTTTAGGCGCATGGGCAAGCAA
AGGACGAGCAGCCGCTGA
>A2788  [mRNA]  locus=scaffold_1:1075692:1078415:+
ATGAAGATCGACGAAGAGTCGAGGTACCGTGCCATTATCAAGCATCTCTA
TGCCAAAGCATGCTCAATGCGATGGATGACCCCCTCGTCTGTCGCCTCTG
GGTCATGCGAAGGTGTCTTGATCCGTAAGGGCCAGGGAGAGTACGTCTCG
GAGCCTGCTGCCGTCAACAAGGACCTCCTCTCCGCAGTCAAGAGAATCAA
CCCTGGTGTTGCTCTTACAATGAGCACAGATGGTACACAGGCCATCTTTG
ACGTCCTTGAGCCCTTTGAAACCGAGTTGATGTTCCAGAACGGTTCCCAG
ATTCAGATATTCGAGTCCATGGCAGATGTCGCTACCTCTAGCACCATCCG
CAAGTTCCAGTATGCGACCCTTATCCGCCAGGAGAGGCTCCTGCTCGTGT
GGCACGACGAACTTGGTGCCATTCTTTCCCAGGCTATGGAGGTCGAGTCT
AGGATCCTAGGTCTCGTTTGGGGTACATCCAAGAACCCCTTCAGTGGTTT
CGACAGTGCAGTCCAGTCCAGCGCAAACTCCACCCTCGGTGGCTCCACAA
TGGATTTCGACATGGGTAAGAAAGAAGATGTCGAGGTCCTCACCGAAGAA
GTCGAAGGCGACCTCGAGAAGGGTACCGGTCCCAAGGAATCGCTTGCTCG
TCCCCTCATTTTCACCAGCGCCATCTTCATTGGTATCGCCATTGGCCTGA
TTGTCACCCTCGTTATCGGCCTCGGAAACCAGGCCATCATCATGGAAACC
ATGACTGACCACTTTTACCCACGTATCGCTCTCGTCCTCACCGAACCGCT
GTGGGTTGTGCTGGGTCTCTTCTTCGTTGTTGTCCTCATCGGTAATTTCT
TCGAGGTCCTCGGTCCCATCACTGGTGTCAAGACTAACAGCCGCTTCCAT
TCCGCCATCAAGCCCAACCTCGCCCATGCGCGCTCCCTGGGATTCACCCC
GTCAACCATCACCATTCAAATGCCCATCTACACTGAGTCGTTGGAGGGTG
TCGTCAAGCCCACAGTCGCCAGTTTGCAAGCCGCCATCTCTTACTACGAA
TCTCGTGGCGGAACCGCACGTATCTTCATTAACGACGACGGTATGGCGGT
TCGTTCCGAGGAGGATAACCAAAAGTTCCTGGAGTTCTACGCGAACAACA
ACATCGGTTGGGTCTCGCGTCCCAAGCACAACCACGAAGGCTTCGTCCGC
CGCGGAAAATTCAAGAAGGCCTCCAACATGAACTTTGCTCTCAACACCTC
CAACCGTGTCGAAGATGTCCTCCAGGAACTCGTCAACCAGCGTTACGACA
ATGGCAACGCCTCCATCACCGAGGAGCAAGAGCTTGCGCTGTACCAGGAA
GCACTTGAGAGAGTTCTTGCTGCCGACCCTCGCGCAAAGGCTGGTGGCAA
CATTCGTATGGGCGAGATCATTCTCATTGTCGATTCCGATACCGTTGTTC
CCGAGGACTGTCTCATGTACGGTGCCGCCGAGATGTTCCTTTCACCCGAA
GTTGCCATTGTCCAACATGCCACCGGTGTCATGCAAGTCTCTTGGGATTA
CTTCGAGAACGGAATCACTTTCTTCACCAACCTCGTCTACACTTCGATCC
GCTTCTCCGTCGGTTGCGGTGAGGTTGCTCCTTTCGTCGGTCACAACGCC
TTTTTGCGCTGGCAGGCTGTCCAGTCTGTAGGCAATCCTCCAGAGGAAGA
TGGCTACGTTTGCTTCTGGTCCGAGAGCCACGTGTCCGAGGACTTTGATA
TTGCGCTTCGTCTGCAGATTGCGGGTAACATTGTCCGACTGGCCAGTTAC
CACGGCCGTGGCTTCAAAGAGGGTGTGTCGCTTACCATCTTCGACGAGTT
GGATCGATGGGAGAAGTATGCTTACGGTTGCAACGAACTTGTCTTCAACC
CCATGTACACCTGGCTCTGGAAAGGTCCCTTTACCAAGCTCTTCCGCACT
TTCCTCTTCTCCAACATCCAGCTGTCTTCCAAGATTTCCATTTGCGGTTA
CATCTTCTCGTACTACGCTATCGGATCGGCTGTTCCCCTTGGCGCTCTCA
ACTACTTCCTGGTTGGCTGGCTGAACGGTGACCTGGACAAGTTCTACGTC
GAGTCGTGGAAGGTTTTCATCGTCTTGATCATCGTCTTCAACGGCATGTC
CAACGTATGCATGGCCATCATGCGCTACCGTCTCGGTGAAGCCAGCCTGA
TTGGCGCCATGGTCGAAAACATCAAGTGGATGCCCTTCTTCATGGTCTTC
TTCGGAGGTATCTCGTTCCACATTCTTCTCGCCCTCTGCTCGCACATGTT
CTCCATCAACATGAGTTGGGGCGCTACTGCCAAGGAAAAGGACAACTCCA
ACTTCTTCGCCGAATTGCCCAAGATTTGGAAGCGCTTCAAGTGGATGTAT
ATGATCATGATTGCCATGGTCGGTGGCATGATCTACCTTGGATGCTTTGC
GCCCCACGGCTGGTCAATCACTGGTACCACTGCCGTCGTGCCTTGGTCTG
TTACCGTCGTCATGCATTGCCTTCTGCCCATTGTACTGAACCCGTCACTG
ACGGTCTTCAACTACTAA
>A2789  [mRNA]  locus=scaffold_1:1082688:1085837:+
ATGCCGCGAATCAGCGACATCTGGCTACCATGCCTCATCCTTCTTGTGTT
TTGGGCGCGCCCCACTGCAGCTTTTGGTGCGGGCAACATCGCGAGCCTGA
GTTCCATTGAGGGACAGAACTGGCGCCATGGAGATATCGAAGATACGCTG
CTTACGCTACTTATCAGCGGCCGCACTGGCAAGAAGTTCAGCAAAATGGA
CGTCAAGCGCGTCTACTTTGGCAACTGGCTCCGCGACTACTCGCAGGCAG
TTGATGTCGGCACTGTCAAGATGGTGTCAGCAGAGGCTATTCGCATTCTT
CTTTGGATCCTGGGATTCATGAGCTTCGGATACGGCACCAAGGAGTTCGA
AGTCACTCGCGACCGTCTCGGCTGCTACAGGCCAGAGGAGCACATCGACA
ACCCCAAGGACTACGCTGATAACATTGATGCTCGCGACTATGATCGCCGC
CTACGAGGCCCCGTCGATGAGCGCCGCGAGCTCAGCATCGACGAGGAAAC
CGGCCTCAAGAACTACATTGCATCGGAAGGCTTGGGTATCGCAACCTCGG
CAGGCATGGTTCGCGACCTGCTCAGACGCTGCATTGATCTGGGCCGGCGC
TCTCGAGGACAAGGCCCCGACTTTTACGAAGCTCTCCGTCTTCTCGGTAC
TGCCACGCACTGCCTTGAGGACTACGCTGCTCACTCCAACTACGTTGAGC
TTGCCTTGATCGAGATGGGTGAAGGTGAAGTCTTTCCTCACGTTGGCAAG
AACGCTCGTTTTCAAGTTCGAGATGCTCGAAAGGAAGTGTACCCCATTGT
CACGGGTACTTTTGGGGGTGTCGATTTCCTGCACTCCGTGTGTGGAGAGT
TTTCGGACAAGGCTACGCAATCCGAGCTCCAGGAGCTTGAGGGCGCCATC
GCCAACGCAGAAAGGAGCAAGAACAAGAGCAAAATTAAGGATCTCCTCAG
TAAGCTCCCCGACGGCATCTTTGGTGGCAAAGATGAGGCTGGCAAGGCCG
ATAAGCTCGAAGACAATGCCAACGCTGCAGCCATGGGTAACATACAAATC
ACCCCCAAGGAACCCGAGGCGTTTACTCAGCAGATCGGGGAACTGGTCAA
GCAAATCTACCCCATTATGGAATTCCACGATGAGATTATGCAAGCCATCG
CTGAGTTCATCGAGAAGATTCCTATCCTGCCAGACTTGATTGAGGAAGTC
CAGAACCAAGTCACAATATTCGTCTTCAGTCTGCTTGCACCCTATATCTT
GCCTATCCTCAACCAGGTCAAGACTGAGCTCGAAGAGGGCTCGACTGAGG
TCATTGCCAGCTCCCGCGATAAGCAGCACATTGTCTTCAACGACGATGAT
TGTACCGACCCCACCCACAGTATGCTTTCGAAGGATCATTTCTCTAACGT
ACTCAACGAGCCCGCTGGACGAGTAGCTTCAGCCACCATTGCATGGGCTG
TTCCGCAAATTGTTCAATGCTGGGATGGTGAGGCGGACCCTGAAGTGACC
ATTGATCGCATCATCAAGGGAGTATTCCACCATCCCGCCTGTGTCACTGG
TATTGAGAATGATGCAATCATCGAAGGCCGCAAAACCATGTTCGATACTG
TTCGGACATGGTGGGGATCCAAAGACGAGCAAGCGAAGAGAACGTTCCGT
GAGCAACTCAGCAGAGGAGGTGTAGAAAAGGGTCAGAACCATAAGGAAAA
CGTCCATGATAAGGGCCATGGCTGTGGAAAGCCTCTGGGCATGGCCAACA
ACTTTGGCGCGACTGGAGGCAAGGGTGGTGCTCCCAATGCACAGATCCAG
CAAGCCTCTGATCATGTGGGTAAACTCGCAGGCGAAGCCGTCGGCGGCGG
TGCCCTGGGTGGACTCGTTGGAGGCCTTGTTGGAGGCATTGGAGGCTCTA
TACTCGGAGGGGCATTTGCTGAACAGGAGAGGAAGAGTCGCCAGGAGGAA
AGATATGGCCAAGACGGTTCTTATACGCAGTCGTACTCTGAAACCGGTCA
CCACCAAGGATCCTCGTACGGTGACAGCGACCGCTATGGGCATGCCGAGT
ACCAACAGACACAATACCCAAGCGGTGGGCGTCGCGAGGAGTACTCTCGT
GAAGAGCGAGACAATCATGGTGGATCTTACAGTTACCAGCAGAGGGTCGA
GACCTCTAGCTACAGTGGATCCGGCGGATATGAACGTCATGAAGAGCGTC
GCGTCCAGCGTGGTAATGAGTGGCGTTCTGACGAGACTCGCGAAGGTTTT
GACCAATCAGGACAATACTACTCAGAAGAGAAAGAGCGACGTGGTAAGTC
CAAGAAGCATTCCGACAACGATGACTCGAACGACTCGGGCGACGGTGATT
CCTATGAAAAGCGCCAAAAGAAGGAGCGCAAGAGGCGTGAAAAGGAAGAG
AAGAAGCACCGCAAGCACCACAGTCACGGTGGAGACTCGGACGACGATGC
TGACAAGCGTCGATCAGGTTCGGGGGACCATAGGCGTCACTCCCGCTCTC
GTTCTCGCGGACATGAGCACCGCCGTCAAAAGAGCGGCAGTCGATCACCT
AAGCGTTCTTCCGGGGGTTACGGCCAGGAGCAACGCTACGGCGAGGAGTC
TGGATATGGTCGCCGCCAACAGGACTATGGCCGTGAAGAGTCGTACAGCT
CTGGCGGATACGGTCGTCAAGAAGAGTCAGGATACGGTCGTCAAGACAAC
CATGGTGGTTCTTATGGGCAGAGTCACAGCCAACAGAGCTACAGCCGCGA
GGAGTCTTACTCTTCTGGTGGATATGGCCGCTCTGAAGGCCGCGAATACG
GTGGCGAGCAACCTGAGCGATCCTACGGTGCTTCGGGAGTTCCTGGCGGT
TTTGGTGGCGAAGACGAGTATGGGGAGAGAAGGCAAGAGCATGGTTCTGG
CAGGTATGGTGGTAGCAGCGGTGGATATGGAGGATCTAGTGGATATGGAG
ATGAGGGGTACGGAAGGCGATACTAA
>A2790  [mRNA]  locus=scaffold_1:1089054:1090898:+
ATGACGAGCATTGACGAGCTTTTCAAAAGCGCAAACGGCTCCGCGAAGCG
CAAGTTCGAGAACCCAAACGAGGCCGATCCAACGCAATCCTACAAATCCG
CAAAGCTGAACGGAAATGGCGACGTCAAGGGCACAGCACAGGCTTCGGTA
GTTGACGAAGACGACGATGAGGAGGCGGGCCCCTCATTACCACCAGACTT
CGACGACGGGCCGGGCGACGATGACGAAGGACGGTTCTTTGGCGATGGCT
TGGATGAGAATGCGCGAGATGCCATGGAATACATAGACGCGCAGGATAGC
GACGAGGCGATACAGGAAGAAAAGTATGACATTCCGTGGGTGCGCAAGCT
GGCGCTCAACTTTGAGAAAAAGGTCAACAAGAATGCGTCGCTGCGCGCAA
AGTACGAAGACGACCCAACAAAATTTATGGATTCGGAAGCCGATTTGGAT
GAGGGAATCAAGGCGCTGAGCATACTGTCGGAGCACCCGGAGTTGTACGA
GGAATTCGCAAAGAGCACAGCGGCCTCGAAGCTGGTAGAACTGCTGGCGC
ACGAGAACACGGACATAGCAATCGCCGCGATTGAGATGATATCAGAGCTC
ACAGACGAGGATGTGGGAGGAGAGCAGGAGCAATGGGATGCGCTGGTGGT
GGCATTCATGGAGGCAGACCTGCTCAGTCTGCTCATATCCAACTTCTCGC
GCTTCGATGAAACCGACGAGGCAGATGCATCAGGCGTATACAACTCCTCG
AAGGTGCTTGAGAATTTACTGTCACAGCCCGCAAACACGGACATAATAGG
GAGAGAAACCACACTACTAAAATGGCTCCTGGACCGAATCCAGAAGCCCG
AGAAATCAACATCACAGAACAAGCAGTACGCCTCCGAGATCCTCTCCATC
CTCACACAATCCTCCCGACCGAACCGGAACCATGTAGCCGAAGCCAACGG
CGTCGAGACATTCCTCACAAACCTGGCGCCGTACCGAAGAGACGACCCGG
AAAAGGACAGCAACGAGGAGGAATACATGGAGAACCTCTTCAACTGTCTA
TGTTCAGTAACAGAAGAGCCACTCGGAAAAGCCAAATTCTTAGAAGCAGA
AGGAGTAGAGCTTTGTCTCCTCTTCGTCCGCGACGGCAAAACAAGCAAAA
GCCGGGCTTTGAAAGTGCTGGACCACGCCTGCGGCTATGCGGAAGAAACA
ACAGACTCGTCGCAACAAGCCAGCGACAGCGGTAAAGGCAAAGCGGCCGC
CAGCCAAGATCAAGAAGCACCTCTATTCTCCAACAGCGCCATGGTCGTCT
GCGATAAAGTAGTCGAAGCCCGCGGCCTCAAACCTCTCTTTTCCACCTTT
ATCAAATCCAAAAAGTCGGATCCCCAGCAAACCGAACATATCCTGGGTAT
ATTTGCGTCACTGCTGCGCTCGCTACCCGGAAACTCCGACTCGCGCTTCC
GTCTACTAGCAAAGTTCCTCGAGAAAGACTACGAAAAGATCACAAAGCTC
GTTGCGCTCCGGAGAGATTATGTTGCGCGTCTCGCGGCGTTTGATGCACG
GAGCAAGGAGAGGAAAAAGGGGTTGTCGAAGGACGAGCTGGAGGCTTGGG
AGATGGAGAATATCACTGAGAGGTTGAGTGAGGGGCTGTATTGCTTGGAG
CGTGTGGATGCGATTTTAGCGTGGTTGGTGGCTGAGGATGAGGGCGCTAA
GAAGGCGATTATAGAAAGGTTGAAGGAGAGGGATGAAGGGCTAGGCGATG
TCAAGGCTACGTTGCAGGCGCAGTTGGATGGGGTGCTTGCGGTCGAGAGG
GCTGAGAGAGAAATGCTGGAGACGCTCGTGGGGTTCTTGGATTAA
>A2791  [mRNA]  locus=scaffold_1:1091169:1093507:-
ATGACTGCAAGTGAAGGTAACGCGGCCGAGTCTGGCCACCAGCCCGCCGA
CGGTAGTGTCGCATCGAATTCCAACGCCGCAAATGGTGGCAATGCTATGG
TCGATGTGAAGTCCGACGCACCCTCGAGTCCAAAGAAGAGAGCCAGAACA
AGCAGTGAGGGCCTCGACGGTGCTGCTGCTGATACTTCTGTCAAGCGAGT
CAAGGGCGTGGCGCCCATCAAGGCAGAATTTTTGATACATCACAACGGCA
ACCACGACGACGCAAGAGGGCCGGCCGTGGACGACGACGCGGCCGAGGCA
GCCGATGCGGACCGCAAGTCTGGAGGCCTGCCCAAGACTGATGCTCGTGA
TGCCCCCAGAGGCAAGGGCAAGAGCAAAAAAGAAAAGAAACAAAAAGGCC
AAAACACCAGCCGCACTTTTGGAAGCTCTCGTGACAAGATACCACTCTGT
GGCACTCGCGCAACTTTCAACGAATTCTCGCCCAAGGAATGTCCATATGG
CGAAAAGTGCAAGTTCGAGCACGGTCTTCGCAAGTACCTCAAGGATGGCC
GACGGGAGGACCTGACCACTTTTGGTGGCCAGTGCCCAATCTTCCAAGTC
AAGGGCTTCTGCCATTTTGGCTGGAAGTGCCGCTTCGTTGGAAGCCACTC
GGAAGAGCGCACCACGGAAGATGGCAGGAAAGAGCTGGTCCTGAAAGAAA
ATGCCGAACTCAAAGCAACAGTTACGGGAGATGACGACGAGGCCGAGGCC
GAAGTGGTCAACATCGTGCCCAAGGAAGTCAAGTTTGGTCTATCGAGACG
GAAGATTGGCACTCCACGGTCTGACCAGTATCTACAATGGATTGAGAGCA
ACAGCCGGAGCGAACGAGACATGTTTGATACTGCTCAGATGGACCCGGAG
ATTCTCAAAGAGGAAAAAGAAGCGCGTAGGGCAGAGTATGTCGAGGCGCC
TTTTAGACCGTCTGAGAAGCGAAGACTGTACTATGGGCCCGAGACGCCCG
TGCTCGCACCTCTTACCACCCAGGGCAACCTTCCCTACCGGCGACTTTGC
ATCGACTTTGGCTGCCAAGTAACATGGAGCGAGATGGCCATGGGCATGCC
TCTGATCCAAGGTGACAAGGGTGAATGGGCACTCATGAAAGCCCACGAGT
CGGAAATCACTCCACCGAAATTCCTATCAAAGAACACAATTGTGCAGGGC
TACGACAATTCTACCGACATGAAGTTTGGCGCGCAGATTGCCGCAAACAA
GCCATGGCTGGCTACAAAGACGGTCGAAGTGTTGACGGATCACTGCCCCA
AGCTGCGCGCCATTGACCTCAACTGCGGATGTCCAATCAATCTCGTCTGC
GAAAAGGGAAGTGGCTCTGCACTACTGGACAGCGAGGCCAAACTGGAGCA
CATCCTGCGTGGCATGAGCTACGTCTCCAAAGAAGTTCCCATCACCGTCA
AGATCCGCATGGGGACAAAAGACAACCACCCGACCGCACAAAAACTTATC
AAGCGACTCGTGCTAGGCGGCCACGAAGCCGTTGAATCCGGAAAAGGCAC
ATCGGGCGTTGCAGCCATCACCCTCCACGGGCGAAGCAAGCAGCAACGGT
ACACTCGCAGCGCAGACTGGTCGTACATTGCGGAGTGCTCCGCGCTCATC
AACCGGCTCCGCAAGGAACAAGACGCCCAAACCGACACCGTCCGCGAGGC
CGATGCCCGCGACCTCGCAAACGGCGGCCACGTCTACTTTGTCGGCAACG
GCGACTGCTACTCGCACGAAGACTACTACCAGCACCTCAACAACGCCAAA
GTCGACACCGTCATGGCCGGCCGCGGCGCCCTCATCAAGCCCTGGCTCTT
CGAAGAAATCGAAAAGGGCCAGTACCTCGACAAGTCTGCCACCGAGCGCC
TCTCGTACATTGAAAAGTTCACAAAATACGGCTTGCAGACGTGGGGCTCC
GACGAAATGGGTATTGGCACCACGCGTCGTTTCCTGCTTGAATGGCTGAG
CTTTGCGCATCGCTATGTTCCGATTGGGCTGCTGGAGCATTTGCCGCCGA
ATATTCAGGACCGGCCCCCGAGGTTTAGGGGACGAAATGAGCTCGAGACT
TTGATGGCGAGTGAGCATTATAAGGACTGGATTAAGCTGAGTGAAATGTT
CCTTGGCCCTGCCCACGAGAACTTCAAGTTTGAACCCAAGCATAAATCCA
ACGCTTATGAGATGGAAGCCGAGGGATAG
>A2792  [mRNA]  locus=scaffold_1:1093901:1094739:+
ATGACTCTCTACTACAGCCTGGTCTTCCTCCTCTTGGTGACGGAGATGCT
CATCTTCTGCGCCCTCATCGTCCCTCTGCCATTCACATGGCGCCGCAGGC
TCTTCACCTTTATCTCGGAGAGCCCGATAATAGCAAAATTACAATATGGC
ATGAAGATAACGTTCATCTTCATCCTGATACTGTTCATTGACAGTGTCAA
CCGCGTCTACCGCGTACAAATCGAGCTTTCCGGCTCGGACGACCAGGGCC
GCTCAGGCGTCGCTGCTGGGGGTATTGAACGCATGGAGGTCCAGGCCCGC
AAGTTCTACTCGCAGCGCAACATGTACCTCTGTGGCTTCACTCTCTTCCT
GTCGCTGATCCTCAACCGTACCTACGTCATGATCCTCGATGTTCTCCGTC
TCGAGGAGGAGGTCAAGAACCTCAAGGGTGGTTCCAGCGGCAAGAACTCT
TCTCTGAAGAACGCCGGCGGCGCTGGCGAGGTTGGCGCTCTCAGGAAGGA
GCTCGAGGCCAAGGACCGTGACATGGAGAACCTGAAGAAGCAGGTCGAGA
ACATGCAGAAGGAGTACAACCGCATGGGAGACGAGGTCGCTGGCAAGAAA
TAG
>A2793  [mRNA]  locus=scaffold_1:1095251:1097136:+
ATGTCCGAAAGCCAGCAACCGACCCTGCGCTTCTTCAATTATCCGACCCC
TAAACCTCACGACGCGCCGTACCAAGCCCCGCCTCCCGGAAACAACCCCG
TGGTCAAGGGCGCGCTGCTGAACCATCTCTCGACCCTGTTTGCGAGTGTA
CCTGTAATCCCAGGGTTGCTGTGGAGTAACGCCGGCTTCGGTTCCCTGCG
ACGATGCGACCAGCTCAACGGCGTCGAATCGCGTTTCGATCCCACCGTAG
TGCCGCTGGCCCAGCCCGGTGACGAGGCTCCAGCGAGTTATACAGACCAG
GCGAGCCTTCGCGCACCGCTTGACCACGCCTCGTCCAGCCGCTTCTACTC
AATCAAAGACTACCACTATGCGTACTTGAGTGGCGCAATAACACCGCTGG
ACGTAGTAGAGCAGTTGCTGCCGCTCATCCGCAGAGATGTCACGCCGCGC
TCGCCGTATGCAACAGCATTTATGGAGACCAAGGTCGAGCTTGTAAGGCA
AGCAGCCGAGGCCTCGACGCAGCGATACAAGGAGGGGAAACCGCTGGGTA
TACTCGACGGCGTCCCATTTGGCGTCAAGGACGATCTGCGCGTCAAGGGC
TACAAGCACTACATTGGCACGACGCACGACTTTAGCCATGGCGGCAGCAC
GGTTACAAGTTGGTGCGCAGAGGTGGTGGAAAAAGAGGGCGCCATCATGG
TTGGGACACTCACGATGCACGAACTAGGCATGGATACAACAAACAATAAC
CCCAACTGGGGCACGCCGCTGAACCCATACAACAATTCCTACTATCCAGG
TGGCTCCTCAGGAGGCGCCGCGTCTGCCGTAGGCCACGGTCTCATTCCAT
TTGCCATTGGCTCTGATGGTGGTGGCTCAGTCCGAATTCCCAGCAACTAC
TGCGGCCTGTACGGTCTCAAGACCTCACATGCGCGCGTGTCCATTGCGCC
AATGCCAAATGCTGGTAAATCTGTGACGGTCCGCGGGCCCCTCGCAAGCA
ACATGTGCGATCTCGAAATCGCATACCGCGTCCTCGCGCAGCCAGACCCT
TCAAACTACCCTGCGTCGCTGTTTGCTCCACCCAAGAAACATACGGGACC
CCGTAGCAAGGTCCTCGGCGTACACAAGGCATGGGTTGACCGAGCAGATG
CGCCCGTCCAAGAAGCGTTTCAATCTGCACTACGTTACTTTGAAACCGAG
CTGGGATACCAAGTCGTCGACATCAGTATCCCACTACTAACAGAAGGCCA
ACTCGCACACGCCATGACCATCATGGCGGAAGGCGTTGCAGGCTTCAAGC
AGTCGATTTACAGTCTTACGCCTCCTAACCGCGTTCTCATGACTGTCGGG
CGCCAGACACCCGCTACAGACTTTTTGCTTGCCCAGCGCCTTAGACATCT
TCTTATGCAGCATCTCGCAGATTTGTTTACAAAGTACCCCGGTCTCGTTA
TCGTTACGCCTACCACGCCAAATGCGGGGTGGCCTATTGACGAGGCGGAA
CTATCGCATGGTGTGACGAATGCGAACATGCAGATTAGAAACATGGAGTA
CGTGTGGCTTGCAAACTTTACCGGTATCCCATGTATACAGTTCCCAATGG
GATATGTGGACGGTGTCAAGGGTAAAGGCAAAGTGCCGGTTGGCATGAGT
GGACAGGGTGAATGGGGCAGCGAGGATGCGCTGATTGAGTTTGGACATGA
TGGCGAGAAGTGGCTGCACGAGGGCTATGCAGGAGGGAAGGTCATCCCTG
AAGCGTGGGCGGATGTTTTGAAGATGAAGTAG
>A2794  [mRNA]  locus=scaffold_1:1102322:1103141:-
ATGAACCCGCACATTTCAGTCTCCTCCTACCCGCCGCCTACTTGTACGCC
CGACGACCGCCGACTGTCCTATCCCGACAACATGTCGACTTCCTCCTCCA
ACTCGTCCGTCAGCGACAAGGACATGGCTACCGACCCCACCCTCCAACCG
CGGCCCCGTCTCGGCAGCAGGAAGTCGAGTGGCACCATTATAATACCCCG
CGACAGCCCCAATGTCGAGATGAAGGAGGAGGAGGAGGAGTACGACGACG
GCGATGCCAGGACCATGAGCCCTCGCCGGAGTAGTGAGGAAATCGAGAAG
ATGGGCCAGGACGCTCGCCAGGCTTTGATAGAACAAGCCAAAGCGCTCCA
AGCTAGCCTTATGGAAATCGTTGACCGCGTCGAAGTCGTCAAGAACGAAC
ACGAGAAGCTCGAGGGCGGCAATAGGTTTCTGCAGTCATATATCGGCGAG
CTCATGCAAACAAGCAAGCTCACGTCGGCCGGCGCTGGCAAGTCGACAAA
GGTCAAGGGCAAAGGCAAAAGCATCAAATAA
>A2795  [mRNA]  locus=scaffold_1:1126866:1128699:+
ATGCATGGCCTTCTGGAGCGCTCGCTACAGCTCCTCCACTCATTCCATCC
CGCCAACTTTGGTGCGTATCTCTCGCCCACCAACACGTGTGGTGCTTCTG
GACCGCAGATTCCGCTTCACGCTACCCCTACTGCACAGTCTGCTGGTGTT
CCAGACTATTTTGTCACCGATGACGGGCATTTCCAAGGCCCAACCCAGAC
GGGCGCTGCCCCGTTCCTTGCCCAGACCAACGCTGCGCCCTTTGCCGGTG
TATCGTACATACCAAACACGCCGTTGGAGACGCAAATGCCTATTCCGGGT
AACCCAGACAACAAGAATATCTTCCAGAGCCTGGCCAACCTGAGTCCCTA
CTTTCCTAATCCCCGCGGTTTCGGCGTCAAGGAATACCCGATTCCTCCGG
GCACAAACGTAACATGGCTCAACATGGTCCATCGACATGGCAGTCGGTAC
CCCGAAGTCAGTGGTGATGCTGCCGAGCGTACTCTGGGCAAGAAGCTTGC
AGATGCAGCTGGCAAATTTACTGGCCACGGTCCGCTTTCCTTCCTCAACG
ATTGGCAGTTTCTGCTCGGCGCTGAGATTCTGGTTCCCAACGGAAAATAC
GAACTCTTTCAGTCTGGTACTCTACACTACTATCAGTATGGTCACTTGTA
TCCCAACAATGGATCCAAGATTGTTGTAAGGAGCACTACGCAGCGCCGCA
TGACAGAATCGGCAGAATATTTTCTTGCCGGCTTCTTTGGGCTGGGTTGG
ACCCAGAATGCAACGCTGGAACTTGCCATTGAAGCACCAGGCTTCAACAA
TACGCTTGCTGGCTACAAGCAGTGCAATCATTCCAGCTGGCAGTCGAGCA
AGGACGCGCTCATGGACTGGGTTGGTGTATATCTGCATGATGCCCACCAA
AGAATCAAGAGCAATATTACTGGTGATCTGGACTGGACTCTGAAGGATAC
ATATAACGCGCAAGCCCTATGCTCCTACGAAACAGTCTCGCTAGGATTCT
CCCACTGGTGCGGCATCTTCACCTACGAAGAATGGCAAGGCTTCGAGTAC
TCTCTCGACATTGGCTTCCAAGCCGGCACAGGCTTTGCCTCGCCCGTTGG
CCGCGCCATCGGCATAGGCTACGTCGAAGAAGTCCTCGCCCGTATGCAAC
ACCACGTCATCACTTCGCCCACGGCCCAAATCAACGTGACACTGGACAAC
AACACGGTCACATTTCCCATTGACCAAGCCCTCAACCTCGACTTCAGCCA
CGACGCCGGCATCCTCAGCATCCTCGTTGCCTTTGGCCTCACCCAGTTCA
ACGACTCCCTCCCCACAACCCACATCAAGCACGACCGTCAATTCATCCTC
TCCCACCTCCAGCCTTTTGCCGGCCGCCTCGACATTGAAGTCATCAAGGC
CCCTGCCCCTGTGAATCCCAAACGCACAAGCGCCGAGCACATTTACCTCG
ATGGGCCCCCGACAAGCTACGTCCATTTCATCCTCAACCAGAGGACTATT
CCCCTGGGCAAAAGCCATGTCGAGTGCGGCCTTCGAGACGACGGATGGTG
TGACATGGACACGTTTCTCCGCGTCATGCACAAGCAGATTGAGCTGGCTG
ATTACGACTATGCGTGCTTTGGCGACTATGAGAATCCAAGTTATGGTCAT
GTAACGGATGGAAGACCACCCAGGTAA
>A2796  [mRNA]  locus=scaffold_1:1129029:1130714:-
ATGGCTTCCCGGCGGCTCGCACTCAACCTGCAGCAGAGCATGCGCTCTCG
CTCCGCCATCAGCGCCGTCAAGTCATCGAGACAGTCGCCTTTGACACGAG
GCCTGGCCACACCCATTTCCTATGGCGCAAAGACCGAGTCGACCACGCTC
AAAAACGGCTTCACGATTGCTACCGAGCACTCCCCGTGGGCCCAGACTTC
GACCGTCGGTGTGTGGATCGACGCAGGAAGCCGCGCAGAGACGGACAAGA
CCAATGGAACTGCACACTTCCTGGAGCATCTTGCTTTCAAGGGAACCCAG
AAGCGCACTCAGCAGCAATTGGAACTCGAGATTGAGAACATGGGCGGCCA
CCTGAACGCCTACACCTCGCGTGAAAACACCGTCTATTACGCCAAGGCCT
TCAACAACGACGTCCCCGCCGCCGTCGACATCCTCTCAGACATTCTGCAA
AACTCCAAGCTCGAGCCCGCCGCCATTGAGCGCGAGCGCGATGTCATTCT
CCGCGAGCAGGAAGAGGTGGACAAGCAGCTCGAGGAGGTTGTGTTCGACC
ACCTCCACGCCACGGCTTTCCAGGGCCAGCCCCTCGGCCGCACCATTCTC
GGACCCAAGGAGAACATCCAGAGCATCCAGCGCGCCGACCTCGAGAACTA
CATCAAGACCAACTACACTGCCGACCGCATGGTCCTCGTCGGTGCCGGCG
GCATCCCCCACGAGCAGCTCGTCGACCTTGCCGAGAAGTACTTTGCCAAC
CTCCCCTCGGAGCCCCAGGACTACTCGTCAAAGTCGATCGCTGCTGAGCA
GAAGCAGAAGCCCGACTTTGTTGGATCCGAGGTCCGTCTCCGTGACGACA
CCATGGGCACCGCCAACATTGCCATTGCCGTGGAGGGTGTCAGCTGGAGC
GACCCCGACTACTTCACCGCACTGGTAACACAGGCTATTGTCGGTAACTG
GGACCGCGCCATGGGTACCTCGGACTACCTTGGCAGCAAGCTCAGTAACT
TTGTCTCGCAGCACGGTTTGGCCAACAGCTTCATGAGCTTCTCCACCAGC
TACTCTGACACTGGTCTCTGGGGTATCTACCTTAACAGCTCCAACCTGAC
GCAGCTTGATGACCTTGTCCACTTCACTCTCCGCGAGTGGACTCGCCTTT
CGATGAACGTGACTTCGGCCGAGGTTGAGCGTGCCAAGGCCCAACTCAAG
GCGTCGATTCTTCTCGCGCTTGATGGCACGACTGCTGTGGCCGAGGACAT
TGGCCGCCAGATTGTGACGACGGGTCGCCGGTTATCACCCGAGGAGGTTG
AGCGTGTTGTTGGCCGCATCACGGAGAAGGACGTGATGCAGTTTGCACGC
AACAGACTATGGGACAAGGACGTGGCTATTTCAGCCGTTGGTCAGATTGA
GGGTCTGCTGGACTACAACCGCATCCGGAACGACATGAGCAGGATGCTTT
CATAA
>A2797  [mRNA]  locus=scaffold_1:1131066:1131743:+
ATGCTGTCGACAGCCACCTCCACCATGAACCGCCCGCTTGCCCAGCAGCT
GCGACCAGCTTTCCAGCGCTCGGCCATTCCCCAGTCCACCCGCGTCGCCG
CCTTCCACGCCACCCAGCGCAAGCAGATCTTGCCCCCGCTTCCCCAGAAG
ATTGTCGGAACCGCCAACGACCCCGTGCCTGTGCCCGCGCCAGACTATAC
GCATGGCAGCTATCACTGGAGTTTTGAGAGGATCATCTCCGCTGGTCTGG
TTCCCTTGACCATTGCACCCTTCGCCGCTGGATCGCTCAACCCCATTACC
GACTCAATTCTCTGCGCACTCCTCGTCGTACACTCGCACATTGGCTTCGA
GGCATGCATTATTGACTACTTCCCTAAGAAGCGTGTCCCCCTCGTCCGCA
ACCTCTCCATGTGGGCTCTCCGTATCGGAACCGTCACTCTGGGTATTGCC
CTCTACTCGTTTGAGACCAACGACGTCGGCATTACCGAGGCTATTGCCAG
GCTGTGGCACGCATAA
>A2798  [mRNA]  locus=scaffold_1:137319:138303:-
ATGGCGTTCCGCTGGTACCAAGCAAAGCTCAGGACGGCCCCGCTGCTGAC
GCAGAGTATCACCACCGCGGTACTCTTCGCAACAGGCGACACAATGGCAC
AGCAGGGAGTAGAAAGACGAGGTCTCGACAAGCACGACCTGATGCGGACA
GGCCGTATGGCTCTCTATGGAGGATGCATCTTCGGCCCCGCAGCCACCAA
ATGGTTTGACTTCCTCGTGCGCCGCGTCAACCTGCCATCCAAGAATGGCA
CCATTGTCGCGCGCGTGGCATGCGACCAGTTTTTGTTCGCGCCCGTCAAC
ATGGCCCTCTTCTTGTCCAGCATGGCCTACATGGAGGGCAACTCGCCCGT
GCAGCGTCTCAAGGACGCCTATCTCCCGGGCTACCAGAAGAACTTGATGA
TCTGGCCCTTTGTCCAGTTCACAAACTTCAAGTATGTCCCTGCTGAGATG
AGGGTCTTGGTCGTCAACATCATCTCGCTTGGATGGAACTGCTACCTCAG
TTTCCTCAACTCGCAAGGTGGCACCAAGCCCGCTCTTCCTGTCGGCGAGA
CAAAGGAAGGCGGTCAGCTGCCTCCTTCGTAA
>A2799  [mRNA]  locus=scaffold_1:1132732:1133739:-
ATGGGTTACGAAGACTCCGTGTACCTGGCCAAGCTGGCCGAGCAGGCCGA
GCGTTATGAGGAGATGGTTGAGAACATGAAGGCCGTTGCCTCTGCGGACC
AGGAACTCTCCGTCGAGGAGCGAAATCTCCTTTCCGTTGCCTACAAGAAC
GTCATCGGTGCTCGCCGCGCGTCCTGGAGAATCGTCACCTCGATCGAGCA
GAAGGAGGAGTCCAAGGGCAACGAGGCCCAGGTCAACCTTATCAAGGAGT
ACCGCCAGAAGATCGAGGCCGAGCTGGCCAAGATCTGCGAGGACATTCTC
GAGTGCCTTGACGGACACCTCATCCCCTCTGCTGAGAGCGGCGAGTCCAA
GGTCTTCTACCACAAGATGAAGGGTGACTACCACCGCTACCTTGCCGAGT
TTGCCGTTGGCGACAAGCGCAAGACCTCTGCCGACAAGTCTCTTGAGGCC
TACAAGGCCGCCACCGAGGTCGCTGCCTCCAGCCTTGCCCCCACCCACCC
CATCCGCCTCGGACTTGCCCTGAACTTCTCCGTCTTCTACTACGAGATCC
TCAACTCGCCCGACCAGGCTTGCCAATTGGCCAAGCAGGCTTTCGACGAT
GCCATTGCTGAGCTCGACACCCTGTCTGAGGAGAGCTACAAGGACTCTAC
CCTCATCATGCAGCTCCTCAGGGACAACCTGACCCTCTGGACATCTTCCG
AGGCCGAGCCCTCTGGTGACGCACCCGCCGCCGAGCCTGCCACCGACGCG
CCCAAGGCTGAGAGCAGTGAGGCCCCCGCCGAGCCCAAGGCATAA
>A2800  [mRNA]  locus=scaffold_1:1135279:1135805:+
ATGCTTCGCACTTCCATCATCAAGAGCGCGCGCGCAATCGCCGCCCCCCG
CTACTTCTCCGCGTCTGCTCTGCGCCTAACAGAGGGAGCTACCGGCTCTG
GGGCCTCAAGACCCACGGGCATGGCTGGCGGTGACGCCTTTACCAAGCGC
GAGGCTGCCGCCGAGGAGCTCTACATCCGTCAAGAGGAGAAGGCCAAGCT
TCTGGGCATCAAGGAGAAGCTCCGACAGCAAAAGAAGCACATGGACGAGC
TGGAAAAGCACATTGACGATGTCATCAAGGAATCTGAGGCTTCCGGCCAA
GGCGAGCAGAAGTAA
>A2801  [mRNA]  locus=scaffold_1:1137695:1139116:+
ATGCACTCACGCCCTCCGGCTTCGTACACCAATTTTGCAGAGCGAAACTC
ACGCTATGGCCCGGTACGCAGGCCCAGCGTGGATCCGTACTCGCACCCGG
CCTATGTGGACACGCCGCCCAAGCCAAACTACGAAATGTACTACCCATAC
TACACAGAGTCGCCTGCTCGCTACCCTGCCATGTGGACTACAAGTGGGGG
TAAATCGTACCCACCCATTGATCCAAGGCCCGAGAACATTATCAGGCTGC
CTTGGATGATCTGGATGGGAAGTCATGCCAAGAACCACTTTGTAGCGTTC
GTTGGCGAGTTTGTGGGAACCACCATGTTCCTCTTTTTTGCCTTTTCCGG
CACTCAAGTCGCCAACATCAGGTCTGCTGCAGCACCGCAGTCCAACACCA
CAACCAACGAGGCGGCCGGTTTCTCACCTATTGTGCTTCTGTACATTGCT
CTCGTCTTTGCCTTCTCCCTCATGGTCAACGTATGGGTCTTTTTCCGTAT
TTCTGGTGGCCTGTTCAACCCCGCCGTGACCTTTGCCATGCTGCTCTGCC
GCGCCCTGAGTCCCATCCGCGCCTTCCTACTGGTATCAGCGCAGATTGGT
GGAAGCATATTCTCTAGTTTTCTAGTCAAGGTGCTGTTCCCTACAAACTT
CAACGTACGAACTACGCTGGGTGAAGGCACGAGCTTGGCCCAGGGAACAA
TGATTGAAGCTATACTCACGGCAGAACTCGTCTTCACCATTTTTATGCTG
GCAAAGGAAAAGCATAAAGCAACCTTTATCGCACCCGTAGGCATCGGCCT
CGCGCTCTTCATCGGCGAACTAGTAGGCGTCTACTACACGGGAGGCTCGC
TGAACCCCGCACGTTCGTTCGGTCCCTGTGTCGTAACCGGTGTCTTTGAC
AACGACCACTGGATCTACTGGGTTGGACCGGGCATCGGCGCCATCCTGGC
CGTCATCTTCTACCAGTTCATCAAGATCCTCGAGTACGAAGTCGCGAACC
CAGGCCAAGACGATGACGGATCCGATCATCACGACACGAGAGAAGAATTC
GAGAAGAGAGAAGGTAGTCAGGACCCTGAAATGGGGTACGGGCCTACGCC
AACGGCCACGCCAGTGCACATACCCGGTCAGGGTCCTGTTCCTCCTCCGC
CTGCGATGCCCGTGGCGCATAGTCTGAGCGGTGTGACAATGGGGGCTCCG
AGCATGGCCAGCGGCGGCATGGCTAGACCCGTTAGCAAGAGGAGCATCGA
GGGCCAGGGATTTGGCGGAAGAGGTGAACAGAGCTTAGGTTAA
>A2802  [mRNA]  locus=scaffold_1:1140927:1141671:-
ATGGACCTGGCGTTCGCCCTGACTGACAAGAACCTGGGCCAAGAAATCCA
CATCCTCTTCATCATGGTGCTGCTCACCATTACAATCTTCTTCTGCCACT
CACTCATCCGCCTCTGCATGCTCATGCTCAATCCCCCGAGCGAAGAGCAG
CGTTTTGTGCCCAACATGTCTGGTGCTGAGGGCTTTCAGCCCATCATACC
CATCCGTGTCCACCTGCAGCGCGATGAAGAAGCCACACTAGAAAGCGAAG
CCCTGAGCCAGAAGCTGCCGCACCCGAGCCATCTGCCCCAGAGGGCCCCC
GGCCACCGTCTTACGTCTCAGAAGACGGCGAAACAGTGA
>A2803  [mRNA]  locus=scaffold_1:1143516:1144809:-
ATGTCTAGAGAGAAGCGACCCGCCAACGAGGCATTTGGCACAAGCCAGCT
GGTCAAGCGCACAAAGTCGGATGCCAATCTTGGGGGAAGCTCTGCAGTAG
CTGTAGTCAGCGGCTCGGGCGCAAATGGCGCGCTCATACAGGCGGGTTCG
CGCTCGAGCGCACTGCAATCGCCAGTTATGGAGTTGACGGGCCACTCTGG
GGAGGTATTTGCAGCACGATTCGACCCGACTGGACAATACATAGCATCTG
GCTCCATGGATCGCTCTATACTACTTTGGCGCAGCTCCGGGTCTTGCGAA
AACTACGGAATCCTCACTGGCCACAAGCAGGCGGTACTCGACCTACACTG
GTCGCGCGACTCCAAAGTCCTCTTCTCCGCCTCAGCAGACATGCACCTCG
CAAGTTGGGACGTTGAGACTGGGGAGAGGATACGAAGACATCCGGGTCAC
GAGGAGGTTATCAACTGCATGGACGTGAGCAAGCGCGGAGAGGAGATGCT
TGTGAGCGGTTCCGACGACGGCCATATTGGGATGTGGGACACAAGAAGCA
AAGATGCCGTGACGTTTATCCCGACCGACTTCCCCATCACGGCGATATGT
CTGGCCGAAGCTGGCAACGAACTGTTCACCGGAGGCATTGACAACGACAT
CAAAGTGTGGGACCTGCGGAAACAGGCGGTGACATACACGTTGATTGGCC
ACACAGACACGGTCACTTCGCTTCAGATGTCCCCGGACAACCAGACTCTA
CTATCTAACGCACACGACTCGACCGTCAGGACATGGGATGTGCGGCCGTT
TGCGCCGGCCGACCGACACGTGCAAACATACGACGGAGCGCCGACGGGCC
AAGAACGCAACCTTTTGAAGGCCTGCTGGGATGTCAAGGGCGACAGGATT
GCAGCTGGCAGCGGCGACCAGAGCGTAGCCGTGTGGGAGACGCGATCGGG
AAAGCTGCTGCACAAGCTGCCGGGGCACCGAGGAGCCGTCAATGACGTTC
GCTTCCACCCGCTAGGCGAGCCTATTTCCTGA
>A2804  [mRNA]  locus=scaffold_1:1145177:1145895:+
ATGTTAGAAACACGAGTCGATAAGGTCAGCGCCGAGCTGGTCACCCTCAC
ATATGGAACCATTGTCGCCCAACTATGCAAAGACTACGAATACAACTACC
CAGACGTCAACAAGCAACTGGAGCGCATGGGGTACAATATCGGCATACGG
CTGATTGAAGACTTTCTTGCCAAGTCGAGTGCGCCTGCTTGCACCAATTT
CCGAGAGGTGGCCGAGATGATCTCAAAGGTCGGCTTCAAGATCTTCCTCA
ACATCACCCCCACCATCTCCAATTGGTCTAGCGACAACAAGCAGTTCTCG
CTCATTTTTGAAGAGAACCCACTTGCCGACTTCGTCGAGTTACCCGATGA
CGGCCGCGCGCAGGACGAACTGTGGTTCTCCAACATACTAGTGGGCGTCC
TGCGGGGCGCATTGGAAATGGTCCACATGCAAGTCGAGGCGCACTTTGTC
AGTGACGTCCTGCGAGGCAACGACACTACCGAGATGAGGATATCGCTGGT
CCGGTATATCGACGACGAAATGCCACCGGATGATGAGTAG
>A2805  [mRNA]  locus=scaffold_1:1147129:1149512:+
ATGCAGAACCAACAGCAGATGGCGCAGATGGCGGCCATGAATGCGAACAA
CGGCGCCGTCGACGGCACCCCTATCATGCGCAATATGGCGCAACCTGGCG
GCAAGGGCACTGACCCCACCGAGAAGCTCAACACGTACATTTACGACTAC
TTCCTGCGGAACAAGCACATCGGCCTGGCGCGCGCCATGCTCGAGTGCGA
CATGAAGATGGCCACGGAAAAGGCCAGTCCCAACAACAAGATGAACGGCG
CCGACGCGATTGAGCAGATAGACGACCTGCCCCTGCCGTCGCTGCCCCCC
AACCAGGTCGCCGACAATTCCTTTCTGCTCGACTGGTGGGTGCAATTCTG
GGACATTTACACGGCCACGAAGCCTCGCAGTACCGCCTCCAAGAACGCGA
TCCAATATGTCAGCCACAACCGGAACCTCGGTCATTTGCAAAACGAGCAG
CGAAACCAGCGCATGATGATGAACAACCCCATGAATGCGCAATATCAGAT
GATGAGAAACGGCGCCATGACCAACGGCAACCAGACCGACCTGAAGCGGG
CCGCAGCCATGAACAACAACCGACCCACCGGTAACCCCATAGCCGGCATG
CAGCCCATGAAGGGCCCCGGCATGATGGCAGCGCAAATGCAGCGGGATGG
CTCAGGCATGGACATGAGCGGCCAGCGCCCAAACTCGCCCGGATCTAACG
AGAATGCCCCGTCTCCAAACAAGCGCCCGCGCGTTGATGGTGGTATGAAC
ACTGGTAACATGCCCAACAACCAGTTCAACGAGTTCATGCCGCAAGGTGC
GCAGCAGAAGAACATCGAGGGTATGAACTCTGGCGTCCAAGGCTCTCCAA
TGGCCCAGCCCGGCCTTGAAGGTCAAGAGAACCTCTTCACTGGTAACGGG
CCACGACCCGGTAACATGCCCGCCAATCCTCCAGGCGCACCTCAGCAGGG
CAACCATGCGCTGCAGGACTACCAGATGCAACTCATGCTTCTCGAACAAC
AGAACAAGAAGCGATTACTCATGGCACGACAAGAGCAGGATAATCAGTCT
GGCCACCCACAGCAAGGTGTCATGGGCGCTCCCGGGTTCGGCACGGCCAT
GTCACCACAAGGCAGCCGAGCCGGCGGCCCATCGCCCAACCCCGCCGAAC
AGATGAAACGGGGCACGCCTAAGCTGGGTCAGCAGAACCTCCCCGGCTCG
CCTATGCCCGAGGGAATCATGGGCCAGCAGCGCGGATCTCCTGCGCCAAA
CATGAACTTTGATCCCAGCCTGGCTCCCCCCGGCATGCCTCCGCAATTCT
ACCCCCAGGGCATGCCTCAGAACGGCCCCATGGGCATGCGCCCCCCAAGC
TCACATCCCCAGCCCCCCAACTTCAATGGCCAACAGATAACACCCGCACA
AATGGAGGCCATGCGCAACGGCCAGATGCAACAGAATGGCTGGCGTGGCG
GGCCCCAGCCCGGCATGATGCCAGGCGGACAGCAAATGGGCGGCCCCATG
GGCCAACCACAACAGCGCCAGCAAATGCCCCCACCCCCAGCGCCCACGAA
CGAACAACCACGGCCCGAGCCCTCTCCGTCACAGTCTAACCCGAACCCAC
CGACTCCATCGCAAACCAACAAGGCCAATCCAAAGAAGAAGCCTACCAAG
GATAATAAGTCCTTCAACCAGGGACAGAACGGTCAGCCACAGCAACCGGT
GCAACCGCCAGCGCCTGCTGACCAGCCCATGGACAACAATGGCGGTCCTC
CATTTGGCAGCATTGATCCTGATCCCAATGGCTTTGACCTTGGCCTCAAC
TTTCCCGACGACGGCGGCGCGCTCGAGACCTTTGACTTTGACTCCTTTCT
GCATACTGGCGATAACGATGGTCTCGGCAACTTTGGCGACTTCGATTTTG
CCGGTGCAACAGAAGTATAG
>A2806  [mRNA]  locus=scaffold_1:1173418:1174981:-
ATGCTCTCGCTGCGAACGATTCGCTCTCCAACCAGCCGCGCTGCCAGACA
AGTGCGCACCGCCGCTACCCAGGCGCAGAAGCGCGCCGGCGACATCTCCG
CCGCCTTTGCCTCGCTTTCGGGCCACGACTTTGAGCCTCTGGCGCCTGAA
TATGGCGCCCTAAAAACTCGCCTGATTAGCGGCCGCGAACATCAAGTACG
AGAGTCATGGCACCGCCTTCTTCGCGACCTCCGTGACGAGATTCCGCACA
TTGTCCAACAGGGCAGCAACATCATCCCCGAGATTGACTTTGGAGACATC
GACAATGCGCCCGACGCCTTTAGCACCGAGCTGCGGAAGCGGGGTGTCGC
CGTCGTGAGGGGCGTCGTGCCAGAGCAGCAGGCGCTGCAATGGAAAGAGG
ATTTGAAAGAGTACATTCGCCAGAATCCCCAGACAAAGGGCGACCCTCAG
GTCTTTGAGCTCTACTGGTCGCGCGCCCAACTGCTCGCGCGCGGAAACCC
CAATCTCCTCAAGGCGCATCGCTTCCTCATGTCCTACTGGCACACGGCCA
ACCCGCACATGCCGCTATCGACAAGGCACCCCATTAGCTACGCCGACCGC
CTGCGCATGCGCCAGCCCGGCGACGCCCAGTTTGCACTTGGACCTCACAT
TGACGGAGGCAGCGTCGAGCGCTGGGACGAGCAAGGATACGGCCAGGGAA
AGGTCTACGACGCAATCTGGAAGGGTCAGTGGGAGGACTTTGATCCCTGG
GAGGCCAGTTGCCGTCTATCAGCCGTCCCCGATCTCCACAATGGCGTCGG
AGCATGCAGCGCATTCCGCATGTTCCAAGGCTGGCTCTCGCTCTCCACGA
CCGGCCCCCACCAAGGCACCCTGCTTGTCAACCCGCTCCTCGCAAAAGCC
ACGGCCTACTACCTCTTGCGGCCCTTTTTCTCGCCCAAGCGCGGCATCGC
CCCTGGCGCCCAAACCGCCTCGGACGCCATGACAGACTCGGCCGCTTTCC
TCGCGCCCGACAACTGGGAGCTCGACTCGCCCCAGACATCGTGGCTCCAA
GGCGCAACCCCAGGCCACGGCCAGGAACTCTCGCACCTCTTGCATCCCCA
CCTGCACCTGCGCAAATCCATGATCCACATCCCAACCGTCCGGCCAGGAG
ACTACGTCGCATGGCACTGCGACACGATCCACAGCGTCGACAAGCGACAC
GCTGGCACCCAAGACTCGAGCGTCCTGTACATTCCCGCCTGCCCCATGAC
CGAAGACAATGCCAATTTCCTCGCCCGCCAGCGCGCCGCCTTTATTCACG
GCACCCCGAGCCCAGACTTTGGCAGCGGCATTGGCGAAAGCGCACACGTG
GGCCGTGTCAAGGTCGACCATGTCCACGGCTTGGTTGGCGAACAAGGCTC
CCGCGCCATGGGCCTGCTCGAGTGGGACAGCGACCACCCTGATTTGCGGC
CCGGTGAAAAGGTCATTCTCGATAGGGCGAATAAGATTCTGGGGTTCTAT
GATTAG
>A2807  [mRNA]  locus=scaffold_1:1175822:1177805:+
ATGGCGCAGTCGTATCTGCCCAAGGATTTCCTATGGGGGTTTGCAACAGC
CAGTTACCAAATCGAAGGCGCCCCGCATGAAGACGGGCGCGCCGACTCCA
TCTGGGACTCGTTCTGCCGCATCCCAGGTAAAATTGCTGGCGGCGAATCG
GGCGAGGTGGCGTGCGATTCCTACCACCGCACTGACGAGGATGTTGCGTT
GCTGAAAGAGTTGGGCGCAAAGTCTTACCGCTTTTCGCTGTCATGGTCAC
GCATTATCCCGCTCGGGGGCCGCAATGACGCGGTCAATGAAAAAGGACTG
CAGTACTATCTCACGCTGGTTGATAAGCTCCATGCTGCCGGCATTGAGCC
AATGATTACATTGTTTCACTGGGATCTGCCTGACGAGCTGCACAAGCGCT
ATGGGGGTATGCTGAACAAGGACGAGTTTGTAAAGGATTACGAAAACTAC
GCCAGGGTGTGTTTCAAGGCCTTTGGGTCAAAAGTAAAATACTGGATCAC
CTTCAATGAGCCATGGTGCAGCTCAATTCTGGGTTACGGAACCGGCCTGT
TTGCCCCTGGCCGGTGCAGCGACCGAAGCAAGAGCGCTGAAGGCGACAGC
ACCAGGGAGCCCTGGATTGTCGGACACTCGTTGCTCATTGCTCATGGGGC
GGCGGTCAAGGCGTACCGTGACGACTTCAAGGCTCAGGATGGAGGCCAGA
TTGGAATCACTCTAAATGGCGATTGGACCGAACCGTGGGATCCAGAAGAC
CCAAAGGACCGCGAGGCGTGCAATCGCAAGATTGAGTTTGCCATTTGCTG
GTTCGGCGACCCAGTCTACTTTGGCAAGTATCCAGACTCGATGCGTAAGC
AGCTTGGCGATAGGCTGCCTGAATTCACACCGGACGAGGTGGCTCTGGTC
AAGGGCAGCAACGACTTTTACGGCATGAATCACTACTGTGCCAACTACAT
TCGGCACAGGGATACGGAGCCGGAGCTAGACGACCATGCAGGGAATCTCG
ATGTTCTTTACCAGAACAAGAAAGGCGAATGGATCGGGCCAGAAACCCAG
TCGGCGTGGTTGAGGCCAATGCCCTTGGGCTTCAGGAAGCTGATTAAATG
GCTCAGCGATCGGTACGGTGGGCCGACCTTCTACGTAACCGAAAACGGCA
CGAGCCTCAAGGGCGAGAACGAGTTGCCTCTGGAGCAGCTGCTCGACGAC
GAGTTCCGGTGCGAGTACTTTAGGGGCTACATTGGAGCCCTGGCCGACGC
GCATACGCTCGACGGGGTCGATGTCCGGGGTTACTCTGCATGGAGTCTGA
TGGACAACTTCGAGTGGGCTGAGGGGTACACGACGCGTTTCGGCGTCACC
TACGTCGACTACAAGGGCGGTCAGAAGCGGTATCCCAAAAAGAGCGCACG
GGAGATTTCGAAAATCTTTGACAAGTACATCCAGAAGGACTAG
>A2808  [mRNA]  locus=scaffold_1:1184267:1184650:-
ATGAATCAGCAGAAGAGATCCCCGCCCTACGAGGGCCACTCGTCTGGCTC
AGAGGCCAGACAACTCACACCCGGTGCGAAGAAGCGTCCCTCGAGGGCCG
GTACACGCAGCGTTACCACCCTTACTGCTGCCCAGCTGGAGAGAAAGAGA
GCCAATGACCGAGAGGCACAGCGCGCCATACGCCAGCGAACAAAGGACCA
CATCGACACGCTTGAGCGTCAAGTGCGTGACCTCACAGCCCAGCTGGAGA
ACAACTCTTCGACCAAGATGATGGACCTGATCAGACGAAACGAGGAGCTC
GAGCAAGAAAATGCCGTCCTCCGTGCACGCCTATCGCATGCCGTTTCTAC
CCTTGGAGTCCCAGAGCAAGGCGCAGGTACGTAA
>A2809  [mRNA]  locus=scaffold_1:139623:140785:-
ATGTACATGCCCAACACGCGCTGGACCTGGGCCTTCATGCTCACGGCCAT
TGCCCAGGTCTGCATCGCACTGGCTCTAGAATCCTATGTCTTTGGCAAAT
TCCAGGCCAACATTCACTTTGCCGCTGAAGGTGCCGGAGCCAACGAAACC
CGCACCATTCCCACATTCCTGGCCGTATTCATGTTCGGTTACATCTACCA
GCTCTACCTGACATGGGACGCCCTGCGCCTCAAGAACACGATTCAAGTCA
TTGGACTCGTCCTATACAACATCGGCATTCTCGTGTACGCGGGCATCCAG
TACGACCAGATCAAGGATGCAGCCGACGATCTCAACCGCAGCCGCTTCAT
CCCCCCCGATTTCTGGGTAGATGTCAAGCCCATGCTGATTGCGCTTCCTG
TGCTCATGGCCGTGGCCACGCTTGTCTTTGCTTTTGAGGCCTGGAAGCTC
TATGACGAGTTCGCCTGGACCATCTACAAGCGCATCAGTGCTGATACCCG
CCTAAAGAAGCGCTATCTGACCTATCAGATTTACATTGCTCTCTTGAAGT
TTGACTTTTTCTTCTTCCTTGCCTTTACCGTCCAATTTCTCGTAGTGGTC
GAAAACACCAAGACTGTCGAACAAGCCCTCACGGCCGCCGCGCTCGTCAT
CACCTTCTTTCTTTTGTTCCTGGCCGGATGGTGGGTCCGCCGCGAGTCGT
TTGCCGGCATGGTGGGCATTATTGTCGTCTACTTCATCGCCATGGGCTAC
TTCCTGTTCAAGCTCATCCGCATGTACGTTGCCGACGCCGCTCGCCAGGA
AGATTACAAGCCCGCCCGCAAGTCGCTCACGGCCTTTGCCATTCTCACCA
TCCTGCTGCTCATCTTCACCATCGTTACGGCCTGTGTGTGCACACACAAC
TTCAACAAGGGCCTCAAGCCCCATGTCAACGATGACAAGACTGTGCAAAC
GGACAAGCCGTACAGCACAGAAATGCCCTCATTAAGCGGGCCCACCCCAG
CGCAACGGATGGAAATTGATTAA
>A2810  [mRNA]  locus=scaffold_1:1185366:1185746:+
ATGGAAAGCAACGCGCGAGCCATGTCGTACCCGCTTGAGAACGCCTCCAT
GGTCACGTCTCAGCCCATGGCCATGTCAGGCTACGGCACGCCCACGTCAC
ACCCGTCGCCGCACACTTCAGAGTACCAGCGACACATGAGCGTGCCCATG
CACCACCAGCCTGTGCAGGGCCAGGCTCCGGCGCAGCACCAGCAGCACCA
CACGTCGGCTCCCTATGGCTCGTATCCCGTAGGGCCTCAGCAAGGCTACC
CGCCACAGGTCAGCCACTCGAGCGAAATGCCCATGATGCACGCGCAGCAC
AACCAGTCGCAGATGCTCAACGAGCAAGGGCAGCACATCATGTACCAGCC
ATATCCATCCAACATGAAGGTCGAGCATTGA
>A2811  [mRNA]  locus=scaffold_1:1187549:1188241:-
ATGTCGCACATTGCTACCTTGTTCACGTCGCTCATTGCCGAGGCCATTGG
GCTTCCCCCTACCGCGTTTGACAAGTTCTTTGACCCGGACCAACAGCACA
AGCTTAAGATTGTCAAGTATCCCGAGGTACATGTGCCCGACCTGCCGCCA
GGAGCCACTGAGATGGAGCGGAAAAAGTGGGAGGTCAAGCGGCAAGGCGT
TGGCCCACACAAGGATAGCATGCTAACCAGCTATCTGCTGCAAGCGTCCA
ATCAACGGGGACTGCAGGCGCAAAATGCGAGAGGCGAGTGGATAGACTGT
CCGCCCATACCAGGCACTCTGGTAGTGGCTATAGGACAGGGCATGGAAGC
CTTGACGGACGGCGTCTGCGCGTCAACCACGCATCGAGTCCTCAGTCCAC
GCAAGGGAGAAGGGGCACGGTACTCTGTGCCCTTCTTCCAGGGCGTAAGC
TACGACGCGCGGTTTGAGGCCATGGACGTGCCCGACGAGGTAGTGCGGCT
GCGGGACGAGGCTCGGAAGCAGCCAAGGGACGACGTCGAGTTTACCTTTG
TCAAGGGGCGATGGGGCCACCTGGGCGAGGCGACGCTCATGAACCGGATC
AAGAGCCATCCTGACGTAGGCGAGCGATGGTATGCAGAGCAGCTGAAACA
GATTCGCGGGCAGCAGCAAGCAGCGATGGTGACGAGGGCGTAG
>A2812  [mRNA]  locus=scaffold_1:1189089:1189547:-
ATGGCATCCCCACCACCACTCGAAACATTCACCAACCTCCCCATCCTACC
CCTCAGCGCGGCCCTGTCTCCCGACACAAAACCCCAGTTCCTGGCCGACC
TGCGCTCCGCCCTGCTGCACGTCGGCTTCCTCTATCTGACCGACACGGGT
TTGCCCGACGACGTGGTGCACGGCGTTGTGCGCGAGTGCGTCGCCTTTTT
CGACACGCTGCCGCTGCACCAAAAGGAGCGCATTGAGATGAAGAATGAAA
AGAGTTTTCTGAGCTGGTCGAGGATGCAAAAGCCGCCCTGA
>A2813  [mRNA]  locus=scaffold_1:1194742:1196353:-
ATGAGCGGCCATGGCGATCCTCGTCTACTCTATACCATCGGCGGCATCAA
GGCCTACCACATCCAGCAGGGCGAGGAGAGTCCCCTGACGCCCTCGGGGC
CGCAGACGCTGTCGCTGCTGATGGTGCCCACCAACTCGCCCTTTGCCGAC
TTCAGCAACGCACGCGGCCAGAACGAGGCGCCCGAAGAAGACTTTTACCT
GCACCTCAATCTCCCTCCCGAGCTCGACCTGCCCCTCCCCGCGACGACAC
AGATCTACCACCAGCCCCCGCGGAGCTACCTGATACCACGATGGGACCTG
GGCCCCGAGAGCGGCGCCTTTACGCGCATTGAGTTTCCTCCCATTGGCAA
GGGCTCGAATTCGGTCACGCAGGAAGACATCGACACCTTTGAGACCATCT
TGGCACAATGCACAGCCTTTCTTGAGCGCGCGCAGGCGCCGACGCACGGG
AAGGGCAAGGGTGACGTCAAGGCATACAACCCCCAGGACTACCGGCCCGG
CGAGGGCTACGTAGGCAAGAGCGGCAATGGCGAAGTGGTTCTGGTCGACG
AGGAGAATGGCAGCATCGTTGGTGAGCTGGCCGAGGGCGCCCATGTCCAT
GCCGACCCAGCCCTGAAGCAGGGTTCTAAGAACAAAGACCCCGTTGAGAT
TGTGGTATCGCAAGACGGCAAGCGCATCGACATTAGACCGCTTGATGAAG
ACTACCTCGACATGGCCCGCCATCCCGCATACAAGGACTCTGGCCTGGTG
CAGAATGCCGCTGCAGCATCGCGGCTCGTTGTTACGGGCTCCAGCTACCT
TAGTAACATGATGGTATCTGGTGCGGAGAGCTTCATCAACAAGACCAAGC
CCAACGAGACGCCCATGGTCTTCAAGCCTGCCACCCATGAGCGCGTGCGC
AAGATCAACACCTTCACCACTGGCGTTGCTGGCTACTCCGCTAAGACGGT
TGGCCAAATCTCAAAATACGCCCAAAACGCAGCAGCAGGCATGACGGGCC
ACAAGAAGACGAATGCAAGGAGTGTGAACCCTGACGGTACACCAAACGCA
AACTACAAGCCCGGTCTGCTGAACAAGAGCTTAATCGCCTTCTCAACCGT
TGCTGATGGCATCACGCACTCTGGCAAGCAGCTTTTGACCAGTGGTGGGG
CTGCCGCCAGTGCTGCCGTAGGACACAAGTACGGTGCGGAAGCGGGACAA
ATCACGACCAACCTTGCTGGCGGTGTTAAGAACGTTGGCCTCGTGTACAT
TGATGTCACGGGCGTTAGCAGAAAGGCGATTCTCAAGTCTGTAGCCAAGG
GCATGGTGGTTGGCAAGGTCAAGGACAAGAAGGGCAACGAGCAGACAGTC
ATGGTGGGAGGGGGCGATGGGGGCACGTTTGAGCCCAACATGAACGGGCA
GTATGGCGCTACCAACAACACACAAGCTCCTCCCCACCAGTCTTCGACAC
CTACGCCTGGTGGCCAGGTTTCTTTCGGCGGACCGCCACCCAGCTACCGC
ACGGGCGTTGGAGAGTCGATTGACCACCAGCCAGCATACTATCCCCGAGA
GAAGAGGTAG
>A2814  [mRNA]  locus=scaffold_1:1197037:1200661:-
ATGCAAGATCTCCACAATCTCAAAGAGAAGCTCAAGCGTCCTGCAAAGCA
ACCAGTTCCACCACCGCCACAGCCGACTTCCTCCGCAAAGCCATCGGTCA
GGACTGATACACCGCGCCAGAATCCAGCAGCTCCGAAAACTACCAACGCT
CAACCAAATGCGGCTACATCCGACTCCAACTCCGACTACGAGTCCGCTGC
TTCGGATCAGAACGAAAGTAAAACAACCGTGGCTCGTCACTATGCCAAGT
TCCTGGTCGAAGTTGGAGCTCTGCCTGGAGATCATTTCATTGAGAGTTCC
GGATCGGCGCTCGCAAACGATGGAGTATCCGCGTGTAAAAGCCAAATAGA
CACGATCCTAGAAAAGGGCGGCGGCGTCTTCTTCATCGATGAGGCCTATC
AACTGGTTTCCGGAAACTCTCCCGGTGGCAAAGCCGTGCTGGATTACCTA
CTCGCAGAGATTGAGAACTTGACTGGCAAAGTCGTATTCGTGCTGGCGGG
TTATCACAAGCAAATGGAGGCCTTCTTCTCCCATAATCCTGGTATCCCAA
GCCGCATACCAATTCGGATGGAGTTCCAAGACTATGAGGATCGTGAGCTA
CAGAAGATCTTTTGCCAATACATTGACAAGAAATATAAAGGGAGAATGAG
AATGGAAGACGGCGTGGACGGTCTCTACGTTCGCATTGTGGCTCGAAGAA
TCGGCCGTGGTCGCGGTCGCGATGGCTTTGGCAATGCGCGGGAAGTGCAG
AATAAGATTTCACAAATCACAGAACGCCAGGCGAAGCGCCTTCACAAGCA
GCGAAGAGCTGGCAAAATGCCGGATGATAATTTGTTGACCAAAGAAGATC
TTATAGGCCCAGAGCCTTCTTCGGTGCTGATGAACAACGCTGCATGGAAG
AAGCTCAAAGTACTCATCGGGTTGAAGTCTGTCAAGGAATCGGTACAAGT
TCTCCTCGACGGGTTACAGACCAACTACCAGCTCGAACTGAAAGAGAAGC
CTATCATTCAGTATTCACTGAACCGTTGCTTCATTGGTTCACCAGGAACA
GGAAAGACAAGTGTAGCCAAACTCTTCGGTCGTATCTTGGCTGATATTGG
ACTTCTCTCCAGTGGCGAAGTTGTGGTCAAAAATCCAGCAGATTTTGTCG
GTAATGTATTGGGTGGGTCAGAAGCCAACACAAAGGCCATTCTAGCCTCG
ACTGTTGGCAAAGTTCTCATCATCGACGAAGCTTACATGCTTGCTTCTGG
TGCGGCAGGAGATCACTTCAAAACCGCAGTCATTGATACGATTGTCGCTG
AAGTCCAGAGCACGCCGGGCGAAGATCGGTGCGTACTTTTACTGGGATAC
AAGGACCAGATGGAAAACATGTTCCGAGACGTCAATCCCGGGCTTGCAAG
GCGTTTCCCGCTCGAGTCTGCCTTTGTGTTTGAGGATTTCAATGGGGCAG
AAATACGGCGCATCTTCGATCTCAAGCTGAAGGACATTGGGTTTGAGGCG
ACGGATCAAGCCAGAAAGGTCGCCATGGACGTCATCGAGCGCGCACGTAA
TCGTCCGAACTTTGGAAATGCTGGAGAGGTCGATATCATTCTGGATCGTG
CCAAGGCACTGCACCAGAAGCACATTTCCGCTCACAAAGTGAAGCAGTTT
GGCAAGTTCGAGGCAATTGACTTTGATCCAGACTTTGATCGGATTGATCG
GGCTACGACAAACCTAGCGGCGCTCTTTCAAGATGTTGTGGGTTGTGAAG
AGTTGATTGATCAGCTCCGCGGCTACCAAACCACTGCTGCTAACATGAAA
GCTCTTGGCATGAACCCCCGCGACCAACTGCCTTTCAATTTCCTCTTCAA
AGGCCCACCGGGGACTGGAAAGACGACGACGGCGGCAAAAATGGGTAAGA
TATTTTACGATATGGGCTTGCTCAGTCAAGCAAAGGTAGAAGAATGCTCC
GCAACTGACCTAATTGGGCAATATGTTGGTCAAACCGGGCCAAAAGTGCA
AAAGCTAATGGAGAAGGCAATGGGCAAAGTTCTCTTCATCGATGAAGCCT
ATCGACTTGCCGAAGGTGGCTTTGCGACTGAAGCCATGGATGAGTTGGTC
GATTGTTTGACGAAAGAAAAGTTCGCGCAGAAGCTTGTTGTGATCCTGGC
CGGCTACGACAAGGATATCGATCGGTTGATGAGCATGAATCCTGGTCTTT
CTAGCCGGTTCCCAGAAACCGTGGTTTTCAAGCATCTGGAACCAGAGATG
TGCTTTGAGCTCCTGAACAAGGCGCTCGGCAGCATGCAGAAAAAGAAGAA
GGCACCACTCGATCTCTCTGTCATCGATGCGCCCTCACAGCAACTCAAGC
AACGGTCGCTGGAGCTTTTCAGACAGTTGTCGGTGCTAGCGTCGTGGGGC
AATGCCCGCGATGTCAAGTCACTTGCAAAGAAGATGTTTGAGAAACTGAT
TTCCACAGCTGTTCCTCCCATCACCAGTCTCGTCCTTACCGAAGGCATCG
TCATTGATACGATGGAGGCAATGCTGAATGAACGCTCTCGGCGCAGCGCT
GCTGTGGGCACAAGTCGCTTCGCTAACCGGCTGCCTTTGCGACCAGCACT
CCCACCACAGTCGCAAGATGCCACGCCACCAGCCCTGAATACCGCAACCA
ACACCGCTTCTCCGCCTCAAGCGCCGCCATGCACAGCCATCAAAACCGAA
GAGCAAGAAGACGCAGCAAAGCCAACCGAGAAGAAGTCAGAACCCGTAGG
CGAAGCCGAAGACGCTCTTCGATCCATACTAAAAGTCAAGCGCGATCCCG
ACGTGTCGGACGAAGACTGGGAACAGCTCGAGCGTGACAAGCACGCCATG
ATTGCCAAGGAACAAGAGTTCCGTCGTCTGCAAGAGGAGAAGCAGCAAGA
GGAAGAGCGTATCAAAGAGTTTATTCGCGCAGAGAAGGCCGCAGCTGACG
ACGAGGAGCGACGGGTAAGGGAGCAGGCACGTATTGCAGCTGAACTTGAG
AGAAGGCGTCGACAAGAGGAGTTGGCCGCGCTCGAGAGGGAGCGCCAGAA
GGAGAAGGAGAGACAGAGCAAGTTGCGCATGCTGGGGCCGTGTCCAGCTG
GTTACATGTGGATCAAGCAGTCAAGTGGGTATAGATGTGCGGGCGGGAGC
CATGTGCTTTCTGATGCTCAGATTGATGCATACTGCCACTGA
>A2815  [mRNA]  locus=scaffold_1:1208295:1209671:+
ATGATGGTGTATTCGGCCTTTGCTCCCAAATTCTCTGGCTATACACGCGG
CAAAACCCAATTCGCAGAATTCAACCTGCTCACTGGCGAGATTTCAGCCC
GCGAAGTCGCCGAGACAAAGCACGACATGTTTTGCCCCGGAATGAGTGCC
CTGGGCGATGGCCGTCTTATCATCACTGGCGGAAGCAATGCCGAGAAGAC
GACCATATACATGCCCAACACGAACGAATTTATTTCGGCTCCAGACATGC
AAATTGCCCGAGGCTACCAGTCCAGTACCATCTTGTCCAATGGCAAGGTC
TTCACCATTGGCGGATCGTGGAGCGGACCTATTGGTGGAAAGCCTGGAGA
AATTTATGACCCAGAAGCGAATACTTGGACTCTCTTACCTGGCGCTGCTG
TCGAGCCAATGGTAACAGACGATGTTCAAGGTGTTCTTCGATCGGACAAT
CATGCCTGGCTGTTCCCATGGCGCGACGGCACTGTCTTCCAGGCTGGACC
CAGCAAGGCGATGCACTGGTACTATACCGATGGCGAAGGCGGTATCAGTC
CAGCTGGAGTCCGGGACCCGGACAACGACGCAATGTGCGGTGTGAATGTC
ATGTACGATGTGGGAAAAATATTCTCGGCAGGAGGCGCACATAACTACGT
CGGCGGTGATGCGCTCAGCATCGCACACTTGATAGAAATCAGCGACGTCG
GCGCCCCAGCCAAGGTGGAAAAGGTCGCAGACATGCATCACCCCCGCACC
TTCGCCAACATTGTCGTGTTGCCCGACGGCAAGATGCTAATCACGGGTGG
GCAGCGAGTGGTTGCAGGTCTCACCGACAAGGAATCCGTCTTGATTCCTG
AACTCTTTGACCCAAAGACGAAGATGTTTACCGAGCTGGCTCCTGCAGCT
ATACCCAGGAACTACCATTCTGTTTCCCTCCTCTTGCCCGACGGAACAGT
GTTCAGTGGCGGCGGCGGCCTCTGCTTTGACGATGGCTCAGGCAAGTCAT
CGGCAAAGTGTCACGACACGGTTGACCATCTCAACGGCCAGATCTTCACA
CCGCCTTATCTCACCACTGGCGAACCGAGACCAGTCATTGAGAATATTGC
TTCCGCAGAAGTTGCTCCTGGTGGTCGGCTGATTGTGACAATGGAGGACA
CCGCTGAAAATGTTTCCTTCTCTTTGATTAGAATGGGAAGTGTTACGCAC
AGTATCAATACCGACCAAAGGTGCATACCGCTTCAGGGAAAAGTTGATGG
CGCAACAGTTGTGTTGCTTATCATGGATGATTCGGGTGTTATGATCCCTG
GGGCGTGGTATCTCTTTGCTATTAGTGCCAAAGGCGTACCGAGCATCGCC
AAGACCATATTCGTACAGCAGGTGTGA
>A2816  [mRNA]  locus=scaffold_1:1216094:1219749:-
ATGTCCATAGCTCTACCATTCTTCTTGTATCATCGCCGCAAAGACATTGC
CGGTCTGGCAGGAACCGTCAAGGGAAGCTTGATCATCCAGAGAAAGAACC
GCTTGGTCATTGAAAGCGGCGGAGAAACTGAAACTGCATTCGTTCACCCT
GAAACGAACGGTGGAGTCAAGTTGATGTTTTACAAAGGCGATCTGAAGAA
TGAACCGTCCTCGGGTCACGTCCGCATTGCCCAGTATGACCAGGAGATGC
GCATCACCCTGCGACAAGAGTGGAAAAACGGTGCAGTTTCCGATGAATTT
GCCTACGAATATACAACCAAGCAAGGGCAAGGCAAGATTAGGATCTCCAA
GGTAAGGTCAAGCAAGATACCACTTACCCGGATCTGCCGCAAGGGTGCAA
ACGAAGGATCCAAGGTCCTGTACAATCACAAGGGTCACATCGAATCGGGC
AGCTACATCAGCCACCACAACCTGGTACGATTCAAATACCATTACCGAAA
AAACGCCAAGTATGATGACGAGTTGCTTCGCGCCGAGTTTGTACTTCCAC
ACATGTCGGCCAATGTCAGCTGGTGCGCGCCTCCCGTTCGCCATGCCGAG
AAAATGGAGCGCTGGATACCGACTCCTCGTGTTCATGAAGCGACCTTCGT
CCAAGGCCCTGACGTTTACGAATGCACATGGTTCTATGATCACAAGTTCC
ACCCAACGATTACCACCAAGCTCAACGGCATCCTAGTCGAGACACCGGAC
ATGATCCGTCACGATTGGCTTGGTGTTCTCAAGAAGCCTACCCGCTGCAA
TTTCGCTGATGAAAACCCTCTTCTGGCATTCAAAACGCCAACCTCTAACT
TCGTCGGGCGGTTATTCCGGAGAAACATCAGGCAGCAAGAAATCTCTACC
TCCAGAGCCCGGTCTCTGCTCTGGAAGGCTTGGAAGAAACGTAATGACCT
TGACGGCGTAGTCATTCGCTGGGTTGACGAAGAGCTGATTCGCAAGGAAA
CATTGCTAAGACCTTACTGGAGACGCCGCGACCGCGGAAGTCTCATCAAG
GCAGAAGACTATCTGGCACTACATGCAGACGCCATCATGGCCAGCGCGGA
TCTTACGAGTGACATCAGCGCGTGGACTCCTCTTGCCATTCGTATGAGCG
ATTTGTTCAGCTTTGGTCAAGGTGGAGATGCCGTCATTTTCACTAGGACC
AAGGCACTCCAGCAAGATACTGATCGCACACTCCACGTCATTGCCGTCGA
TACTGGAACCTGGCCAAACGAAGGTGGCGGTGTTTCAGCCTGCCGACGAG
ATCTGATTAACAACTTGCGCACCATCAAATGGCACATGGTCGTCGAATCA
GCCAATGATTTTGGATTGCCCAAACACCAGACCGAAGAGAACGTCGAATC
GCTAAAAATCATCCCGCTTTGGGGCTTGGACTTTATGCACCCTAACCATG
GCATGTTCACCAACAAGCTCGATAGCGAGGTTGATCACCTGGTTAAAGCA
GCGACTCTGGCTGATATCGAAACTAACTTTATCCCTACATTGACTGCGCT
TGTACGTGGAGCACGAGCCACTACCATGACATTGGCAGATGTCAAGCAAG
CTACACGTGCTCTGGTCAATCTCAACACTTACTTTCAGGATTCGCGTCAC
TGGAAGGAAGTTTGGACAAGCGACATTGTCAAAGATTCATGGAGGAAGCT
GTGGCTGGCGGACGACATGCCAAACGCCCAACCGGCTAAAGAGTGGTTCC
GCACTGAGTTGCCAACGCTCGGACACTTCGACACTGCATTGGAGCTATGG
TTCAGATATCTCTTCATTTTCTCGATTCCGATCCCCGACAAGATCCCGCA
TGTGTTTCAAGCCTCGCACCACAGCGTTTCGGCATCCTATGGTATTGTCT
GCAAGCTGAAGCGCAACTGTACGCTTCAGATTTGGGACCACGCAATCTCT
TGGCGTGAGACCAACCTCTACCTGTCATCGGCAATGTGCACTCTGCCACC
TTTCATCCGAAATTCGTTGCTGGGTCTGATGAAGCTGACATCATGTCTCA
TTCTTCATCATGCCGATCAAATTCTTCCTTGCGCAGACTTCTTCAACCCA
GGGTGGGAGATTGAAATCGGAAGTGCCAAAGGTCAACTTACGCACCGCAA
CGTGTTTCGTCGCAAGGTCGACCCTATCGTCAACGGAATCACTGACATGA
CGAAATTCGCTCCAGTCACGGAAATCAAAACCAAGATGCCCACCGTGACG
ATGCTTTCGCACGTCTGGTTTGCAAAGGACATCAAGACAGCTCTGTTGGC
AGCGGATATCATTACCAACGAATGGGGCTTCAAGGACTACAAACTCGACA
TTTATGGTGCTCTCAACAAATCTCCGGTCTATTCATCTGAATGTCAGGAG
ATTCTTGCCTGCAAGGGCCTTGGACAGAACGTTACCATGCGCGGCACTGC
AGACCCAGCAATGGTCCTGGCAAATACCTGGTTATTCCTCAACTCGTCTG
TCTCGGAAGGTCTACCACTTGCTCTCGGAGAGGCTGCTCTAACCGGAGCA
CCTGTCGTATGCACTGATGTGGGTGCGTCTCTACGCGTTCTTACGGATCC
CGATACCGGAAAACGATACAGTGAAGTTGTTGCACCAAACGATGCATACG
GCTTGGCCCGTGCCCAGATCAATCTACTCGCTATGCTAGACGAATGGGCA
CAGTATGCTGAGGATGGACCTGGAGTTTCGGCTCCAGTGCTGCCTCACAA
GCCTACACCCAAAGATGTCGAAATCATCACCCGTCGCATGTACGAAAAGT
CTGAGCATCGACGCAAATTGGGTATGATGGCGCGCGATATTGTCCAAAAG
TCATTTGGTGGCGAGCGTTATCTACGAGAGCACGAGCAAATGCTCTGGGT
CGGAAAATCGTTCTACGAAATGCTAGATCTGGAGAAACACACGCCACCAC
CCAGAAACCCAGCACGCATGATGTCGCTTCGCCGAACCATGTCAAAACGA
CATGTTGCCGATACTGCCATGGATGATGAGGTTGACCCTCAGATGGAAAA
GATGTTGCACCCACCACGTCCTCATGCCTTCAACCGCGCATCCGCTGCTA
CATCCTTCTCTTCGGTATACATTGATGACTCGCCTGGCCCATCTACCCGA
ACTTCGCGTCAGGTCTGGGAGCATGAACAATGGGACTTGCAACTAGATTC
GGCCGACTCCTCAATCCACTACGCCAACTCCGACAGCGATGAATGGGCAC
TACCAAAAATAACTCGTCCTACAAAAACTTACTCTGGAATTTATCTGCCG
TCAAACTCTCCGCCTTCTCCCCCTCCTACATCAGCGGCGAGAGGCAAACT
TCCGGCACAACCCCAATACGGCGGTCCTCAGAACAACCGCATGTCCAACC
CATTCTCAGATAATGGCAGGTTGGACCCAAGAAAAGATGTGCTCTTTAGA
CAAAGCTTCACCACCCCCAACAGTGCAAGGAGCAGTCTTCGAGCGAAGAG
CCATTTGAACGAGGTGGAGATTGCTGACTACGAGAATGATGGCAGGCGGA
TGTGA
>A2817  [mRNA]  locus=scaffold_1:1220912:1225525:-
ATGCCAGACATACTTGGTGTTCAAGCGTTTAGCAATGGCACATCCGTCCG
TACATGGTGGGAATGGACGCTTGTTGCCATTATCGGTGCTAGCGGTTTTG
TCGGTCTCATCGCTTTCATCTGGTCGACTTACCGTTCCATCCAAAAGCTG
CTAAAGAGCGATGATGATGCGAGTAGCTTACCACGGTCTATACAAGAGCG
CATCCATGCCCTCTCTAACAACTCGAACATTGTTAGCAAAGCGCAAAAAC
TTGGGAAACCATCGTCCTTTGGTGTCTTCCTTGGCGCATTGAGCAGTCCC
GTCACCCACGAGGAAGTAACCGTCTTGTCGCAATGGGAAGCAGTAGTGTT
AGACCATCACCAAAACGGGGTCCTAGAGGCTGTCAGCAACGATGATATTC
CCATGGGACCTCATATCATTGCCCGCCTTGATCTAGGCCAAATTCTCACC
TCTGCCATAGTGGACACTGAGTCGGACATGTCGCAAGTAGTGCACGATCT
CTCTTGTACTCTCCAGCAGACTTTGCGACAGCCAGGCAAGAGCAGATACT
TCACTGGTGTTCTTATTGCCAATTGGCGAGACCGCATTCCCATCCCCTTG
CTCAATGGTCTGACATCGCTTTTCACTGCACATGGCCTGGATACGTATCT
GGAAATTGGAGCTCCTGACTTCTTGGACGGCATCAGAAAGCTCGACCTCA
ACCTCTTCGCCGGCATGGTTGTTCGAAACGGTACCATCAAATCCAACGGA
GAGCGCCGCGATTTCTTTGACATGGACAAAATGAAGAATACAACAAAGTC
TTTCGTTTCACAGGCTTGCCAACGTCCTTTTGTGACCATGATGTGGGACA
CGGTGGAGGATGACGCCAAACTATCGCATGCTGTTTTGAGGAGAGCACAC
ATGTGGTGCAGCTACCACGGCGCTATTCCCTACTTCCCACGTCAGCGGGC
CCTGACAAGCATCCACGACATCAGCTCTTGTGAAGAGCCCTTGGCAGCTT
TTCAGTGGTTGAAGAATCGCAAGGTCATGGATGTTCACGAGAAGTACCGA
ACCGCTCGTACGCAGTTTCGTTCCATTGCCAACATACTTGGTGACTTTGC
GTCGTGCAGCAGCCACTACCTGGACCTCGTGCCTAGTGTGAGGGAAGCGA
TTGCAGGTCTTGTGGAGTCATTGAATCAAGTAACCGACGATGGAGCTGAC
CCCTACCAATTTCAAGTATATACTGCACTCGATTCTGGTTTCCATACACC
CAACGGCGCTTCATTCTGGGGTGTTTGGGAAGTGCAGCCTCGCACCAAAG
CCGTCATCATCTACATCTCCAAATCGGTGCAAGACGTCAAAGGAGTTCTT
CTTCATACTTATCTGAGCATGCTGGGCTTTTCCAGATACCAGTGTTTTCT
TGCTGAGTACGGTCTGACCGAGTTTGAAGCCGGATCTTTTTCACCAGAAC
GGCTACCAGAGAGGCTGTACCAAGACTTGGACCTTCTGTCATCCTCGGAT
CTTCTCTTTTATGTGCAGCACATTCAACACTCAGAGTGGGACGAGGATTG
CTCGTTGCTCTCGGCTATTCGTGAGCGATGCAAAGAGTTGCTCATCGACG
TACCCACGTACCATCAGTTCAAGAAGCTGAGCAACGTGGATTACATTGGC
GACAACATTACAGACGAACAGCTAGTGAACGCGAAACTGAAATGGTACCG
GCTCTCGCGCGTGCCGACTCTTGATGGCGCGGATGCTTTGCAGTTGTTCA
GACACATCAGCGAAGTGTTTGGCGATATCCTGTGGTGGCGAGACCATGGA
AAACTGGACATCATCACTTCTGCCATAACCGACATGGCCAGTCGGGGGAG
TCTTGATTCAGCGGCCGACTTTGTTCTTTTCTGCATCTTCTGTGCAGCCA
GAAAAGCTGGGTTCGAAGAAGTCTACATTGAGGTATCGGACAGAAACCCA
CTCTTCAATCAATATTCTGATCAGAGTGCGGCTTTTGCAGAGCTCTTTGC
TCTCGGATCCCGATGCGAGGCCTACTTCGACATCAAGCCAAGCGACATGG
GCATTTTGCTGTCAGAAAAGCACAGGGCTTACTACAACCAAGAAGAACAC
CAGCCTCCGATGTGGATCTTCAATGCCCCTTCATTCGCCTCTGCTTATGC
TGCAGCCCAGACAGATATCGATCCTGAGCAGAAGCCCTCTGTCATGCCCG
CCTATCGTCGCTTCACCTTCCTCAGTGTCTTCGCCATTCCCGCCCTTGTC
GATATTTTGCTTCTCTCAACCACTGGCCACGGACTCTACTTGAGCGTGCA
AATGACCCCAGATGAAAGATACTATGCTACGATGGCGTTGATGTGTTCGC
TACTTTTGTCTGGCGCGATTGGAACCTGGATCTCAATTGGCGGCACCTAC
TACCTCATTTCCATGGCATTCTCGGCGGCAAACATGTTCGTTCTCACTCG
CTTGGTCGGTGGCTTGGCCTTCACTCTCGCCGGGTGCATGCTCGGGTTCA
TTGTCATCTCTGCTGTCTCTGGACCTGGCCATGGCGCCGTCTTCTTTTTC
TACCTCTTTGGATTAACCACCTACCTGACCGTTTTGGCCGTGTTGTCTAC
GTACCAAATTCCAGGATCCAGTTTCCTCAATGGGCGCAAAGTCATCATCA
TGGTCATTCCGACGTTGATCATCTCGCCTATTGTTACCATCTTCATGGGA
GTTAAGGCTCGTGACATATACGTCTATCTGGGCGTTCTCTATGTCTTCAT
CATCTTGTTGATCCTTGGTACCAGACGCGTGGCTAACCAATGGGTGACTT
GGTATCATGGAATCAAGACACTCAATGATTCTGACATCAAGGACTGGTAC
ATCAAATTGTGCACGGAAAAGGAGAGTGCAAAAGCAAAAGCTGGTGACGA
AATCTACTGTGGCATCCTCTACTTCTTGGTCGCACTCATGGATCGATGGC
TGGATCTGTTGCATGGAGGTCAGCTGGTCGGTTTAGGGTCTGAAATGAAC
ACAGCGCTTCGCTTATCAGTCGGCTTTGGTCTTGCATACTACCTCATTGG
AGCTGTATTGCTCGACTACAAGGCTCAGCATCTGCATACTCTTTCAGAGC
AGATGGCGCCTGTTTCGATCGAAAACGCACATCAGATCAAGCAGGCCAAA
GCCAACGACCTGAAATTCAGGCGCCACCTGTATTTCAACACTCTGTGTCG
CTTCATTGGTGTTCATATGTGGGCGCTGGCTATCTGCACAGCCCTCATCT
GGATCTTCAATGGCTCATCCACCGGGTTGATCATGTTTTTGGCTTACGTC
GGCGCCTACACCGGGTTGTTACTGTACCAGTACAACAAGATCTTTTCTGG
TCCACATGCACTGATGCCATTGCTAGCAGCCGTATCTGTCGGCTTGATAG
TCGGCAACATACTCATGGCAATATTCCCAGACTTTTTATACGACAGGACT
ATTGCCCTTGGTGCGTCGACTTGGACTGCTGCTTTGTTCTCATTCCGAAC
TGCCAAATTGGGCATCAAGGAATGA
>A2818  [mRNA]  locus=scaffold_1:1227238:1229508:+
ATGGCGTTTTCTTCTCCATCCTTTCTGCGGGCTTGTCTCGCTTCGTCCTT
CGTTCTTCTCCTGCAGCAGGTTTCAGCCTATGTAGGGAGTGCCACCGTGT
CGAGCACCGTCTTGGTCATTGCACGCGACACGACATCAGCGACCAACAGT
GCCTCGCTTGGTCTCCAAGGCTATGGCATTCCTTTCGAGACTGTCATTGT
GCCCCAGGCTGGCATTTCCACCCTACCCCTGCTCAACTCGACTGCCACCA
ATGGCAACTATGGCGGTATTGTTGTCGTGGGCGAAGTGAGCTACAACTAC
GATGGCCAGTACCGCAGTGCCCTCACCACTGACCAGTGGAACGCGCTGTA
TGCTTACCAAAGCCAATTCGGTGTGCGAATGGTCCGCCTGGACGTCTTTC
CCACCACTGAATTCGGTGTGGTTAGCACTGGTGGTAGCTTGAACGATGAC
CCGGTTTCCTTTACCAACACCAGTGGCTTCCCTACTGCCAACCTCAAGAC
AAATGTGCCCATCAGCATTGCCAGCATCTATCACACACCTGCCACCATCA
CAAACTCTTCAATTGCCTGGGAGGTTGCCAAGTTCTCCACGGTTGGAACT
GCTGCAGTCATTAACCAGATTGGTGCACGCCAGCAAATGGCATGGTTCCT
ACCGTTTGCGCTCGACTGGGCTCCTTCAAGCAACATTCTGCAGCATGCGT
GGATCACTTGGATGACAAGAGGTCTTTTTGTTGGTTTCCGAAGAATCTAT
CTCAGCTCCCAAGTTGATGATATGTTTCTGGAGACTGAGATGTACCGGCC
GGAAGGCAAAATCTACCGCGCCACGCCAGCTGATCTTACCACACACGTCT
CTTGGCAGGCAAACCTTAACTCGAGGATGCCAGCAGGATCAGAGTTCTTC
ATCGAGATTGGTCACAACGGCAACGGCGATATTGAGGCGTCTGCATACAC
GAACCAAGGCCAGACTCTCTGCACCCCGCCCCAAGCCATTGAGTACCCTG
AACAGCCAAACGGCAGCCCTGAATACACCAAGCCACCTGGTACCGGCACA
AACATCTGGCCTGCAACGCCAGCCCAGTACTCATGGAGCCTCCAATGTGC
TCAGATTGATCCGCTTGAAAACTGGTTTGCAGTGGCATCGCAACGTGACG
CCTTTGCGCATGTTTCGCATACTTTCTCGCATTCTGACTTGACCAATTCG
ACCTACTCGGATACATCCAAGGAGATCACCTTTAACCAGGCCTGGCTAAA
GCAGGTTGGGCTTGATGCTGCCAAGCGGTGGAGTGCGAAGGGGCTTATCC
CACCCGCGATTACGGGTCTGCACAACGCCGATGCCATCAAAGCTTGGATG
GACAACGGTATTACCAACGTCGTTGGAGACAATACGCGACCACTTCTTCG
CAACACGCAGAGCACTTTCTGGCCGCTGACTACCACTGTCCAAGGCAATG
GATATGCTGGTCTCAATGTGATGCCACGCTGGGCTACGCTCATCTACTAC
AACTGTGATCTCCCCGACTGCACTCTGCAGGAGTGGATCGACACATCTGC
CGGACAGGGCACATTTGACGATCTCCTCAACAATGCGCGTGACACTGCTA
TCCGCAACCTCTTTGGCTTGCACTGGGATCCGTACATGTTTCACCAGGCC
AACATGCGTGTGTCAGACGTCCCAGCCACTACTATCAACGGCAAGTCTGG
GCAATACTCACTGCTGATGACCTGGCTCGAGGTTGTTGTGACAGAGATGA
CGCGCTTGACGACATGGCCCATGAGAACGCTCAAACACGACGACATTGCA
CAGCAGTTCATCAACCGACAGACGCGTGACCTTTGCCGGCCCAGCATGAC
GTGGACAACATCGAGCAATGGTGCGAGCATTCAGTCAGTCAGCGTGTACA
CGGCAGGCGGCAACACGTGCGGAACGACGATTCCGATCACTGTGCCCGGC
GGCGTGTCGAGCACGACGGGTGCGACCAAGGAGCAGGTGGGCAGCGACCC
GTTGACACTGTGGGTGACGATGAGTGGTGCGAGCCGGCAGTACACACTGT
CGTCAGCCTTGCCCCTCTAG
>A2819  [mRNA]  locus=scaffold_1:1230646:1231792:+
ATGGACGCAAAATCTGCAGTGCCCAACCCACACACGCGGTCCCGCCGTCG
CAAGCTCCTATGCATTGTGCTGCCCATTGTCGCCGTCTGCATCCTCGCCT
TAGCTCTTGGTCTGGGATTGGGACTCGGCTTGGGCGGCGGCAGCGACGAC
AACAACGGCAGCGGCGGTAACGGATCTTCAACACCTCTACCCAGTCCCAA
CAGCACACTTCCGTGGGTGCCTGCTGTAGCCGCGACCTGGCAAATCATCC
TCTCCCACCCGCCTGACCTGTCGTCTGCCCTCACCCCCAACGTCAGTGTC
TACGACATCGACCTGTTTGACACGCCCGCCGACACCATCAAGCAACTGCA
TTCGCTCGGCATCAAAGTGCTATGCTACTTCAGCGCAGGCAGCTACGAGA
ACTGGCGCTCCGACGCCAAAGACTTCAAGGACGCTGATCTTGGCAAGCCG
CTCGACGGATGGCCCGGCGAGAAGTGGCTCAACCTCAACAGCGAAAATGT
GCGAAACATTATGAAGAAGCGGATTGATCTTGCCGCTCAGAAGGGCTGTG
ACGGCGTAGATCCCGACAATGTGGACGGATATCAAAACGACAACGGCCTA
GGTCTCACTTCGCAAGACTCGATCTCGTACATGAAGTTCCTGTCCAACAT
CACGGCGCCACTGAATCTCGCGCTGGGCCTCAAAAACGCCGGCGACATCA
TCCCGGCCGTGCTGCCCGTCGTGCACTTCTCGGTCAACGAGCAGTGCGTG
CAGTACGGCGAGTGCGATACATTTGCGCCGTTCATCGCCGCCGGTAAACC
CGTCTTCCATATTGAGTACCCGAGTGGAGCGGGCGCCCAGCAGGGGCTCA
AGGAAGACGTGCTCGGCGGCTCGTGCAAGCGCGACGGCAAAGGCCAGGGC
AGCCAAAACTTCAGCACCGTGCTCAAGCGCATGGAGCTCGATGGCTGGGT
CGAATATTGCGATGGCAAAGTCGAGGTTACCAACATTGATCAGGCGACGG
GAGGTGGCCGCGGGTCAGCATCGTCATCGTAA
>A2820  [mRNA]  locus=scaffold_1:142541:143642:+
ATGACGTCCGTCGACTCCATCCTCCACCATGCCGTCGAGCAGGGTGAGCT
CCCCTCAGCAGAGTGGCCGAGGACGCTGCAGTACATCCTGCAACGCTTAG
ACGAGATTGTTGCCGACTTCCCCAAGCCGCTCACTGACGCGAACCCAAAC
CCTCCCGCACCGCCAACCACCGACCTGCCCTCACGGCCCAGCACCTCAAA
CGCCCTGTCCAGTCAAGAGTCGCATGCCACGGACAAGGAGAACGCCCCAC
CCGCCACGCCTCCGCGCCCGCCCGTGCCCTCCTTCTCCGCTGGAAACGAG
CCTCAGGCCATTCCCTCCGAAATCAACTCGTTCTACACATCCATCCGCAC
CACCCTCTCCAAGAACTTTGCCAAAGACCCCCCGCACACGATCCAGCGCC
TCGCCGAGCTGATCCTCGAGCCCAAGAAACGCTACCGCTTCCTGCCACCC
TACCTGCGCGCCCTCGACCGCGTCGTCTCTGTATCCTCGCCCCTTACCGT
CTTCCCACTCCCACAGGCCGTCTTGCCCACCGCGAGCGGACTGCTCAATG
GCGTCACTCCCAGCACCACACCCCAGCCCGCGCCCCTTGGCTCGGACGAA
TCACTGGGCGGTGCCTTGCTCACTCCAATTCCCTGGCTGCAGAACCGAGG
CCAAAATGAGTTGATCTCGGAGAGTACAGAAATGGTCGATGGACCCAACG
GCGCAGGTCGCATAGAAACCGTCACAGTAGGAATGCTGGCCAACGCTGCA
CGGCCCGAATCCGACTCACCCGCAAATGTGGCCCACATTGCTTCGTCACA
TCCGGACGGCGAGACGCTGCCATCCACTGGTCCCGTTACTCAAATGTACG
CTTACTCAGTCAACTTTACAGATGCCTATGTAGCGGTATACCAGCATATA
TATAGAAAGTGTAAACTAGAGAAATAA
>A2821  [mRNA]  locus=scaffold_1:1242325:1244301:+
ATGGTGGAGTCCGGTGTTCCCGATGGCAAGCGCAAGAACAAAGACGACGC
CAACGCCGCCCCGCCCGCCGTCCACAGCCTCTCTGCGGCTGAGGTGTCTG
TCAGCAACGGGCACATCTCGTCGCCTGACTATTCGTACAACAGCGACGCG
TCGGCTGTGAACCAGCTTAGCCCGGCCCACGGCCTCGGTGTGCGCCCAGT
CGCTTCGCCAGTCGCCCAACTCAACCTGAATGGAACCGCACGCTTGAACC
GCTTCGGCCACCATGGGCCCGAAACGGCCGTCCAGGCATTCTACCACTAC
TTTTACAATTCGCATCCCTTTTGCTTGCCAGAAATGGCGCTGCTGGACGT
CTTCAAGAACCGACGCGCCCCGCTCCTAGAAGTTGCCGTGCAGTTTATTG
GATCGAGTTTCTTGCCCGCCGTGCCCACTGCCATGTACAAGGAGGCACTG
GACCGCCATATCAACAGCGGAAACTACTCAAGAGACGGGTGGACGGTGCA
GGCACTGCTGCTTTTTGCCATTGGGCTCCATGCGCACAACGAGGTCCCGC
GAGCCGCCCAAGTCTTTACTATGGCCCAGGATCTGACGCTGGAAATTGGC
CTCAACCGCATCGAGTATGCCATGATGCACGGAGGGAACAATGCACAGCT
CGAAGAGAGTTGGCGGAGGACGTGGTGGTCCATGTTCACAGCCAACGGCA
TGATGACAGCCGTCAACCCAGGCGTGCAATTTAGACTAAAAGACGTGGCG
ACAGACGTTCCACTCCCGTGTGAGAACTGCCAGTACTTTTCAGGCCAAAT
CCCCTACCCATCTACTCTGCAAGACTATGACGACTCGGCCTTCCTTCCAT
CTTTGGCCACTTTTAGCTCCTTCACGTACCTCATTGATGCCATTCGGATC
CTGGGCAAAGTTTTTGAATGCGCACGCCTTGACTCTACATTTGAATACCA
TGCAGTCGATGTTGTTGATCAGTACCTGTGCAACTGGCGGCTGCACCTTC
CCCCGTCGAAAATGGAGATTGTGAACAACGACGGCCATGTTGACGAGGTG
CTGTTCCAAGCACACATGGTCAATGCAGGCAGCACAATCATGCTACACCG
ACCACGAAGTAACCTCGGTTTCGGACGAGTCGAAGGCGTCAACATTTGCG
TGCAACCAGGACAAGTGTTGCTCCCGACGCAGACGCGGGAAATCCACACA
GCCAAATGCCTTACCTCTGCTGAGAATATTTCGTCGTTGATTCGCCTGCC
AGGCCAACTGCTCTACCACACGCCCTTTTTCACATGCGTCGTCGTCATGG
CTTCGGTAGTCCATCTCTCGTACTGGTCATTCCTCGTGCCCGATGGCCAA
GACGATATCATCAAACAATCTATCCGTCTCGACGTGGGCACATTACAGCA
GTACTCCAACACATGGCCGATTGCCAGTGTCGTGCTCGGCCAAGTCCGCG
GTGTAGCGCACACACTATTCAACAGCAAGAAGGCCATGGGCATCCATTTG
TGGAGCAACATTGACCAAAGTGACATCATTCGCAATGTGATCGAGGAGGG
AGGCCACGTCCCGCAGCAGCAGTACGCACAATTGATTGCACCGATGCTCA
AGTCTTAG
>A2822  [mRNA]  locus=scaffold_1:1245754:1246645:-
ATGGCCGACTCCGCCCAGCCCAGCTGCCCAACCTTCAAGCTCGTGCTCGT
CGGTGACGGTGGTACAGGAAAGACGACCTTCGTCAAGCGCCACTTGACCG
GAGAATTCGAGAAGAAGTACATTGCGACGCTCGGTGTCGAAGTCCACCCG
CTCGCCTTCACCACCAACCTCGGCCAGATCCAGTTTGACGTCTGGGACAC
CGCAGGCCAGGAGAAGTTTGGCGGTCTCCGTGATGGGTACTACATCAACG
GCCAGTGCGGTATCATCATGTTCGACGTGACGTCGCGCATCACATACAAG
AACGTCCCCAACTGGCACCGTGACCTGGTCCGTGTCTGCGAAAACATCCC
CATCGTCCTGACCGGCAACAAGGTCGACGTCAAGGAGCGCAAGGTCAAGG
CAAAGTCCATCACTTTCCACCGAAAGAAGAACCTCCAGTACTACGACATC
TCGGCCAAGTCCAACTACAACTTCGAGAAGCCCTTCCTCTGGCTCGCCAG
GAAACTGGTCGGCAACCAGTCTCTCGACTTTGTCGCCGCCCCTGCTCTTG
CGCCTCCCGAGGTCCAGGTTGACCAGGCCGTCCTCGACCAGTACCGACAG
GAGATGGAGAACGCCGCCCAGATGCCTCTGCCCGACGAGGACGACGCCGA
CTTGTAG
>A2823  [mRNA]  locus=scaffold_1:1247410:1248264:-
ATGGACGACATGCATGCGCCGACTGTGACGTCGGGCCCGACGTCGTCCGG
GCACTCCAACGGCGTCCCCAAGGAGCAATTGACGCTGCAGGAGCTCATGG
CGGAGAAAGACCGCGTCGAGGCAGAGCTCAAGGCGCTGGGCCAGGTGTTG
GATTCGCACGGCGTTCGCATGACGACTGGCCTGACCACGCTCGACGGCTT
CCCGCGCAGCGACATCGACGTCGCCCAAGTGCGCACTACGCGGGCGCGCA
TCATCCGGCTGAAGAATGACTACAACGACCTCATGTCGCGCATCGAAAAG
GGCCTCCACGAACACCACGCGCGGCTCGCAGCAGCACAGGCAAACGATGC
GGCGACGGCCCGGCAGCCGCTCGAGGCAGCGGTGGCGCCGGCGGGCGGGC
TGGAGGCGCCGTTTGCAAAGGTCAACAGCGTGGTGGCGGGCAGCCCGGCC
GACGCAGCGGGCCTGCGCGTGGGCGATACGATAACGCGGTTTGGCTGGGT
CGACTGGACAAACCACGAGAGGCTGGCGCGCGTGGCCGAAGCCGTGTCGC
AGAGCGAAGGCGTGCCTATTGCCGTGAAGGCGCTGCGTGCCAGTGCCTCG
GGCGGCCCCGCGGAGAGCATTCAGATGCAGCTCACGCCGCGACGCAACTG
GGGCGGGCGAGGCCTGCTGGGCTGCCACCTGCTGCCCATGTGA
>A2824  [mRNA]  locus=scaffold_1:1249145:1251260:+
ATGGCCTACGTGCTGGCGCTCCGTCCCCAGAGCCCCCTCAAGCGTTCCTT
TAGCGACAACCCCTACCTCAGTGCCTGCTCACCCCAAAACGACACACGGC
ATGCACCGCCCATTCATGTCACGGCTTGCAACAGCTCCGCCCGCTCATTC
TACTCTCTTGGCCATGGCAGAGTGGGTGATGGCGCCCGCGTCAACGAGAA
CACTCCGCCCCTCACCTCGCAGTCGCTGCTTAATCTTGCTTCTGAGAAGA
CAGACTTCCCCTTTACTACTGCAGACGTGGCCGGCGAGCCGCCAACACGA
AACGGCGGCCTCAATCGCCCACCACCTTACCTTGCCAGGGCGGGTTCCTA
CGAGTGGCAGCATGTGCCAGCGCTCCCTTCCGAACACGAGAGCCTGGACG
GAGAAGGCATCCAAGGCGATGAGAACGATTTCGACGAGACGCATTTGTTC
AACGTTTATGAGGCCATTCACGTGCCATCACTCGCAGACCAACATCTCAA
CAACGCCACAAGCGAAACGCACGACGAATGCCAAGCAGCCCCGGCTACCG
TGCAGACGCCTTCGCAGCCTTTCCGGCGGTGGATGAGCACCCTAAGGCGT
CGGCATGCTCAGCGGTGGCGAGAGCATCTTGTTGACTCGGCTCACTTGTC
TGGCATTGCGACCGACGGCATGTCGATCCTTTCACAGCCGCTTGAGCGCC
TTTCCATGTCTGCGCGGAGGACCAACGGCTCTCTGACCTCTTCCATGGAA
TACGTGACCGCGATCAAGTCTACGACCATAACGGTTGGAAGTACCAGTAT
TGCGCCACGCTCCGATGGTGGCTTGCAGGGCAAGACTCGCTTGGGAAACA
GAAGCAGCAACGTCTCTGAAGCCCGCCGATCACTTGAAAGTTACCGTGGT
GCACTGGGCCCTGTGCTTGATGAAAGCGCCTGGCTCCGATCGCTACAACG
CCGTAAAGTCGTGGAAGAATTGATTGCTTCAGAGGAGAGCTACATTGCAG
ACCTCAAAGTCCTGATCAATGACTACTTTATGGTTCTCGCGACCATCCCT
TCTGTGTCAGGACAGACCAAATCATCCATTCAGCAAAACATCTCTCAAAT
CCTGCAATTGCACGAGGATCTGCTCGCAGAACTCCATCACGTCGTTCCTC
ACGCCGACTTTACAAAGAGCGCGCACCAGGAGGCTTACCCTGCAACAAAA
GCCAAACACATTCGCTTCCATAGCGCAGACATTGTGCCCGGACGCTTCAC
TGAAAACAGGGCTCCTCGGAGGCTGAGACATTCTTTAGAGATAGGACGGT
CACCTGACCCTAGACCACGCGGACTGGTAACGGACACAACGACGGCGGGC
AACATTGCCAAGATTTTCAACAAACATATGAGGCGCTTCTTCACATACGA
AGAGTATGGCGCACATTGGACGACAATGTCTCAGGACCTGACTTCTATGT
GCAAGGGTCTGCATGGCTGGCAAGAGTACGAAAGGGGCGTCGAAGCATTG
CAAAAAGTGGTTGCTTCGCAGAACAACCGCGAAGCCGGCAGCAAAAAGGC
GCTCAGCTTCCCAGATCTTCTTATCAAGCCCATCCAGAGGGTCTGTAAAT
ATCCACTACTCTTCGACGACCTGTGCCGCCACACGCCCGTTTACGATGAC
CCGGAGGCGCACGCTGAGCTTGAGAAGGCGCTGTTCCGCTTGCAAGAAAC
GATTCGCGAGGTCAACAAAGCCAAGGACGACCCTCAAACCCGGAGGTTGA
TTGAAATCACTTGGCAGTTGCAAGACCGGCTGGTGTTTGAGGAGCCAAAG
CTATCTCGAGCTCTCATCTTCCGACTACTCGGGCACGTTCTGCTCTGTGG
TGTTCTCCACGTGGCCTATCAGACGCCTGATCGAATCAAGGGATCCTACA
TGGTAGTCGGATAA
>A2825  [mRNA]  locus=scaffold_1:1253258:1253803:+
ATGGCTCGTGGAAACGCTCCCCAGACGCAGGTCTTCTACAAGGGCAGCTC
AGGCGAGCAGTTTACCGTCTTCGTTGAGAGCGAGGAGATGCTTAAGAAGT
GGAAGGGAGACAGCAGCATCCCCATGACGGATGTTGTTGCTGGCTGGAAG
ATTATGGTTCCTGAGCACGGCAAGCAGGGCATCCTCAACACGGCCAGCAA
AGGCCAACTTGAGAATGAGTTCGGCACCAGCAACGAAGACGATGTTATGA
AGAAGATCCTTACCGATGGCTCTGTCCAGTCCACTGAGAACGCTGAGCGC
ATCGGCATCACGAACGAGACTCAGGGTGGACGTGTCGCCCACTAA
>A2826  [mRNA]  locus=scaffold_1:1260604:1262591:+
ATGCAGCACCTCCCCGACGAGCTGGTGCTCCACATCATCTCGTACCTCGA
GCCTTCGGAGCTGGCCAACCTCCAGCACATCAACCGCCACTGGCTGAATC
TGTGTCGCGACAACAATCTGTGGAAGTCTCTCTGCTTCTCGCACTCGGCT
GCTGAGCGCCGCCGCCGCCGCCTCCAACTCTCGGCCGACATTGACCCGCG
CCTGGCTGAGCTGATCCGCGCTGCCGACACTCTGTCCAACACCTTCGACA
CTTCGGTCCACGACGAGGATGCCCCGGGCGCCGACGCGCAGCACGAACGC
AGCAGGGAGAAGCGGAGGCAGGCCTTGATCGCGAACTGGGACCCGAGCTA
TCCTGCCGAAAAGGTCAACTGGTACCAGGACTTTATACAGCGACATGCCG
AGGAGAGGATTGGCTGGTTCCAGGATGCGGGCACTGAAGTGAGAGACGAC
GGCGATCCGAGGAGAGAGGCTACAGGCGCAGGCATACTGTTTGACGGCGA
CGGGCTGGCCGACAAGCTCATTGCACCCCTCGATGACGGCAGCATCACCA
TATGGGATGCGTCGGCGAGCAGCGACCACCAGGGCAAGATTGTTGCCAAG
AGCGACATTGGCCTGCTGCCGGCCAAGGGCTCGGACCTGGACTTGGATAC
CAGGCTGACCCAGAGCCAAGCCATCATGACAGAGACGGGCGCTGTCGAGT
GTGTGAGCATCGATAGCAAGCTGAACAAGGCTTTCTTCGCCGTGCAGAAC
ACGCTGAACGAAGTCGACCTCAATACCCTCAAGGTCGTCTCGCGGACCCC
ATATCCCTTTCCCATTACCGCTCTGTCTGAAGCCCATCACCGCACGCCGC
TGACGGTCGGGACAAACTGGACGCTGCATCTTCACGACACGCGAAAGCCT
CCCCAGGCCGCATCCTCGGTGCGATGCGAACTCATTGGTGGTTCAACGGA
CACGTCCTTTTCGCGCCTCGAAACAGGCGATTTTGGCGGCCATGTGTCAC
TCTCGCAGCCAGGCGCCCTCTCGATTCTACACCTACCCACAGCCCGGGAG
TGGGACGGCAACGGAGATATCTGGGTCGGCGGTCGCTTTACCAGCATGCT
CAACTTTGACCGCAGGTTCTTTCCCCGACTCCGCGGTACCGTGCACTCTG
GCGCACGACTGTCAAGTCTAACCGCAATACCGTATCCCTTTGTGCCACAA
GACTTCCGCCTTGGCCGACCACACTCGTCGCCTGCTTTGCTACGCGAAGT
CAAGTCGATTCCTGGTCACACTCTCATTACGGCGGGTGAATACAAAGGCA
AAGGTTCACTCGAGCTATACGGCCTCTCGGGCGAGCCAACGCTGTCCATC
AATTCCAGCGATAGCCGCACGACAATCAACCACAAAGCCTACTATCAGAA
CAGACAGACAGCCAGTAGCTCCAAGCTGCTTTCTGTCGCGCCCCACGGCA
CGCGCCTCGTCTTTTCCGATGGCGACGGCAACGTCAAGTGGGTAGAGCGC
GACGGCTCCACCCCCGTGCGTCAATTCAACATCAACGACTTTCAACGCTC
GCCGTGCCAACCAGCCCTGCAATCTCAACTCGTCAGTGCACACGCCGACA
CGGAAGCCAGCTGGGGCGACATCGTGCAGAAGATCTTACCCACCGTAAAC
CCCTCTCTACTTTCCGCTTCATCGTCCACCACCACCACCGAAGCCCTGGG
CGCCAACAACTTGATTCTCTGGACTGGCGACGGGAAACTCGGTATGTTGG
GATTCGGCCGCGAACCACCTTTTGAAAGAGATGTCTTTGAGGATGCGCTG
GAGCAGCAGGGCAATGATGCGGGCGAAAAGGTTAGGGAGAGAGAGTATAG
TGCTGAGATGAGGAGGGCGCTGGAGCACCAGGCGAGGGAGCTGAGATGGT
TGAGGGGCTATGGCCTCTAG
>A2827  [mRNA]  locus=scaffold_1:1263350:1265029:+
ATGCCTAGGAACATACACCTGATCTCTCGAGTCATTCTCTACAAGACCAA
TGAGACGCTCGATCCAACGTGCTGGACGCGCTCGCAAGAGCGAGTTGCCC
TTGGTCGCGTGGCGTACGGTACCGAGCCAGACCAGATACAAAAGATTATT
GAGAGAGAATACTGGGTTCCAAGAGCTGAGCAGCAGGATGTCGATGACAT
TGTCAGCGGAAAAGCAAGAGGAAGATACTATCTCATTATCGGTGAGCGAG
GTACTGGCAAACGCGCGCTGCTTTTGGAATCCATGAGAAAGGTCAATGGC
GATGGTATTGCTATGCTGGAAGCGCATAATGACCTGGAGGTGTTCCGCAC
ACGACTGGGCAAGGCTATCGACTATGAATTTCACGAAGACTACATTGGGG
GGTTGTTCAGTATCAGGGGTCCGCGAGACAGCTCACCGCTTCTGGACATT
GAGCGGGCATTGAACCAGCTGGAAAAAGTAGCTTTGTCGATGAGAAAACG
CCGCGGAAAGCCCTTACTCATGATTATCAACAACGTGCACTTGTTCAAGG
ACGACGAGCCAGGCAGGCATCTACTGGAGATCCTACAGCAGCGGGCCGAG
ATCTGGGCGGGCAACGAGCTCGTCACAACCGTCTTCACATCCGACGAATT
CTGGACGCTGGAGCGCCTGACGCCACACGCGACCAACATGCACGTCATGA
GCATACGCGACGTGCGCAAGGACATTGTCACCAAGGCCCTCAAGCAGTAC
CGAGCGCGGTACCACAACGAAGACACGCCATGCAGCATCCTCGACCAAGT
CTATGCCCAAGTCGGCGGCCGCCTAATCTTCCTCAACCAAGTCGCCAAAT
CGCACGACATGCTGGGAACGTGTGCGCAAATCAATCGGCGGGAGAAATCC
TGGTTCCTGAACAACTGCTGGATCCTGGGCGACTCGATGGACGACGACGT
CGAGGAGCAGCAGAAATACTGTGCCGCGGCCATTATCCTCGCACGCGCAC
TGGTGCTCCGCGAAACACACCCTCGCACCTCGGACGCCTTTGTTCTGCCG
GAAATGCCGCTGCACGAGGCGCGCCAGATCATCACGAGAGCGGATTTCGT
GCACCCGTTTGACCACATCAACGTGGTGCACATTGATGCTCATGGCATGG
TGCGCGCCGACTCGGTGCCCATGCAGAATGCGTTTCGCGATGTCGTGATG
CAGCCGGGCTTCGAGGCCCATCTCAAGGCGACGCTGAATCGGCTCGACGA
GCTGGAGAGCTTGGCGCGCACGAGAGAAGTGTCGATGAGGGAGCCGCCGG
ATAGGAGTGGTGGCATTGTGCCTGTGCAGACGTATTGTGCCAAGTTGTGA
>A2828  [mRNA]  locus=scaffold_1:1265980:1267560:-
ATGAAGACACCATCACCGCTGCCGTTGCCGTCCTCGCGTTCGTCGGTCAT
TATTACTGCCGCACCCCCAGACCGTGATTACCCCGCATTGCCCGATACGA
ACACGACCAAGCCACTTCTGTGGCGGCTTTACGTGTCGCACATACTTTCG
ACATGGAACGCGCGCACCTTTGAGTTTGGCGCCATCATTTTCCTCGCTGC
TATTTTTCCGGGAACTCTTTTCTTTGCCTCGTGCTATGCCTTGTGTCGCT
CCGCCGCCGCCGCCGTCCTGGGTTCCTGGATAGGCAGCCAGGTCGATCGC
AAGAACAGACTCCATGTCGTCCGCCAGAGCATCGTCTGGCAAAGACTGTC
TGTCGCTACCTCCTGTCTTGTTCTGGCGTTTCTGCTGGCTGCCGGCGAAG
AAAAGGGACTCACTGCCTATGCCCTATTCGCCGCCAGTGTGCTCCTGGCA
TGCGTAGAGAAACTGGCCTTTGTCGCCAATACTGTTTCCGTTGAAAGAGA
CTGGATCATTGTCGTCTCCGATAGTCTCCACGCAGACCGCCAGCAGCTGA
ACAGTGTCATGCGGAGAATCGACCTCGTCTGCAAGCTCGTTGCCCCAGTC
GGCATTGGCCTCATCGAGGGCTACTCCACCCGGCTCGCCATCGCCGTCGT
CTTTGTCCAGAATGCCATCAGCGTGCTCGTGGAATACTATGCCATAGCGC
ACGTCTACGCGGCAATCCCAGCCCTCGCACGCGGAAAAGAGCCCGAGCAC
CCTGAAACACGAGACAGCCCAGTGCAACAGTCTGACCACCAGGCTACCGT
GTCACACCCTGGTCCACGTCGCATCCTCGTTAATATAGCATCGCACCTCC
GACCGTGGAGCAATTATATACAAAACCCCGCCTTTCTGGCCTCCTTTTCG
CTGTCCCTACTATACCTCACCGTCCTCAGCTTCGCGTCGCAAATGACGAC
GTACCTCCTCACCCTCGGCTTCACCAGTACCCACGTCTCCATCATGCGCC
TTGTATCCGTAGCCCTCGAGCTATCCGCCACGGTCGCAGCCCCGTGGCTC
ATGAACAAGATTAGCGCTGTGCGCGCAGGCTTGTGGTTCATCAACGAGCA
GCTCGTTTCCATTGCCCTGGCCATCGGCCTCTTCCTCTGGCTAGACAACA
AGCCCATGCTCGCCGGTGCCGCCCTCGTCCTCGGCGTCTGCTTTTCCCGC
CTTGGCCTCTGGGGCTTCGACCTGTGCGTCCAGTACCTCGTGCAAGAAGA
CACGCCAGAGGCCACGCGCGGCTCCTTCTCCGCCATCGAAATGTCGCTGC
AGAACCTCTTTGAGCTGGTCTCGTTTGCCACGACAATGGTGTTTTACCGC
CCCGTGCAGTTCAAACTCCCCATCTTCATCAGTGCTGGCGCCATTGCCTC
AAGCGCTGCCTGTTTCGCGGGATTCGTGAGGAAGAAGAGGGGCCATTTGT
TGCACACGGATAGGTGCTTTAAGCGAATGGGCAAGACGGGCCGGTACGAA
GTCCTACCTACGATTGAGGAGGAAATTGAATTGGAAATGGACGACGTAGA
CAAGGATGCGGGAATATGTTACCGGCACTAA
>A2829  [mRNA]  locus=scaffold_1:1268175:1268551:+
ATGCGAGAAATTGTCGACCACTTTTTCCCGCCAGTCGGGCTGCTCGTGCC
TGCGGGAGGCGAGGCATATACCGACTTCAACTACTGGCGCGACCCGCCTC
TGGACATTACGGATTTCACCGACAGTGAAGACGAGGACGAGGACGATGAC
ACGGAAGCGGCTAGTCTGCACAGCGAAGACGAGAGGTCAGAAATGGGCGA
GGACCTGGAGGGGAGCTACATGTCGCGGGACTCGCTTGACGAAGGGGGCA
TGGGCGACTCCATCATGGAAAGCGTAGAAGGTGGTGACTATGTGGACGGG
GACGAAGCCACATGA
>A2830  [mRNA]  locus=scaffold_1:1268593:1270207:-
ATGGGTTTGGTCGCGGGCGCTTTGGCCGAGGGAAGCGGGCGCTGGGGGCA
GCGGGCGGAAGAGGGCGAGGAGGATGCCACGGCATGGAACAGGTCGACGC
GCTCAGCCAGCCCGCCGCCTGTGTCGCCCAGTGAGGCCCTCGCCCGTGCC
ATCAAGCTGTCCAAGAAGCTCTTTACCTCCAACATCCCAAACAAGGTGAC
CGAGACGGGCGACCTGGAACTCGACATGACGGGCTACAAGAGCAGCGAGG
AGGATGCCCTGCGCGCCGAAGTCATCGCCCGCCGCATCCTGTCAGACGAG
CTTGCCGGCGACTACGATATTGGCGCCTTGATCGGCGCTGATGAGAACGG
AAACCTGTGGATCTATAGCAGCGAGGAAGCCAAGGCAGCAGCCATGGCCA
AGACTGCCATGAACGTCCTGAACGAGGGCGCTCTCCAGTCGGCCGACGCC
CTGTCGGATCCTGGCTACCAGAGCGACAGTGGTCGCAGCGATGACACGGC
CCAGTTTCCTCGAGTCCACCGAGACTCGGATAGTGCACTCGGCATGTCTG
CACCGCACTCGCCCGAGGCGCACAAGAACGAGACCAAGACGTACGCAAAG
ACACTGCGCCTAACGAGTGAACAGCTCAAAGCCCTCGACCTCAAGCCAGG
TGCCAACACGATGAGCTTCACGGTGAATCGTTCCAAGTGCGAAGCGTACA
TGTTCTACTGGAAGCACGATGTGCCCATTGTCATCTCGGACATTGACGGC
ACCATTACCAAGTCGGACGCCCTCGGCCATGTGCTCAATATGATTGGCAG
GGACTGGACTCACCAGGGTGTGGCAAAGCTCTACACGGACATTGTCAACA
ATGGATACAACATCTTCTATCTGACCAGTCGCTCTGTTGGACAGGCCGAC
ACGACAAGAGCCTATCTGAACGGCGTGGTGCAAGACAACTACCGTCTTCC
CAAAGGCCCAGTCATCATGAGTCCCGACCGCACCATTGCCGCACTTCGGC
GTGAAATCTATCTCAGGAAGCCCGAGGTGTTCAAGATGGCCTGTCTTCGG
GACATTATGCAGCTGTTCAACAAGCCGCCGGGCCAGACGCCTTTTTACGC
CGGGTTTGGCAATCGTTTCACAGACGCGCTGTCATACCGCTCGGTCAACA
TTCCGTCGACGCGCATCTTCACCATCAACTCGAATGCTGAAGTCAGTCTG
GATGTGCTGTCGCTCAACTCGTACAAGACGGGGCTACACAACAAATATCT
ACCGCTCTGGGATGAGCTCCATAGCCTTCCTTGCCAACGCCGAATCCATG
CCATGCTATGCAATCAACAAAGTCAAATCAATCCCCCCCCCCCTCAGCCC
ACATCTACCTCTTCAGCTGGCCTCGCCCAGCCGGCATCCCATCTCTGA
>A2831  [mRNA]  locus=scaffold_1:144208:144570:-
ATGACTGCCAGCCCGACAAAGACGGCCTTTGGTGAGCTGGAGGGCGGAGG
CACCATTATGCAGACGGTTGAGGGCGAGGAGGAAACTCCACATGCTCGTG
GTCCCGAGGTCATTGGCATGGAAGACACCGGGCCCCAGAAGCAAGGCAAG
CTCAACATTGAGGGCGCCATCGGCAGGCCAAGCCTCGACCATAAAAGCCC
AGAGCCGTCAGCCTCTTCCGAGACAGCCGCCAAGGTAAAGGAGACAAGTC
AAGAGGGAGCTGAGAAGACGGATCACGCCAAGGATGCCGAGTCCAAGGAT
GCTGCCGCGACTGAAGAAAAGACGGCGGAAAACAAGGACGTAGAGATGAA
GTCGGACGATTAG
>A2832  [mRNA]  locus=scaffold_1:1270490:1271260:+
ATGAATTACGTGAGATCTCTGACGGGAACCGTCTCCAAGGGCTGGAACTC
AATCAACCCCGCCACCCTCAGCGGCGCCATCGACACCATCGTCGTCGAGC
ACCAAGATGGCAGCCTGGCCTGCTCGCCCTTCCACGTCCGCTTCGGCAAG
TACCAGATACTGCGCCCCTCGGACAAGAAGGTCGAGTTCCGCGTCAATGG
CGAGTTGCAGGACTACTCGATGAAGCTGGGCGAGGGCGGCGAGGCCTTTT
TTGTCTTCGAGACATCGCACAACATTCCCGCAGAGATGCAGACGTCGCCC
ATAGCCTCGCCCGCTGCCAGTCCAGAGCAACAGGCTGCCGAAATGGCCTC
GGACCGCCCCCTCGACGAGCCCGAGCCGCTTGATCTCGACGGCACCGGTG
TCGCAACCAGGAGAGGCCGCATGTCCATGTCCATGCCACCCGTCGACAAC
ATGCATGCCGACGACTCGGAATACGACCGCCCCAAGTCGGGCGACTGGTC
GGGCTTCCATATGCACAGAGCCAGCACCGACGTGACGATGCCCTCGGTCA
AGGACGGCTTTGCCAAAACCTTTGACGCCTCGCAGCCACAAGAGAGGGGG
CCTCTGCAGATCAGCATGGGTGTGGATGGAGATGGATGGATGGATGGATG
GATGGATGGGTGGATGGATGGGACGCTCTTTGGCAGGCACATGGGGGGGG
GCGCGGGGCATGCGTATCCAAGTGTTGGTGGTGTTGCATGGCATGGCATG
GCATTGCGGTGGGAATGTTGA
>A2833  [mRNA]  locus=scaffold_1:1271917:1273422:+
ATGTTCTCCGACCCCGCCCACGCCCTGCACTGGCCCCCCGACGTCGCTCG
CTACAACATCGAGGCCCTGCTCTTCTCCTCGTCCGGCTGGTTTCGCACCT
CCTGCCTGGTCTTCGCTCTCTTCTGGGTCGCTTTCCGCGCCTACCAAGTC
CTCACCCAGCCCGTCGAGAAGCTGGTCCAGGTCCTCGGCCTCGAAGTCCC
CGTCGCCCCGCTCGTCTCGCTCGCTGGCATCAAGGCCGACGGACTTCTTT
TGCACTGGAAGCCCCCCGACCAGCGCACCTCGGTCCTGAAATATGTCATT
CGCATCAACGGCATCGACATTGGCGACATATCGCCCCAGGAGTCGTCCAT
CACCATTGAAAACCTCCAGCCTGACCACCACTACACAATTCGCATCGTCA
CGCTCAACTCGTCGAGCTTCCAGGCCCCCAGCGTCCCCATCCGCCTCCGA
ACATTGCCCGCCGACTCGGACGACTTTTACGGCCCGCATCCTCCCAAAGA
TGCCCCAACCCCCGCCGACGACAATGACTACACCCCCACCCCAATCATCC
GCCCCAACAAGTCCCTCGCCGACGTGGTTACCTCCGTCGCCGCGCCCCCC
ATGACGCGCGAGCACAGCAACAGCACTTCTCGCATGAGGCGCCCGGATAT
CGGCAGGCGGCCCTCGCCCGCGTCGCATGAGCAGGGGCGAGCTCCTCAGG
AGCCAGAAGGCCCAGATTCTATTCGCCAGCTGACGGAAAAGTTGGACGGC
CTTCGCCGTGAGCTCGACGACATGGAGCGTCAGATCCAGGATGAAGACCA
GGAATTCATTACCCAAAAAGCAATCCTCACAGACAAGCGTGACGAGAAGA
AGGCTGCACTCAAGGAAAAGGAGGATGCCAGCCGAGATTTGCGCAAAGAA
GTAGCCAGCCTTGAGCGCCAAAATGCCGCCGCCCAGACCAAGCGCGCTCA
CCAAGAGAAGATCTTCCGACAGAAAGAAACAGAGAGGAAGAAGCTCAAGG
ACGATGTTGCCAAGTGGACTCGCGAAGCAGTTGAACTCCGCGAGACGGCT
GAGAAGATGAAGAAGGAGCAGGCCGAGTACCAAGCCGCGTCCGAAAAGCG
CATCCAGGAACTCAAGGAAAAATACGCAGAGGAAACCCAGGCCAACAAGC
TCTTGGAGGATGCTATCCGCGAGAAGGGAACCCACATCAAGGCCCTCGAA
GAGGAAAGAAAGAAGCTGGAAGCAGGCCAGGAGGGCGCAGAAGCGCCAGA
CGGCCCCGACAACGCGGAAAAGGAAGAGGACAACCGATGGAAGATGACTC
TTGGTTTGCTGCAACAGCACCACTAG
>A2834  [mRNA]  locus=scaffold_1:1274744:1275517:+
ATGCCGGGCCAGCCTTCGGGCTCGTCTCTTCCACCGATTCCGCCCACCCC
ACCGAAGCAACTCAACCCAGCAGCGGCAAGCTTCACCATGTTCCAGCTGG
GCAAGAAGACTGAAGAAGACAGGGCCGAAAAGGCCAAACGGGCTGCAGAA
AAGGCAGCCGAGAAGGAGGCCAAAAAGGCGGAAAAGGCGGAAAAGAAAGA
GGAGAAGGACAAGAAGGCCAAGGCGGACAAGGCTGAGAAAGCGTCACGCA
AGGACAAGCATACTCCTTCGGAGGCTGGCGACTCCCGCGAAGCGACTTCT
CCACGCTTGGACTCGCGCATGTCGCGCGACACTCCCTCCATCTCCACTGT
CGACGTATCTGAGACCTCTCCATGTGAAACCCTCGAGCGCAGCGTTTCGT
ATACTGCTTCAGATGCTGCAGGCTCAATAGGCAAAGAGTCGTTCATGCAG
AAACTGACGCGCAAGGGCAGCACCAACCAATTCCTGACTTTTGGCAAAAA
AAGTGGCCTCTTCTCTAAGAGCAAGGCTGGCGACATACCCGGAACTCCAG
ACGAAGTGGAAGAGGAAGGCTCGGGCGGCTTCTTTGGTCTGGGCAAAAGC
TCAGACAGTGTAGGCAACAGTCCAAGCATTGGTACTTCCAAAGACAAGGC
CAGTATGTGGGGATCTATCAAGCGAATTGGTAAGAAGGATAAGACGCCGA
GCTTGCATGAGAGCATCACTAGTGAAGCAACTGGGGACGAGGAGGATATG
GTTGCTGAACATGACAAGGTATAG
>A2835  [mRNA]  locus=scaffold_1:1275947:1276630:+
ATGAGCGCAGCCTTTCCGTCGACCTCACTGCAGGACAGTGGGGCAAGCAA
GCGCCCCCGCGATGCGCGCCTCATCCATCTTATCCTGGCCAACATGGGCG
TACACGCCTACACGGAGCGCGTGCCCCTGCAACTCCTCGACTTTGCCTAT
CGGTACACTTCGTCGATCCTGTCTGATGCGCTGTCTTACGAGCCCCCGCT
GCCCACAACATCCGCTTCCAAGAAACGCAGCGGCGCAAATGCCGACGGTG
GAGAAGACGGCGTCTCGCTGAATGCGCTGCGCACGGCGGTCGGGGCGCGC
GCCGCCAGCACCTTTCAAGGCACGCTCGGCAAGGACTTCATGAGCGAGGT
TGCGCTCGAGCGCAATCGCATTGCACTGCCGCGCGTGGACCGCGAGTTTG
GGATCCGGTTGCCACCTGAGCGGTACTGCTTTACCGGGGTGGGGTGGGGC
GTCAAGGGCGCGTGGGAGGAAGACATTGAAGAGAGCAATGAGGATGTGGA
TATGGATGATGATGTAGGAGCGAGCGCTGCAGGCTTTGGAGGGCCCGTCG
GCGGTGTCAATGGAAATGCAAACACAGCAGGCGGGGAGGGAGGGGATACG
ACCATGGGGGGCATGGAAGACGAGGACCAGGACGACGATGAATTCGAAGA
GGCCATGGGTCTCAATCAGGGCAACAATGGCTAA
>A2836  [mRNA]  locus=scaffold_1:1278064:1278852:+
ATGAAGATTGCGGACCGCACATTTCTTATAAGCGGCGGCGTGTCTGGCCT
CGGTCTGGCAACAGCACGCGCGCTCCACCAACAAGGCGCATATGTCTCCC
TGCTCGACCTCAACGCCGACAACGGATCAACAATCGTGTCTGAACTTGGC
GCCCGCGCAAAGTTCTTCGAAACAGACGTCACGGATACCCAGGCCATCAC
CGCAGCAGTGCAAGGAACAGTCGCGTGGGTCAAGGAGACAGGAAAGCACA
TTGGAGGCGTGGTAGCAGGCGCAGGCGTTGGACTGCCAGGCCTGATCATT
GACAAGAAGAATGAGCCGCTGAGCATCGAGAGCATTGATTTCGTACTAAA
CGTCAACCTGCGAGGGACGCTGGATCTGATCCGTCAGACACTACCGCATA
TAACTACTGCGCCTCCTGCCGACGCCGACGGCTCCCGCGGCGTCATCATC
ATGATTGCGTCTTCGGCCGCCTTTGACGGACAAATGGGCCAGGTCGCATA
TGCAGCTTCCAAGGGCGCCGTTGCATCCCTCACGCTCCCTCTCGCTCGCG
ATCTTTCAAAGTATGGCATTCGGGCGGTGACGATAGCGCCGAGCATGTTC
GATAGCGCAATGACGCGCATGATGACCGACAAAGTCAGGAAGAGCCTGGA
GAACAGCATGGAATTCCCAAAGAGGCCGGGACAAGCCGACGAATTTGCGA
GGTTGGTGGTAGAGTGCATTGGTAATGACATGTTGAACGGAACCGTGTTG
CGCTTGGATGGCGCAATGAGGATGCCTGCCAGACTATAG
>A2837  [mRNA]  locus=scaffold_1:1278915:1279745:-
ATGTCGTCGATGCGAAATGCCGTCCAGCGGCGCAACCACAAGGAGCGCGC
GCAGCCCCTCGAGCGCGAGAAATGGGGTCTTCTCGAGAAGCGCAAAGATT
ACAAGCTGCGCGCAGCCGACCACCGCGAAAAGAAGGCCAAGCTCAAGATC
CTGAGTGAGAAGGCGCGCGACCGCAATCCCGATGAGTTCTCGTTCAAGAT
GATGTCGTCGCATGTGGACAAGCAGGGCAGGAAGGTGGCGGACCGTGGCA
ACAAGGCGTTGAGCCTGGATGTCGTCAAGCTGCTCAAGACGCAAGACGCG
GGGTACATCCGCACTATGCTCCAGGTTACGCGGAAAGAAAGAGAGGAGCT
GGAGCGGAAGCTGGTCATGGAGGAGCAGGGCGAGGTGCGGGCGTTGAAGG
ACGGGGAGCGGGCCAAGCAGGGCAAGCACAGGGTTTTCGTTGACAACGAA
GACGAGCAGGACGAGTTCGACCCGGACACGTGGTTTGGACGTGGCGAGCA
GATGCCTCGGCGAGCAGAACCGCCCACCTTTGGCGACCTCCAAGACGAGC
TATTACAAGACGAAGAAGCACCTACGCAGCAGTCCAACACGCTGTCCAAG
AAGCAGATGGAGGCACAGGAGCAAGCGCGGCGCGAGGCCAGGAAATTCCG
CAAAGACCGAGAGCGCGCCCTGGAAAGGACCGCCTCGAAACTGCAAGGGA
TCAAGAGGCGGGAACGCGAGTTGATGCTCGCCGAGGAGGAGCTGGAGTTG
CAGCGCGCCAAAATGAACAACACAGTGGGGGGCGTCAACAAGCACGGCGT
CAAGTTCAAGATCCGCGAGCGCAAGCGCTGA
>A2838  [mRNA]  locus=scaffold_1:1281064:1281971:+
ATGGCGGCTGCGCACACTCTGGATATCCCTACCCGATCTGGCGACATCAT
CGCACTGCCCAAGCCTAGCGTCATCACTGGATACGAGGATTTTGGCAACA
AGGAGTTCGACCGTGGCCACCCATGCAACTCGGATGACGATACTGGCAGC
GAGAATGCTGTTTTCATCCTCCAAGATGGCGCGTCCATCTCCAATGTCAT
TATTGGTGCTGACTCGCTTGAAGGCGTTCACTGCTTGGGCTCTTGCAACC
TGACCAACGTCTGGTTCCGTGATGTCTGCGAAGATGCAATCTCCATCCTT
GGCCCTGGTGATTCTCTCATTGTCGGCGGGGGAGCACAAAACGCTATTGA
CAAAGTTGTCCAGCACAATGGTCCTGGAAGTGTTACCATCCGCAACTACA
CCGTCGTCAATGCCGGTAAGCTCTACCGCTCGTGCGGTGACTGCACCAAC
AACAGCAAGAAGTCTCCCCGTAAAGTCATTGTCGAGAATGTCAGGGCCTT
TGGCCTGACCTCTGACTTGATTGGCATCAACTCCAACTTCGGTGATACTG
CAACGATCAGCGGCTCTTGCGGAAGCACCAAAATGGTCTGTGGAGAGTAC
AAGGGCGTCGACAAGGGTAACGGCAAAAGCGAGAGGATCTCCACCCAGGA
CCAATGCAACGGTGAGCAGGGCAAACTCCAGAAGCTCCCAGAGTGCGGAG
CGTCGGGAAATCAGCCTGGCACTTCTGTGCAACCCACCAGTACCCAGGCT
GCCGCTACCACTCTCGTCACCAAGGCCTATGCTGAGCCAACTCCTGTTAA
GTCAGCTCCTGCCGAGCCAACTCGTGTAGAGTCAACTCCTACCGAGTATG
ATATGTAA
>A2839  [mRNA]  locus=scaffold_1:1282920:1284533:+
ATGCGTCTCGGCACGCTGTTGTGCCAGCTCGTGTTAGCTTCTGCAACTAC
TTCCGCAAAATGGATCGTCCCAGGAGCGCGATGGAGAGCGACCGACGGCT
CACTTGTGAATGCGCATGCCGGAGGAGTAACTAGAGACGCTGGAACTGGA
AAGTTCTTTTGGTTTGGAGAGTACAAGGTCCAAGGACAAGAAGAGGGTGG
TGGTGTGAGCGTCTACAGCTCCAGTGATCTTGTAACATGGGAACCTCATG
GCCTTGCTCTGGAACCAATTGAGGGTCATCCGCACATCTCAAACGAAGAC
ATTATCCAAAGACCCAAGGTTGTTTACAGCGAGGCGACTCGCCAGTACCA
CATGTGGTGGCATGCCGATAATAGGACATATGGAGAGCTTCTTCAAGGCC
TCGCTGTTTCCGACAACATTACTGGGCCCTATACCTATGTCGATGCCACG
GCGCCTCTTGGAAACTGGTCGCAGGATTTTGGAATGTTTGTAGACCAAAA
AGACGGGCGTGCATACGCGCAGTACTCCAACGGCGACCGCCGAGAAGGGC
GGGATGTTTACCTCACGTCTTTCAATGAGAACATAACTGCGTTGGACGAG
GTTGTTCACCGCTTTGACAAGTACGATCTGGAAGCCCCCAACATCGTTCA
GACAGACAAGAGCTACTTTGCCCTCATGTCTCACAAGACGGGATATCGGC
CAAATAATGTGGTGGCATTCCGTGCTGACTCACTTTCTGGTCCTTGGTCG
CAACCCTTCATCATCGCACCCTTGAACACGCGCACTTTCAACTCGCAATC
GGGTTTCAACCTTCGAATCAACGGTACCAAGAAGACAACCTATATTTACA
TGGGAGATCAATGGGATTCCAATTCATTGTGGGAATCGAGGTACATTTGG
CTTCCGATGGAGATTAACGAAGAGGAAAAGTCTCTCGAGCTTGTATGGCA
TGATGTCTATGATCTCAATGTAGAGACTGGTGAAATCACGCCGATTGAAG
GTACTACTTACTACAACATGGAGGCGACAACGACTGGAAAGGCCTATCAC
CAAGAAGCCACCTTTGCGAGCGACAAGACGATTGTGACGGGCATCTACGG
CAATGATAGCAAAGCTACCTTTCACAACGTTGAAGGTAGCGGCAAGCCTC
AATGGGTCTCTTTCTACTATCAAAATACTGACGACATGGGCTTCGGTGAC
CAGCCGGGTGGCACACCCGATCGCATCAATGGAACATGGCAGCTTCGTCG
CATCTCGAGCGTCATTGTCAATAACAAGACGGAGGAGCTCCAGACACTGT
ACCAGCGAGATACTCACAAGGGCATCATTTTGAGTTCCCCGCTCATGTTA
AACTTGGACAAGGGGAGTCACAACACTATTACTATTGGCGGTCTATACAA
CGGACATGATTACAAAGGTGCGGATATTGATCGTATTGTTGTCTATCCGC
CTGAAGAGTAA
>A2840  [mRNA]  locus=scaffold_1:1292450:1293091:+
ATGTTTTGTTTCAAGTTCAAGAGCACGAGCGGTGGCTTCCGCAGTCCAAA
GCTCTCATGGACCATGACGTGCATCGAGCCAGCCAAAGATGGCGACACAA
AGGCGAGCAAGCAAAAGGCCAGCACATGGACATACGACCTCAGGATAGAT
GGCAGGACCAATCTGCGCAAGTCTGAAAGCTTATTGCGAGGTGGCCCCAA
CCCGCAAAGCATCATGACGACGTATGTGCATGCGCTCAACTACGACTCGT
TACGATTCATTGGGCCTGATGAAAAGGCGTACATGTGGGTGTCGAGCACA
AAGGTGTCTTCGGTCGATGGGGTGCGATACGACACGCTCAGACACGCGCT
GTTCGTAGCGACAAGAGGCAATGCCAATCCACTGTACGGTCAGATTGTGG
CCGATCACTGTTTCTGGGATGGCGGTGTTGATGGGAGCGGAGCAAGCCTG
CCGGATGAAGCGCTGTACCTGCGATGTTCGGTTGTCGACACGGAGCTTGT
TGTGGCGACGCTGCAGGTGATGAAGGATTGGGAGAAGCACAAGCTGAGGG
AAGAGAAGAGGACCAAGCCAAAGGCCTTTTGTGCAACCGAGGAAGAAGCG
CGAAAGCATGCGCTGGGCGCAGCGAGTTACTGGAAAGCCTGA
>A2841  [mRNA]  locus=scaffold_1:1293779:1294972:+
ATGAGTGCCAGCCTCACGGGCGCTGGGCTGCCCCCTTCGACCACGCTGCC
CTCCCTTCGCTCCCCACAGTCCGCATCCGAAGCCCGGCTCACGTCGGCCC
TCAGCAATCTCCGCGCGCTCTACTGCCCCGTGCGCCTGCCCACGCTCATT
TCCTCCCCGACATCCAGACGAGACCACAGATCCATCACATCGCCACCACG
CCCAGTCGACTCTGGATACGCCTCGCATGACGACGACGACGACGCCGCCG
CCGCCGCCGACGCCGCCACTCTGCAAGACGTGACCGCAGCTCTGCGCGCC
GACCCCTTCGAGCGCTCTTTTGCCATCCAATGGCTGAACTCGCTCATCGC
CCGTTCCGACGACTTGCACATGCATCATGACGCCCGCGAACGCCTTGTTG
ATGACGCTGCCGTGATTCTTTCAAGCCTGTTCGAGTCCACCACCAGCCAC
GACGAAGAGGCCCTTACTCGTAACTTTGCCTTTGCCATGCCTTCCGGAGA
AGCAATCAAAGTCACGCTCAACGATGCACCGCTTTCAACTACAGACCATA
CTGCCGTCGGTCTCCAATCCTGGGGTGCGAGCATCGTGCTGAGCAGCCTC
ATGTGCGCTGACCCCACGCGCTTTGCACTCGATTCACCAAGCCTTGCACC
GCATCCACACATAACCGAACTTGGCGCTGGAACCGGTCTCGTCAGTTTGG
TGCTGGCCAAACTACTCCCCGCCATGCATGTTGCCACGGCCACCATTTTG
GCAACCGACTACCATCCTGCCGTTCTGCAAAACTGCACAGCCAACATCAA
TACCAACTTTCCTCCAACCTGCCATGATGCACCGCCTGTCAAGACTGCCA
TTCTAGACTGGGCCCAACCCCCTCCACACCTCAAGGCAACGTCGCATCTC
CTCATTGCCTCTGACGTCGTATACGCCCCCGAACATGCAGCTTGGCTGAG
GGACTGTGCAGCCCACTTGTTAACCACGACCGGCACCTTCTGGCTCATGG
TCACAGTGCGCAAGACTGGCAAGTTTGAGGCAATTCCAGACACCGTAGAG
TCCGCTTTTGCACCCAAACTCTGTCCTAGGAACGACAGCGGCATGACATT
CCAAATACTCGAAAAAGACTTTGTCGACAAGAGAAGGGGTATTGGCAGGG
GTGACGAGACCGGATACAATCTTTACCGCATTGGTTGGTCATAG
>A2842  [mRNA]  locus=scaffold_1:145105:146458:-
ATGTCGAACAAGAGAGAGGAAGATGTGGAGATGAACGAGTTGGACAAGGA
GTACAGCGAAAGAGACGGGTTTCTTCAGGACACAGCAACATCTCCGAGCA
AAGAAGACATTGCAGATGGCGGTGGTCTTTTTGCGCAGCTTGAAAATAGC
TCTGGGGCTGCGGTGCTGGCATACTGCTTTTCGTCCATCAGCATGACGGT
CGTGAACAAGTACGTTGTTTCGGGGTCATCTTGGAACCTGAATTTCTTCT
ATCTGGCTATCCAGGCGGCCATTTGCACTGCAGCAATCCTAGTTCTGCAG
CGCACAGGCACGATTTCAAACCTTGCTGCGCTTGAAAGCGGAAAAGCCAA
GAAATGGCTCCCCGTATCCATCTTCTTTGTCGGCATGATCTACACGAGCA
CCAAGGCGCTTCAATTCCTCTCCGTCCCCGTCTACACCATCTTCAAGAAC
CTCACCATTGTCGTCATTGCCTATGGCGAGGTGCTCTGGTTCGGCGGCAA
AGTCACGCCGCTGCTCCTCCTCTCCTTTGGCCTCATGGTCCTCAGCTCCA
TTGTCGCAGCGTGGGCTGACATCCAAGCTGCAATGGGCGGCGGCAGCCAG
ACATCGGAGAAAGCCGCTGCAATTTCAACGCTGAACGCAGGATATGCGTG
GATGGGACTCAACATTGTGTGCACTGCGTCCTATGTCCTTGGCACAAGGA
ACTTTATCACGTCGTTGAAGTTCAAAGACTGGGATACAATGTACTACAAC
AACCTCCTCTCCCTCCCCATCATGCTACTCTGCTCCCTCGTAACCGAAGA
CTGGTCCTCGACCAATCTCGCCAAGAACTTCCCCAAGGAAACCCGCACCA
ACCTCTTCATCGGCATGATCTACTCGGGGCTCGGCGCAATCTTCATTTCC
TACTCGTCGGCGTGGTGCATCCGCAAGACATCCTCGACCACGTACTCGTT
TGTCGGCTACCTGAACAAGCTGCCGCTGGCCATTAGCGGCATTGTGTTTT
TCGGTGCGCCCGTTACGTTTGGTAGCATCACGGCTATTTTCCTGGGGTTT
TTCAGTGGCCTCGTGTATGGTTATGGCAAGGTGAGGATGAAGGAGGCGGC
GACCAAGAAGGAGGGAGGCTTGTTGCCTGTGGCTCAGGGAAGCAAGTGA
>A2843  [mRNA]  locus=scaffold_1:1349295:1350391:-
ATGGATATGGTCCCTTTCTTGTCCTCGGGAAGCCCTTCGCTCGACGACAA
CGTGAACATTGAGCGTCGGGATCGGTTCCGATCGCTCATGATTAAGAAAG
TAAATGAGCGTGTTGATATGGCCCGCGTCCATGGAATTCTTACGTCGATC
GAAGCTGGCGACTGGAGTGGGTGTTCTCGCGAAGCTTACAATGGCTTTTA
TTGTTGCATCGGTGTTTTGCGTCATGCCTACCGCTGGGCAATTATCCCAT
CGGTCAAGGTTGCCCAAGAAGAGAAGATTATTGATTTCCCTGCCCAAATC
GACATCCCGTGGGTGTACCTCCAACGAAAATTTGGGTTCGAGTCTGATAG
CGGCAACAACACATCCAACGTCCTGCATAACTTCAATGACAAGGGCGAGC
GGGCATATAAAATTAACCAGGATGTCTCGGAGATTGTTACAGCAACCGAG
GATGCATTCTTCCGCATTTTCTACGATGTAGAAGTTATGGCTTATCCAAT
GTATCAAGCTATGGTCGGAGCCAACATTGCCTTCGAGCAGGGCAATAAAG
TAGAATGCCTGAATCATATGCGAGATATTAACATCCAGCTACGCCAGCTC
CTCAAAGTCTTCTACCAGAATCTTGTCGAGTCTCGCGTGGCCAAGGGAGT
GTGGCTCGGCTACTGCCAAAGCTTTCAGGCCTGGGGAGCTGGAAGAATGA
TCGACGGCGAATATGTAGAGTTCGATGGCGTCTCTGGAAGCCACAACCTC
TGCTTCATGGTCATAGATGCCTTCTTGGGAATGGAGAGCTATATGACCGA
GCAAAACATGCGCCGGTACATTCCCCATAACCAACGAGCGATGATTGCGA
CGTTTAGGAAGTACTCGTTCTTCACAAAGCTCCAAGCCGACAAGGACAAG
GAGATTTCAGACGAGTTTTGTATTTCGCTCAGCTCATAG
>A2844  [mRNA]  locus=scaffold_1:1353601:1354289:+
ATGCACATCACCTACGCCCCCATCATCCATCACAGCGGCTTGTTTCTTGT
ATGGCATCGCTACTATACCTGGTTGTACGAGAAGGCACTCCGTGATGAGT
GCGTCTACAAGGGGGGGCAACCCTACTGGGACTGGACGCTGAACTGGGAC
GACCTCACCAAGTCACCTGTCTTTGATGGCTCTCCGTACTCCATGGGAAG
TAATGGCAAGGTCATCCCACACGGGCCGGTAAACGACACCGCTCTAGGAT
CTACCCGTTTACTCAACCCAGGCACGGGTGGGGGCTGCATCGAAGCGGGT
CCATTTGCCAATCTCACCATCAACCTCGGTCCCGTTGCTCTGCTGCCTGC
GGGCCCCAATAACGGCATGGGTTACAACCCCCGCTGCCTGCATCGCGATT
TCTCGGCTGAGTGGAACAACAATAGCAAACCTACTGACGTTGTCGACCTC
ATTACGGGTTCGACAGATATTACGTCCTTTGACGTCAAGTTGGAAGCACT
CAAGGGCCTGCACGCTGCTGGCCACTTTGGTGTAGGTGGTATGATGGCGG
ACCAGTACGCCAGCTCGAGTGACCCAATCTTCTGGCTACACCATAGTATG
GTCGACCGTGTTTGGACCATGTGGCAGAGTCACGACCCCAGCTGA
>A2845  [mRNA]  locus=scaffold_1:1357604:1358886:-
ATGGGGAGCATCGACCTCACAATGAAAGTCATCATCATTGGAGCAGGTTG
CGCGCTCGCACACGGCCTCAAGAAATACGGCATTCCCTTCAATATATACG
ACAAGGGCGCAGACGTATACCGACACCGCCATTGGGCCTTCACTCTTGGC
TGGGCTCGGCCGTATCTTTTCGACCTGATTCCCGAAGAACTGAGCGACCA
AATCAACTCATGCCAGGTAGACCCGTACGTCGACTGCGCAGCCATTGGGG
AAGATCGCATTGTCATCTACAATGGTCAGACACGAGAAGAAGCCTTTGCC
TTCCCGATTCCCAAGGCGCGAGAAATCAACATCCGCAAGTTGCGCGTGTT
GCTGGCGGACCAACTCAATGTGCAGTACAGCAAGAGCTTCTCGCACTATG
AAACGAACAACCAAGGCCGTGTCAAAGTCTACTTCGACGATGGCTCAACA
GACGAGGGCGATGTGCTCATAGGCATCAACGGCGCCATGTCAAAAGTCCG
CCGTTGCCTGCTCCCTCGAGAGGGCAACATGGATACGTTGCCTTTCGCCC
TCATGAACTTCAACGCGTCGTACACAGACGAGCAAGCCCGCTTCATCAAA
GAGCGGCTTCACCCTCTCGTAGATATCGCCATCCATCCATCTGGCCATTA
CATCCGCGCCAACGTGCTCGACATGCCCGACGAGAACGATGCCAGCACCT
GGACATTCCAGATTCTGTCCACTTGGCCACTCAAATATGTCGAGGACCAC
GACAACGAAGGAGACCGACTCAAGAGACTGAAAGCGCACGTACAAAGGGA
TGGCTGGGCCGAGCCTTACAAGAGTGCCATTGAGTGGATACCAGAGGACA
CCAACGTGCTGCGAGACCAGCTCAAGATTTGGAAAACGGTTCCGTGGAAC
AACCAAGATGGGAGAATAACATTATGTGGCGATGCAGCACACGCCATGAC
ATTTCACCGTGGCCAAGGTGCAAACAATGCGTTTTATTCTGCACATTGCC
TCGTCGAAGCTCTCAAAAGCGTACAGTCTGGGACCGCGACTCTTAAAGAT
GCAATCACAGCATACGACGAGAAGATATGGTTACGTGGTGCCAACGAGGT
CCAAATTTCCAAAGCGCAGACCTTCTTTACACACGATGGTCTTGACAACT
TTATTAATAGCCCCGTCATGAAGTTGGGAACAAAGCCGAGCCATTCGGCC
AAGAGTGAGGGATACGAGTAA
>A2846  [mRNA]  locus=scaffold_1:1361271:1362110:+
ATGTCTATTCCACCCCAGCTCCAGCAGCAGCTGCGCTTGCTCATCCGCGC
AAACCACATCCTACACCACCACGGCCTGGTGGATGCGTTTGGCCATATTT
CGGTACGACACCCGCTCAACAAGGACCAGTACATCATCGCAGCCTACGAC
CCCGGTGCGCCAGCCCTCGTGAAGAATGTAAGCGACTTCAACTCGTACTG
GGTGCGGGACTCGTCGCCCGTAGACAAGGACGCACCCCAAGGCTACAGCG
AGCGCTTCATCCATGGCGAGATTCTACGCAAATTCCCAAAAGCAAACTGC
GTCGTGCACTCGCACTCCGAGGACGTGATACCTTTTACCATTGGCCACGG
ACCCAAGCAACCACGGCCCGTTCGAGCCGTCTTCCACATGGCAGGTTTCC
TAGGCCACGACGGCGCTTCCGTCTTCGATATGGAGACGCTATACGGCACC
GCGAGAGCGCCGGCGGAGCGCGATTTGCTCATCAAGAATGCCACGCTTGG
CGAGGCTTTGGCGTCGCATCTCAATGCGGAGAGCCCCGTCGTCTTGCAGC
ACAAGCACGGCTTCACAACTTTTGGAGCCAGCATCGAAGAGGCCGTCTAT
CGCGCCATTTACACACAGAAAAACTGCGTCTTACTGCAACGCGCCATAGC
CATTGCGGGCGGGAATGCCCATGCAGTACAATATCTCAGCCCCGACGAGA
TCAACGACTGTGCCGTTATGAACAAAAAGACGCTGGACAAGTCGTTCCGC
CTGTGGTTGCGGGAAGTCCAGGTCAACCCTCTGTATCAGAATGAAGAGGG
GGAGCCAGAGAAAGGCAAAGTCGCGGGTATGAAGATGTAA
>A2847  [mRNA]  locus=scaffold_1:1362170:1363078:-
ATGCCGGTCGAGTTGGACACGAGAGCTGTATCGGCAGATGTTCTGAGTCA
GCTTCAGTTCTTCTCTCAGTACTCAGCCGCAGCGTACTGCCTCGACAACA
ACAACAGTCCAAACACGAAGGTCGTTTGTCCACAGGGCAACTGCCCGCTT
GTGCAGGCCGCAAACACCAACACTCTGACTGAGTTTGAGAATAGCCTTTT
GACCGATGTTACTGGGTTTGTCGCAACCGACACGACCAACAAGCTTATCG
TCGTGTCTTTCCGTGGATCAAGGAGTATCCGCAATTGGATCACCAATGTC
CAGTTTCCTGTCACACCAACAACCATCTGCAGCACATGCTCGGGATCCCT
GGGCTTCTGGAACAGCTGGGGAGAGGCGCGACAAAAAGTCTTGGCTGCGG
TTGCCTTGGGCAAAAGCCAGTTCCCCGACTTCCGAGTCGTGGCAACGGGC
CATTCGCTCGGTGGCGCGCTTGCAGGGCTGGCTGCTGGTGAGCTGCGTGC
ACGAGGCACGCCAGTCGACCTCTACACATACGGTGCGCCCAAGATTGGTC
TAGAAGGCCTCGCCACCTATCTGACGCAGACGAACAATGGGTCGACATAC
CGTGTCACGCACAAGGCTGATCCCGTGCCCAAGCTGCCTCCTACAACGCT
TGGCTACCGACACTACTCGCCCGAGTACTACATCACCAACGGAAATGGTG
TGCAGCCGGGAACTGGGGACATCCAGGTTTTGAATGGAATATTAAACCTG
AACGGAAACGAGGGAGATCTTGGCTTTGACATTCCGGCGCATCTGTGGTA
CTTTGGAAACATTAGTTCTTGCGAGGGAGCGCCGGGAATTGAGTTCAAGG
AGTAG
>A2848  [mRNA]  locus=scaffold_1:1364629:1365771:-
ATGGCCTCAACCGCCCTCATCGACGCCGATATGGCGCCGACGCTCCAGTC
GATTCTCGACCAGAAGACACTGCGCTGGATATTCGTTGGCGGAAAGGGTG
GTGTGGGCAAGACCACGACGTCTTGCTCGCTCGCCATCCAGCTGGCCAAG
CACCGCAAATCCGTCCTCCTCATCTCGACCGACCCTGCGCACAATCTGTC
CGACGCCTTCAACCAGAAGTTTGGCAAGGATGCGCGGCTCGTCAACGGCT
TCGACAACCTCAGCGCCATGGAGATTGACCCCAATGGCAGTATACAGGAC
TTGCTAGCGAGCGGAGCAGAAGAGGGTCAAGACCCCATGGCTGGCCTTGG
CGGAATGGGCAGCATGATGCAGGATCTGGCCTTCAGCATACCCGGTGTCG
ACGAAGCCATGTCGTTCGCCGAAGTGCTCAAGCAGGTCAAGTCCATGTCG
TACGAAGTCATCATCTTTGACACGGCGCCCACAGGACACACGCTCCGCTT
CCTCCAGTTTCCCACGGTCATGGAGAAGGCCCTTTCCAAGGTCTCTCAGC
TGTCGCGCCAGTTCGGCCCCATGCTCAACTCCTTCCTCGGCTCGTCAGGA
AGACTGCCTAACGGACAGAACATGGATGAGCTGATCCAGAAGATGGAGGC
GCTGCGTGAGACGATCGGCGAGGTCAATGGGCAGTTCAAGGACGCCGATC
TCACGACGTTTGTCTGCGTCTGCATTCCAGAGTTTCTCAGTCTGTACGAG
ACGGAGCGCATGATCCAAGAACTCAACAGCTACGAGATTGACACGCACTC
AATTGTTGTCAACCAGCTGCTGTTTCCCAAGGAAAGCAATCCTTGCGAAC
AATGCAACGCGCGGCGAAAGATGCAGAAGAAGTATCTCGACCAGATCGAG
GAATTGTATGACGAATTCAACGTCGTCAAGATGCCGCTGCTGGTTGAGGA
AGTACGCGGCAAGGAGAAGCTGGAAAAATTCAGCGAGATGCTCGTCAAGC
CATTTGTGCCTCCGCAGTAA
>A2849  [mRNA]  locus=scaffold_1:1366501:1370165:-
ATGCCGCGGAAGAGCGCCGCAAAGGCCCAGGAGCCATCTTCCGACGATGC
CTCAGCGCACTCGGACGTCGAGATGCAGGACCAGCCGGAAGACAAGATGA
ACGGCTTCAAGAAGTTTGGGTACAACCTCGACACACCCGACTACACAGAC
TCAGACACGAACCCAAACACGAGGGGAAACAGCGTCGCCGGCGACAGCGC
GCCCCCCGATGGCCGCAGGCGACGCGCTGAAGAGATGAACATGCGCAAGT
CCATGTACGGCAAGAAGGCTGAAGGAATGAGGGCATCCATGGAAGACGAC
ACCATCCGCCGCTTTCGCTATCTGCTCGGCCTGACTGACCTGTTCCGCCA
CTTTATCGACACAAACCCCAACCCGCGCATCAAGGAAATCCTCGCCGAGA
TCGACCGCCAGGACGCCGAAGAGAGCAAAAAGTCAAAGACGAGCAAAATC
CGCAAAGGCGGTGCTGCTGCCGAGCGCCGGCGCAAGACAGAGCAGGAGGA
AGACGCCGAGCTGGTGCGCGAGGAAAAGCATGGCGGCCACAACGAGACGG
TTTTCCGCGAGTCGCCAGGCTACATCCAGGGCGGCACAATGCGCGACTAC
CAGATTGCCGGCCTCAACTGGCTGATTTCCCTGCACGAGAACGGCATTTC
GGGCATCCTGGCCGACGAGATGGGCCTGGGAAAGACACTGCAGACCATAT
CGTTCGTCGGCTACCTCCGCTACATCGCTGGCATCACCGGCCCCCACTTG
GTCGCAGTGCCCAAGTCGACCCTGGACAACTGGAAGCGCGAATTCGCCAA
ATGGTGTCCGGAGATCAACGTCCTGGTGCTTCAGGGTAGCAAGGATGATC
GTGCTGAGCTCATCAAGGACCACCTTGTCCCTGACGGATTCGACGTCTGC
ATTACATCTTACGAGATGATCTTGCGCGAAAAGTCGCATCTGAAGAAGTT
TGCCTGGGAGTACATCATTATCGACGAGGCGCACCGCATCAAGAACGAGG
AGTCTTCGCTGGCGCAAATGGTTCGCATGTTCAACTCGCGAAGCCGGCTG
CTCATTACCGGTACCCCTCTTCAGAACAACCTGCACGAGCTTTGGGCCTT
GCTCAACTTCCTCCTACCTGATGTCTTTGGAGACTCTGCTGCCTTTGACG
ACTGGTTCTCTCAGCAAAACGAGGATTCAGATGCAGTCGTTCAACAATTG
CACAAGGTTCTGCGGCCTTTCTTGCTCCGCCGTGTCAAGGCCGACGTGGA
GAAGTCGCTGCTACCCAAGAAGGAAATCAATCTGTACGTGGGCATGTCTG
ACATGCAGGTCCAGTGGTACAAAAAGATTCTCGAAAAGGATATCGATGCA
GTCAACGGCGGTGCCGGCAACAAGGAGTCCAAGACCCGACTGCTCAACAT
CGTCATGCAGTTGCGCAAGTGCTGTAATCACCCTTACCTGTTCGAAGGCG
CTGAGCCTGGCCCACCATACACGACGGACGAGCATTTGGTCACCAACGCA
GCCAAGATGGTCATGCTCGACAAGCTGCTCAAGCGCATGAAGGCCCAGGG
TAGTCGTGTGCTCATCTTCTCCCAAATGAGCCGTGTACTGGACATTATGG
AGGATTACTCAGTCATGCGAGACTACAAGTACTGCCGTATCGATGGATCG
ACTGCACACGAGGATCGTATCCAGGCGATTGACGATTACAACAAGGAGGG
CTCAGACAAGTTCTTGTTCCTCTTAACCACCCGTGCCGGTGGGTTGGGTA
TCAACTTGACGTCAGCTGATATTGTTGTGCTCTTTGACAGCGACTGGAAC
CCACAGGCCGATCTCCAGGCCATGGACCGCGCTCATCGTATTGGCCAAAC
CAAGCAAGTCTATGTTTTCCGATTCGTCACCGAGAACGCCATTGAAGAAA
AGGTGCTCGAGCGCGCTGCACAGAAACTGCGTCTGGATCAACTGGTCATT
CAGCAGGGCCGCACACAACAACCAGTAAAGAACGCAGCATCCAAGGACGA
GCTCTTGACCATGATTCAACACGGTGCAGAGGCAGTGTTCCAGAGCAAGG
GTCCTGTCGGTTTGGCCGCTACTGGCGAGCTTGGAGACGACGACTTTGAC
GCCGTCATGCGCCGCGGTGAAGAGATGACGGAAAAGCTCAACAAGCGGTA
CGAGGCGCTGGGACTGGACGACCTTCAAAAGTTCACATCAGACTCGACCT
ATGAATGGAATGGCGAGACTTTCCAGCCTCGAAAAAAGGAGATTGGCATC
TCTTGGATCAACCCATCAAAGCGTGAACGCAAAGAGCAAAACTACGGCAT
TGACTCGTACTACCGCAAGACTCTAGTCACCGGTGGTCGCACAGAGAACA
AGCAGCCTAGGATACCCCGCGCGCCAAAGCAGATTGTCATTCACGACTAT
CAGTTCTTCCCCGATCGCCTTGCAGAGCTTCAGGACAAAGAGACGGCATG
GTACCGCAAGGAGAACAATCTCAAGGCACCTCTTCCAGAGGGTACTGACG
AAGATCTCGAGTCCCGTGAGGCGGATCAACAGCTGGCACAACAAGAGATT
GACAATGCCGAACCGCTGACGGAAGAGGAGAAGGCAGAGAAGGAACGCTT
GATTGAAAAGGGGTTCCCCGAGTGGAACAAACGCGACTTCCAGCAGTTTC
TCAACGGTAGCGCCAAGTACGGACGCCAAAACTATGAGGGTATCGCTGAA
GAAGTTGATGGCAAGACGGCTGAAGAGATTGAGGCGTACGCCAAGGTGTT
CTGGAAGAAGTACAAGACGTTGGACAACTGGCAAAAGCACCTGGGCGTAA
TCGAGGAGGGTGAGCTGCGCGTACGGCAGTCAGAGGAGAAGAAGCGTCTC
ATTGCCAAGAAGGTGGGCATGTACCGCATGCCTCTTCAACAGATGCAGAT
CAAGTACACCGTCTCGACGACAAACAAGAAGGTGTACACGGAAGACGAAG
ACAAGTTTCTTGTGGTCATGCTGCACAAGCACGGCGTCGAGGGCGATTTC
ATCTACGAGAAGATTCGCGACGAAATCCGGGAATCGCCTCTGTTCCGCTT
CGACTGGTTTTTCCTCAGCCGCACGCCACAAGAGATTGGGCGTCGGTGCA
CCACACTGATCTCTGCCATTGTGCGCGAGCTTGGTGATGGCGATGCCAAG
AACAAGAATGGCAAGCGGGGATACGAGGAGGAGGACACAGAAGAGGAGGA
AGAGGAGCAGCCGAAGAAGAAGGCCAAGAACAGCGTCAAGAACAAGCAGC
TTGACACGGTCAAGAGCAAGGCTTCTCCCGCTTCGGCGACGCCTTCGAGG
GCAAGCAGTGTAGCGACCAACGGATCGGCAACCAAGGGATCAGCAACCAA
AGCCAAGGGCAAGGGCAAGGCTAAGGGCAAGAAGAAGTAG
>A2850  [mRNA]  locus=scaffold_1:1371970:1373638:+
ATGAACTCGTCCATTACCGTTCTCTCTGGCACCGCCTCTTCTGCGTTGCC
TCTCGGACCCTACTTCATCAATGCTGCAGGCCAAGTCTTCGAGGCATGGA
GGCTGTTTTCAGACACTCAGGGTGCTTTTACTGAGTCAGCCATTGCTAAC
GGAGATGGTTCCTACTCGGTGCTGCCGGCTGGCACGGTTGGCCAACATCA
AGCCATCGCAGTGCCTTCGCGTCTATATTTTACAAAAACTGCTGAAAAAC
CATTGGCCGGTGTACGCATTGGCATCAAAGACATTTATGATATCAAAGGT
CTTCGCACCTCAAATGGCAACCGCGCATGGTACTGGCTATATCCTCCTGC
TAATGCCACTGCAACTCCCGTGCAGAACTTGATCAACGCGGGAGCAATCA
TTGTTGGCAAAATGATCACCTCGCAATTCGCCAATGGTGAGACTGCCACT
GCCGATTGGGTGGACTATCATGAATCTTTCAACCCTCGTGGAGACGGCTA
CCAAGACACATCCTCCAGCTCCGCGGGCGGCGGTGCTGGTACGGCTTCGT
ACCCGTGGCTGAATGTCAGTCTTGGATCGGACACTGGTGGTAGTGTCCGC
GGCCCGTCTCAAGTCCAAGGTCTCTACGGTAATCGCCCGTCACATGGGCT
GGTGGCGCTGGAGCACACAATGCCGCTGAGCCCTGTACTCGACACGCCTG
GACTGCTTGCGCGTAACCCTCAGATGTGGATGGAAGCCGCCAAAGCCATG
TATGGATCGAACATGACAATCACCAACAACTACCCCGCGAGTATCCGGAC
CCTTGGTTGGCCGACCGAGGTGGAGGATGTGGCCGATGAATTGCTCATTG
ACTTTTTGGGCAACGTGACTGAGTTTTTGAGTGCAAACGCGACGGCCTAT
AATGTGAAGGCATCGTTTGAGGCCGCAAACGCAGACGTTGGGCCCTTGAC
CACCCTCTTGAACCTCACATACGCACTTCTCATCACCAAGCAGCAGATCG
AGCTGGTGCGTGGGCCGTTTTATGCCGACTACGCCGAGAAACACGATGGG
CGGCGGCCGTTTGTCAACCCTGTACCATTGGCGCGGTGGGGGTGGGGCGA
CAACCAGACGGCGACTGTCGAGGATGCGGTGGCCAACAAGACGATATTCC
AAAGCTGGGCCAATGAGACTTTCCTTGCCCCTTCGCCAAAGACATGTTCC
GAATCACTGGTCATGTACGTCGGCTCTACTGGTCGGACCGTGTACCGCAA
CACGTACTGGAGCGAGCCTGGAGTGCCTTTCGGTTTTGGCAACAGTCGCA
TCTCCGTCATGTCGGAAGCGCCGGATTACGTGGTGCCGATCGGGGAGGCG
CCGTACAATTCCACAATTACTGGCCATGTCGAGTACTTGCCCGTTACTGC
CAACCTGATGGTGGCCAAGGGCTGCGACGGCATGCTGTTTTCTCTTATTT
CGGGCCTTTACAGCGCGGGCATACTGAAGGAGAGCAAGGTCGGACAGAGC
GGAGTGACTGGAGGGGAGATTTTATACAAGCGAGGGCTACCCGTATATTA
G
>A2851  [mRNA]  locus=scaffold_1:1373977:1374839:+
ATGATGACGACACGCCAAAACCCCCGCGACGAGTCGAGTCTGCTTTCCTA
TACACCGTTTGGCCTGTCATCCTTCATCATGAGCCTGCCAAAGCACCCAG
CAGCCGTGCACTTCTCCATCACCACTACGCTGCTGACGGGCGCTCTGGAC
GTGGCACACTTCCTCTTCCACTATGGCCCGACATCTGCCACAGCGGCTTC
AATCTACAAGATTCTGGACATCCAATTGAGCCCAGAGCTCTTCCCTCTCT
TCTCCTACTACACCACCATCCTCACCATCCTCTTCGCCGTTCCCGCCGTC
ATGACGGGCGCAGCCGAACTCATGCCGCTGATCAAGCGCGACGGCCTCGG
CTCGCGCAAAGCCAAAATCGCCATCGCCCATGCCATGATCAATGACATGA
CCGTTCTCGCTGCCGTCTTCAACTGGTGGACGCGCAGGACTACCCCCATG
TTTATGCCAACCACGACAAACATCCTGGTCAGCAGTATGTTTGCCCTGCC
CGCCACCATGTTTGCCGCCCATCTTGGTGGCAGCCTGGTGTACAACTACG
GTATGGGCCTCAGGATCGGCCAAGCGGCCAAGGCAAAGAAGGGACAATAG
>A2852  [mRNA]  locus=scaffold_1:1380392:1382107:-
ATGTACGACATCACTTCCGCCTATGACGCTGGTACCGGCGGCACACACCC
TGTCTGGGTCGGAAACGTGGTAGGGGGAGGATCGGTCATCAACGGCATGG
CCTTTGACCGCGCATCTGCCGCCGACTACGATGCGTGGGAGCAACTCGGC
AATACCGGCTGGAATTTCAACAGCCTCCTTTCCTACTTCAAAAAGTCGAC
GACCTTTACACCGCCATCAGCATCCCAGGCCCAGAATTTTGGCATTACCT
ACGACGCATCATACTACGGAAATAATGGTCCCATTCAAGCCTCCTTCCCC
AACTTCGAATATCAAGATACCAAGACTATTTGGGCATCCTACAGGCGAGA
GGGCATTCCCTTGCCCAAAGAACATGCCTCAGGCAACGCTGTTGGCGCGT
ACTGGGTACCCTCCTCCCTGCAATCCCAGACGCAAACACGATCTCATGCC
AAAAACGGATACTACGACCCCGTTAAGAGTCGCAAAAACCTGGTGCTCAT
TACGGGAAAGACTGTCAACGAAATCTTGTTCAAAAGTGGCCTCCTTACCG
GATACACCGCCAATGGTGTCCAATTCAAGTCTCGCAAGGACGGTTCTGTC
TGTCAGGTGTTTGCCAAACGCGAGGTCATCATGGCCGCCGGCTCAATCTT
TACACCTCAAATACTCCAACTCAGCGGCATCGGTCCTGCAAGCTTGCTGA
ACTCTGCTGGGATCCAAGTCAAGAAGAACATGGCGGCAGTCGGTGCCAAC
ATGCAGGATCACCCCAACGCCAACATGTATTTCGACCTACAGAACCTGGC
TTTCCCAAATCCGTTCAGCGGTGCCAACCCTTCCTACAACGCTACAGCGT
GGTCACAATATGACACTGACAAAACTGGTCCCCTCACCCAAGCCCACGGT
AACAGTCTCGCCTTTTTGAGCTTGCAGAATATCACGAACAAATGGAATGA
CATTGTGCAGACTGTAAAGTCGCAGAATGCTCGCAGCTATCTGCCTCCCA
TCTACGATAACGCTGCACTCCTAAACGGCTTCCAGAAGCAACGCGATATC
ATCGCTGGCCTCCACGCCAGTCAAGACGCCGCTGTTGGTGAATTTCCAAT
GGTGCCGTTTGGCCTAGCCATCAATGCTCTACAACGTCCGCTTTCTCGTG
GCACTGTCACCATCGACCCTAACAACAAGTATGCGGCTCCCGTTGTCCAG
TTCAACTCTCTGCAAAACCCCGTCGACCGCCAGATCATCGTCGAAATGGT
TCGGTGGACACGTAAGCACTGGCAAAACCCTGAGCTTGCCAAATTCAACC
CCGTCGAACTCACGCCCGGTCCACAGGCGCAGACAGACGATGAGATCATC
AACGACCTTGTTCAGAACAAAGCTCTCGAGGCATCCTTTGCACACATGTC
GGGCACCTGTGCCATGATGCCCGAATCATGTGGTGGCTGTGTGGCCAGCG
ATCTTACAGTGTACGGGGTAAAAGGCCTCAGCATCGTTGATGCAAGCATC
ATCCCCTTGATTCCCGCAACCCACTTACAATCCACAATGTATGCTGTTGC
AGAAAAGGCTGCCGACATCATCAAGTCCAGAAACGGCCTTAACCTTCTCA
ACATACTCCCCATCAGGACCCCACCTGCAAATCCCCATCCTTTAGTCACC
CTTCCTTCATTGAATTTCCCTTCATTTTCAAATATGTTTGGTTCTGGAAG
AACCTGGGATCGTTAA
>A2853  [mRNA]  locus=scaffold_1:148566:149511:+
ATGGATGTCAAAGAACCACTGCTCCCATCGGACCCCCCGCCGTCGTACGA
AGATGCGCGAAAGTCTCCTCTGGCACACAACAGGACGCCCTCGAGCGCTG
CGCCCGGCAAGCGTCCTCCCCCCGGCCCGCCGCCGCCACTCAATCTGCCC
GCGTTGAACGGCCTGAGGGGCTCCAGGGTCGTCCTTGCGAGCAAGTCGCC
GAGAAGACGACAGCTGCTTGCGCAGCTGGGCCTGACCAAGATCGACGTGT
GTCCCTCGCAGTTTGCCGAAAACCTAGACCACTCGCTGGGCGCCCTGAAC
TACGTGCTCGAGACGGCGTCTGCCAAAGCGCTCGATGTCTACAGGACCGA
ACTCAACAACCCAGAGCGCGGCGAGCCAGCCATTGTCATCGCTGCCGACA
CCATTATTGTCTCGCACGACGGGCGGATACTGGAGAAGCCGCGGAGTGAG
GCGCACCACGTAGGCATGCTGAAGATGCTGCGCGATCAGGGCGAACACAA
GGTCATGACAGCTGTGGCGGTGATGAAGCCGCTCGAGTCAGCCATAGACC
CTGGCTACGCTATGGAGACACATGTTGAGGAGACAACTGTCAAATTCGAC
CCACATGTGACGGACGACCTTATCCTTGCGTACGTAAGAACACGCGACGG
CAACGACAAGGCGGGCGGATACGGCATTCAAACAGCGGGGTCGATACTCA
TTGAAGGCATACAGGGGTCCTACGACAACGTGGTTGGATTGCCGCTGCGG
GCGACGCTCAGGCTCATTGAGAAGGTTATGCAGCGTGACGAGGAAGAGGA
AGGAGACGATTTTTTTGTGGACAGCAAAGAGGACGGGGACGAGTAG
>A2854  [mRNA]  locus=scaffold_1:1384447:1385675:+
ATGACTGTGCCAACCCCACCGGAGGGCCTTCCTTTGAACAACCGTACAAA
AGACCTCAAGATACCAATTATTGTTTTGGTCTGTTTCAGCTTCGTCTTCG
TTGCATTCCGCCTGACAATCAATTGGAGAAATCGAAATTTCTTCCTTCTT
ACTGATCATCTGTTATGGACCGGATGGGTGTTGGCTGTGGCTGGAGCTGC
ATGTGGCTACAAGATGGCCGAAGTGGGTGGCGGTAGGCATGTATGGGATC
CGTTTCTGACGCCAGCACGCTTGGAAACGTACCTCTACTTTCTGTGGCTC
AGCCAACTGCTCAATCTCTACGGCATGGCTCTCGTCAGATTGAGTGTATG
TGCCTACATTTTCATGTTGGATTTCTCCAAATCCTTTCGCATCATCATCT
GGATCTCGGTCGTTGTCCACATTCTCATCAACTTTGTTTTCCCCACAGTT
ATTCTTTTCGGCGAATGCACACCCTACTCCAAGCACTGGGACGTGACGGG
GACCAAGCCCGGTTCGTGCTGGGGTCCAACACCTAGACTCATATCCGGAT
ACTCTGGGGCTGCCACCAACATTGCGACGGATGTGTTGTACACGGTGGCT
CCTCTAGTCTACATTGCGCGCATTCAGCTCCCGAAGCGCACCATCTGGGG
CGTCCGAGCAGTCTTTCTCTGCGGCCTTGTAACAACGACCATATCCGCGC
TGAAGCTGTACGAGATGAAAGAACTGGACAATTCAAAAGACATGACGTAC
GAATCCGTCAACCTCAGCATCTTCGCCACATCTGAAGTCTTTATCGGTGC
CTTTACCGCCTCGCTTCCCCCACTGCGGAAAACATTTGAAAATACACTCC
GCAAGGTCCTGCCCACAAGCCTGACAGGCGGTTCGGGCAAGGGATCAAAG
GCGAGCTATGCGCTCGAGAACGTTGGGGGCTCAAAATCGTCGAAATCGTG
GAAACCAAAACACGACATGGACGCCGACAGTGAGCTTGGCATCTTGCCTG
CAAATGAAGCTGCTGCTAGCAGGACTAGAGAGTCGGATCAATCCATCATG
AAGACGACGCATGTAAGTGTCACAGAAGTCGTGAATGCTACATCACCACG
GCAGCCTGAGGACTGGGCATGA
>A2855  [mRNA]  locus=scaffold_1:1387419:1389321:+
ATGTCAAATCCATCCAAGCCCTATTTCCGCGATCTTCAGTTCCGTGGCTT
CGTCGAGGGTCTCACATATGTCGGTGGCGATGATAGCAACAGCCAGCCGC
TGTGCCACTACTTTGGCGGAGTCCCGTACGCGCTGCCTCCTGTTGGACCC
TTTCGCTTCCAGAAACCGCGACCGCTGCCGCCGTGCTATCGCTACGGCAC
AAAGGCAAATCCAGGAAGATATACGGGTGCCTGCGGCCTGTGTCCGCAAC
CAGGTGTTAGTACCGACACTCTAGACGAGCAGTCGTGGGACGAAGACTGT
CTGCAGAGCAATATCTGGGTTCCTACGGGAAACCCGCCAACAGCTCAGGG
ATGGCCCGTCTTGTTCTGGATCCCATACCGGCTGAACTTGTTCGGATTCC
TGGCTGCTAAAGAGCTGCTTGACGACTCGTGTGCGGATTATAACGCTAAC
CTTGGCTTTTGGGATCAGCGGCTGGCCCTCCAGTGGACTCATGAGAATAT
CAGCTATTTTGGTGGCAACCCGTCAAACATCACCATCGGCGGCTACTCGG
CGGGCTCGCATTCTGTCTTCCACCAGCTGTCGTACGACCTTGGGTTGCCC
GACAACAAGGCTGTCGTCAAGAGGGCACTCATGCTATCCAATGGACCGGG
CATGCAGCCCAAGAGCATGGATGAGGTGCAAGACCAGTTTAACGAGCTAC
TGCAGGCTCTTGATATTGATTTGGCACTCTCCCCCACCGCAAAACTGCTG
AGGCTGCGCTCCCTGACTCCTCGCACCTTGGTGGAAGCAAGCAACAAGAT
CAAATTGCATCAGTTCCGCGCAGTCACCGACGGCTCGTTTGTCCGCCACG
GGCTGCTTGAGGAGCTGTCCAATGGTGTGTATGCGGAGCGCCTGAAGCGT
CGTAACGTCAAACTTATGATTGGCGAATGCAGCGACGAGCACTTCGTATA
TGGCACCTGGCGGCCGCCACAGCCAGGCTACGAGCATATGCAGCACCGGC
TAGAAGCCGACTATCCCCGAGAGGCCTGTAAATTGCGGACACTGAAGAGC
AATGGTCATATTGCTATTGAAGAAGACGTACGGCAAGAAGAGGGTCTTAG
ACTCTGGGACGCCCTGAAGAAGGCCGGCGCGACTGGGGAGCCGAAGAAAC
TCGCAAAACTTTGA
>A2856  [mRNA]  locus=scaffold_1:1396232:1398172:-
ATGGCCGGCTCCACCAACGACTTCCCCAACGGTGCGCCCTTCTACCTGGA
CGCCACCCAGCAAGACCTCCTCTTGGCCGCCCTTGCCTCCAACAGCCAGA
ATACGGCCGATCTCTTCTCGGCGGGTCTCGAAAATGGAAACGATAACAAG
CAACCCATGGACGCTGCCCAGTTCCTGGACCCCGCTTACTTCACCTCGCC
CCAACAATCCACCGCCACCAATAACTTCAACAATGTCGCCATGGAAGAAA
GCCCGTTTATCGACTACCTCGACGGCGACAACGCCTTCGACTTTGACACT
CCCGACGGCGATATGATTGGCGGGCTCCCTGGCGACACCCCCGCCGACTC
GAGCGAGAAGCGGAAGAGCCCGGGCGACGAGAATGCCGACGACGACGAAG
GAGGAGGCAAGCGCCGCGAGGGTGAAGACAAGCAGGCCAAGAAGCCGGGT
CGCAAGCCACTGACTTCGGAGCCCACAACGAAGCGCAAGGCCCAGAACCG
TGCCGCTCAACGCGCATTCCGAGAACGCAAGGAGAAGCACCTGAAGGATC
TCGAGACCAAGGTCCAGGAACTCGAAAAGGCTTCTGACGCCACCAACCAC
GAAAACGGTTTGCTGCGAGCGCAGGTGCAAAGGCTGCAAATGGAGCTCCG
AGAGTACCGCAAACGCCTGTCCATGAACAGCAGCGGCCTAATCCGCAACG
CTCCTCTCGCTGGAGGCTTCAGCTCCATGCTCAACACCAATGGAAACAAT
AACTTTTCTTTCGAGTTCCCACGATTTGGCAATCTTCCAGGCACCCAGCT
GCTGGACAACGGCCCGCTGGCCAAGAACAAGAACCCATCAGTCTCATCCA
GTGTATCAGGAAGACAAAACAGTACCGGATCCGTCCTCAGCCCGTCCAGC
AGAGCCAGCGGCTCCACCACCAACTCTCCCGCCCCAATCGATACGGGGAA
CAAGACTCAGCGCTCGGGCAGCTTGAACGGCTTCTTTGGTTTCAACTCGG
GCACATTAAACAAAGGCAGCGCCCGTAGCAACACCGAAAGCTCCATCGGC
TCGCAATCCCGTGTGTTCCAGTTCAACAGCGGGTCGTCTACTCATTCAGA
CTCGCCGTCGACGTCGTCGACGTCGCCCACCAACCAAAATTCCTCATGTG
GAACATCGCCAGAACCAAGTCACACCTCGCCCAACCAGCAGACGGACACA
ATTACAGACGGTTATGTTTGTCATGGAAATTCCGAAGGTGAGGTGCTCTT
CTGCGAAAAACTCAACATGGCCTGCGGCAATCCTCGTAATCCCATGCCTC
GTGCAATGTCCCAGTCTGACGACAAACCTTCTCCCGCAGTCTTATCCACC
AAATCACCCACGCCTGCCCTCAGCGGCATCGACTACCTCGCGACCCAAAA
CGGCGGTCAATTCGATCCCACGCTCTTTGGAGAGTACCGAGATACTCAAA
ACGCCATTGTCGGCGACGGCGATTTCACTGGTGGCTTCTTCAATGATGCT
TTCCTCAACACGGGCTACGGCAGTCCCTTCCACTTTGGCGACACGCCCGC
TGTACAAAAGCCAAACCCTCTCGAGGAGATTGAACGTGCGCAGGATGGAC
AGGATGGCGATGACGAGGTGGTTCCAGGCGAGGATGTCAACTCGCTTCTC
AACTGCCACAAGATTTGGGACAAGCTCTCAAGTCGCCCAGACTTCAAGGA
TGGCACCATCGATATCGACAATTTGTGCTCAGAGCTTCGTGCCAAGGCCC
GTTGTTCTGAAAGCGGCGTCGTTGTTGATCACAAGGATGTTGAGGCAGCC
TTGCAGCGACTGCCCAAGGACAACAAGCTCGCTGGCTGA
>A2857  [mRNA]  locus=scaffold_1:1399626:1400602:+
ATGGCCGACCACGTCAAGCAGACCAAGAACGCCATCAACGCCAAGAAGCA
GGAGATTGCCCAGGAAGAGGCCCAGCGCGCAGAATGGGCCGACCAGCTGG
CCCAGATGGATGCCCTGCTGCACGACGCGGGCGCATCCGACGACATGAAG
GCCATGCGCGCCGAAATGGTCGACTCGATTGCTGCCCACGATGCCAAGCT
CGACCGCCTGCGTCCCGAACTCGCCGCCCTCGAGGCCCAGCTTCCCCACG
CCCCGCCGCCCGCTGAGTCTGCCGGCCCCAAGTTCGACCCGGAGAAGCAC
CCCGTGCTGCGCAAGGCCATGGAGAAGCAGGAGCCCGACAAGGCCGTCAG
CTTCAGCATTGGAGACATGTGCGAGGCCCAATGGACCGACCGAGCCTGGT
ACAAGGCCAAGATCCAGAGCATCCTCGGGTCCGTCTCGGCCCCCAAGTAT
CTCGTCCGCTTCATCGAGTACGACGACACCATGACCGTCGACCGCGCCGC
CGTGCGTCCCCTCGCCACCAAGCGCAAGCGCGAGCCCGAAGCCGCCGCCG
CCCAAGCCCAAGCCACGGCCCCTTCGGCCCCCGCCACGTCGACTTCGCAC
GTCATTTCTGGCCCGGCCACCCTGAACCCCAACGCGCAGCCTGCCCAGAA
CAACGGTGCGCCCGAAGACATGGCGGCGAAGAAGCCCAGCCGCGTGCCCA
CAAAGGGCACGCTGAAGAAGAGGGCGTCTGCCTGGGCCGATTTCCAGAGC
AAGGTATCCAAGAAGGGCATTGCCAAGAAAGAGTCCATGTTCCGCACCAG
CACTGAAGCCGGCAGCCGAGTCGGCTTCACGGGCTCTGGCAAGGGCATGA
CTGAGACGCACAAGCGTCAACGCTACGACCACAAGGCCGACGCCGACAAG
GACGACGACTACCCTGCCTAG
>A2858  [mRNA]  locus=scaffold_1:1401408:1405130:+
ATGGAGGCGGATTGGGACGAGCTAGCAATCGTCCAACTCCCACCCCCCGG
GCCACATCTCCCGCCCGTGCCCATCTCGACCTTCGCCTTCGACACGACCC
AGGAGCTGCTGTGGACAGGCAACAACCATGGCCGCGTCACGTCCTTTTAC
GGCCCTCACCTCGAGCGATACACGTCCTATCGAGGACACGCACCTCCCGA
CGGGCCCGTCAAGCAATTCCTCTTCTCCGACAAGGGCATCCTCTCCGTCG
CCAAGCAGAGCGTCCACTACTCGCACCGCCGCGGCCTCACCCACTGGCAC
CTGACAAGCCCCGAGTTCAAAGACCTGCGATGCATGAACTTCACCTCCAA
GGGCACCCGCGAGATTCTCGTCGCCGGGTGCCAGGATCACATGTTCAAGC
TGCCTGCCGACGCCCAGTATACCATCATGAAGCGCGCCGGCCAATATCTC
TGCGCTGCCACCAAGAACGGCGGCATCCACATCATCGATTCCAACTCGCT
GTCCGTCATCAAGGTCTTTGAAGGCCACACAAGCAGCATCAGTGACATGG
ACGCAAAGGGCGATTTTCTCGCAACATGTGGCTGGTCGCCTAGGCAGCAA
TTCGCCTTTATGCTCGACCCCTTTACAAACGTCTTTTCCCTCAAAACGCT
GAAACAACTACCTCCAATCCCCTTCCATACCGGTGCAGCCTTTGTTCGCA
TGCATCCCCGCATGTCCACTACAGCATTTATAGCCTCGCAAAACGGTCAG
ATGCAGGTCATTGACCTTATGAACCCAGACTCGGCGAACCTGAGGCAGCT
GAATCTCTACGAATCCTATCTGACTGGCTTCGAGATGGCGCCGTCTGGCG
AGGCCGTGGCATTGGTCGACTCCAACTCCCATCTCCATCTATGGGGTTCT
CCGGCAAAGGTCCACTTTCCAGAATACAGCAACCCAACAGAGACTGCAGA
CCACAACATTCCACCACCCCCGACAATGGATTGGAATCCGGATACCCCAT
TGAATACAGTCGGCATGCCCTACTACAAGGAACAACTGCTCTCAAGCTGG
CCAAGTCATCTGGTCTTTGAAGTCGGCGCCCCTCCCCCAAAGATTGACAA
CGCAATACTCAACAACATGACGCGCGCTGAGATTGGCTTCTTTGCCAAGA
ATCCAAAAACAAAGCGTAGAAATCAGGCTGAAGCAACGCGGCACGTGGAC
AGAGTGAGCGAATCACTGTCCGCGCCCAAATTCCTGAGCGAAAAGACCCG
GGCTTCGCAGTCCTTGACGGAACCCGACTCAAAAGTTACCGAGACAATGG
AGACGCTGACTGATCTGCACCTCGACGACGTGACTAGGAGAGATGTGCCT
GCCATGTATGGAAATGTCGAGATCAAGTACAGCAAGTTTGGTGTCGACGA
CTTTGATTTTGCGTACTATAATCAGACATCTTACTCTGGCCTTGAAACGC
ACATTACCAACTCGTACGCCAACTCACTGTTGCAGATTCTCCGCTTCACG
CCATTGATCCGAAACCTGGCGCTCCAGCATACTGCATCTCCATGCCTCTT
TGAGTCTTGTCTTCTCTGCGAGCTGGGCTTCCTGATAGACATGCTTGAGA
AAGCTGCTGGGCTCAACTGCCAAGCTTCCAACTTTCTCAAGACGTTCAGT
GGGCTTTCAAACGCCGTTTCATTGAATTTGCTTGAAGAGTTTGCCCCAAA
TGTGGCCCTCGCAAACATGATTCAGAACCTGAATCGCTTCCTGCTGGAGA
AGATATCGGACGAGTTCCGGCAGATGCTGCCCAGCCACCCTGGACCATCC
GCAATGGACCAGGTTCTGGAGACGCAGGCCAGAGCAAGCATGCGATGCGC
ACAATGTAACAACGAGACGATCCGCGGGGGTAAAAACTTTGTCAATGAGC
TCGTGTACCCTGCCAAGCATGTCATGAAGAATACTCGGATACCACGCCCT
ACATTCTCGCAGATCCTAAAGGCCAGCGTCGAGCGACAAGACCAGACTAG
GGGTTGGTGCACAAAATGCAATCGCTACCAGCAAATGGTACAACGCAAAA
CCATACAGTCGATTCCTGGTGTGTTGATGTTGAACGCAGCTATTCAGAGC
CATGAGGCGAAGCTGCTGTGGTCCATACCCAACTGGCTGCCACAAGAAAT
CGGCATCATAGTAGATCAGGGCCAATTCTTCTGCTTCGAGGGTCAGGACT
TGAAGCTCCACCTTCAGCGTGGCGTGCATCAAATCATGGTGTACGAGCTT
GTCGGTGTCGTTGCGGATATCAATAGCGGAGAGCACCAGAAACCGCATCT
GGTGGCGACCATCAACACGGCGCCGTCATCACGCGAACAAGACCACGAGG
ACAAATGGCACCTTTTCAACGACTTTTTGGTGAGACCGATACCAAAGGAA
GAAGCTCTGCGCTTCGAGCCAAGCTGGAAGCTTCCGTCGGTCTTGACATT
CCAGCTAAAATCGGCCCGCAACAAGATTGACGACTCCTGGAAAGACAACC
TGGACACATCCATTCTGTATCGCTGGTGGTCATCCAATCCGACACCCGCC
GAGTCCAAGTTCAAACTGCTCGACCATGCTGCGGAAGCGCCACGTCCTGG
ATATCCCGTCGCCATTGACGCCGAATTCATCCGATTGCAAGCCGAAGAAA
TCGAAATGAAGGCCGATGGCACGCGGCAAACTATTCGCCCTGATCGCAAA
GGCCTCGCACGCGTTTCTGTCTGCCGCGGTGAGGGTGAGCATGCAGGCCT
CCCTTTTATTGACGACTATATCGCTGTGACCGAGCAAGTCGTGGACTATC
TTACAGAGTGGTCTGGCATATCTCCCGGTGACCTTAATCGCGAAACGTCG
CCCCACGCGCCCGTCTCCCTGAAGCATGCCTATAAGAAGCTCTGGCTGCT
GCTCAACCTGGGCTGCGTGTTTGTAGGCCACTCACTCGCAAACGACTTTC
GAACAATCAACATTCACGTTCCCAAGAATCAGGTAGTCGACACTAGCAAC
CTGTGGTTCAAGCCTGATTTCAAGCGCAAACTGAATCTGAAGTTTCTGGC
TTGGTGTGTGTTGAAAGAGAGTATCCAAGAGAAGACGCACGATTCCATCG
AGGATGCAACAACGGCACTGAAGCTGTGGCGCAAATGGCAGGAGTTTGAG
GATGCGGGCGTCTTGGAGCAGATGTTGAATGATGTATACGCAAAGGGAAG
CTTGGTTGGTTTCAAGGCTCCAGGTAGCGGAGGCAAAAATGTCGGAAATA
GTGGTCATGGTGCAAAGCCGCCGGCGGGGAGTGCCAACGACACGCCAGAA
CCCATGACAACACCAAAGAAGGGGGGCAGCCAGTTTGGCAGTGTAGGGTT
CCGCAGTCCCCTCCGGCGTTAG
>A2859  [mRNA]  locus=scaffold_1:1406065:1406837:-
ATGGAGCGCATGGTATCGGAACTAGGCATGACGGATTTTACATCTTCGTA
TGGATTGACGGAAGCGAGTCCCACTGTGTTCAACGCACATACTACCGACT
TGCTACATGCGCGCTTGACTACCGTTGGCACTGTCATGCCCCATGCCAAA
GTCAAGATTGTAGACCGCAACGACCGCGTCGTACCCATCGGCGTCAGAGG
CGAGCTCTGCATCGCCGGGTACCAGGTGTGTCGCGGATACTGGGAGAATG
CAGAAAAGACGGCTGAACTCATCATCAATGATGAATATGGGGAGCCCTGG
CTTCATACGGGAGATGAGGCAGTCTTGGACGTAGATGGGTATTGTACCAT
TACTGGTCGATTCAAAGACATCATCATCAGGGGAGGTGAAAACATCTATC
CCCTCGAAATCGAAGAACAACTCGTCGCACATCCATCCATCACCCGCGCC
ATCGTCGTCGGCGTCTCCCACCCACGCTACGTCGAAGTCCCCGTTGCATT
TCTCCTCCACGAGCCACACACAGACAAGCCAGATCTACCAGAGGTACAAG
CGTGGGTGAGGAAAGTGCTCGGCAGACACAAAGCACCAGTTCACATCTTC
TGGCTAGGAGAGGACTGCGATGCCGAGGTGCCGCTTACCGGCAGTGGCAA
GATTAAGAAGTTTGTACTGAGAGATGTTGCAGAGGGGCTTCTGAAGAAGG
GGTAG
>A2860  [mRNA]  locus=scaffold_1:1409431:1410059:-
ATGGTAGCTCTCGACTACACTAACGACGAGCATCTTCGGTTATTCAACAA
GTGGCAAAATGACCCACGGGTTGCTGCTGGCTGGAATGAAACGGGAACCC
TTGACCAACACCGCGAGTATCTTCGAAAGCTGCATGAAGATCCCCACGTG
CTTACAATGTTTGCTGCGTTTGACGACATTCTATTCGCGTACTTTGAAGT
CTATTGGGCAATGGAGGACCATATGGGTGCCCATTACCAGTCGTCGCCGT
ACGATCGTGGACGGCACTCCCTGGTCGGCGATGTGAGATTCAGAGGACCG
TACCGTGTCTCGGCCTGGTGGTCGGGTCTTATGCACTATATGTTCCTGGA
CGAGCCGCGCACATGGAACCTGGTCGGGGAGCCAGCAGCAACAAGCAGCA
CGGTATTAGCCTACGACTTTGCCCATGGATTTCACGTCGAAAAGCTCATG
GACCTCCCGCACAAGAGAAGTGCACTCATGATGGTCAACCGTGAGAAGTT
CTTCACTCTCAGCCCCTTCAAATGGGATGGAGAGAAAAAAGTCAGGCCAA
GCCTTGACGCACTCGCCAAATTGTAA
>A2861  [mRNA]  locus=scaffold_1:1411622:1412689:+
ATGTACGACCTGGCAACGCTTCGAAACCCGAGGACCGCCTTCAGTTACGT
CAACTACTTGCTGAACCGCAGGCGTCTGATCGAGTTTGCAAACTCAGATC
GCCTCAATCCTTTGAGAGAGGAATTTGTCGACTACATGAAGTGGTGTGCT
GAGCACTTCAAGGACGAGGTGCGCTACAGTAGCGAAGTCGTTGGAGTAGC
CCCAGAAGCCGAAAGAGACGTCGTGCAGGGTTGGAAGGTCGCCATCAAAG
ATAACACTGGAAAGACGTGGGTGGTGCGAGCAAGAAGCGTCGTTGCGCCA
TCTCCAGCAAGAACGAGTGGGCCTGGCGCACCACCATTGCCAGCTACAGA
TTTCCTAGCTGGTCAGCGCATCATTCCCATGGACGACTATCCTGCACGAA
GGAACGAGCTACGAGGTCCCCACGAGCCACGGCTGAACGTATCGGTCGTC
GGCTCGGGCGAGAAGACGGTGGAAGTTTTGGACGATCTGCTATCCTGCCC
TCGCCTGGGCAACGTCACAGTGGTGACGGAAAATGCTTCGCTTGCACCAT
TGACGGTGCTAGACAATGCAAAGCCACCACAATCTCAGCTGTGCTCCCTC
TGGGGGAAGCCGACAAGTTGCCAAATCGCACCTGTTACGAACGCACCAGA
GCTCGTCCAGACCATCTACATGCGTGCGTATGAGAAGCAGGTGCAGTCCA
AGGGCGAGTTCAGACTGCGAGTCATTATCGGAAAAGACGCGTCTGCCGCG
TGCTCGGGTTCCGACTTCATCATCCGGGATACAGCGTCAAGTCCCCTGTC
CAACAATGTATTGTTCCAGAGCATAGACACGCTGATCCTGGGCTGTCGGC
CGAAGGGAGAGAGTCTGGAAGAGGTGCAATTCAAGCGCGGCGCAACTGCA
GAAAGCTGTCAGCTGTGGCTGGTGTCATCCAGGTCAGAGGGTGGGCGGAC
GCTGGCCAAGGATATTGCATTAATGGCGGGAGAAATTGTGCGCAAGGCGT
CCACAGTGACAGAGTCGCAGGAGGCAGGCAATGGAACAGCGTCGGCCCAG
ATGCAGGCAAGGATGTAG
>A2862  [mRNA]  locus=scaffold_1:1413097:1415755:+
ATGCCCTCGCGGGCCTCCATTAAGCCCTTTTTCGGCTTCCTCCACCTTCT
CTTTTACGCAGACCCGACATGGCTCGACAAGATACTCGTCCTCGTTGGCG
CCATAGCTGCCATAGCTGCAGGCGTACCCTTTCCGCTCATTGGAATTGTC
TTTGGGCAGCTGGTCGACGAAATCAACACAGCAACGTGCGACAACCGGGC
CGGCAATCACACGGGATCTGAGCGATCTATCACTCCCAAGATTCTCTTAC
TGGTCTATATTGCTATTGGTAGCTTTGTCTGCATCTACACGCATCTGGAT
ATGGCCTTCTTTGACAATCTTCAAGCCGGTGAAGTGTCCTCCCGTCTCAA
TGGTGATATCCAGGCAATTGAGAGTGGCACTGGTGAAAAGGTCGGCGTTG
CTCTGACATGTGTATCCTTTTGTATCACTGCATACATTGTTGGTTTCATC
AAGAATGCAGCGATAGCCGGTATGCTCGTTTCTCTGATCCCTGCATTCCT
GCTCATGGCGACGATCGGTGGATACTTTGTGGGAAAGTACAGCGCCAAGA
TGGGCGAATCCTTTGCATCTGCCAGTGCCATCGCCTCTGAAGCCCTCAAT
CACGTGGGTCTCGTTCATGCCCTGGGGGCCAGCACCAGACTTGAAGAAAG
GTTCAAAGGGCATCTTGAGAATGCCCGCGAACAAGGCATCAAGAAATCCA
CGGTTGCTGCAATTCAGGCTGGACTCCTATATTTCATCGCCTTCTCATCC
AGCGCGCTTGGATACTGGCAGGGTAGTCGCAGAGTCGCAGATTCTCTCGA
GGGCAAAGGTAATGCGACCATTGGAGAGATTTATACGGTCACATTTATTC
TTCTGGACGGCGCTATCGTTCTGAGCCAGATCGCACCCATGCTGCCACTT
TTTGGAGGAGCAATTGCTGCATTCGGACGCTTGCGAAAAGATATTGAAAC
TCAGCCTACCATTGATAATACTTCGACTGCTGCTGAGAAGCTCACTAATG
TCAACGGAGCCATCGAGTTCCGCAACGTAGCCTTCACGTACTCATCCAGA
CCTGATCACCCTGTGCTAAACGGCATTTCATTGGAGTGCGAAGCTGGTAA
ATTGACCGCAATCGTCGGTCTTTCCGGAAGCGGAAAGTCGACGGTGGCGA
GCTTGATCAGCCGGTTCTACGATCCTGACTCTGGGGAAGTGCTCCTTGAT
GGCCGCAATATCAAAGACATCAACATTCGAAACCTTCGAGGCTTCATTAG
TCTCGTGCAACAAGAACCATCCCTCTTAGACCGTTCTATTCTCGAGAACA
TTGCTCTCGGTTTAGTCAATTCTCCGCCTCATGCTCATCTGGAGGAGACT
CTACTGAGTGGAATCCTCGCCAATGTCGCCGAGGATGTACGAAATGGAAG
TCAACTCAGTGAAGCTGCAGAAAAAGCTGGTACAAAGATTGTGGAGATTG
TCAAACTGGTGCAGCACGCTGCAGATCTTGCTGATGTCGCCATCTTTATC
GATCGCCTGGAGTTTGGGTTCGCAACCCCTGTGGGTTCCAGCGGAAGTCT
TATTAGTGGGGGACAAAAGCAACGTATCGCCCTTGCTCGAGCTCTTGTCC
GTGACCCTAGGATCCTTATTCTAGACGAGGCTACCGCAGCCCTGGACTCT
GCGAGTGAACAACGTATCCAGACTGCCATTGAACGCGCTTCTCAGGGTCG
GACTGTCATCTCAATCGCCCATCGACTATCCACCATCAGAGCTGCCTCTA
AAATCATTGTCATGAAAAAGGGCGACATCTTGGAACAAGGCACTCACGAC
CAACTCATGGAACTGAATGGATCATATGCGGACATGGTTCACCTCCAGAC
AGTCAAGACAGAAGACGGCCCGTCCAGCTCCCGGGCCAGTTTGGAATCGC
ACGATGTTGATAGCCTCTCGGATGAGAAGCAAATGATGAAGGCACAAGAA
GCCAGTACCGTGCCTGGAAACGACGTGTCCACACCCGAGCCTGCTGAGCC
GACCAAAGTGGCATGA
>A2863  [mRNA]  locus=scaffold_1:1419528:1425397:+
ATGCATCTACCCAACGGCAGAGAGCACACGGTGCGCTTCGGCGCGCTTCC
CGATGAACATGTTGCAAAGAAGGTGCAGAGCAGCAGTGCTCTCGACAGCC
AACACCACGACGGAGCTGAGAAAACAAATGGAAGTGTTTCCAAACCAAAC
GAGGCCCGGATACTGCTACCCAATGGCTCGGACCGGGACTCGGTGCTGGA
CACCGTTCTAGCGGCTTGGGCAATCCTCATTCACCGCTACCAACGGGATG
TCTTTCACCAATTCACATGGGGGATCAAAGACCAGGGCAACGATAGCACA
CAGTGCATATCTATCACTGAGATTGATTGGGCAAGTCAACAGACAGCTGC
TAGTCTGCAAGCCAAGATCAGCAGTGTCAAGTCATCCCAGTTCAAGCTGG
GTGAGGACACTACCATTTTCCTCAATGATGGCATTAATGAAGAGTGGACA
TTCCAAGTCACGCTCAATCTGCAGCAGGATACACTACACGCCACCTCAAC
ATGGCAAACTACAGCCATGGCTCGGCACCAAGCAGTGTCACAGCTGCACT
TTTTCGCTTCAATCCTAGATACCCTTTTCCAAGATATTGACCATTCACTT
TCCACATTCCGCACCGTCTCAGAAGACGAGCTGGACGAGCTGTGGAGCTG
GAACACACCGCTGCAGCCCGAGCTTCGATTCTGCATGCACGAAAAAGTGT
CGGAGCAAGCTGCGCTGAATCCAAACAAAATCGCCATCGATGCCTGGGAC
GGCACCTTGACGTATCAGCAAGTGGAAGATTATTCTACCAAGTTAGCGCA
GCTGTTGCGACTGCTGGACGACTCGCCAGACCGCATTATTCCAGTGCTAT
TCGAAAAGTCCAGATGGACATCGGTAGCAGTGCTCGCAATCATGAAAGCC
GGTGCTTGCTTTGCACTGCTCGACCCAGCACAGCCTGAAGGCCGCTTACG
AGCCGTGGTGCAGCAAGTCAATGCAAAGCTCTTCATCTCCTCCACAGCCC
AATCCACGCTCGCAACACGCGTGGCGCCCGCCGCAACCATCATCCCTATT
TCCGAATCAAAGTTTGCAAAGATCTATGAGCCGTACGCGGCTGAGCAACC
TAATACTACGCTTCCTTCCGTCTCCCCGGACCAGCCGCTGTATATCCAGT
TTACCAGTGGCAGCACGGGTATTCCTAAGGGATGTATCCTTACGCACAGC
CAGTATACGTCTGGAGCGATACCACGCGCAGCGGCTGTGGGCTACCATCC
ACATTCTCGGGTGCTCGACTTTGCAAGCTACGCTTTTGATGTGTGCATCG
ACTCGATGCTGTGCACGCTTGCCCATGGCGCTACGCTTTGCACGCCTTCT
GACGAGAGGCGTATGAACGACATGAGTGGCGCCATGCGCGACATACGCGT
TACCTTTGCCGGCATGACACCTTCAGTCGCTCGGACTCTGGATGTGGATA
TCCTGGACCACCTCGAGTCGATTGCTCTTGGTGGCGAGGGCGTCTCAACA
AGTGACGCCATGTCCTGGGGTCAGAGGACAAGAGTCGTAAACGCATACGG
TCCCTCCGAGGCTACAGTTGGTGCTACCATTAACGACAACGTAGCCGCAA
AACCCTACATCACCATGGGAAAGCGGAAGGGCTGTGCGATATGGCTTACA
GATCCTGAAAACCACAATAAGCTGGTTCCTGTTGGTGCCGTGGGCGAGCT
CCTCATCGAAGGCCCCATCGTTGGTAACGGGTACCTGAACAACCCGGCCA
AGACGAAAGAAGTCTTCATCGAAGACCCCGAGTTCTTGCTCAAAGGAAGC
AAGCGTTATCCCGGTCGGCATGGACGCATCTACAAGACTGGTGACTTGGT
CCGTTTCGACCCCGATGGCGATGGCGAGCCCATTTTCGTTGGGCGGCAGG
ACCAGCAGATCAAACTGCGTGGACAGCGTATCGAGCTGGCTGAGATTGAG
TTCAACATGCAGAAGCATCTGCCTGCGGACACTCAGCTAGCGGCTGAAGT
CATCAAGCCGAGCGGTGGCGGCGAGCAGACATTAGTCGCCTTCATTGTCG
AGCAGAAGAAGAATGGCATGCGACACCTTGACGGTAACATCTTCGGTAGC
TTCACAAACAAGTTCCAGAGCGCCCTCAAGGACATGACCAAGCAGCTCTT
CGTTGATCTACCGAGCTACATGATTCCCAGCGCCTACATACCGCTCTGGA
AGATGCCTCTGCTTGTCTCGTGCAAGACGGATCGGAAGCGTCTGCGCGAG
ATTGGTGCCTCGGTCACGCGTCAAGATCTACGGCGCTTCAACTCTGCTGT
CTCGGAGAAGAAGGAAATTTCCACCGAAATGGAGCTCAAGCTGCAGTCGC
TCTGGGCAAAGCTGCTCGGTGGAGAAGCGGACTTTAGTGCCAACGACAAC
TTCTTCAGCATGGGCGGCGACTCTCTGAAAGCTATGAGACTGGTGGCTGC
TGCGAGAGAAGAGGGTTTGGTGCTGAGTGTCCCAGACATTATGCTCAACC
CAACGCTATCTGCCATGGCGGAAAAGGCCAAGCCAGTTTCAGCAGATGAC
ACGAACGAAGTCGCTGCCTTCTCGATGATCGGAGAAGACTGGAGTGCTGA
GGCCGCGAGGGAAGAGAGCGCCAGACTTTGCGGTGTCGACGCTGCAAACG
TAGAGGATATGTATCCTTGCACGCCACTCCAGGAAGGTCTCATTGCTCTC
TCGGCCAAGTTCCAAGATGCATACGTCGCGCAGCGTGTTGCGACGCTGCC
ATCTGAAATTGCCCTGCGCCTGAAGCAGGCCTTCGACACGGCTGTGCAGG
GCTCGCCGGTGCTGCGAACGAGGATCGTCAACGTCTCTGGTCGGGGCTTG
TTCCAGGTTGTGCTCAAGGACGGACAACTGGTACGTGAGCATGGCGCTGA
CACGGCCGAGTACCTCAGACAGGATCGCAAAGAGCCCATGGATCTCGGCA
CGGCTCTGTTCCGTTACGGTCTGGTCAAGGAAACGGGAAGCGGCAAGGCA
AGCTTCATCATCACGATGCATCACGCAATCTATGATGGATGGTCGATGCC
TCTGGTGTTTGACCACGTCAATCGCGCATTCAATGGTCTTCATACGGAGC
GGCCTGCGTCCTTTAAGCATTTCATCAAGCACCTGATCAGCCTTGACCCG
GCCGATGCCCAGCAGTACTGGAAAGGCCGCTTGGACGGCGTGAGTCCTCA
CCAGTTCCCTCCACTGCCGCACAAAGGCTACACTACCCAAGCCGACTCGC
TGCTCGAGCACTACGTCACTGTGCCCACATCAGCACACTCCAAGCTCACC
CTCGCGACCATCATCCGCGGCGCATGGGCTCTCGTATCGTCACTATATAT
GGGTCATGTGGATATTGTCTTCGGTGAGACACTCACGGGTCGCTCAGCGC
CCGTCCATGGCATTGAGCAAATTGAGGGCCCAATGATCACCACGGTGCCC
ATCCGCGTCCGCCTTGGTCTCGATCGTCCCATTGCCGAGTACCTGCAATC
CGTGCATGCTCAGACGGTTCAGCAGATTCCCCACGAGCACCTGGGTCTCC
AGAATATCCGCCGCCTGAGCAAGGCCGCACGGGTCGCGTGTGATCTTCGC
ACGGGTCTTGTGTTGCATCCTAAGGAAGACGAGGACTGGGGCCAGGTCGA
CATGGAGAATACGCCTGCAAACACGTTTCTTCCGGCCGACGATGCAGAGG
CAGCTCGCGAGGCACTCAAGTTCAATACCTACGCGCTCATGCTTGTCTGC
ACGCTGGATGAGAACGGCTTCTTGATCATGGCTAGCTTTGACTCAAAGTG
CATTGGCAAGGAAGTAATGGAGAGGGTGCTCGCCGTGCTCGACCGCATCG
TGCACGCGTTCCTGGGTAACCCAGAGAGCAAGCTAGGTGATGTAGCTGTC
CTGGACCCAGAGGAGACGCAGGATGCAGAGGCCATGAGGCCAAGGGATAT
CATGAGTGATAGCGGTGTGGGCATGTCGCCAGTCGATGGCTTCGAGCATG
CAGAAGCTAGCACCAAGGCGCTATCGCCCAACGAGCAGAAACTGCAAAGC
ATCCTCAGTCGCATCCTGGGTATGAAGGAAACCGATATCAAGCCGAGTGA
TAGCTTCTTCGAGCTGGGTGGAGATTCCATTGGTGCCATGCGTCTCGTGT
CTGACGCCCGCGCCCAAGGCCTCAATTTCACCGTTGCTCAAGTCTTCCAA
AGCCGTTCCCTGTCCGACCTGGCTGCTTTGGCGAGCAACGAAAAAGAAGA
GAAGCTGACTGAAATCCTCGGGCGAATACTCGGTATGGCAAAGAACGACA
TCAAGAGCAGCGACAGCTTCTTTGAACTCGGAGGTGACTCGATTGGCGCC
ATGAGACTGGTCTCGGATGCTCGTGCCCAGGGTCTCAACATTACGGTCGC
CCAGGTATTCCAGAGTCAGTCGCTCGCTGAACTTGCTTCTGCTGCTGGGC
AGGCGACTCCCTCACAGCCCCAGACCGACATTGATGCGCCATTCGCCGCG
TTTGGCAAGGACGCTCCGCTATACAGCCCCGATCGCATTGGCCCGTACCT
TGAAAACCAAGAGTGGCAGATTGTGAACATTTACCCTACAAGGCCACTGC
AGCAGCTCGCAGTCGAGGGTACTGTCGACCTTCCACGGTACTCGCTCCGT
TATGAACTGATCAAGTTTGCGACTCCGATCGACCGTCTGAAGCTTGAGCA
AGCATGCCAGGAGCTTGTGGCCCGTAATGAGGTGTTGCGTACCGTTTTCG
TCAAAGACGACGAGATGATTCTGGGCGTAGTACTCTCGTCGCTGCGGGTG
CCTTACGCCGAGATTGCTGTGCCGGAGGGTGAGGACGTCAACGCGTTTGC
TCAAGCAAATGTCCGGGAGGATATCGAAGCCCCCAAGCCGTACGGATCCT
CTTTCGTGTCATTTACTCTCTTCACCAGTCCCAGCGGTGCTTCAACCCTC
GCATTCCGCATCTCGCACGCCCAGTACGATGAGATGTGCCTGCCCATACT
ATTTGAGCAGCTCGCAGCCCTCCACGCGGGTAATCCAGTCCCCGAAACGA
TTCCCTTTAGCAAACACGTCAACCATGTCGTCCTCGACAATATGCCCAAG
GCAATCCCCTACTGGCAGAAGCTCCTCTCCGGCTCCAGTATGACGGTCCT
GAAACCCGACATTCCACTTACGCACCGCGGCCCAGCAGACAGGTACCGGG
AATTCGACATTTCGTCGCGCCCATCCAACATCACCATCGGGTCTCTGCCG
ACGGCGGCGTGGGCGCTTGTCCTAGCACGACGCCTCGGCCTCTCCGACGT
TGTCTTTGGCGAAGTCGTGTCCGGTCGCAACATTGGCGCGCCGCAGGCCG
ACCGCATCTTCGGCCCAACGTGGCAGTATGTCCCCTTTCGTGTACCCTTT
TCCCGCTCATGGACCTACCGCGAGCTGCTCGACTATGTGCAGGACCAGCA
CATATCGTCAGCGGCGTACGAATCTATGGGATTCACAGAGATTGTGGAGA
AGTGTACGGAGTGGGATCAAGATCAGGTCAAGTGGTTCGACACGGTGGTG
CACCAGGCGCCGGCTTGGGTCGAGGAGTTGCCTTTTTCAGAGGACGTAGA
GGCCCGGTTCGAGACGCTGTATCCGCATGGTGAGCCGCTGAGGGAATGGA
AGTGCCAGGCGTTTGTGAAAGAAGGGGGCAAGAAACTGGGCATTGAGATT
GTGACGTTTGAGGAGTGGATTGGAGTTGCGGATGAAGTGTTGGAAGAAGT
TGGACAGGCGCTAGCGTGCTTGATGGAAGGAAGTGTGGAAGAGAGGATCT
TTGAGGGCAAAATGTAG
>A2864  [mRNA]  locus=scaffold_1:28878:29759:+
ATGGAGAGTAACATCTCGGCTGCGCGAGCAGCCCGGCGGTTCCTCGATGA
TCGCATTCGCAACGACTGGACATATCCGGAGGTGCCGGCGGCATGGTCAG
CCTCGGACGAAGAAGTGCGCGATGCCGTCGACTTTCGCGAACGGTACTAC
GGCGAGTCTGAGTCTGGTGACTCGGACAATGAAGACCAAGGAGCCAGTCC
CTACAAATTCGACAGTCCGGAGAGCATCGGGGACACGGTGGCGCACACGC
GCGAGGCGCGCAAGAGACGGCGTAGGCAGCGGCTAGAGCAGGAGATGAAG
GAAAACGAGGGCCTGCGCATCTGGGTAGAGCAGAGGGACGCGTGGACAGG
CGCAGCGAGCGTAAAGAAATATGGTACACACCGGCAGCGACAGGCCGACT
GCCCACCGTCTGCAGCAGGCTACTCCTCCGAGGAGCCTGTTATGACGCCT
CCGGGTTCCGAATCACATTCCATTGCCAGCGCCACCCCCGACATGGCCGA
TCTTGTTCCCGTTGCGCCTCGTCTGCTCAATCAAAATCCCATCCGTGCCT
CTATCACCCCCAAAGCGTATTCCGACATCTACCAGAAAATTGTCGTCTCG
TCGCGCACACCCTCGGTACCCATTAATCTCGCAGATATGACCAAGGCCTT
AGTGCAGGGCTGGAAGGACAGCGATGAATGGCCTCCGAGGGTTGCGCCTG
TAGACCCACTTGCCGGCAAAAAGCGTACCGTCCCCAGCACAACGTCAAAC
ACACATCATGGGGGCTTTATCGCAAGACACCCTCATCTTGAAAAGGGCGT
CGACGGCATGAGGCGAATATTACATCTCAACGGGCATCATGACCATGACA
ATGAGCACGCTCAAGGGGGAAAGGAGGGCTGA
>A2865  [mRNA]  locus=scaffold_1:150381:151445:+
ATGGTTCAGAACAAGGGACTCATCTTCAAGCAGATCCCCGAGGGCTGGCC
CAAGGCAGGCGAGCACCTGACCATTGAGGACCGTCCAATTGACCTCAACC
AAGACCTCCCCGAGGGCGCTCTCCTCGTCAAGAACTTCTACGCCTCATTC
GACCCCTACCAGCGCGGCCGCATGCGCAGCGCCGAAGTCAAGTCGTATGC
GCCTCCCTTCGAGCTCGGCAAGCCTATTACCAACCGCTCCATCTTCAAGG
TGGTCAAGTCCAACAATGAGAAGTTCAAGGAGGGCGAGACCCTCATCACC
ATGAGCGTCTCTCCCATTGAGGAGTACTCGGTCCTCGAAAAGGCTGCCGT
CGATGCCTGCATGAAGCTCAACAACCCTCACAACCTCGACCCCAAGCTGT
TCCTCGGCCCCCTCGGCATGCCTGGTCTCACCGCGTGGTCTTCGTTCTAC
GAGATCGGAGAGCCCAAGAAGGGCGAGACTATCTTCATTTCCGCAGCATC
TGGCGCCGTCGGCCAGCTCGTCGGCCAGCTCGCCAAGCACGAGGGTCTGA
CTGTTATCGGCAGTGTGGGCGACGACGCCAAGCTCGACTTCATCAAGACG
GAGCTCAACTTTGACGACGGCTTCAACTACAAGAAGGAGAAGCCCGCGGA
TGCGCTTGCCCGCCTGGCCCCCAACGGCATCGACATCTACTACGAGAACG
TCGGTGGCGAGCAGCTCGAGGCCGCCATCAACGCCATGAACACGTTTGGC
CGCATCATTGCCTGCGGCATGATCTCCCAGTACAACTCCAAGCCCGAGGA
CCTGTACCCCATCCGCAACCTCATGAACATCATCACAAAGCGGCTGACCA
TGCGCGGTTTCATCGTCGGCGACCAGAACATGGGTCCCAAGCACGCAAAG
GAGCACCAGGAGAAGCTGCAAAAGTGGCTGGCTGAAGGTACCTTCAAGGC
CAAGCTCAGCGTCACCGAGGGCATTGACAATGCCGCCGATGGCTTCTTGG
GCATGCTTGAGGGCCGCAACTTTGGCAAGGCTGTGCTGCAGATTGCAGAC
ATTACCAAGGAGTAG
>A2866  [mRNA]  locus=scaffold_1:1432183:1433389:-
ATGCGCTCTGCATTCTTCTCCGCCTCGCTGGCGGTTGTCGCCACCGTCAC
CGCCCTGCCCCAGGAAATCCCCTCCAGCAAGATCCTCGCCCCGGCCCTGC
CCGTGGACAAGTTCAAGCATACCGAGTTCCCCGAGCCCATTCCCCTCGAA
GAGGCAAAGGAAATCTTCAACAACTACACAGCCACCCCGCCCGGCGTCGC
CACCACCCTCTACTCGTACAAGACAAACCACGAACTCGTCAAGCTCGCCC
AAATCGCCGCCCATGTCATGTCCAAAGTCACCGAGACGGTCAACATCAAC
CCCCCCAAACTCCAGGCCCGCGCCACCTGCTCCAGTGTCCGCACCCGCAT
GGAATGGGACTCGTTTCCCGACTCGGGCAAGCAGCAGTTCGTCGACGCCA
TCAAGTGCTTGATGGGCCGCGCTCCTTCGGGCCAGTTCTCAAACGCGCGC
AGCCGCTACGAGGACTTTGTTGCCCTGCACCAGCGCCTCACCCCCAACGT
CCACCAAAACTCAAAGTTTCTGCTGTGGCACAGGTACTTTCTCTGGACCT
TTGAGTCGGTCCTGCGTGACGAGTGCGGCTACCAACTGTCGGTGCCGTGG
TTCGACGAGACGCGCTATGCTGGCCGCTTTGCCCAGTCGTCCATCTTCTC
CGATAAGTGGCTTGGTGGCCTGGCCCTGGGAGGAGACTGTGTAAGGAATG
GCCAATTCGCCAACCTGAACCTCAATGTTGGCCCTGGCACCGATAACCAG
GCCCATTGCCTTGCCCGCAACGGCAACGGCGGCTTGACCGCCTACTGCAA
TGCCGAATATGTCAACCAGTGCAACGCCTACACCGACTTTGCTGGTATGG
CCTTCTGCGCCGAACGTGGCCCTCACGCCTTTGGCCACAACGGAGTCGGA
GCCGTCATGCAAGACGTCTACGGCTCGCCTGGCGACATGTTCTTCTACAT
GCACCACGGCTTTGTCGACCGCAACTTCCGCATCTGGACAAACGCCGACC
CTAGCCGTGTACACACCATCAACGGAAACGACATCTCCGGACGCCCACTT
ACTCTTGACGACACCATCAACGTCTACGGCATTCGCCCTGATGTCCGTAT
CCGAGACGTCCTCGACACCACTCAGACGCTGTGCTACAAGTACAACTACT
AG
>A2867  [mRNA]  locus=scaffold_1:1439344:1440073:+
ATGCCCAAGTTCTTCTGCGACTACTGCGATGTCTACCTCACACACGACAG
TATGAGTGTGCGCAAGGCGCATAACAACGGACGCAACCACCTTCGCAACG
TCCAGGCCTACTACGAACAAATCTCGAGCGACCAGACACAGCAAGTCATC
AACAGCATCACGGATGCCTACAACACAGAAGGCCAGGCAAATCCTCTGTT
TCAGCAAAACCTGAGCGGAGGCTTCCCCGGAGGCCCCATGGGCGGAATGC
CTGGCATGCCCCCGATGGGAATGCCGCCTATGGGTGGAATGCCCCCGCCG
TTCCTGGGCCGCGGAGGTCCGCCCATGCCACCAAACGGAATGCCGCCCTT
TCCTCCGCCAGGCGGAATGCCCCCAGGCCCTGGTGGCGCGCCCCCGAACA
TGCCGCCCTTCCCACCACCGCACATGCCCGGCGGCCCCCCGCCTCAGGGG
ATGCCGCCATTCCCCTTCCCGCCACCGGGCAGCGCTGGCTCACCACCGGG
TGGTTTGCCCTTTCCGCCACCAGGCGGCATGCCACCTGGAGGCCCACCCG
GAGGTCCGCCTGGAGGCCCTCCCGGCCGATTCCCTCCTGGACCGCCGGGC
CGCTAG
>A2868  [mRNA]  locus=scaffold_1:1441578:1442841:+
ATGGCCGAGCAACTCGTACTCCGTGGTACCCTCGAGGGCCACTCTGGCTG
GGTCACCTCCCTTGCTACCTCTCTGGAGAACCCCAACATGCTCCTGTCCG
GTTCGCGCGACAAGACTCTGATCATCTGGAACCTGACCCGCGACGAGACC
TCGTACGGTTACCCCAAGAGGAGTCTGCACGGCCACTCGCACATTGTGTC
CGACTGCGTCATCTCCTCTGACGGCGCCTACGCCCTTTCGTCGTCGTGGG
ACAAGACCCTCCGCCTCTGGGAGCTCTCCACTGGTGTCACCACCCGCCGC
TTCGTCGGCCACACCAACGACGTCCTCTCTGTCTCCTTCTCCGCCGACAA
CCGCCAGATCGTTTCCGGATCGCGCGACCGAACCATCAAGCTCTGGAACA
CCCTCGGTGACTGCAAGTACACCATCACCGACAAGGGCCACACCGAGTGG
GTCTCGTGCGTTCGCTTCTCGCCCAACCCCCAGAACCCCGTCATCGTTTC
TGCTGGTTGGGACAAGCTCGTCAAGGTCTGGGAACTCGCTTCCTGCCGCA
TCCAGACCGACCACATCGGTCACACCGGCTACATCAACACCGTCACCATC
TCGCCCGATGGCTCCCTGTGCGCCTCCGGTGGTAAGGACGGAACCACTAT
GCTCTGGGACCTGAACGAGTCCAAGCACCTCTACTCTCTGTCCGCCGGTG
ACGAGATCCACGCCCTCGTCTTCTCGCCCAACCGCTACTGGCTGTGCGCT
GCGACTGCCTCGAGCATCATCATCTTCGACCTCGAGAAGAAGAGCAAGGT
TGACGAGCTGAAGCCCGAGTACATGGAGGTTGGCAAGAAGAGCCGGGAGC
CCGAGTGTGTCTCCCTCGCCTGGAGCGCCGACGGTCAGACCCTCTTTGCC
GGATACACTGACAACCGTATCCGCTGCTGGGGCGTCATGTCAAGGGCATA
A
>A2869  [mRNA]  locus=scaffold_1:1443195:1444173:-
ATGTGGCTCAACCTCTCCTCCATCTTCCGCCAACTCTCGCACGACCCGAA
CGTCCGCGCTGTCATTCTCACTGGCGCCGGCGACCGCGCCTTCACAGCCG
GTCTGGACGTCCAAGCCGCATCTACGGGCGGCGCCCTCGCCCAAACCGAA
GATGCCACTGCTGAACCCCTCGACTCAGCCCGCAAAGCCAATGCGCTTCG
TCGCCACATTCTGGAGTTCCAAAGCTGCATTACCGATATTGAAAAGTGTG
AAAAACCCGTCATCGCCGTCCTGCACGGGATATCCTTTGGACTCGCGCTC
GACATGAGCCTCGCATGCGACATCCGCGTATCAACTAGCACGACAAAGTT
TTCAGTGAAAGAAGTCGACATCGGCATCGCTGCAGACATTGGCACGTTAT
CGCGCCTACCCCACGCTGTCGGCAACCTCTCCTGGGTCAAGGACATATGT
CTTTCGGCTCGCATCTTCGGGTCCGACGAGGCCCTGCAGCATGGTCTTGT
GTCTTCCGTGTACAAGGACAAGGCGGAAGCCGTGGTCCAGGCGATCAAGT
TGGCGGCCACGATTGCCACCAAGAGTCCCGTAGCGACACTGGGGACCAAG
GAGATTATCAATTATTCGAGGGATAAAACAGTAGCTGAGGGTCTGAATTA
TACTGCTGTTTGGAATGCAGCCATGTTGCAGACGGTGGATGTCAAGGATG
CGTTGTTGAGTGGCATGCAGAAGAGGACACCCAGGTTTACAGCATAG
>A2870  [mRNA]  locus=scaffold_1:1448708:1450109:+
ATGAGCAATCAAACATCGCAAACCCTTGAAAGCCTTGCGGCAACGATTCT
GGAAAAGGTCGGTCTGGTCTCACGTCAGCTAGGTGCAGAGTCCATACCAC
CTCCAACATTTGCAGAATCTGGCCACAACGACTACGCAGGTGAAAGCCTT
ACTCTCCGGAAGGCCCGATATGATCTTGCTGCTGCTGCTAAGTCTCTCTG
GCTTCTTGCACAGGGACCGGAAGATCAAATTATATCTTTGAAATGGGCAC
CTTCAGACACAGCCAACTTGGATGTATTACTACGCTTCGACATACCCGAG
ACAGTCCCTCTAGACGGTACGATCACATCAGATGAGGTAGCAAAAAAAGT
GGACCTACCTCTTGACATTACCGAGCGCCGAATCGCGGATGCGCTCTGGT
TGCAACAGCAGGCACGTCAGGGCACCAACAAGACACTCCTGGAGGGCAAC
GAGCCGGGATACAACCCCGAAGCACCTTTCAACCTTGCTTACCCTGGCTA
CAAAAATGTGTTCGATTTTGCAGGCCAGAACAAGCAGGCCGCGGAAATCT
ATCATCGCGCCATGGTCGCGCGAGCAAATCTACCGCGCTGGAAGATGTCT
CACATTTTGGAGGCGCGGGACTGGTCAGATGTTGGTGACGCCATAATCGT
CGATGTCGGTGGCTCAGCAGGCCAAACAGCCATGGAAATGGCACCTTCTA
TTCCAAAGGCCCGTTTCATTGTGCAGGATTTCAACAAGGTGGCATTGGAG
CAGGGAAAACAGACTCTTGCCAATGAATTCTCAGAACTCTCGGACCGTAT
CACTTTCGAAGAATACGACTTCTTCACTCCCAATACTGTTCAAGGCGATT
ACTACATTCTCCGTCATATTCTCCATGACTGGACGGATGAGAATGTGATC
ACCATCATGAAGAACCTGGCACCTGCTTTAAAGAATGGTGCACGCATTAT
TCTCTACGAGGCTGTCATGCCAGAGCCTCCAGCGCAGCTTGCCAACACTT
GGGATGAGAAAGCGGTCTGGTTAGAGGATATTTCCATGTTGGCAGCTCAC
TATGCCAAGGAGAGGACTTGCTCTCAGTATGAGAAGCTCCTCAAGGCTGC
TGATCCTAATTTCCACTACATTGGAACTGGAAAGGCCCCTGCTGCTGTAC
AGTCAACGGTCGAGTTTGAGTACCGTAAGTAA
>A2871  [mRNA]  locus=scaffold_1:1458156:1463384:-
ATGAGCTTCGTTCAAAAGTCTCTTAAGGGCTCCAACATCGCATACGATTT
GGTCTCATCTAGCGTACCCGCTTTTGTTGATCCAGAGTTTTCAACCACTC
GTGGATCATCAGACCTGGTAGCCATTGTTGGTATGGGAGGTCGATTCCCC
GACAACGACACTCTAGATGGCTTCTGGGAAGATCTCTTGGAAGGCAAGTG
CCATATCAAGAAGATACCCAAGAGCCGTTTCGATGTTGACAGATACTACG
ATGCTACGCACAAGCTCAAGAACTCCACCGCAGCCAAGGAAGGCGGCTGG
CTTCGCGACCCTGGCCTCTTCGACAACCGATTTTTCAACATCTCGCCGCG
GGAGGCTATGCAGCTGGACCCCGTGGCACGGTTGGCTCTGACTACAACAC
ATGAAGCGCTTGAGATGGCTGGGTACTACCCAGGGGCTACCCCGTCCACG
AACCCAGATAGGGTGGCGACCTTCTTTGGCATTACGGGAATGGACTGGAC
CGAAAGCCTACATCAGCAAGGATTAGATATCTATGCCGTTTCTAGCATTG
CAAAAGCCTTCATCACTGGTCGTATCAACTACACCTACAAGTTTGGGCGT
GGCTGCTATTCCCTCGACGCCGCTTGCGCTTCGAGTACCACTGCCATCAC
ACTGGGAGTGCAGAGTCTGCTTTCTCGGGATTGCGACATGGCTCTCGCCG
GAGGTGGCTCTATCTTCTCCAGCCCTTTTGCTTTCTCAGCTCTCAGCCGG
TCAGGTATGCTTGCGTACGAAGGCGGCTGTAGAACGTTCCACGATGATGC
AGATGGCTATGCTCGCAGCGAGGGTATGGGCATGGTCGTGTTGAAACCTG
TTGGACACGGTGAAGGTGTTGCAGGCGTCACATCGCTGATCAAGGCGTTG
ATGATGCTGAAGCATGGCCAGATTCCACCGCAGCCCGGGGTTCCCTTCAA
GATCAACAGCAAGTTTCCTCAGCTCGACAAGCGCCATGTCCACATAGCCT
TGGATCAGTCGCAACTTCGAGCTAGCCCAAAGGCAAGAGATGAGAAGACT
AGCAAGTCCTTCCGCAGCGTGCTGGAAACCTATCAAGTGTCAACCCAAAC
TCTTGGTCTCCCAGACTTTATGCCTGTTATTGCCGACGATGGCTTCGACT
TGAGTACAGCATCTCCAACTCAGCTGCAGCTTGCGATCGTGGCGCTTGAG
CTTGCTGTGACAACAATCCTACGATCATGGGGCATTGTCCCGGACGTTGT
CATGGGTCATAGCCTTGGCGAATATGCAGCTCTCTGCGTCGGTGGTGTAT
TGTCACCAAGCGATACACTCTATCTTGTGGGTCAGCAAAAGGTCGAGTTC
AACATGCCTCGCATACCAATTGTGTCCAGTTTGACTGGAGACGTGGTGAC
GGAAACTGGTGTCTTCAACGCTCAATACCTCTCTCGCCAAGCTCGTGAGC
CTGTCAACTTTGTCCGTGCTCTGCAATCTGTCGAGGCGGCTGGCTTCACT
GGCACACAGTCTTTGTGGGTAGAGGCTGGTCCCAGTCCAGTTTTGCTGGG
GCTCGCGCAAAAGACACTGAACATTCCAGCGTCGCGCATGTTACCTGCTT
TCAAGCAAAATGAGGAAAATTGGAATACCTTGGGAGCCTTACTGAAGGCG
AGCTATGAGAACGTAATTCTGACCTCTGCCGTCTGCTCTGCCACCGACAA
GACCACAAAGATTGTGTTTGAGTACAAGAGCGAAGCCGGTGCTACTCCAA
AGCCAGTAGGAGGTTGCCAGGTAGTGTTCAACCTATCTAGCAGCTTCCGG
TTCCGAAAGATGAAGAAGACTGTGCTGGACTATGTCTTGGGTGGTTCAGC
AAAGGTTGCTGTCCGTCCTCGGCCAATCGATCATGAGCATGCTGTCGCTA
GCATCCACCCTCAGCCATCAGCTATTGCAGACAAGGACCGGAATCAAAAC
ATGACGGATGAAGCATGCTTTGACGATCTTGGTATTGACTCGCTTCTTGC
CATTGCGGTCCTTTCACGATGTCATCACGAACTCAACTTGGACCTGCCAG
CAACGTTCTTCTTGGACAACAGGACAGTCGGCGATGCAAAGCAGGCCCTT
GCTGAAAACCATGGTCTCACCCCTCCCGGACTGTCGTACGCACAGAGCAC
CAAGAGTGACGATTTTGCGCAGCCTCTGACCCCGACTGAGTCTGAGGACA
GAGAACGGGCCGATGTACTTGCTCTGAGCGCTAGCCATCAGGTTGAGGAA
GGCTTCGACAAACCGACCCTTGCAGTCGATTCAAAGCACATTTCGGAAGT
CGAGAGCGCACCCAAGTCCATCGAGATGCCTGCAATGCCAACGCAAGAGT
CGTTCACCTCCTCACAGCTGGCTTCGAATGATGCCTTCACACACCTACAA
GGTCCAGACTCAGCAGGTACAATGCTTTTCTTGTTTGCTGACGAATCGGG
GTCTTCCAGCAACTACAGACAGATTCCAAGTCTCGATCTTGCAATCATTG
TCTATGGCGTCAACTGGGCTGTTGCCTCAGGTACCGACTCGGAAAACGAA
TCCAGCATTAAGAGCATTGCGCAAACTCTTGCTTCGGCTATTTCTTCAGG
TATCAGCTCTAGCAGACGAGTGATTCTCGGTGGTGTTGGCGTCGGTGGTG
TCCTTGCCGTTGAAGTCGGAGGCTTACTTCACAACAACATTGCAGGCGTC
ATCGTACTCGACCCTGCCACAGCCTCAAAAGATGTCATCGCGCAGTCAAT
GGATCGCCTGAAGCGCATGCGCATTCTCAGACCCGCGCAGAAAAAAAACA
TGACGCTTGCGAGTGATCTCGTGGTGGCGTACAAGCCCGCGTCTGTTGAG
AACAATGGTATGCTGGCGTAG
>A2872  [mRNA]  locus=scaffold_1:1466449:1472667:+
ATGGTCAAAGCTGTCCTTGTCCTTGAACACGGGCTGATCCCCGGCACCAT
CACAGTTAAGAACATCAACCCAAAGATTCCGCTTGACGATTGGAAACTGG
CCATACCTAGCACGCTAGTGCCCTTCCCAGAGCGCCAAGGCATCCGTCGT
GTCAGCGTGAATGGGTTTGGTTTCGCCGGCACCAATGCGCATGTAGTGAT
GGATGACGCATTCTCGTACCTGAAAGCCCGGCAGCTCAATGGAATTCACA
GCACACGCAATGGCCAGGACCAAAGATTACTACATGGAACCGTTAGTAAT
GGCCACTCGAACGGGACGACGGGCAAAGTTGCCAATGGCCAAGCAAGTAC
CTTACCTCTCGTGTTCTCTCTGAGCGCCCAAGACAAAGATGGCATCGATC
GAACCAAACAGCAGCTAGTCGAGTATCTCCAGACCAAAACAGGGACAAGC
GAAAAGCTTGAGCAGAAAAGCTTCATGGCTGACCTGGCGTACACCTTGAA
CTCACGACGCACTTTGCACCAGTGGAAGTCTTTCGCAACAGCATCTTCCG
TTGGAGATCTCCTACAAACTCTGCAGGACAAGGAAACCCCATCGCCACAG
TATCTTTCTGCAAACCGGCCGCCCAGTCTAGGTTTTGTGTTTACCGGGCA
GGGAGCTCAATGGGGTGGCATGGGCATGGAGCTCATGGTCTTTCCCACAT
TTGCTGAGAGCGTACGCGCCGCAGACGAATACCTGGTGTCCGAATTGGGC
TGCGAATGGTCTGCTGAAGAGGAACTCCGGAGACCAAAGGGCCAGTCTCA
GCTGGGTATCGCCGAGTACAGCCAGACACTCTGCACCGTCCTGCAAGTGG
CATTGGTAGATCTCCTCAAGCAGTGGGGGATTGAGCCCAAGGCGGTAATT
GGTCATTCCAGCGGCGAGATTGGAGCGGCGTATTGCCTCGGAGCCTTGGC
TAGGAAGGACGCATGGAAGATAGCGTTCTACCGCGGCATTTTGTCAAGCA
GCCTCAAAGAGCTATCGCCGAACACGCATGGGGCCATGATGGCTGTGGGA
GCATCTGTTGAACAAGCAGAAGCTTTGATCAAACGCATAGCCCCCGGCCA
AGTCACCGTTGCTTGCATCAACTCGCCTTCAAGCGTAACTTTGTCAGGCG
ATGTCGCTGGAATCGATAAGCTCACCGAAGTCATCAGCCAAGAAGGTATC
TTTGCGAGGAAACTTCAAGTCGATACAGCATACCACTCACATCACATGGA
GGCCATTGCCTCTGCCTACTTGGAGGCTATTGATGATGTGCATACTCAGT
CTGGCAATGGCCAATGTGTCATGTACTCGAGTTGTACAGGTACCAAGGTT
CAACCAAGCGAGTTGGGTCCAGCGCACTGGGTACGAAATCTTGTTTCTCC
AGTCAGATTTGCTGGCTCCGTGCAGGATATTATTCGCCCACCCAACAGTG
ACAAGACGGGTGGAAGAGCAAATGTAAATGCAGTCGATGTCCTCGTTGAA
GTAGGTCCGCATTCTGCTCTCCAGGGCCCTTCGTTACAAAGCCTGAAGGA
TATAGGCGTTACCAACGTGCCATATCGTTCTGTTCTTTTGCGTTTTGAGG
ACGGTGTCAAGACTGCTCTCAGCTTGGCTGGAGACCTACACGCGCAGTCT
GTTCCTATTCGGCTCGAGCAGGTCAACGACCTTGCTACCGTAGCTCGTTT
GGCATCTCGCAAGCCTCATACTCTGGTTGGTCTCCCCTCGTACCCATGGA
ATCACAGCCAAAGATATTGGGCCGAAACACGATGGGCTAGGGAGCAGCGC
TTGCGCAGGTTCCCACACCTCGCTTTGTTAGGAGCACCCATTCCGTCGCC
CACTGCTGGCGAGCACACTTGGCGTGGATATATGCGCACCAAAGATGAGC
CTTGGCTGAGTGAGCACAAAATCCAAGGAAGCACCATATATCCCGCTGCC
GGTTTTCTTGCCATGGCCATCGAGGCTGCGATGCAAATGTCGAGTCGGGA
CCGGAAAGTGAGTGGCTTTCATCTCCGCCATGTCCAGTTTGTATCACCCA
TGATGATCGAGGAGGACGAAGACGTCGAGTTCTCGATTGTGTTGAGACCG
CATCAAGCAGGCACAATGAGTACAGCCAGCACTTGGACTGAGTTTATCGT
CTCAAGCTCTCCGGATGGCCAGAGGTTTGAACGTAACTGCCTTGGTCTCC
TCGATGTAACATACGCGGGTGAGCGTGAGAGCACAGAGATGGCAGCTGAC
AAGACGACCCTGCAACGCTGCGCAAACGAGGCCCAAGATCTTTGTACTAC
CAGGCTTGATGTCGCTGACTTTTACACACATCTCGCATCTATTGGGCTTA
CCTACGGGCCAAACTTCAGAAAGATCAGTGCCATTTCAAGACGTGGCCAG
TCCGGTGGTGGCCAGAGCAGTGGTTGTGTCGACGTTCCTGACGTCGGCCT
GAATGACACCTCATATTCTCTGGATGGGGTCAGACCACACGTTGTACATC
CGGCCCTTCTGGATGCTGTCATTCACATGGCATTTGCTGCAATGGATGTG
AAGAAGGCGTGGATCCCAAAATTCGTCGACGACGTTGTCATCAACATGGA
TGTGCCTTGGTCTGCTGGTGATCACATTGCAGGTTTCTGCAATGCCCAGG
ATTATGGCGCCAAAGAATTTAAAGCAGATATTTTCATGCAAAATCCAAAC
ACGCAAGCTCCAGCGATCAAGCTGATCGGTCTGTGCTATGCAAGCCTAGC
GGATGAAGCAGAAAACGACGGAGGCGCCACCAAGCCAAAGAGCGTGTGCG
GGAAACTGGATTGGAAGCCTGCCTTGAGTCTGCTGGACCCACAAGACATC
ATCTCTGCAATTGAAACTGAGCTTTGTAATGGAACTCAGTGCACTGTATC
AGCTCTGTCCAAGGTGTCCAAGTTCATCGACCTATGGCATCATGAAAACC
CAGACATGAAGATCAGTGAAGTAGCAAGCTCTAGCCGCCCATTGCTACCC
GAATTGAGCATCACCCGTAGCGTGTTCTCAACTAGCAAGTACGAATGTGT
CTGCTCTGATGACCAGAAGGAGGCGATACAGGAAGTGCTGGATAAGATGA
ATGGTCAGAACCTCAACTTCGAGCTGATAAGCACTGCCGAGGCTTTGCAA
CCAAACAAGCTAAAATCCGACTTCGTTATAGCTTCTCACATGGGTGAGGG
CGAAAATACCAAGGAAGAGCTCAATACACTGATTGAATCTCTGGACGGGG
AGCATCGCCATACTCTTTGTCTTGTCGATACTGCAGAGACCGCCGACAAG
CTTGCATCCATCTGCTCCGCCAACTCGAGAATTACTGAAAGACTGCAGTT
CAAAGACGACAAACTCGTTGCGAAAATCTTTGAAGTGCAGAAGCACAGTT
CAAACCACACCAATGGACACTCGGAGCCATCTGATATTATCATCCTGAGT
CCACAAAGCAAGAGTCCAGAACTGGAAGTGTTTGAGAACACTCTGCTCCA
AGCTTTGACTGCGAACGGCCGCACAGGCAAAGTGCTTGTTTGGGATGGAA
TCTCAGATGAAGCTGTTCGGGAAAGGCCTTGCATTTCGCTCGTCGAGTTC
GATAAGCCCCTCCTCGGTGATCTCAGTGAACAAGACTTTGCCCTGATGAA
GCGAACTGTGCTCCAGGCTTCACACTTGACCTGGGTGACGGGAGCAGATG
ATGCGATGGCTGGTGGTACTCCCATGGCCGCCATGATGATTGGAGTCATG
CGCACTCTGCACAACGAACTTCTCGCTCTCCAACCACTCTCCATTCTGGT
TGATAGATCGAGCAAAGAGGGCCAGCTTGCACGATCCGCTACCGTCACCG
CAGAGATATTCTGCGGCAGGCATATGGAGAGTACTACGAGCACTCTTCCT
CCGGATCATGAGTTCCAGATTCGCAACGGGATTCCCTACATCTGTCGTGT
ACTTGAGGACGAGACCATCAATGAGACTTTGCATCTCAACACCAATCCCA
AAGAATCATCCATGATCGAACCTCTACCCATTAGCGCTGCTACAGCAGCT
ATTGAGCTGGCTGTCGGAAAGCCAGGTCTTATTGACTCGATCCGTTTTGA
GCCCAAGTCGGATGCAGGTGCGCCTCTGGATGCAGACGACATTGAGATTG
CAGTCGCGGCATCTGGCTTGAATTTCCGCGAAGTCATGACAATTATGGGT
CTATTGCCATCCACAACCCTGGGTTTGGAGGCAGCAGGCACCGTGATGCG
TGTAGGAAGTGGCGTCACACATGTCCAGAAGGGCGACCGAGTCGCTCTGC
TTGGGAACGGTGCTCACAGCACGCTGTTCAGAAGCAAGGCAAATTATGCG
TTCAAGCTGCCAGAGAGCATGTCTTTCGAAGAAGGAGCTAGCCTGCCAGT
GACAAGTTACACAGCTTGGTATGGTGTCGTTTACATTGCTCGAGCACGGA
AGGGGCAGAGCATCCTAATCCATGCTGGTGCAGGCGGTGTTGGACAAGCG
GCACTACAGATCGCAAGGCACTTGGGTTTGGAAGTCTTCACTACAGTCAG
TAGTCCAGAAAAACGACAGCTCGTCCAAGACCAGTATGGTGTCGCCGAGG
ACCACATCTTCAACAGCCGCGATTTGGAGTTCGCCCAGGGAGTGAGGCGC
ATGACAAATGGAAGGGGCGTAGATATCGTTCTCAACTCTCTTGCAGGCGA
ATCAATGCGACGCAGCTGGGAGTGTATTGCTCCAGGCGGCCATTTCGTCG
AAATTGGTTTGCGAGATATTCTGGACAACACCCGCCTGGATATGCGGCCA
TTCCGTTACGGCGCCACCTTCTCTTTCTTTGATCTCAAGGACATTTGGGA
CAACCGTCCTGCTCTTATGGCCGAGATCGTACAAGGTACCGAGCCGTTGC
TCACACAAGGCATAATCAAGCCAGCAGCCCCTTTGCTTACACACACCATC
TCTGAGATGGAAAAGGCAGTGCGGCTGATGCAGTCGGGCAGACACACGGG
CAAAATTGTGTTGCAGTGGAAGCCTGAGCATGTCGTACCAACCCTACGCT
GCCCTTCGCCGCCTATGGAACTTGACCAGAACGGTGTCTATGTTCTGGTT
GGAGGTCTGGGAGGGCTGGGACGCTCTCTTGCCAAAATGCTTGTTGCTGA
TGGCGCGCGCAAGCTGTGTTTCCTCAATCGTTCGCGTAACCTTTCAAAGG
ATGCTGAGCAACTCCTCGCCGAACTGCGAGGGAAAAACATTGCAGTTTTG
CCCATACCCTGCGACGTTTCTTCGGAATCTTCTCTGAAGACTGCCTTTGC
GCAAGCCGAATCTGAGCTTGACGGCCCCATCCGTGGCTGTTTCCAATGCG
CAATGGTTCTCCGTGATGTTTTATTCGAAAACATGACCTACGCAGACTGG
GTTCAATCGACACGTCCAAAGGTCCAGGGAAGCAAAAACTTGGACGACCT
TCTTCCCGAAACGACTGACTTCTTCATCATGCTCTCATCTTTCTGCGGCG
TTTTCGGCAATCGTGGCCAGGCCAACTACGTCGCTGGTTGCGGCTTTCAA
GACGCACTGGCTCACTCCCGTCGCACACGCGGCAAGCACGCCGTGAGCAT
CGACCTGGGGCTCATGCGTGAAGTCGGTCGCCTGGCCGAAGAGGGCGCTG
TGGGCGATATTGCGCAGTGGGAGAAGGTATGGGGCATCCGCGAGCACGAG
TTTGTCGCCTTGATGAGGCTTTGCATGACACCCGACCAAACAGGGGCTCA
GCTGCCAACAGGCCTGGGAACCAAGGCGGCTTCAATCGCTGCAGGTATCG
AGCCACCGTACTACTTTGATACAGATGCCCGCTTCGGGATTGTGGCTCGC
ATGGGCGCTGCCGAGCTTGATGACGGAGCCAAGGCGGGAGGAGGTGGTGC
AGAAAAAGAAGCGCTTTCTGCTCTTCTTTCTAAAGCAAAGAACCTGCCTG
AAGCAACATCAGCGGTCCTTTCTGCACTGGTACTACGCGTATCCAAGATG
CTGGGTGTCCCGCCAGAAGAGCTCGATACCGGTCGCTTCTTACACAGCTA
TGGTGTTGATTCTTTGGCTGCCATTGAGCTGGTCAACTGGGCATTGCGGG
AATGTCAGTCACGCATTGCCGTCTTTGATGTCATGGCCGGAGTACCTATG
GCCGTCTTCTCAGAGCGCGTCGCTGTCAAATCGAAGCTGTTGGCCAAAGG
AGTTGTCGAAGCGTCATGA
>A2873  [mRNA]  locus=scaffold_1:1486643:1487414:-
ATGGCGGGCGCCCCCGGCCTCATCAAGCGCGCATGGTACCAGTGGAAGAT
GCAGCGCTTTCCATGGCGCAAGCAGTGGCTCGTCGGCTTCGATCTCCACG
GCAACACGTTTTGGGAGTTCAAGGACGCTCTGCATGCCCTGCGCAACCGC
AGGATTGCAAAGTACAGCCGCCGCACCCACTATGGCGATGTCAAAGTATC
GCCTGCATGGCTGCAATGGCTGCGACACACTCGCTTCGACCCGCCCACGC
TCGCCGAGCAGCAGCAGGATCTCGTGCGACAAGAGCGCATCAAGCTGCTG
GCTGCCCAGGCCGATGCCAAATGGGCTGCGAAGCCGTCGGCCCTGGATGC
GCCCGACAAGCAGCAGCCTGTGCAGCCGCTGCAGTCGGTAGGCGCTGAGA
GCGCCATCATGCCCATGAACGTCAACCACGACATCCGCAACAGGGCCGCA
GCGGAGCCAGCGGAGCCAGCGCGCCCAACCGCTCACAACCAGCCAAGTGG
CGCGCCAGCACCCACGAGCGTGAAAAAGAAGCCCAAAAAGGAGCCCAAAA
AGGAGCCCAAAGACTCGCCCTGGAACCAGCCGTCGCAGAGTCAAGACTGG
CAGCCACAAGGGTGGACCCCAGCCCCCGCAAAACGCCGGACATGA
>A2874  [mRNA]  locus=scaffold_1:1487900:1489390:+
ATGGCCTCTGTGACCTCGCTGGACCAGGACATGCGCAAGCTGCGCATGGA
CAGATACACGCCCAAGGCCGCCAACGAAGTGCGCATCTGGATAGAAGATA
CGCTGGGCGAGCGGCTGCCTGCCGGCGACCTGCTCGATGCCCTCAAGGAT
GGGACCGTATTATGCAGGCTCGTCAACATGGCCATCCCCAGCCCTGTCAA
GTTCAAGAAGTCGTCCATGCCCTTTATCCAGATGGAGAACATCTCGCACT
TCCTCCGCGCCTGCGAACAGCCCCCGCTCAGCATGCCCGCCCACGACCGC
TTCCTGACCGTCGACCTGTACGAAGCCAAGGACCCTGCCCAGGTCCTCCA
GTGCCTCAGCGCCTTCAGCCGCGTAGCCAACGCCCACAACCCTGACAAGT
TTCCCACCGCCATAGGCCCCAAGCGCGCAGCACCAGGTGCCCTGAGCCCC
TCCTCGACGGGAGGCGGCGTCCCCAAGAGCCCTTCGCTAGCATCGCCTGG
ATACACGCGAAGCAGAGGGCCAAGCACCGCCAGCAGCACCAGCGGCTCCA
GCACCTTCAACCCGCTCGCCCGTCCGTCTGCCGAAAGGGCGCTAGTCGCC
ACGCGCACGGGAGGCTCGGATACCTCGCACACATCCAGCGGCCATCCCCG
GTCACCGCCCGGCGGAGTCAGCAGCTGGAGCAAGAAGGGCGACGAGGGCA
GCACGTCGCCAGCATGGAACATCCATCAATATGGCTACATGGGTGGCGCC
AGCCAAGGTAATCAGGGCATCGCATTCGGTGCCCGTCGACAGATCACGAG
CGCAGGTCCGCACGTGCCCAACACTGCAGAGAAGGAGCGCTTGCGACGGG
AAAAGGCCGCCGAAGAAGAGCGACTGCGCCTGCAAGCCGAAGAGGCCGAG
AATAAGCGCCGCATCGAACGCGAGGCAGAGGAAGAGCGTATCCGCATTGA
CGAGGAGCAGAAGTGGGAAGAGGAAACGCGCAAGCAGCAAGAAGCCAAGC
AAGCCCGCCTCGACCAGCAGAAGCGCGAGTGGGAAGAGCAGGAGCGCCAA
TGGAAAGAGGAAGAGGAGCAGCGCCAGCGTGAGGAGCGCGAGGCCATGGC
AAAGATTGAGGCTGAAACACGACGGAAGCGTGCCGGCAGCGAGGCTAAGC
TCAAGGGACAGTACCTAAGCCAGTACCAGGCTGAACAAGCCAGCAAGCCA
CGCAGTCGCCGCGGAAGCAACGAGGAGCAGAGTGCTGAGCGCGAACGTAT
ACGCGAGCTTGAGCGTCAGCTTGAGGAGGCCAAAGAACGCGAGCGACAGT
ACCAGGCCGAGCGCGAGGGTCGTGTGCTGGACAAGAAGGCGCGTGCTCCC
CCCACCACGGGCGCCCTCGCCTCAGGAAAGTAA
>A2875  [mRNA]  locus=scaffold_1:1497501:1498640:+
ATGACGATTGGGCAAGAGCAGATCAAAGATGAGCATGTGTGCCAAGAGTC
AGACGTGGAATCGCTTGAAGACGACGAATATAAGGAGAATGTTCGGACAG
ATATCCCTATCGAGTATACACCGGATTCTGACCTGGACGAGAAGTACTTT
GACCATTATGGATATTTGAACTACATCAATAGTCAAAATCTAGAGTCAGG
TGCAGTTCAGAATGCAATCAAGGCATCACGGTTGAAGAGCCAGAACAGCG
CACGCACTCGAGTAAAATGCAAGAAGCGGACTCAGAGTTACAACCGGAAT
TTTTCCAAAGAGGGCACTACAAAGGTAGAAACAGAGACAAACTTCATCGA
TCAGGTCTCTGATGACTCCGTAACTAACGAAACAACTCAGTCTAACCAGG
CGGGGCATTGGGTCCTATTCTCCGGTACCATCGAGCCACCCCAAGTCGGG
CACGTCTCTCCAGAGAAGCTAACGATATCGCTCGTCTACACACCCACAAA
CACCAGGCAAACCTTCAAATTCCCATCGAATACTCTCAACTACAACGAAA
TCAACTGGGAATCTCGCGCGCACATTGATTTGATAACGCAATGGCGTGCT
TCGATATTGACTGAGCACGGCATCTCGCTCAAAAAGGTGCACAAACCTTA
CACTGACGAAGAGAACGCGTGGTTCGATCTTTTCCATGCCAAGATCAGGG
CAGCTATCGAAGCAGGAGCAGTCATCAAGATACCCGGTCCTATCCCTATC
CTGGAAGCATTCAATAGCTTTTTCGCTGGCAGTGTTTCCGACGACGATAT
TATTGGAGAAGGAGAGACACACGGTGTAAAAGAAGCGAGGAGTTATGTGT
CGATCCGCTGTAAGCTAGAGAATAAGAGGAGCGGGTTAGGTGAAGAAAGG
GTGCTGCTGAGGTCTCTGATTGGTAATGGTAGAGATGGCGTGGTGTATGT
GCCTGTGTTTGATGCAAAGGAACTTGCAGCGTACCGGAGGGACGGCACAG
TCGTTGTTGATGACCCGCTTGTGGAAGAGAAGAATGCGGCTTTCCAAAGT
ACGAGGGAGAACAAGAAGAGGAAAGTGGATGGCGAGGAGTGTGGCGATGG
TGGCAAAGACTCGAAGAAGGGCAAAGTTAGGCGCGAGTAG
>A2876  [mRNA]  locus=scaffold_1:158214:159235:-
ATGCACTCGCTTGTTCAACGCCTCAAGCGAGACGGCGGCGACCAAGAGAA
AGAGCCTCAGCACCCAGAGCCGGATCCGCCCGCCAAGAGAAGCAGAGCGC
CCGCCAGGCATGCGCCCGACGACCCCAATATCCCGCGAAAGCGCCTGCAT
GTCAACCAGGAGTGCCTCTACGAGCGCCGCCTGCCTGGGAAGGCCTACGT
CTCCGCCCACGTGAACCGCCTGCAACACGGCTACTACAGGTCTAGCGTAC
TCCATGAGCCTGCCATCTACCACGTCTACTTCGTTTCGGTGCATTTTGTC
TTTCATCCACACGACCCGGACGCCCATCGCTTCAAAAGTGCCGAAATCGA
AGTGTGCATGCACAGTGGCGACGAGGCCTCTGGTTCCCACAAACGGCCCG
GCCGCTCGCATCCACGTATCCTGAAGCATGCTCCGCAGCTCATGTTTGGC
GCCGTGTCGCCAGAAAATTTGCAGTGGAACTTTAGCCTCTCGAGCTCGTT
GGGCGTATCTCAGGCACCCGTCTCGGCCTCTGTGAATCCGAGGGCCGCCA
TGCAAAGCAGCTACAAGGTTTTTCACATGATGAGCATCCAAGGCTCCGTG
CGGTCGAGGCAAGGCCCCGACGGGGGCACGCAAAATTTTGAGGACTCCAA
GGCCGTCTGGACGCTGACAGAAAACGTGCTCCAGAGGTCGGGTCTGCCGC
GTGAATTTGATTTTGTGCTGCTCGTGCAAAAGCCAAAAGACGTCAAGAAC
ATGTACATGACTGTCAATGTGAAAGCCAACGTGGGAGCTTGGCACGGTGT
ACCCGACGACAGTAAGCTCCTCTGGCCCGAAGACGGCAAGCTGCGCTAA
>A2877  [mRNA]  locus=scaffold_1:1499751:1500620:+
ATGGCGCCTCGCTCACCGTACCGCAAGTTTGATCTCAAAGGCGCGTTGAA
GCGCGCGCTGGGCGGTGGCCTCAGCGGCGCTGCAGCAATGATACTGCAAG
TCCTGCTTCTGATGCCCATCCGGACCATTATGAACTACCAGTATCGCCAT
GGGACGTCGACGAGCACAGCGACAAAGACGCTGTACCGCGACGGCGGACT
CGGCCGGTACTACCAGGGGCTGGGCGCGGCGCTGTTCCAAGGCCCTATTG
CGCGATTTGGAGACACGGCTGCGAACGCGGGCATCCTGGCGCTGCTGCAG
TCGAATGGGTTTCTCAAGCAGCTGCCGTCGCCCGTTCAGACGGTATTTGC
GTCGGCGTGCGCGGCGGCGTTTAGAATGCTACTTACGCCGATCGATACTC
TGAAGACTACGCTGCAGGCCCAGGGCTCTCCTGGCTGGGGCATCCTGCGT
CAACGTATTAAAACAGATGGTGTGGGCAGTCTTTGGTGGGGTGCATTTGC
CACTGCGGCCGCCACCTTTGTAGGACATTATCCCTGGTTTGCAGTCTACA
ACTTTCTCTCTGCAACCATTACCGAACCATCCAAGGAGCAGATTGGATGG
TGGTTGCTGCGTGCGGCGATCATTGGCTTCTGTGCTTCGGTCGTGTCGGA
CACGGTGTCTAACTCTCTGCGAGTGGTTAAGACATACCGCCAGGTCAACG
ACACGAGGATCTCGTATTCTGAGGCGGCAAGAAAGGTCATCAGGCAGGAT
GGGAGACTGGGGCTGTTTGGCAGGGGTCTCAAGACGAGGATTATCGCGAA
TGGCTTACAGGGCATCATGTTTTCGATTCTGTGGAAGTTGTTTTTGAAGA
TCTGGGAGGAACGCACGTAG
>A2878  [mRNA]  locus=scaffold_1:1503344:1507631:-
ATGCGCGGCATTCTCCCTGGGCGCCCGCAGGCCAAACTGCAAGCCGTGGC
CCATTGCTTGTGGGAGGGCCTCCAAATCATCGCCTACATCTCGGGCAACG
CCCTCATCCTCCTCGACCGTCCCCACCATGTCGTCCAGACGCTCTACATC
GACGACGAGTTCGAGCTCGAGGCCGTCGCCGTCGACGAGGCCACGGGCAA
GCTCGCCGTATGCTCGACGCGCCACATCTACGTCTACCGCCCCTATGGCC
ACGACGAGGGCGCCGTCAAGTGGTCGCTCCAGGGCGCCATGTCGCTGCCC
GACGCCGGCGACACCATCACGACGCTGTCGTGGGGCATGCCCGACGAGCT
GCTCGCCGGGAGCGCCTCGCTGACCCTCTTCAACACCCACGGCGACATTG
AGCAGACGTGGACAAAGCGGCTCGCCAACCCCGTCAAGTTTGCCGTCTTC
TCCCCCGACGCCGAGCTGATTGCTTCCACCGGAAAGTACGACCGCCTGCT
CAAGATATGGCGCCGCACCGCCTTTGGCTCGGCCGGCCAGCGATTCGACT
ACTTCTACCTCGCCCACCCCAAAGCCATCACCGGCATGCACTGGCGCCGG
CCCTTCCACAAGGAGCAGCTGGCCGACCACGTGCTCTACACGATATGCGC
CGACAACAAGGTGCGCGTTTGGGTGGCTGGCGAGCACCACGGCGTCGACG
GCATGCACATGTGGGCAGAGGTCGACCTCATGGAATCCATCATGGAGCGA
CACGTCCCGCTCGACCGCCAGTCCAAGAAGCGGTTCGCCTTCTTCATTGA
TGGCAAGCACTTTACACATGCCGCCGAACGAGCCATGCAGCAGGCGTCGC
CCGAAGAAAAGGACCACGGCATTGCGCTCCACCACCTGATCGAAGTCGGA
AACCGAAACCCGGAAATCTGCGTGGTGCTCGACGATCGCGGCAACATGTC
TGCATGGGGCTTTGAAAACGTGGGCGCAAATAGCAGGAAGCTAACCGACG
TCTTCAACATTGCGCATGTCGATGGACTGCATTTCCATTTTGCAAAAGAA
CCGAAGCCCATCGAGGACAACGTGCAGTTCTACACCTTCATCGGTGACAA
GCCCGACTCCGAATTGACTGTGCTGTCGCATCACTTCGACGGGCGCATAG
AATGGCTGGAATCGCGCATCGACTACCTGTTTGATCCTTCGCAGCAGCCC
CACCGCATACAACGCAAGGCCATGTGGACAGGACACTCGCACGCCATCAA
AAAGGTCAACCGTACCGCGAGCGGTAAGGCCCTCGTCTCCCGCACGACTA
CAGACGAGTGCATCGTTTGGACACAGCGCCCGGGCGACCATGGCACGACG
CTCCATCGCCACAGCAGTGTCAAGGTTACCGAGCACATCCACCGCACGGC
ACTTCTGCAAGAGGGCAATTTCCTTGTCTTTCTGCACCACAAAGAAATCT
CTCTATGGGATACCCGAGGTCACGATGCTGTCGAGGTCGCGCGATGCCCA
TACGAGTTGCAAGGGAAACCTTTATGTCTTCTAGTCATTCCCGAGGTTGA
ACACGGCGGCAAGCGCATTCATGTCGCGACGGTCAGCTCCGAGATGAAAG
GTATCTGCTGGGAGGTCACGTTACCGGTATTCGAAAAGAACCCCGCCACT
GGAAGAGAGCTATCTGCTCTAGCCCGAACTAATGGCTATACAAACGGCAA
TTCTGTGATTTCGATCGAGCAATTCTCCCTCTTCGACCTTGGATCCGGAG
ATGATCTTGCGTTTGTGCTTCCTGTCGACCCTGCTGGATCAGCACCCGTC
ATCTCAGGTTTTCTCGATACTTTTGCGCGGGACATTGCCATTTCATACAC
CACCTCTGGGGTCATCAAATCATGGACCGCTCGCGTCGATTTGGAGAAGA
GGGATCTCCAGTGGCTGTTGACTTCAGAGGTTGACACTGGGGTAAGTACG
CCTTCGCTTGCAAGTGGTAGTTCAATACGAAAGGCCGCATTGGTCGATGC
CGAACGGACTACGTTGACAATCTGGAACACGCGGAGTGCACAACTTGAAC
ACCAAGAGACGTTTGAAGGTAATGGAATCATATCTGATTTGGATTGGTCG
TCCACTCCAGACAACCAGTCTATTCTCGCTGTTGGCTTTCCGCACCGAGT
TGTCGTCTACGCACAACTCCGCTATGACTACCTGAACGCAGGCCCATCTT
GGGTGAAAATACATGACGTGCGCATCCGAGATATCACGCCTCATCCCATT
GGAGATTCAGTGTGGCTGGGAAGTGGCAACCTTGTCATTGGTGCCGGAAA
CCAGCTCTTCATCCAAGACGAGCGTGTACAGATATCCGACAGTCTGTTTC
CCAGTCTGCGAACAATGTCGCGCAAGACCGCCTCCATCAACATCTTTGAT
GCTGTCAGTCGTCTCAACGGCCCACTGCCGGTCTATCATCCTCAACTTCT
GTCGCAATGTGTCTTAGCTGGTAAACTTTTGCTGGTTCAACGCATCCTGC
TACGCCTCTATGCGACGCTCAAGTTTTGGATCGAAGGCGAGGAGCTGGAC
AGCTCACTGGGCTTCGTACCGGAGGATTTTTCAGAGGAAGAGCGCGCTCA
ATTCGAAGTCATTGCTCGCAACGAGTACACCAAGACAGAGGAGAAGAGCC
CCGTTGACTGCGCTTTGTACTACATGGCTCTACGGAAGAAGCCTGTTCTT
GTAGGGCTCTGGCGCATGGCGACCTGGTCAAGAGAGCAAGCCGCTACACA
TCGACTACTATCCAACAACTTCAACGAAGAGCGCTGGAAGACTGCTGCAC
TAAAGAACGCGTATGCACTCATGGGCAGGAGGAGATTCGAGTATGCGGCA
TCTTTCTTCCTTCTCGCGGATCATCTCAAGGATGCTGTCAATGTGCTACA
CAATCAGTTAGGAGACACGCAGCTCGCCATTGCAGTTGCGCGGGTCTACG
GCGGCGACGACTCTCCTATACTGATTGATTTTCTCGAGAACAAGGTCCTG
CCCGAAGCTGCAAGAGAGGGCAATCGTTGGCTCGCGATCTGGGCTTACTG
GCTACTCAATCGCAAGGACATGGCAGTGCGTGCGCTCGTCACGCCGCTTT
CTCATCTTGTGAAAACACCGGAGGAACCCAATCCGATTGCAAAGTCTTAC
TTGACCGACGATCCTGCCCTGGTGGTTCTGTACAAGCAGCTTCGCGAGAA
GAGCTTACAGACTCTCCGCGGTGCCACCATGATTGGTATGCGTGAAGAGT
GGGAATTTGTCCTCCACACAGCCGGGCTATACGATCGAATGGGCTGCGAT
GTCCTCGCGCTCGATCTAGTCAAAACATGGGAATTCCTCCTCCCGCCTCC
ACCAAAGTCCACCGCTACCCGCCCATCACTCAGCCCAACTATGCCGCGAG
AAAGCTCAGACATCCATGGTCGCAATACCAGTGCTACTGATTTTGACTTT
GATCCGAGGAAGCTGCTGCGTAGACGCAGTTCGCTCGTCGTTGCTGACCT
ACCGTTACGAGATCGTAAGCTCGGTGAGCTTGCGGATGGGAAGGAGACGC
TAGAAGAGGAAGGCGGTAGTGATGGACAAGAAGAGGACGATGAAGACGAA
GAGCAGGAGGAAGAAAATCCAAAGCAGGAACAGAAGAAGAAACCGCCGCC
TACGCAGTTTAATGAGCCGGACGCTAATAGTTTGTTGGATGCTTTTGGGT
TCTAG
>A2879  [mRNA]  locus=scaffold_1:1508095:1509683:-
ATGTCGGACACAGACTCAGACACGGCCAGCTCGATTGGCAGCATTGTTGA
AGAGGCAAGCGAGCCGGACACGACTAGTTTCAAGGATCTATTTTCCGACC
GACCATGGAGCCGTGTGTCGGACATGATAGCGCATGACAAGGCGGAGCAC
GGCTTTGACCTCACGGCCACGATCAAAGCACTTGGGCCAGATGCCGACGA
AATCACAATCATCAAGCTAATCAACTACTTGCGGTCCGAGGCACAGAAGG
GAACAGACCCCAAGAAGATTAGTGTCACGCTCGACGACCTGGCGAGCGAA
AAGTACCTGCAGCCAGTGCTGGAAGATGACGCCCTGCTGTTTGAACTGGG
CGACCTCATGCCGGATGACGACGCTCAGGCTGTTGACTACGACGAGTACG
AAGCCAAGCTGCACAAGGACATGCCCGAAGACTTTTCCAAGATCAAGCTC
GTCAATGATCGCGACCAGGATTACTTTGAGTCGTACAAGGGTAACAGCAT
CCACCGGGAGATGATTGAAGACCGCGTGCGGACAGAGGGGTATCGCGACT
TCATTGAGAAGAACCCCGATGTGTTCAGCAACAAGACTATCCTGGATGTC
GGCTGCGGCACTGGCATTCTGTCTCTCTTCTGTGCGCGGGCGGGCGCGAA
GAAGGTGTTTGCTGTCGACAACTCTGGCATTGCAGTCCGCGCCAAAGAAA
TCATCAAAGAGAATGGGTACCAAGACACTATCGAGGTGATCCAGGGAAGA
GTCGAGGATTTCAGCACGCAGCAGCGGATCGGAAAGCAAAAGGTTGACAT
CATCATCTCGGAGTGGATGGGCTACGGGCTGCTCTTTGAGGGCATGCTCG
ACTCTGTGCTGCGCGCCCGGGACATGTACCTCAAGCCGGACGGCATCATG
GTGCCTTCGCACTGCAACATCCGCCTTGCCCCCATCAGCGATGCTGACTG
GATAGCCGAGAACACGGGCGAGAAGTTCTGGCAAGACGTTTACGGGTTCA
ACTTTGCGCCCATGATCCCAGGTGGTCTGCTCAACACGCACGAGATTGGT
GTGTTTGACGTGCCCGCCAAGTCTCTTTGCGGAAGTGCCAACAGCCATCT
GCTGGAGATGAAGACTGTCTCTGTGCAAGAGCTGAGTTTCAAGGTGCCGC
TCCGCATGACGCTCGACCGCGACATCACGTCGCTCGACGCAATTGCAATC
TGGTTCGACACCATCTTCATCCACGCCGGCAGTACGCAGGATATCCAGAC
GATTGACAGCGTCGACTGGGGCACGAACGGCATCCCTGGCTTGGGCTTCT
CAACAGGCCCCAGCAACACACCGACGCACTGGCACCAGGCGGTATTGCTT
CTGGACAGGGACATGCGGGGCAAGCAGGCCTTCACAAAGGGCACTGTTCT
GGAGGGCTACCTGACGTATGCAAAGGAGAAGGGGGACGATCGCGGTATCA
CGGTGACGGTGGAATGGAGGGGCAAGGGGCAGCAGGGCGAGGTGGAGGGC
AAGGTGGAGCGGACCATGGCTTAG
>A2880  [mRNA]  locus=scaffold_1:1513778:1515328:+
ATGAAGACACAACTTCTGCAGCTCGACGCTTTCCTTTCCGGTAACATCAC
CGAAGACGGAGAGGCAACGCACTGGGTTCCTGAGAGCGACACGATGGAGC
GCCAACAACGCTACGTGGACTTGTGTTCTCAAATCGTCCCGAACCTCACG
GCAGCTATCCGACAGCAGTCCTCCGCGAACCTCGTCGCCGAGCCAAAGAA
TCAGGTTCAAGGCGGCAACAACCCTGAGAACAAGATGTTTTGGAGGATAG
TGCTGGCTCCAAAGGTGGTTGAAACATTTGGCGAGTGGGTGGCAGAATCG
AAGAAGAGAGACACCAGTTTCAACCCTGACTTTGATCCCTGGGTGGATCC
CACAACAAATAAGAAGCTGATTCGTATCCTCAACTCCATTGTCGATTTGC
AATACGACTTTGTATCCTGGAACCACTCACCTCCAGAGCCCAGCTTCAAT
CAGCTGCGTCTTCCAGAAGGCATAGAATTCCAGCGCGTAATGAGCGACCC
GTCTCTAATCCGTACATACTACCGCCTCGTCACGCCCAGTGGGAAGGTAT
TTTCACAAACCACCATCATCCCGGAGACATCCATCATTTACACAGAGCAA
GAAGCCAGAGAGATGTGGCTCGCCAAGTCGCGACCAAAATACCTGATTCC
CGATCCCCTACACGTCACTGTTCCCGGAAGGAGAAAAGGCCAGACGTGGA
CCAATGCCGACGGACGAGGTAAAACATGGACGCGAGGCGATGAGATCTTC
ACGCTTAAAATCCTCTTCTTCGTCTTCGACCAGCAGACAAACGCATACAT
CAACCACCACGCCGTCGACGCCGAGCTCGCTGACAACATCGACCTGAACA
ACGAGGCGTGGGTAACTGCATACCGCAAGAAGGTCGCACAGTGGCGCAGC
CGCGCAACCCGCGAAGCGACAAAAGTCCGGGACCACTGGCGCGATGAGGA
GAAAATCGCTATATACGCGTGGGCAAATGCGTACTGCAGAGAACACGGTA
TCGATGCGCTGCTGATTCGCAGGCTCCAGATAGGAAAGGACATGTTGAGC
GCTGTGAATTCCACTGTGCCTGGGACGCGCTCGGTGGAGTCGGTATCTGC
GTGGGCGAGACGCCAAATGAACTTTCGGCCCAATTCGCCGCTTGGGCGTC
TGGCGGCAGAGCAAAAGAGAGTTGCTGATCTGGTTGGTGCTGGTGTGAGT
GTTCCTGATGCTGAGCGGTATCCTGATGAATTCATCGACATGTCTGCGTT
TGCGGTGCAGGCTGGGAAGAGTGTGGAGAAGAACGATGACGATGAGGAGC
AGAAGAGTGGGGAGAAGGCATCGAAGAGTAACGAGGGGATCATGGATGAT
CCGACCAGTTACGATGCTGGCGGCTCGCAAAACTATTCCAGAGATGCCAT
ATTTGCCCCTTCCCCTCAAGATACTCGCAAGAAGATCAAGGTTACATACA
AGGGAAAGGGCAAGCAGCGCGCCGAGTCTCCTTTCGAGTACGAGAGTGAG
GCCGAAGAGAGCGTGGCGCAGGAGGCTCCTGAATCCGGTAATCTGGAGTA
G
>A2881  [mRNA]  locus=scaffold_1:1517588:1519859:+
ATGAGCGGCCCCGGAAAGACCGCCTGGCCCTGTCACGCCAACGACCGCAA
CCAGACACTCGTCTCGGTCCTCAAAGAGCTCAGCCTACGGGTGAACGACA
GCGACCGCCAGAGAATTGCAGACGCTCTCCATGACTCTGACGAGGAGCCC
GCCTCGCCCGCCTTTACCGCTTCTTCTGCCGGCCACCAGCCATCCATGCC
CCGGCTGGATGGCATTTTCCCGGAAGAATCATCCGACGACAACGACGACG
ACGACGAAGCATCAAACTCGCGGGGTGTAGTCGAAGCCGGCTATCTGGGC
CAGGTCTCGGAAATCCAATGGTTACAAAGCCTCCAGAGCAGGGTGCATGC
CGTCGACACTGCCTTTCTGAAACCGGCAATCGCCTCCGCGCCCATGGCAT
ACCCCGTATCTCCAAGCCTGGCTCAGTCACTGGCTTTCATGTCCATGGAC
CGAATCCAACCCGCCCCTCCGACTACCTACCACCTTGACGACGAAGGGGT
CAAGTTTTTACTCGGGGGCAACCCGTTTGAGCTTCCTCCAGAGCAAACTG
CCAACCTTTTGTTTCAGTGCTTCAACAGGACAGTCCAAACCTCCTTTCCC
ATGATACCCGTGAAGCTCGAGGCACAGTTGCGCCAATATTACAATCTGAT
CCGCACACGTCAAGACGTACACTGCCCAGAAAAATGGTTTGCCCTGATAA
ACCTCGTATTTGCCATTGGGGCAAAATTCTCCCACTTGATTCAAGCCGAC
TGGAGGGCAGATGCCCTGGACCACGTCACGTACATATCGCGCGCATATCA
GCTGCTTACGATTAATGACACTAGCCTGTATACACAAAGGAAGTTTACTC
CCTCGTGGCCTCAAGTCCAACAAATCATGGTGGGGCTCGTCGGGGACCTG
GACAAATGGGCTGTAGACTGCGTCCCTCAATTCCATTCGGATATTTGGGC
CATGAGCTACAATCAGCAGCGCGAGAACTCTCTCCTCAAGTTGCAGTATT
ACCGCGTAAAGATTCTCACCACACGCCCCTCACTTCGCCGCATCGAACGC
TGCTCCGAGCTGGGATCCGTCGACTTTACCGGTTTGGACCAATCCATGGC
CGAAGCTTGCATCCAGGCAGCGAGTGATGTTGTCTCAGTGTTGGGCACCG
TGCCCGACATCAAGACATTATACGAAAAAGGGCCCTGGTGGACAATCGTG
CACAATGTAATGCAAGCTCTTGCTGTCCTCATGAACGCCATTGCATGCCC
AGAGCATTTTTCCTCATCCCTTTCCCTCTCTACATATGGCGTCCATCAAC
TTGTTGGCTGGCTGCGCGCCATGCGCGACAACAACATCATGGCAGCGCGC
GCCCATCAAGTTGTCTACTCGATTGTCAAGACTTCTAAGCCCTATGTTTG
GGCAGGTGTCGCAGACGCTTTTCCAGACGACTTTACCACTATACTGTATC
CGCCTGTTCTGGTGCCGACACAAGTGGATGCAAAGTATGTGCCCTGGCCT
GCCAACGAACAGGCCGTAGATGCGTGGTTTGATTACGACCTTGATACCTT
TTTTGGATTTCACTATCCTATTATCTGA
>A2882  [mRNA]  locus=scaffold_1:1520479:1521441:-
ATGGCCTTCTCGGCCGCCAGGCCAAGCGTGGTCCCGCAGGAGCAGCTCGA
GAGCTTCCAGCAGCACCTGAACAAGTCGACACGCATCCTCGCCCTGCTGG
GTGCAGGCCTCTCAGCTTCGTCCGGTCTGCCGACGTTTCGAGGGGCCGGC
GGCCTGTGGAGGACTCACGATGCGACGTCATTGGCGACCCCAGAGGCCTT
TGAGCGCGACCCGGCACTCGTGTGGCAGTTCTACAGCTACCGGCGGCACA
TGGCACTCCAGGCCAAGCCCAATGCCGCCCACTATGCGCTTGCCGAGCTG
GCGCGGAAGAGGGACGGCTTCGTCACGCTGAGCCAGAACGTCGATGGCCT
GTCTCCCCGCGCCCAGCATCCCCCCGACCAGCTCAAGCTCCTGCACGGCT
CCCTCTTCGACGTCAAGTGCTCCGACTTCTTCTGCACCTACTTTGAACGG
AACAACTTCACCGACCCCATTGTGCCCGCCCTCGCCATCCCCAACGACGA
CTCTGACCCCACTGAGGATTCTGCCCGAGCTGCCCGCGAGCTCGACATCT
CAGACATCAACGTCGACCTCCCGGAGCTCGACTACGCACATCTCCCACGC
TGTCCCGAATGCAAGCGCGGCTTGCTGCGTCCTGGCGTCGTCTGGTTCGG
CGAGGCATTGCCCGGATCCGTCATTGACGACGTGGATGCCTTCATCTCGG
ACAAACGAGGCATCGACCTCATCATGGTCATTGGCACATCGGCAAAGGTC
TATCCCGCTGCTGGATACGTCGACCATGCCCGCATCAAGGGCGCAAGGGT
TGCCATCATCAACATGGATCCAAACGATGTACCCGCTAGTGGTCTGAAAC
AAGGCGATTGGTTTTTCCAAGGTGATGCAGCCCAGATTGTGCCGGAGCTG
TTGAGGAGCGTCATCGGCGATATTGACCCGGAAACCATGATTGATGCTGC
CGACGAGTCGTGA
>A2883  [mRNA]  locus=scaffold_1:1521785:1523351:+
ATGCCAATCGCCGCCCGATGCTTGCGGCCCACCACCCACGTGCGCTGGCT
GTGCAACCCCCGGGCATGGCGCCCCATACCCGCCGTCCGCATTGCCAACA
CAGCCAGGTCATACGCTGCTGCGCGTGAAGTGCCCGCCGCCGAACTGAGA
TTCGGCCAGCCGCTGCACGAGACGCATCCACACCTACTCAAGGCTGGGGA
AGTGACTCCGGGCATCACAGCGCTCGAGTACCACCACCGCCGCGCCGCCC
TCGCCAGAGACCTCGCTCCCAATTCCGTCGCCGTACTAGCAGCAAACGAC
CTGAAATTCGCTTCGGGCGCCGTCTTTTACAAGTTCCACCAGGACCCAGA
CTTTTTGTACCTTACGGGCTTCAGGGAGCAAGATGCCGTGGCCATAATAG
AGAAGCACGACAACGGCGAGCATACCTTTCACCTCTATGTCAGGCCCAAG
GATCCCAGCGTCGAGGCCTGGGAGGGCCCGCGGTCGGGTGTTGATGCCGC
AGAAGATGTCTTCAACGCCGACGTGAGCGGCAGTATCGACGACCTTCCTC
GTCTGCTCCCCGAGATTGTGAAGAACGCACAAACAATCTACACCGACCTC
CCCCAATCCCGCATCTCCAAAAACCTGCTCTCCCGCTACCTCGCTGGCGC
AGAGCCCTCGCGGACAGGCGGCATATACAGTGTTTTTCGCGACGCATCCG
CAAATATCAAGCCCTTGCGCCCTCTGCTTAATGAACTCCGCGTCATAAAG
AGCGAGGCAGAAATTACAAATATGCGCCACGCAGGTCAACATTCAGGGCG
CGCAATCACCGACGCAATGCGGCAATCATTCGCCTCTGAAAAGGACCTCG
ACTCTTTTCTCGACTACTGGTTCAAGCAGGACAATTGCGATGGCCCGGCA
TATGTCCCTGTCGTTGCAGGCGGTATCAATGCCAACACAATTCATTACGT
AGCCAACGACATGCCCCTCGACCCGAAAGATCTGGTCTTGGTAGATGCTG
GCGCGCAGTACGGCGGCTACGTAACTGACATTACGCGCACATGGCCCGTC
TCTGGGAAATTTAGTCCCGCCCAAAAAGACCTATACAATCTGCTTTTGTC
AGTACAGAGAACATGCGTGTCACTCTGTCGCACTTCGTCAAATTTTACCC
TCGACCAATTGCACCATACGGCCGCCAACTCCCTCGCTGCGGGCCTCAAA
GATCTCGGCTTCGACATGAGCCGCGACGCCATCCAAATTCTTTTTCCCCA
CCACGTTGGCCACTACGTCGGTCTCGATGTGCACGACTGCCCGGGTCTCG
GCCGAACTCGGAAATTCGAAAAGGGCATGTGTGTAACGGTCGAGCCTGGG
ATCTACGTCCCGGATGATGAGAGATGGCCCAAGTGGGCAAGGGGTATTGG
TATGCGCATCGAGGACAGTGTCTGCGTGGATGACGAGAGTCCGTATGTGC
TTACGACGGAGGCGGTCAAGGAAATTGTAGATATCGAGGCATTGAAGGGG
AGTGAGACCAAGATATAA
>A2884  [mRNA]  locus=scaffold_1:1523370:1524170:-
ATGCCGTGGCACCGCCTCTTCGTCGCGCACTACGAGCGCACACTGCGCGA
GGAATGCGGCTACACGGGCGCCCAGCCCTACTGGGACTACACGCTCGACG
CGGAACCCGACAATCCGACGTCGATGCGCATTTTCGAGAGTGAGGTTTTC
GATCCCGTCACGGGCTTTGGCGGCAACGGCGCAAAGGTCGCGCATACCGC
TGCGCAGGAGCTGTTGGGATACAACGGCACGGGCGGCGGCTGCGTGGAGG
ATGGGCCGTTTGTGCCCAAGAACTTTGTGGACAACTTCCCGGGTCCCGGG
TCGTCGTGTTTACGCCGTGATTTTGTGCCCGAGCTGATGAACAAGTGGGC
GGATCCCGCGGTTGTCGACCGGCTGATGCAGACGCCCGACTACGTTTCGT
TTGATCGCATGATGCAGGGCCCCGCGTCGTTTGCGGTCCCCTGCTAA
>A2885  [mRNA]  locus=scaffold_1:1527400:1531215:-
ATGTCCGAGACGGCCGCCATGCCCTCGTCTCGCTCGAGCAGGACTCCCAG
CTTCACCAGCGAGCGCTCGCCCTCACTCGCCGGCTCCGTCACCTTCCCCA
TGCCCACCACCACAGTGCGCCCCGCCCCCGCCTACATTGCTGCCTCAGTC
GCGTCGCAGACCGTCACCGACCACCACAATGCCCAGCTGAGCGACAGCGA
CCACGACCACGACGAGCTGGCCAACGCCGTCTTCTCCGACCAGGCATTGT
CGCTGCTCAATGGCTTCCTCGACCACCTGCTCCTGGCCTTTCTCTCTTCC
GCCAAATCCCCCTCCTTGACCGCCATCCGCCCCGCCATATCCGACGTACT
CAAGCCGCACCTTGCCCGCGAGGCCATGGAAGCCGCCGACGAGGAGCTGC
AGGGCTTGCTGGCCGGCGAGGACGACGACGAGTTTCCCGCACAGGACGGC
AAGACGATTGAGACGTGGGACGTGGAAAAGGTCTGGAAGCGCACCCGTCT
GCGCATCATGGTCTACACGCGCCTGGGCGAGTTGGAGGACGAAGACGAGG
AGAGATATGTCCAGCAGGAGCGCGGCCTCAGCATGGATGACGACGACGAC
GAAGCTGGTCTGGTGTCGTGGGCCTCGGCCATCTTTTTGACCTCCGTCAT
AGAGTACGTTGCTGAGCAGCTGCTGCTCGTCTCTGGCTCCGCTGCCTTTG
GACGCCTCGAGTCGAGAAACAAGAAGACGGCTGAGAAAGCCGACACGCCC
GAAGATCCCGCCGCCATCGAGCGCCTGACGGTTGAGGAGCCCGACGTGGA
GAAGATTGCACTCAACGCTGTACTCGGCTGCCTCTGGAGGACGTGGAGGA
AGCGCATGCGATCTCCCCTCTCGCCCCTCTCGCCCAAGCAGCGCATGCGC
TCCGCCTCCAGCTACTCGAGCCTGCCCATGCGCAAGTCCAGCCGCGAGAC
AATCAACACGGTGCACAGCGAGCACGAACTCCTGCCCGAGCACCAGCCCA
CCGAGACCGACATTGCAGCCAATATACCCCTTCCCATGGGCGGCAATGAT
GTTGACGAGATCGAAGTGCCTGGCTTGGCGCCGACGTACGAGGATGAGGA
CGAGGGTCTGCAGACACCCGTCGCGCACCCGCAGCGATCTGCAAGCGTCC
TTAGGCCGACCTCGGTAGATTTGCTCCGGAATCGCAGAAAGGCGCGTCCC
CTGTCTCTGCCCATGCGCCCAACACCAGTGCTCGCCGTGCCCAGGCGCGG
TGAGGCTGATGAGGACGAAGAATCCGCCCAGACTTCAGACGAAAGTGACA
AGAACGACAAGCAGCTTCCATCTGAGCAGGACTCAAACGACGATTTGAAC
GACATGAAGGCGGACGACTCCATGATGGCCTTCACAGCGACTACTGGCAT
GGGCTTGAGGATGGGCACTCCTGAACCCCGCGACGACAAGCAGACGGATA
AACCTGGCGGGCTCAATGGGGTTGGCGATACCAGCCCAAAGGTCATGAGC
TCAAGGCGAATATCCATCGATCGATCTGGGCCCCCTGGCCTGGTACGCAC
CTTTTCAACCCGCAGCTCAACCCGCAGCGGAAGTCTCAAGTCGCCCCTGC
ACACGCCTCTGCACACGCCTGCAATGACGCCAAAAGCAGCAACCTACTCG
GATGGGAAATCTTCCCCGGACGACAATCTGTCAGAAGACGAGTCCGAACA
GTCAAAGGCAATTGGTATTGCGCGGAGGGCTGACAACGCCATCCGAACCC
CTTCTACCACGCCAGACGAGCCGCCTCGGCGACAGGGCAAGCGGTCCTTT
GGTGGAGGCTATGTGGAAGTCCAGCCTCAGAGCTCTACGCCCATATCCTT
GTCGCACCGCGAAACCCCTTCGCCTGATTACAAGAGTACGGTATCGGAGC
GTCTGTTGATCCGCAACGAGATCGCAAGAAAGCCAATCCCTAGCGGAGAT
GTTACTTCCAGCCCATCTCAGTACGAAAGTCCTACTGGTGCCCCGTGGAG
ACAGGAGGGGTCTCGTTCCGTGTCCCTGGGCTCGTCGCTGCCTGCCCTGC
AAGAGGTAGAGACCAGCACAGCGCAGCCTCCGATTAAGAAGTCTGCCTCT
GTACGCACGGCCAAATCCAACTCACCTGCTTCTGACCGCCCAACTCGCCA
TTCCGTCTCCGCCGGCCAGGACGGCTCCATGCAAGTACCTGACCGACGAC
TACACCGCATCTCAACTGGGGAGTCAATCCGCTCTCAGCCCTCTGAAAAA
TCGCCTTCCGACAGCACGTCGTTGAAGCGCGGTGCTTCGACATCGTCTTC
TCTCCGAAAGCAGAGCGTATACCCAATCTCTAGCGGGCGAGAATCAGTAT
CTAGCTATCGCTCACGAGGCCTGAGTGGTCGCATGTCAGAGGAAGACCGT
GCTCGCGAGTTCGACTCTTTGGTCAAGGGACAGGACACTGTCAAGTTTAC
GTTGACACCGCAGAATATGCGGGACCTTGACGACACCCCGCCTCAGACGA
GTGTGCAGACTCGCTCCTCGTCCACTTCTTCCGGAACTGCCTATCCCCGC
GTCAGTGCTGAAGACAAATCTCCCAGCACGGCAAACCTACCCAGCACAAC
AGCACCAAAGCCCAAGCCATCTACTGCCCAGCACAGACCTTCGGCCAGCC
GCAAGGTAGTCACCAGACCGCTCGCAAGAGACCCAAAGGTCGAGACGGAA
TCCATGCGCGATTTTGCCGACTTCATCCGGTCTACGGGCCCTTCGCCTGG
CCAGGAGAAGCCTGTGCAGCCTTTTGTCAATATCAATGCACATAATCCAA
AGTCTAATGTCTCAACCTCTTCGCTGGCACGAAAACTATCCACCAGGCGA
TCGTCTACTAGTAATGGAGCTGCTGCAAAGACACGCCTCAACATGGAGCC
ACGCAGCCCGGCTGGTCTCAGCACTGGCAATGGCGACCTGATTGATTTCA
TCCGGCAGGGACCGCCTGATGCGAATAACGGGCAGCCTAGAATTCCTCGG
AGCGTAGCGCCGTTCCGCACCACTGTTGATTCTGATCAGTTCGAAACCAT
GCTGGGAGGTCATGCCAACGTTGAAACAGCATACGGCTCCGCGTCATCCA
CACTCGACTCCAAAGACAGCAGCCACACAATCAATTCACGCACTGGTCTC
ATCTCATCCCCTGGTATCGTGCAGCCAGCCTATTCCAACATGCCCCAGCA
GCTCAGCGGTAACATGTCGGCATCCAACGAGCCGCAGATCACGCGAACCC
GCCACCGCGTCAAGGATCCTTACGCCATTGACTTTTCCGATGAGGACGAC
GACGAAGACTCGGATCAGCTCACTGCCCTCCCATCGAGTGGATCCCAAGC
ACCCTCATCACGCTCCGCAGCCCCCAAGCAGGAAAGCTTCATGGACTTTC
TCAACGCCATGGAACCCCCATCGACACATGAACCCCAGCCATTCATGCTC
AGCGAAGAAACCATTGCTGCAGCAAGAGCGCGCGCACACTCCAACGCCGC
ATCTACATCTCGCAATCTCAACGCCACCGCTTTATCCTCGACAACCGTCT
CTTCCGATGCCCCCCGCGCGTATAAGCCACGGATACAAGCTAGAGCACCA
GCATATGGTGATGCCCGTGGTGGTCCCGTGGGAGGGGCCGGACGAACAGG
TACGAGTGATTTGGCTGATTTCCTCAAGAATTCCGGTCCCCCTGAGCCAC
CGGTGCGGACGCCTGCACCGCCGGTCAAGGAGGAGAAGAAGAGCCGGAAA
TTCTGGAGGAGATGA
>A2886  [mRNA]  locus=scaffold_1:1536919:1538543:+
ATGGCCAACTCAACAATCGTTTCCAATGCTGCCAACCTCAAGAAGTACCT
TGACTTGCCCCAAAAGGGCGCCGTCATGGCCGAGTACGTCTGGATTGACG
GTTCCAACGGTATCCGCTCAAAGTCAAAGACGCTGAAGAAGAAGGTCGAA
AGCCTTGCCGACCTCCCAGAATGGAACTTTGACGGCTCCTCGACCGGCCA
GGCGCCCGGCGAGAACTCGGATGTCTACCTCCGCCCGGTCGCATACTACC
CCGACCCCTTCCGTCTGGGCGACAACGTCCTCGTCATGTGCGAGACGTAC
ATGTCCGACGGCGCCCCCAACGCATACAACTTCCGCCATGACGCCGCCAT
AATCTTCGAGAAGCACAAGGACGCCGACTTCTGGTTCGGTCTCGAGCAGG
AGTACACTCTGCTCGACGAGTTTGGCTGGCCATACGGCTGGCCCAAGAAC
GGCTTCCCCGCCCCCCAGGGCCCCTACTACTGCGGTGTTGGTACTGGCAA
GGTCTTCTGCCGTGACATTGTCGAGGCCCACTACAAGGCCTGCATGTACG
CCGAGATTGCCATCTCGGGTACCAACGCCGAGGTCATGCCCGCCCAGTGG
GAGTACCAAGTCGGTCCCTGCCCCGGCATCGACCTTGGCGACCAGCTCTG
GATGTCTCGTTTCCTCCTACACCGCGTGGCTGAGGAGTTTGGCGCCAAGG
TCACCTTTGCCCCCAAGCCCATCCCCGGTGACTGGAACGGTGCCGGTCTC
CACACCAACGTCTCGACTGTCGAGACCCGTGGCGAGAACGGCATGAAGGC
CATTGAGGCCGCCATGGAGAAGCTCTCGACCCGCCAGGCCGAGCACATGG
CCGTCTACGGTTCCGACAACCAGCTCCGCATGACTGGCAAGCACGAGACT
GCCTCGTACGACAAGTTCACCTGGGGTGTTGCCAACCGCGGCTCTTCCGT
CCGCATTCCCCGCGCCGTCGCCGCCGAGGGCAAGGGGTACTTTGAGGACC
GCCGTCCCGCCTCCAACGGTGACCCATACCAGATCACCGGTATAATTGCC
GAGACCATGTACGGCAAGGTTGAGGGTGCCGACATTGCCAGGTTCGCCAA
GAAGGCCGACACGGTCGAGACGGAAATGGTGATTGATGTGCACAAGCCAT
AA
>A2887  [mRNA]  locus=scaffold_1:159810:162608:+
ATGCAGTTGTGTCCCAAGGAGCTTGACAAGCTCGTCATCTCGCAGCTTGG
CCTGCTCGCCCAACGTCGCCTGGCACGCGGTGTCAAGCTGAATCACGCTG
AAGCTACTGCCTTGATTGCGAACAACCTCCAGGAACTCATCCGCGATGGC
AACCACACCGTCGCCGACCTCATGTCGATTGGCAAGACGATGCTGGGCCG
CCGCCACGTGCAGCCTTCAGTCGTCTCGTCGCTGACCGAGTTGATGGTCG
AGGGCACCTTTCCCACAGGCACCTATCTGGTCACTGTCCACCATCCCGTC
TCCACCGACGATGGCGACCTGGCAAAGGCCCTGTATGGGTCCTTCCTGCC
CATACCCTCCGACGACATGTTCCCGCTGCCCGACGGGGCCGCATACGAAG
ACACCAAGCAGCCGGGCGCCATCGTGGCTGTCAAGGGCGAGAGCGGGACC
ATCAGGCTGAACGAGGGGCGCAAGAGGATCAGGCTGAGGGTCAAGAGCAC
GGGAGACCGGCCAATCCAGGTCGGATCGCACTACCACTTTATCGAGACGA
ATCCCCAACTACAGTTTGACCGCGTGCGAGCGCATGGCTACCGACTTGAC
ATCCCCGCCGGCACCTCGGTTCGCTTTGAGCCGGGCGACACAAGGACCGT
CACGCTTGTTCAAATCGGCGGCAACCAGATCATCAAGGGCGGAAACCTCA
TTGCGTCTGGCTTCATCGGCGATCTGTCCGTCGCCAATGGCATTCTGGAG
AAGCTGCAGGCTGGAGGATTCCTCCATGAGCCCGAACCGATGGGCGATGC
TGCTCACATTGACATGTGCACCATGGAGCGACAGGCCTACATTACCATGT
TTGGTCCGACAACTGGCGACCTCGTCAGGCTGGGCGCCACCGACTTGTGG
ATCAAGGTTGAAAAAGACATGACCAAGTATGGCGACGAATGCGCATTTGG
AGGAGGAAAGACGCTGCGAGAGGGCATGGGCCAGGCTGGAGGCCGATCAG
ACAAGGAGTCGTTGGATACCGTCATTACAAATGCTCTGATTGTCGACTGG
TCTGGAATCTACAAGGCTGATATTGGAATCAAGGACGGCATGATTATTGG
CATTGGCAAAGCAGGCAATCCCGATGTCATGGACGGCGTGGACCCCAACT
TGGTTGTTGGCGCCTGCACCGATGTCATAGCCGGCGAACACAAGATTATC
ACGGCGGGTGGTTTTGACACGCACATTCACCTCATCTGCCCACAGCAAGC
ATACGAGGCTATAGCATCGGGTATCACTACTATGCTCGGCGGTGGCACGG
GGCCCAGCACTGGTTCGAACGCGACAACATGTACGCCTGGCAAGACACAC
ATCAAGCAGATGCTGCAAGCGATTGACCAACTGCCTCTCAATTACGGCAT
CACGGGCAAGGGCAATGATGCAGAACTTCGACCACTGCAGCAACAGGCGG
AAGCTGGTGTCTGCGGTCTCAAGTTGCACGAGGACTGGGGGACCACGCCC
GCCGCCATTGACGCTTGTTTGACCGTTTGCGACGAGTACGATATTCAGAC
GCTCATTCACACGGATACACTGAATGAATCTGGCTTTGTCGAGTCGACTA
TTGCCGCTTTCAAGGACCGAACCATTCACACATACCACACCGAGGGTGCT
GGCGGAGGCCACGCTCCTGATATCATCAGCGTAGTCGAGCACGACAACGT
CCTGCCATCCTCGACCAATCCTACCAGACCATATACCCGCAACACTCTGG
ACGAGCATCTTGACATGCTTATGGTATGTCACCATCTATCCCGCAATATT
CCCGAAGATGTCGCCTTTGCCGAGTCGCGTATCCGTGCCGAAACCATTGC
CGCAGAAGACGTTCTTCATGACCTTGGCGCCATCTCCATGATGTCGTCCG
ATTCACAGGCCATGGGTCGCTGTGGCGAAGTCATCCTCCGCACATGGAAC
ACGGCACACAAGAACAAGGTGCAGCGCGGTACTCTCAAGGAAGACGAAGG
CACTGATGCCGACAACTTCCGCGTCAAGCGATACATTAGCAAGTACACTA
TCAACGCCGCCATTGCCCAGGGCATGAGCCACCTCATTGGTAGTGTCGAA
GTCGGCAAACTCGCCGACCTCGTTCTCTGGACTCCAGCCAATTTTGGCGT
AAAGCCAAGTTTGGTCATCAAGAGCGGATTCTGCTCATACGCTCAAATGG
GCGACCCCAACGCCTCGATCCCTACCGTCGAGCCCGTCATCATGCGCCCC
ATGTTTGCGCCTCTAGTCCCCGCATCCAGCATCACATTTGTCTCGCAAGC
ATCCATTGCATCGGGCGTCGTGCAATCGTATGGCCTGCGCAAGCGCGTCG
AGGCCGTCAAGAATTGCCGCAAAATCGGCAAGCGAGACATGAAGTTCAAC
GACACAAAGCCGAAAATGAGAGTCGATCCTGAGCGGTATACCGTCGAGGC
GGATGGAGAGGTGTGTGCGGCTGAGCCGGCGGAAACACTGCCTCTTACGC
AGGCTTATTTTGTGTATTAA
>A2888  [mRNA]  locus=scaffold_1:1539193:1541274:-
ATGGCGACGCCCACACCCTCCAAAGACAAGGAGACGCCATCCAAACACCT
CAACGCGTTCTCTCCTGCACCGCGCAGCGTACCACCTACCGGACATATTA
ATATGATGTCGTACGATTCACCCGCGGTTCTCAACATGCTCAATGACGTG
GCGAACTCGGGAATGGGAGGCGTTGGCATGGGCATCAGCATGAGTGGACT
AGGCATGTCCAACCTGGGTATGACGGCTAGTGCAACGGGACGCGCAGACG
AGGCCGAGAGGAGTCGGAGGCTCCGAGAGATCATAGACATTGTAGGGAAG
AAGCCAGGACGCGTCAGTGAAGAGGGCCTGCTTGCGCTGTGCGACCGAAT
GGGCATACCATACGAGAAGCACATGGACGAGGCAGGCACCTGGAGTCTTT
TAATTGGCGATGAGGCGCTGTGCGATGTCACATTCAAGAACGATGAGATT
GCAAGTGTGAACCTGCAGACTGGGCTCGACGACTCGAGGCCCGACTTGAA
CTTTGGCGCGACAGGCTCGGAAATCCTTGTGCGGAGTCTGAAACCTCTTC
CAGGGCAAAGCAAGCTGAACGTGACGCTGGAGCGCTTTTCCGAGAGTTTG
GAGAAGCTTTTGACGCTTGACAAACTGGGATCCTCGCAAAACGGTGGAGT
TAGTTGCTACAACGCAATTGCGGGAATCTACACGAGCCTTCGGAAGCTGT
TCGAGCACGAGAAGAAGATTGAGCTTGCAAAACGGGCACCAGACGAGCGA
TACAGGACGCACAAAGCGGAGCGAGAGGTCATGTGCAAGAAGAGCGGACG
GCCGAGGTTCAATGGCGGATCGTGTCTCGGGCTCAGTCTGGAATACTGGA
TGGACGCGCGGTGGGTAATTCCGAAAACGACACCTGAAGCACTGGATAAG
GGCAAGGACAAGATGGACGCCAACTCGCCGGATGCTGCCTCATATCCCGA
GGACGATTATTGGACCAACAACAAAATGTACTCGCTAACCATCGAGTGTG
AGGCTTCGCCGTCGGCGCTCTATACGCCCATCCGCATATCCAACGAGTGG
ATCAGCGATCAGATTGAGAAGACGGCGGACAACCACGATGCGGACCACTT
GAATAATATGCTCATGAACACGTCATCGATAGACTGGCTTGAACCAAAGC
CAACGTACCTCGAAGCGCCCGAGCAGACTGACGATGCAATGAACCTTGAC
TCTGCTGCGGGTAGGTTGCCTAACGCCCGATTTGTTGCCAAGTTCAACCC
ACCGCTCGTCGTACCCTACGCTGTGCATATGCAACTGCACCAGACGGTTG
GTCTCGAGCCGCGCAACGATGACTTGCGGCCTACTACGTTTGTGGGACTG
GCACTTAGGCCTGGAGAGGTTGACCCAGGCATGTCTGGCACGACTGGCGA
AAACACACATGAGATTCGGAGTTCGCATGTGGTACTGTCCAAAGACCTGG
AGGGAAACCACACGGAAAAGCATCACAGCATGAGCCTGTACGTGCCGAAG
CTCGAATACAGCCGTACACTCGAGAGTCTTCCCTTCAGCCACCCGAAACA
ACTAGTCGAGATACTGCCGGTGCTGCGCCAGTACGCGCACGCGACAACGC
TCCTCCGCAACAGTTTCTACGAAGCGCCGCAAAAGCCGATTCCCACTCAC
AAACTCGGGCAGCCACTGGCGGCCAAAGCAAAAGCCCCGGATGCGGCGCA
CGCAGCGCTGCAAATCGATGTCACGCTCAACTACACGCCGCCCATCCCAC
GCATCACAATGCACGTGCCCCACCCCTCTGCGGCTACGTCTTCGCTTCAA
GACGCGCGCACCAAGTCGTCAAGCACAGACGACGTATCGCATCTGCTGGC
CCAGCTCCTGTCTGACGAGACGGCACATGGCTACCACGGAGCGCTCAGCG
TGGTGGTTGATTTTCACGCCAACGGCGATGTGGTGGTGACGGAGCAGAAT
GTGATAGGAGGAGGAGGAGGAGGGGGTGGCGAAGAAGAGGCGAAGCGGAT
GGGGCAAGGGTTGGATGTCAGCGATGATTTGGGGGTGTGGGCGGAGTGGC
TGCGTCGAGAGGCTTTGCGTGGAGGTAGGTAG
>A2889  [mRNA]  locus=scaffold_1:1541768:1542067:-
ATGGAGAACAAAGCAGAGGACGAGATTCGCAAACGCTGGGAAACAGAGGA
AAAGGAACGGGCCGAGCGGAGCGACGAGGCACGGCAACGACCGAAGAAGC
GCATGCGCGCCATCGAATACAACCGGGACGACGACGACACGGAGCTTAAC
CGGGCAATCAGTGAGCTGATGCAGGGAGCAAAACCAAAGCCCAAGGCCAG
TGTTACCACTAGAAAGAAGCCTGCCAAGGTCGCCGGAGCGAGAGCTAAAC
AAAAGGCTAGCGAAATTACAGACGATGATACGGTCGTGGAGCTGGATTGA
>A2890  [mRNA]  locus=scaffold_1:1543663:1543975:-
ATGGTCAAGGCCATCAGAGGAACGCTCGTCAAGTGCGACGCATCCATCAA
AGCCATGCTGGTCGACATTGACAGCAAAAACAACAACGAATACATTATCG
AGGAACTCGACGAGGAGCACATACTGGTCAAGGAAACCAAGATCAACGAG
CTCAAGTCGCGTCTGAACCAGATGATGAGAGAACGCTTAAAGGAACCAGA
GAGCTCCGACTCTGAATAG
>A2891  [mRNA]  locus=scaffold_1:1546935:1547666:+
ATGTCAAACTCTGGAACGCTTGTCGTCATCGCGTGCAGCGAGCCTGACCC
TCGGGTGGACCCGGCCTGCCATTTCAATCTCACCAGCAACACGACTCGCG
TGATCAAGACTGCCGGCGGCCGGACCGAAGGAGCTATTTCCAGCATACAG
GAAACTGGGCAGTCGACCAAAATTGAAATGATTGTCGTTGTTCAGCATAC
GGGTTGCGCGTGGTCACCGGGAGAAGTAGAAAGCAACATCAGATGCGATA
TCCAGTCCCTCAAAGCCTCTCCAATCATCCAGAAGGACATACCAATCATT
GGCTACCTCCTCGATCTTGCCACGGGCCAATCGCGTGAGATAAATGTTCC
TCGCACCGGTCCCGACGCTGAAGCCCGGCAGCGCGTGCTCAGCCAGATGG
AAGACTTTGCTCCGTTTTGGAGCTGA
>A2892  [mRNA]  locus=scaffold_1:1549747:1552486:-
ATGGCCTCCAAGATGGCTGATCTCATGGACCTGGTGGCCCAAAACCAGCC
CAAGTTCCAGACGCATCAAGCGCTTCTTGTCATTGGTCTACAGAATGACT
TTGTGCTGCCAGACGGACGGCTTCCCGTCGCCACCAGAACTGGCTTTCTT
GACCGTATCCATACGCTGGTTCCGAAGTTCCGCGACCTTACCGGCAATGT
TATATGGGTCCAGACGCTCTACGAGGCAGATCGCATAGCCACTGGAGCGG
ATACGGGTGAAGGGGACGCGCTTGTTGTTGGTGGCTTGATCGACGGCGAC
GAGAGCGGCGCAGAGGCTGGCGACGACGATCTGGGAAAAGAGGCGGCTTC
ATTACCCGCGCAATCAAAATCGTCAAAACACAAGCAACGCGCCCTTGACC
TGTTGAAACGCGTGTCGGCGCGGAGAAAGACTCTACCAAAAGAGGTGGCT
AAAGCTTCGGTCGAAGAGGACGACGAACTGTTTCTGCTGAAGACCGAAAG
GCGTGCGCCAGCATGCGTACCTAAGACCCACGGCGCCGAGTTCATTGATG
TCGTTGCTCGGCAGATGGAATTGCCCGCAGATGTCATAACGCGAACCACC
AACTACTCGGCATTTCAAGGCACAAACCTGCTCATGACATTACGTGCACG
GCTTGTTACTGAACTCTTCATTTGCGGATGCATTACAAACGTCTCTGTAC
TGGCCACTGTCATCGATGCCGCTCGACACGGAATCAGAATATACGTTGTA
GAAGACTGTCTCGGTTACCGCAAGGAAAACCGGCATGAGTTGGCGTTGAA
GCGTATGGAGGACTTTTTTGATGCATACCTAGTGAACAGCGAGGAGATTC
TCGAAAGAGAACCACCGGAAATATTGCAGAAGCCACCGACAGCCGCGAAC
AGTGCCAAGAGCGACGCCAAACAGAGCGAAAAGACCATTGAGGCTTTGAT
GGGCAAAATGTCGTTGGGCGAAGACGGCAATGCAAAGAATACATCGCGCC
CAGACGAGAAGCCGAGCGCTGAGCGTAATGCAGAGCCCACTGACAAAGAA
TTCGCCGATATGCTGGTCAAGGGTGCAACGGTGCCGGGTGCAGAAGAAGA
GAAGCCCAAGCTCGTCAAAACCAAGATCAGAATGAGATCTGGAAAGACTA
AGAAGAAGAAAAAGAAAGATAAGGAAGGGGGGCAGTTAAACAGTGACACT
CCAGATGCCACTGATGAGGCTAGCACAGCGGCAAACCAAGACGCAGACGA
CTTGGCCCCGCCAAATATAGAGCGCCCCACGCCTACCAAAATCCCTCTGG
AGTCTCAGCAGACTGCGCAGATTGCTAAAGCGGGGAGTGTTGCAGACTTG
CGTGAAAAGGAAACTAAACAGCAAGAAAAGAAGACGCCACCTGACGAAGA
TGCACATCCTCCTGCCCCGAGTAAGCCTTCCAAGTTACAATCGCTCGCCA
ACCTGCCTGTCCTTGGACCTTGTGATCACATTGGAGAAGGTGACTCGCGC
ATCATATATGATTTCTTCCCAGGCGATCTCCGTCACCCGTCTGACCGGTC
TCAGCCACTCAAGGACCTCATTTTTGCACAACTATACAACGAAGTCATAC
GGAAACAGGCCGAAAAGCTCGTGGGACATCCGTTGAACCATGTCTTGATT
CAACTCTACCGGTCGGGAAACGATTTTATATCTGAGCATTCAGACAAGAC
TCTTGATATTGTAAAAGGCTCTTCGATCGTCAATGTGAGCTTCGGAGCAC
AGCGGACTATGCGTCTTCGTAGGAAGAAACCGCAGCACAAGCAAGAAAAC
ACTCTAGTGGAAGATGGAAGCACCACTGTGCGTGAGACTCAGCGCGTGGC
TTTGCTACACAACTCCATGTTCGTTCTTGGACTCAAATCAAACGAAAAGT
GGCTCCACTCTATCCAGCCAGACAAGCGTATCGCCGCCGAACGCAGCGAA
GCTGAAAGAAGCCACAGTGGCATCCGCATCAGCCTGACATTCCGCTATAT
TGGCACATTTCTCGACGCAAAGGGCAACACGATATGGGGTCAAGGCGCAA
CGTCACAAGAGCAGCGCGACGCAGCAGACGTCATCAATGGAGACGAGGAA
GAAGCAAAACGCATGATTACAGCATTTAGTCGCGAGAACCACAACCCAGA
TTTCAACTGGGATGAATGGTACGGCAATGGCTTTGATGTCCTCCACCTAC
AGGCACCACCTCCTGACCTTCCTCTTCTCTTTGCCTCCAACAACGCCATT
GAAACCCGCCAAAAGCACCGAGTATAG
>A2893  [mRNA]  locus=scaffold_1:1553142:1554529:-
ATGCTCTCGCTCTGGTGGCGGCCATCGCAGGTCCGTCAGCAGCTCGAGCA
GTCGCAGATGCCAGTGGCAGAGGCGCCCGATGACGACGGCAACGTGCGAC
AAAGCTACAACTTTGCCCCGGGATATCACGGGCTTGTATACCGAGCAGAC
AGTTCCGAAGACACCCGCGACCACGAGAATACCCGAATAGAAGATGCGGC
CGGAGACACCAAGTACAAGTTGCAGTCAATGCAATGGGGTCTTGTGCCTT
TCTGGACCAAGCGCAATCCCGACTACGGGTCCAAGATGAAGACGATCAAC
TGCCGAGACGACTCCCTGGTCGAGGACCGTGGCATGTGGACCACTATGAA
GAAGAAGAAGCGCTGCATCGTCGTGGCACAGGGCTTCTACGAGTGGCTGA
AGAAAAATGGGAGCAAAGAGAAGATACCCCACTTTACCAAGCGCAAGGAT
GGTCAGCTCATGTGCTTTGCTGGACTCTGGGACTGTGTTCAGTTTGAAGA
CTCCAACGAGAAACTCTTTACTTACACAATCATCACCACCGAGTCAACGA
AGCAGCTCAACTTTCTGCACGATCGAATGCCTGTCATTCTCGAGAATGGA
TCAGATGAAATCCGGAAGTGGCTTGACCCAACCCGTACCGAGTGGAACAG
CGAGTTGCAGTCGCTCCTTAAACCATACCAAGGCGAAATCGAGTGCTACC
CCGTCAGCAAAGACGTTGGCAAGGTCGGCAACAACTCACCCTCGTTCCTT
GTACCAATCAACAGCGCAGCGAACAAGAACAATATTGCCAACTTCTTTGG
TAACCAACGAGCGGCGGCGACCAAAATAGAGCATGACATGAAGGAGTTTG
CAGACGATAAGGGTGGCATCAAGGTCGAACACGACGTTGATGAGACTCGT
GCAACAACATACCGAGTGGAAGGTACCGAAGATAACGCCCCATTGCCTGT
ACCAGTCATGCCTGGCCCGCAGCCCGGGGACGAGTCCAAAAACATCAAAC
GAGAGCGCAACGATGATATCAGCGGTGGTACAGCCGAGACGGAGCGCCCG
AACAAACGCAGTAAGCCTACATTATCGGCCTCTCCGGCCAAGAGCCCTGC
AAAGACGACATCGACACGTGCAAAGAAGCAAGGTACGAGAAGCGCCACAA
GTAACGGCAGTGCTGCAAAGACAGCCAAGTCGGATGGCTCGCGAAAGATT
ACCGCCTTTTTCAGCAACAAGTAA
>A2894  [mRNA]  locus=scaffold_1:1554902:1556190:+
ATGCGAGAGCAGTTCCGTGAGCAGTATCAGAGAAGCCCTATACTGTTTCC
CTTTGCCATTGGAGTTATCGCCCTCGTTTCAGGCATCTGTGTCTTCTACA
TTCCGTGGTACTACAAGAACATCATCATCAGACCGTATCACAACTTCCCC
GAACCCGTCGCAAAGAAGCTTCGCAAGGCCCTCTTCTACAGCCGCGGCAA
ATGGCTCGACATTCGCGAAGCCAACAAGCACTTCCGACAAGCTCTCGCGC
TGGCTGACGAGCTGGGGATGGACCCATTTAGCGACGAAATCATGGGCGTC
AAATACACGATTGCGCAGCTGTTTGAGGAGGCGGGATACTACAGTCTGGC
CATTGATGTGCTGGAGATCATGCGCAACGACTGCCAGCGCTGGGTGGACG
AGTTCTCAGACAAGCACTGGACGACGGGCAACCGGAGCCGCGTCAAGAAG
AACATGGTGCAGATTAATCTGAAGCTGGGTCAGCTCTATGACGTGAGATA
TGTCAACGAGCCTGAAAATGGCGAGAAGAGACTGGTCGAGGCAGTGGAGA
GCGCGCTCAAGGAGCAGCAACGGCGCGAGAGAGACGGCGTCAAGGATGGC
GAGGGGCCATGGCTCACAGACGAGGAGATGGGCGGAGCACTCGAAGCCCT
TGGGACACATTATGAGCAGTTTGACTCGCACTACCTTGCTACCCCACTCT
TCCTCAAGGCTCTACAATCATGTCCACCAAGCTCATGCCACAGCGTCGTT
CTCATGAACAACATCTCGACCTGTCTCGCACAGCAAACTCCCCCCGACTC
CACTTCAGCCATCACAATGTCCTCGGCGCCCTCGGACTTTCCCGTCTCGA
ACAGCGCCCCCCGCACACTTTTGATTGAGCAAGCCCAACAATGGGCGTCG
CGAGCCCTCGCGCGAGCGGCACAAATAAAAGGCTCTGACCGCACCGAAGA
ATGCGACATGGGATGTGCCGTAGCAACGCACAATCTTGGGGAGTTTTTTG
AAATGCAGGGAAAAGTAGAAGAGGCAAGAAGACAGTACGAAGAAGCGTCG
TCGTTGGCGAAGAAGCTGGGATTCACCGAGGGTGTAGCGAATGCGAGGGC
GGGACTGAAGAGAATGAAAGACATGGGCAAGAAGCAGGCGTGA
>A2895  [mRNA]  locus=scaffold_1:1557449:1560038:-
ATGGAGCCCTTGGAGCCCATGCAGCCCGCCGACCATCCTTCGCAGCGCTC
GCCAAGAACCCATGTCGACAGCGCTCCGCTGCCCACCGACTCCATGGTCA
CAGTCCCCCTCTCCGAGACCGACGGACCAAGTCCAGATGACGACGACACC
GACACCTCACCCGCCGCCGCTGCTGCCGCCGCCGCCGCACTGCCCCGCCC
AGACATCGTCGTCGAGGAGCGCCGGACCTCGTCGCGCGCAGACTCGATCG
AGATCCGCAAGGCTTTTGGACGTCGCAGCAGCCAGGCCAGCGTCGACGCA
CCCACCCCAACAAGCCCGACAATCTCAGTCCGCGACACGGACGCGCCCGT
GTCCCCCAAGAAAGATGCGAGGGAGAGGCGAACAAGCAATGGTTCAGGCA
AGAGCGAGGAAGTTGATTGGGCCGAGCTCGAGAAAAAGGAGGAGCAGGAG
CCAGAGGGCGAAGAAGAGGCCATGGCTCTGCTACTTGCACGCCTCGAGCA
GGAAAACGACGCCATCCTATCAGACTCCAAATCAAACATGAAGATCGCCC
GTGCACGCAGCCAGTCGCGGCCCCCCTCCTTCAACCAGCTCAAGCGCCTG
GTTGCCGATGAGTCCTCGCAGGTCCGCCTGTCGCAGCTGCCCTCGCCCCC
GCCCATGACGGAGCTCGAGTTCTGGGCTGCCCTCGTGCGCGACTACCCAC
AGACGATCCAGCGCCTGCCCACGCTCTGCTTGAACAAGATCCGCGGAGGC
ATCCCCGCTCCCCTGAGGGGCGTTGTCTGGCAGAGCGCAGCAGGCTCGCG
CCAGAAGCTGATTGAGGACCAGTATGACACGCTGTGCGGCGAGTCGACCC
CATATGAGAACATCATCAACAAGGACCTCGGCCGAAGCTTTCCCGGCGTT
GACATGTTCAAGGATGCCGACGGCGAGGGCCAGAAGATGCTTGGCCGCGT
GCTCAAGTGCTTCAGCTTGTACGACCATAAGATTGGCTACTGCCAGGGCC
TCGGCTTCCTCGTGGGCCCGCTGCTCATGCAAATGGGCGACAAGGAGGCT
TTTTGTGTACTCGTCAGACTCATGGAAGACTACGATCTCCGTTCATGCTT
CCTGCCTGATCTTTCAGGCCTGCATCTTCGTATTTTCCAGTTCCAGAAGC
TGCTCCACCAGCACATGCCACAGTTGGCCCAGCACCTCGATGACCAGGGC
GTAGAATCTGCCTATCTTTCCCAGTGGTTCCTTTCCTTTTTTGCCGTCAC
CTGTCCCCTGCCCATGCTGTTCCGCATATATGATGTTCTGTTTGCAGAGG
GCGCTTCCGAGACAATCATGCGTGTCGCGCTGGCGCTCATGAAGCGCAAC
GAGCAAAAGCTCCTGTCCCTAACTGAATTCGAAGATGTAATGCAGCTGCT
GCTTGGTCGCCAACTCTGGGATCCATATGGCCGGAATGCGGGGTCGGCTG
ATGAGTTGGTTGCCGATTTTGTTGGCTTCACAAACGATGTGACGCGGGAA
AGGTTACAGGGATTGGAGCAGCAATACAAGGAAGCCCAGGAAAAGGAGTC
ATCCAAGCAGCAGGTCCAGAAATCCGCTTCGTCCTTTCTGGGGCGTCTGT
GGGGCCCCTCCAGCTCTTCGACCAAGTCGGTTTCACTCAGCCCCGGTCTC
TCTGCGCCTTCACGGCCTGTTAGCTTCCTTAGGCGCTCCGCCTCCAAGCA
GAGTCTTGCTTCGACACTCAACTCAACCGCCGACTCCGACGCCTCCAACA
CGACCCAAAGCACAGCCATGACAGAACTCTCACGGGCATCCAACGGCGAC
GCCTTGTCGATGAAGTCGGGCCATGGCTCCATGGCCATGGGCGCCTCGTC
ACGGGATCGGGACCTGCACTACCAGATTGAACAGCTGCTCATGTCGGTCA
GCCAGCTGCAACGACAGAACAGCGAGCTCGAAGCAGCGCTTCAGAAGCAG
CGCGAAGACCGCAAGGAGGACCATCGCATCGTGCGCACCGTAGTCGACAA
AGTCCGGAAGAAGACATCAACACTCTCGGTCCCGTCAACACGAGCATCGC
GAAGGCGGACAACCATTACCGCAGCGTCGGTCGCGGCTGCGCTGGAGGAG
GGCGCGGCTGGAAACGAGTTGACGGCCGAAGCCTCGGAAATTGTCCAGGT
CCTGGAATCTCGCTTTCCCGAATCGCAAACACACCACCGCGCTTCATCTA
TTTTCGAGACCAAGGAGGTTCTGCGGGATAACCTGACGCGGACAAAGGAG
CAACTCGCAAATGAAACACTGCGCGCCAATGCGCTGGCGCGGGATCTGAA
CGATCGCGATGCCGAATTGCAAATTGCGCGGGACGCACTCAAAGACACCA
GACAGCGGCTGCAAGACATCGGCTGCTGCATCCTGGTCAGCGGGCGACAG
CCACGGATCTGA
>A2896  [mRNA]  locus=scaffold_1:1565131:1566561:-
ATGCAGGAGGTACCGCACCACGCCTACTCGACCGGCGCCCAAGACGCCCC
GCCCTCCAAGTACCGCCTTGACGACCTCTCCTCCGACGGCCGCAAGAGCG
ACCCCGAGCTCATGATGCCCGTCGACAAGACGGCCACGGTCCAGGAGGGC
TCGGAAAAGTTCCACCGTCTGGGCTGGAAGCAGCTGACCGTCTGCCTGAT
TGTCGAGGCCATTGCCCTGGGCTCCCTCAGTATCCCCAGCGCCTTTGCTA
CCCTCGGCATGGTTCCCGGTGTCCTCCTCAGTGTTGGCCTTGGTCTCGTG
GCCATTTACACGTCGTACGTGGTCGGCCAGGTCAAGATGCGCTACCCCCA
CGTCAACCACTACTCGGATGCCGTGGCCCTCATCTGGGGCCCCTTTGGAC
GCGAATTGACTGGTGTCATGTTTGCCCTCTTCCTGATTCTGCTCGTTGGA
TCCCACGCCCTCACGGGAACCATTGCCTTTATCAACATCACGGGCGATCT
CAAGACGTGCGCGCTTGTCTGGAGCATCGTTTCCCTCGTCATCCTCCTGG
TCCTTGCGCTGCCCCCCACGTTCCACGACTTTGCCTTTTTGGGATACATC
GACTTTGTCAGCATCATTGCCGCCATCATGATCACCATTATTGCGACTGG
CGTCCAAGCGCACGACCAGCCCGGTGGCCTCAGCGCCGTCAACTGGTCCG
CCTGGCCCCAGCCCGGAACCACCTTCTACGAGGCCTTCCTTGCTACCACC
AACATCATCTTTGCCTACTCGTTTGCCGTGTGCCAGTTCTCCTTCATGTC
GGAGATGCACACCCCCAAGGACTACGTCAAGTCCATCTGGGCCCTTGGTC
TGATTGAAATCTTCATCTACACCGTCACGGGTGCTCTCATCTACGCCTTT
GTTGGCCAGAGCGTCAAGTCGCCTGCCCTGCTTTCGGCTGGCCACACCGT
CTCGCGCATTGCCTTTGGTATTGCTCTTCCAGTCATCTTCATCTCGGGTT
CCATCAACGGCACCGTCGTCTGTCGCTACATCATGGACCGTGTGTTCCCC
AACTCGCCCATCCGTTTCGTCAAGGATGCACGCGGCTGGACCGTCTGGGT
CGGCCTCATCTCGGCCTGCACCGTCCTTGGATGGATCATTGCTGAGGCCA
TCCCCTTCTTCAACGCCCTGCTTGGTCTCATCTCGTCGCTCTTCATCTCT
GGCTTCACCTTCTACTGGCCTGCCCTCTTCTGGTTCCAGCTCGTCAAGGA
GGGCAGCTGGAACTCTTCTGCCAAGAACATTGCTCTCAGCGCCTTGAACC
TGCTTGTCCTCATCATCGGCATGGTTGTCTTGGGCGCCGGAACATACTCG
TCTGTCGAAGACATTACCCACCAGTACAAGTCTGGCCACGTCAGGAGCCC
CTTTACCTGCAAGGCCGATGCCTACACGTAA
>A2897  [mRNA]  locus=scaffold_1:1568032:1568978:-
ATGCCTCCAAAGATTCATCTCGTGCGCCATGCGCAGGGAGAACACAACGC
CACTCGCGACTACAGCATTCGCGATGCAGTACTGACGGCCAAAGGCAAGG
AGCAATGCCGCGCCCTCAGCTCGACGTTTCAGCACCACCAAAAGATAGAG
GCGGTATTTGCGTCGCCGCTGCGCCGGACGATTCAGACGGCTGCGCTCAG
CTTTGGGCCTGTACTGTCGCGCAAAGAGGTGCCGTTTGTGCTGCTGCCGG
CGCTGCAGGAAGTCAGCGACATTGGGTGTGATGTAGGGCTGGCCGACACT
GCAGAGGATTTGCAGCGGCTCCTGCCCGATGTGTTTGCGGCGGGCGAGAT
TGATTTCGACCTGAGCAAAATCGAGGCGTCAGCGGTAACGGCGGGATGGA
ATTCCAAGCAGGGCTACTGGGCGTATGAGAAGGCGGCCATTTCTCTGCGC
GCAGCAGAGCTGAGGAAATGGCTGTACCAGCGGCCAGAGACAGAGATACT
CGTGGTAACGCATGGCGCCTTCGCTCATTTCTTGACCGAGGACTGGGATG
TCGAAGACCCGATGCTGGGCACTGCGTACAAAAATTGTGAGCATCGGGTG
TTTGTCTTCACGCCGGAGTCTACGGCCGAGAAGGCGCATGTTGAGGAGAC
ATGGGAAAGCAGGAGAAGCCGAGCGCCGCAGCAGGTCGAGACGGACCCGC
ACGTTGTGGAAGAGTTTTTGGAAACGGCTGCGTGA
>A2898  [mRNA]  locus=scaffold_1:164494:165164:+
ATGTTTGAGAAGAACAAACTTCAGCCTACCTTTGAGGATGTTATGGGGTG
TCAGGCAGCGTGCTATGAGTGGGCAGACAGCTACGATAGCAAGGACTGGG
AGCGTCTCCGCAAGTGCGTAGCGCCGACACTGCGCATCGACTACCGGTCG
TTCCTCGACAAGATATGGGAGGCGATGCCGGCCGACGAGTTTGTGGCCAT
GGCCTCTAACCCGGCGGTACTGGGCAACCCGCTGCTCAAGACACAGCATT
TCATCGGCGGGACTCGGTGGGAGAAGACGGCCGAGGACGAGATGACGGGC
TACCACCAGCTGCGGGTGCCGCACCAGCGGTACACGGATGAGTCGCGCAG
CACCGTGGCGGTCAAGGGCCATGCGCACAGCTTCAACACGCACTGGTACA
AGAAGGTCGACGGCGAGTGGAAGTTTGCGGGGCTCAACCCAGACATCAGG
TGGTATGAGTACGACTTTGATAAGGTGTTTGCCGAGGGCCGCGAGCAGAT
GAGCGAGGCAAAGGCGGCGGCTGGGATCCCGGAAAAGGCCTAG
>A2899  [mRNA]  locus=scaffold_1:1569921:1571317:+
ATGGCGAATAAAGAGCCCACTGTGCTTATCATCGGCGCCGGTACCTTTGG
TTCATCAACTGCCTACCACCTCAGCAAACTATACAAGGATCCTTCGCGCA
TCACTCTTGTCGACCGCTGGGACACCACTTCGCCCTTGGAGGAAAAGCAC
GCAGCTGCCATTGATACCAATCGCATTATCCGCACCGACTATGACTCCCA
TCTTAAAGAATTCGGCTTTGGCGATGCAGTGCGAAAGACTTTTCTGGAGC
GAGGAGGCGACTATACGCGTGATGTTGCGCCAGAAGAGCTGGAGCAGTAC
GCGGTAACCAGAGGGGTTCGGACCGAGCGCCTGGGCAAGGGCTACTTCAA
CCCCGAGGCTGGATGGTGTGATGCAGAGAAGGCGACGCAGAGTTTTACAA
AAGTCGCGCTCGAATTAGGCGTAAAGCGAGTGACTGGTGAAGTGCAGGAG
CTCCTACTTAAATCCGACCAATCCGGTCTAGCTGGGGTCAAGTTGAGAGA
TGGTGGAATTTTGACAGCAGACAAGGTTGTGCTGGCGGCCGGGGCTTGGA
CAAGCACGCTCATGTCACCACTGGAGGATGCGCTTGGAATCCCAGAGCAA
GACCGCATCGAGCGCCAGGTTACTGCTGTGGGCCGAGTTTCTGCGTACTA
CACCTTGAATGAACAAGATACCCAAGGAATGATTGACGGAAACCTGCCGG
TAGTCGTCATTGGCGGAGAAGTCGACATTATTCCACCATCCCAGCCGAAC
CGGACGCTGAAGATCAACGACCTGAGAAGCGAGATTGTGAACACAGTCAC
GACGCCTTCCGGTCATCGCATCACAGCTCCTTCACCCAGAAACCAGAATG
ACGTTCCCGAGAGGCTCAAACGTGAGAGCGCACAGGTTATGCACCAAGCC
ATGCCAGAATGGACACGAAGCAAAACACCCAGTCGATGGCGCATGTGCTA
CGATGCCGTTACCCCGTCCGAGGATTGGCTCATGTGCCAGCATCCTCATT
CACAGCTTGCCAACCTCTATCTCTCCGTTGGTGGCAGCTTCCACTCCTAC
AAATTCTTGCCCGTAGCCGGCGCGTACATGTGCAATGTTCTATTTGGGAA
GAGCAATGGAGAAGAAAAAGATAGGGCGTGGCAATGGAAGAGTCAAGAGT
GGCTCGACAAGTGCAAGGGCAAGGGCAAGGAGTTTGGTAGCAGTCGGCGC
AAGCTTGAGAGGAAGGAGTTGAGCGAATATGAAGATGGAGCGGTAGCTAA
ATTGTAA
>A2900  [mRNA]  locus=scaffold_1:1571563:1572712:-
ATGACGCCTCCGCAAAAGATCAAGCAGTGGCTCACGGGCCAAGACGGTCT
GGATAAGCTGCGCATGGCGGAAGCAGACTGCCCAGCACCGGGTGAGGATG
AGGTGCTGGTCGAGATTCACTCGGTGAGCTTGAACTACAGGGATACTGAA
GTCGCCATGGGCCTCTACAACCACCACTCGTCGGTTGAGCATCCGCCGGC
CATTGTGCCATGCAGCGACATGTGCGGCGTTGTCGTTGCCGTTGGCCCAA
CCTCAAGCAACACGACGGATGCGTTCAAGAACCCAGCCTTCCGCCTCCAA
GAAGGCGACCGCGTCATCAGCACCTTTGCCCCAACCCATCTCAGCGGCCA
AGTCAAGGCCTCGGACGTTGCCAACGGACTGGGTGGCCCTGCCCCCGGCG
TCCTTACCCAGTACCGCGTGTTTCCCAGCTACGGCGTGGTCAAGATCCCC
GACTACCTATCCTCGGATGAAGCCGCGTGCCTGCCCATCGCCGCCATGAC
GGCGTGGATGAGTCTAAACTGCATGCGTCCCAAGGGCGAGATCATCGGCC
AGGGCGAAACAGTCGTGTGCCAGGGCACCGGCGGCGTCAGCATCTCGGCG
TGTCAGATCGCCACGGCCGCCGGCGCTGATGCTATCGTGACGTCCTCGTC
TGACCAAAAGCTGCAGCGCGCATCCCACCTCGGCGCCAAGACGGGAATCA
ACTACCGCCAGACGCCAGACTGGGAGCAGGCCGTGCTCGCTGCTACGGGC
GACGAGGGCGCAGACATCATCATTGAAGTCGGTGGCGCACAGACTCTGCG
CAAATCCTTTGACTGCGTGCGTTTCGGCGGCCTGATTTCTTGCATTGGCT
ATCTGTCTGGCAAGCAGGACGACGCCGGCGACCGGACAAACACAAACCTG
CTGTGTTTGAAGAGAAACGTCACGCTCAAGGGCATTTTGAATGGGCCGCG
CGAAGAGCTGGAGAGGATGCTGAGGTTTTACGACGAGAAGAAGATCAAGC
CGGTCGTGGATCGAGTGTGGAAGTTTGAAGAGGCGGATCAGGCGCTCCAG
TACTTGTTTAGCGGCGGTCATTTTGGAAAGGTTGTTGTTAGGGTCAAGTA
G
>A2901  [mRNA]  locus=scaffold_1:1576337:1577638:+
ATGTCCAAACGAGCTACCGACTCTCCGCTTCCCCAGTCCATATCTCCCAA
GAAGCAGAAGATACGAGACGCAAATCTTGATACCGATCCCGCTTCGTCGC
TTAAGAATGTTCCCGAGGACGCTTCGCGAGCTACTACAACAACAGAAAAT
GAAGAAGACATTCCCGCCGCGACTTTAGATTCCCAAGACACCAAAGACGA
ATATTCCGATATCGAACATAGCGTTGGGGCTTCCACAAGCAAGAAAATAA
AAAAGAAGCAGCAGCCACCTGTTGGTGACGGATTTGATGACTTTCGCCGA
GACATTGATATACCGCCAGTGAACCCATTCTGGGGAATCAAGCCCTTGCC
TGGTAGTCCTCGTCCTGACCCCGTCCAACCATCTGCTCGTGAGAGCAACG
GTCAAACCAACCCACCTCTATGGGAAGATCGCGGTTACCGTTACAAGCGT
GGGTCTCGTTACGTCAAGTATTTTGGTCCGATTGCACCAGACAATGTGGA
CGAGCTGGAGGAAAACCTTGACCAAGAAGACCTGCTCATCGTCAAGATGA
TTGACATGCGACCCAAGAGCAGGAAAGATCCAACACCAAAACGGATGCCA
ATGATCTACTGTTATGGTAAAGTGCCTCGAGATTGGAACAATATGCAGAC
ACTCAAGGCTCTTAATGACCGCCGCTACCAAGCCATCGACCGCACTACCA
TGGACGCACCCTGGACCCGCATCGAGCGCGAGTACCTGGCATCTCTCCTT
CAAGAGGACCCCGACGCGTCGATTTGGGACCTGACGGAGCGACACAACGA
CCGCTTCATGAACAAAGATTTTACCGGTGAGACGGGGTTTGATTTCGGCA
ATCTTTCTACCGGCCGGACTGTGGAAAGTGTGCGGTATGAATACACGACG
TTCAAACCCCTATACGATAAGGGTAAGGTGCCAGGCATGGTAAGATGGCG
CGGTGACCAGTCTCCCGAGGCTAAAGCCATACGGGCAAGCGGGCGGGCCG
AGCGAGCATTCGGCCCGCCCAGCAGAGTACTCCAGATGGCTCATGATGCT
GAGAACGGCGGTGCGGAGGATGACGAGGATGAGGGAAACGACGGGGATGA
CGAGGATGAAGAGGCGCCAGAGACGAGCACTACAAAGCAGTCCAAGTTCC
CAAAACGGAGCAACTCGCGACATGATGCATTCCCAGGCCAAAATAGACTT
GGCGACGATGAAGAAATGCTTCTAGAGCTTGCTGGGGCATACGACTCTGA
GATTCCCGAGTCGCCTAGTCCCGGTAGGTCAACAAGTCCGCTCCTTGATT
AG
>A2902  [mRNA]  locus=scaffold_1:1586554:1587777:-
ATGCCTCCCGGGCACAAAGCTACTGTTGGTAACCTCCAGACCTTTGAGCT
TCCCGAGACCCTCAGTGGGAGCCCAGTAGACAGGGCGTTGGGAAGGAGCA
TGATTGATGCTTGGAAGAGGGATGGTATCCTTCAGATTTCCATGGATCCC
ATCAACCGCAAGCTCGCCGATGCAGCCTTCCTGTGCAGCAAAAAGTTCTT
CAACCTCGACTACAAGAAGAAGTCAGCTTGCTTGGACGACCAGTCTTTTG
CCGGATACATTGCTTCGGGAGAAGAACTTACAGACAACATTGCAGATTAC
AGCGAAATCTTCACCGTCACCAAGGATCTTGCGCTGTCTGATCCGCGTGT
CCAGCAAAAGTGGCCGTGCCATGGGCCCTGCCCTTGGCCTTTTACTCAGA
TGAAGACTGTTATGCAAGCATACATGGACTACCTGGGCGAGAGCGGCGAG
AAGATGCTGCAACTGATTGCTTGGGGTCTTGGTCTCAACGACGGCAATGC
CCTGATCAAGTACACGCAGGATGGCTGGCACCACATGCGCATTCTACGCT
TCCCCGCGGCCAACAACGTCAACGGAAAAGGCAAGGCCGGCCGCGGCATC
GGTTCTCACACCGATTATGGACTACTGGTCATTGCTGCCCAAGACGACGT
TGGCGGTCTCTTCATCCGCCCTCCGATCGAGGGCGAGACGTACGCCAACT
GGAAAGAGAGCGCAGCCGGCAAGCACGAGGATGCTGATGGCTGGGTCTAC
GTTCCTCCTGTTCCCGACGTCTTTACCGTCTTCCCCGGTGACATGATGCA
ATACATCACCAACTCATATCTCCCGTCGACGCCCCACAAGGTTGGCCTCA
ACACGCGGGAGCGGTTTGCCTTTGCCTACTTCCACGAGCCCAACTTCTCG
TCAGTTATGAAACCGCTCCCAGGCTTCGAGGCCGGTCAGGAGCCCGTTGA
CGGTATCCACTATGGTACCCACTTCACCAACATGTTTATGCGGAATTATC
CGAAGAGGATTACCGCTGACCGTATGAGGGCTGAGGGAAGGATGGCCCTG
TTGGACTCGCCTGGCCTCCGCTGGAAGGACATGCCAGCTACAGATAGCAG
TGGCTTAGTCGGCGCTATTCCAGCCACCTCTTCCGAGGCGGGTAGACTAG
ACACCAAGTACATATAA
>A2903  [mRNA]  locus=scaffold_1:1591249:1593123:+
ATGTCGAAAGTATCTGCACCCGATGCGGTGCGGCCCGCAGACGACGTCTC
TCGCCCCCCGCATGACCTGGATATCGAAAAGAGGGGTGGTGGGGCTGTCC
ACGAGATGGCCAGCGACACAGAAACCAAGTCCGTGGAGTCGGATAACTTC
CAAAATGGCGTGCAACGTGTCCGCGCCATCACCGAGATTTGGAGCAAGAA
AACACTCGTTACCATGTTCACCTTCTTGTATCTCATCGAATTCGTTGCTT
TCCTGCAAAATGGCATCGACGCGGCGCTCAACCCTTTCATCACCTCGGCC
TTTGGCAGACACGGACTGTTGACCGTCTCCAGTGTCATGGCAACTGCGCT
GAGTGGCTGTGTCCCCCTCCTTATCGCCAAAGTGATTGATGTTTTTGGCC
GTGTAGAGGGTTTCTTCGTCATGCTGGTTCTCGTCGTCGTCGGCATGGCC
ATGAAGGCCGCGTGTCAAAACGTGCAGACATACATGGCCGGCCACGTTCT
GTACTGGGCCGGCCACATTGGCGTGCTGTATGTTGCCAACATCATGGCCG
CCGATATGACCACCCTCAAGAACCGAATGATCATCCTCACGCTCTACGGA
ACACCCCGTGTCGCTAGCACGTTTGCCGGTCCCAAGATCGCAGACCTTTT
CTACACCCAGAACGACTGGCGCTGGGCTTTTGGCGCCTTCATCATCATCT
TTGTTGGTTGCTGTCTTCCGGCCATTGTTGTCATGATCTTCATGTACCGC
AAGGCCAAGAACGCCGGGTTGGTCAAGAAGCAAGAGTCGAATCGCAACGT
TTTTCAATCGCTATGGTACTACTTTGTGCAGTTTGACATCTTTGGCATTA
TACTCATCATGTGCGCGTGGTGTTTGTTTGTCTTGCCTTTTACCCTCGTG
TCCTACGCCCCGAATGGCTGGAAAACACCATACATTATCGCTTGCATCGT
GCTCGGGCTCGTCCTCTTCCCAGTCTTTTACCTCTGGGAAGCCAGGTTCG
CTCCTGTCCAGTTCCTGCCCTGGGTGTACCTCAAGAACAGCACTATTGTC
GGCTCGTGTCTTCTCTACGGAGTCATGTTCCTGTCGGTGTTTTGCTGGAA
CGGTTACTTCTACTCGTACTTGATTGTCGTTCACAGGCAAAGCATTACGC
ACGCTGGATACATTCTCAATGCCTTTGTGCTTACCTCGTCCGTTCTCGAT
CCAATCGTTGCATGGTGGATCAGGTATTCTGGCAACTTCAAGTGGACCGC
GTATGCTGGTGTACCGATTGTGCTGCTTGGTACTGCTCTTCTGATCCCTT
TCCGGAGCCCGTCCACCAACCCCGGTGTCCTTGCCTTTACCCAAGTGCTT
GTTGGTCTCGGTACGGGAATCTTCACTACTTGCGCCCAACTCGCTGTCAT
GGCGCCTGTTACACATCAAGAAGTGGCCGTCGTCAACGCAATCTACGGTC
TTTTTGGAAGTTTTGGCTCATCCATTGGTTTCGCCATTGCTGGTGCCATG
TGGAACAACATTCTTCCCGAGCAACTGCTCATGCGTCTTCCCGAGTCCAG
AAAAGCAGATTACCGCACCATCTTTGGCGATATCGAGGTTCAAAAGTCGT
TTTTGGACGGCACACCAGAGCGCGATGCCGTTGTTGGTGCATATGGTAAT
GTGCAACGCAAGATGGTCATTACCGGCGCTTGCTTTGTGCCGCTCTGCCT
CGCATGTATCTTTATTTGGAAGAACATTAACGTCAAGAAGCTGGAGGAGG
AGAAGGGCAAGCAGACCAAGGGTAATGTTTTCTAG
>A2904  [mRNA]  locus=scaffold_1:1594510:1596390:+
ATGGCGCGACTTAAAGCACCAGCTTCTGCGCACAAAAATTCTCGTGTCCT
GCCGATTGCCGCCGATCACAGCGCCCCATGTCCAGCGCTTGAGGCTGTGG
CTGCTCGCCCGCGACGTCCGCAACGGCGGCCGACCAAGCAAGTGTCGTAT
GAGCTTGCAAACCACGCAAAAGCCTATCTCGAGGCCGGCCAATATGTCAG
CGGCTATGGCCTCCTTCACAGCCTCCTCGCTGCCGGCACCAGCATCTCGA
CGCCCGCACAGCCCTATCTCGGTTATCTCGCACCACCCGCCTACATTGCC
TTTGCTTCGTCCGTAGTCGCGGATCCAAAATTCACGACAAAGGCGCAGTC
GCAGGATACGACAAAAGGCGCAGATGCTGCTCTGCGATACCTGCAATGTG
TGCGCGACACAATAGACAGTCCCGCGTACCCTGTCATCCGTAAGGCCTTT
ACGTTCCCCGAAGAGCGCACCAGGAGACGCGCCCCAGGTCACAGGAGTGG
CGCCAGCCCCTCGCCCGAGCCCGGTGGAGACATTGAGCGCCTAGCTGGCG
ACGCTGCCAACGAGAAGAGCCTGTGGTATCGCGCAGATGACTTTTGGCAT
ATTGTGGGATGGGCATTCAACTGTTCAGCGGTGCACAAGAAGCGGTGGAG
CAGGTGGAGGCTGTGGCTGGAGAACATGCTGGACTTTCTCGAGGCCGACT
GGGATGTTTGTGCCCGACAGGGCAAAGAAGACGGCGTCAACGAGGAGACG
GCGTTACAGGAGAGCCTGCTTTGGCACTACATTATTGGCGATGAGTTTGC
GCCGACGAATCGCGCACGGAGGCGCCGCATAGTCAAGGCCCTGCTGGCGA
CGGGGACACCCGAGTCGCTCAAAGACTATCCTGAGATCTGGGAGCATGAG
ACTGCCGAGCCGAAGCGGAACAAGGACGAAGACCAGCGGATTGGCGAGGT
CGACTTTGAGACTGGAGACATTGGGGACTATGCCAGTGACGATGAGATGC
AGGATACATCCGAGGACAAGGATTCTGAGGATCTAGCAGAAAACCCCTCG
AATACACGCGACGGGGGTCTGCAGACCATAGACGAGGCTGTCGAGTATCT
GGGCGGACATGGTGGGATCCAACTGCGACAGCGTCTCATCGCTTTGATTG
CACAAGCAGCTCTTGCTCTGCCGACCTCGTTCACGCGACTATTTGACTTC
TGCGATAACATCCTGGAAGATCTGCTCCAGTTGCCAGCCATTGTCTTCGA
GATATTCCTCCCCACTATGAAATTGCCCGATAACATGCAAATCGCCTTCA
ATGCCAACCTTCTTAGTCCTTTGACCAGCAGCAAGCCACCCAACTACTTC
CTCGTTTATCCTGCGCAAGAACATTTTGAAGAGAAGCTTCTTCCGCTCAA
AGGAACGACGCAGAGTTTTGCCGTCAACGCCAAGATCTCTCTTATCCTGG
AGCAAATGTTTCTGTACATGATGCAGCAAGATGCACTGGAACCCACCAAA
GCCCTGCGCAAAGCTATGGAAACGGGTATCGAGGCGCGTGGGAGCGTCTT
GGGCATTGTAAAGGGCAGGAAGGGAAATGCACAGGAGGAGGAACAGGCCA
AGGAATTGATGCAGGCATGTGCAGAGAGACTGCTGGGGTTGTTGGAAATA
CTGGAGATTTCGGCGGGTATGCCAGCACAACGGGCGCCGAGGAGGAACAG
GCCAGGTATAGCTTCGGCGTTTTTGTCCTTTGGCTCGGGATCGTCGCTTT
CGCCTGCCCCGGAAAGTGAGAGTGAGCCTGAGGCATGA
>A2905  [mRNA]  locus=scaffold_1:1601769:1603146:+
ATGCCAGAGCCCGCCAATGGCCGCTTCCACGATGAGCACACCCCGCTCAT
CGGTCGCACCCAAAATTACGCAGACGAGTCGCGCGTCAAGACGCTGCCCA
AGCACATCATCCACCTGATCTACGCCACCCTCACCAGCAACTATGTCAAC
GTCTTCCTCGTCTTTGTCCCGATTGGCATCATCGCCGGCGCCTTGTCCTG
GAATCCTACTATCGTCTTCATCCTCAACTTCATCGCCATCATCCCCCTTG
CCGCCCTTCTCAGCTTTGCGACTGAAGAGCTCTCGGCCAAGCTGGGCCAG
ACCCTCGGTGGCTTGATGAATGCGACGTTTGGCAATGCCGTCGAACTCAT
TGTCTCGATTGTTGCGCTCAAGCAGGGCGAAATCAGAGTTGTCCAGGCCA
GCATGCTCGGCAGCATTCTGTCCAACATTCTTCTCGTGCTCGGATGCTGC
TTCCTCGCCGCTGGCATCAGAGAGCGCGAAAGCCGCTTCAATGAGACAGT
CGCGTCCACCATGTCCTCGCTCATGGCCGTCGCCTCCGCCTCGCTCATCA
TCCCTGCCACTCTCTACGCCGTCATGCACAGTGATAGCAAGCAAACCAAC
GATGCCACGGACCAGAACATCCTCCTTCTCTCGCACGGCACCTCCATCAT
CCTGCTCATCATCTACATCCTATATCTCTACTTCCAGCTCTACTCGCACC
ACAGCCTCTTTGCTGATGTCGAGGCGCAGGAGGGCGGCGACTCAGAAGAA
GAGGCCGAGATCCTCTCTCCCACCGCCGCTGGTGTTGCGCTAGTCATCGT
CACCGTTCTTGTCGCCATCTGCGCCGAGTACCTCGTGGACAGCATCGACT
CTATTGTCGAATCTGCACACATTAGCAAGACTTTTGTCGGCTTGATCCTC
ATCCCCATTGTCGGAAACGCCGCCGAACACGTCACAGCCGTCGTGGTCGC
TTACAAGGGCAAGATGGACCTCGCTATCAACGTGGCCATTGGATCCTCGA
TGCAAATCGCCCTCTTTGTCACTCCTTTCCTCGTTATCCTCGGCTGGATC
ATGCACCAGCCCATGACCCTCCACTTCCAGGGCTTCGAGACCATGATCTT
CTTCATCTCCGTCTTGATTGTCAACTACCTCATTCAAGACGGCAAGAGCA
ACTACCTCGAGGGCGCCATGTGCATTGCCATCTACGCCATCATCGCACTT
GCCTTCTACATCTACCCCGACGACGCGGCCGGCACCATCACCGGCGAAGT
TATCAAGCGATTTTTCGCTGTACACTAG
>A2906  [mRNA]  locus=scaffold_1:1603724:1605215:-
ATGCACTTTGCGCCATGGAGCCCTACCGTGGGCTCCAATGCCAAAGTACG
CTACCCACCCGAAGTGCTCGCCTTCATCGCAGCGGTCGCAGAGCGCGACC
TTCGCCGCGCAATGACGGAGCCCATACCGCAAGACACAATGTACTATGCC
GGCAAAGCCTTGGCCAGATTCGCCGCCATTGTATGGGTCATCAAGGACAT
TCTCAGCCACGAGGCGATTGCAAACGCGGGGCTGAAAAAGCTCAAAGAGG
AGTATTCAAAATACGTTGAGAACCGGCAGCGCCACGCACTTTACTACGAC
GACAGCTGGAAAGGCATCGTGTCAGCCGCCGGCTTCACGGATTCCACGGC
CGACTTTGGAAACACGTACTGCAACGACCACCACTTCCACTATGCGTATT
TTGTCTACACGGCCGCCGTGATCGGATACCTGGATGCGGAGTGGGTGGAC
CAGGGCCGCAACAGGGAGTGGACAAACATGCTGGTCAAGGACTTTGCCGA
AAGCGATTACAACGGGCGCGACTACCCCTTTTTCCGCGCGTTTGACTGGT
GGCACGGCCACAGCTGGGCAAAAGGCCTGTTTGAGAGCCCCGACGGAAAA
GACATGGAGAGCACGAGCGAAGACGCCTTCTCGAGCTTTGCCATCAAGAT
GTGGGGACGCGTCATTGGAGACGTGAACATGGAGAAGAGAGGCAACCTCA
TGCTAGCCATGCAGGCACGCTCGTACAACACGTACATTTACCTGCAAACA
GGCAATGTCAATCATCCCGCGCGCTACGTGCAGAACAAGGTCTGCGGCAT
ATTGTTTGAGAATAAAGTCGACCATGCGAGTACCTGGCGCTCCGTCTTGT
ATGCCAACCTGGCCATTGTGGATGCCAAGGCCAGCTATGGATTCTTCCGC
GACGGCATTGATGGCTTCTGGGATGAGGGGTGGATTGATGCCGGGGCGAG
CCGGACGTGGTATCTAGTGTGGGCAGCGACCATGTGGGAGTTTGCCAAAG
CAGGGCGATGA
>A2907  [mRNA]  locus=scaffold_1:1606931:1609894:-
ATGCCGCCCCGAGTAGCAAGAAGCTCAATCCAGAGCGGCAGCTCTTCTTC
AAAAGGCCGCTCGAACGCGCGCAACCCCAAGAAGGCGCAGAAGCGTGCGC
TCAACGCCTTCTCCATCGCCGAGCACGAAAATCTCGATGGCGCGAAGATT
CGCAAGCACCGACTTGGCGAAATTGACCCCTCGTTTACTCGCAAGCGCAC
GCGCGGCAATGGCGATGCCGACGAGGAAGAAGACGAGGAAGACGAAGAGG
GCGGGCCAAAGAGGCGGAGGATGAGGACGGGCGACGAGAGTTTCGACGAA
GGCAGCGACTCGGAGGGCAACACCTGGCAAATGGGTCACGTAGAGAACGA
CGACGATGACGAGAGTATCGACTCTGACGAAGCCTTTGGTGACAGCGACG
AAGAGAGATTCGAGGGCTACACGTTCCGGGGCAGCTCAAAAAGCCAAAAG
AGCAAGCCGAAAAAGTCAAAGAGACAGCAGGATCTGGAAGATGAGGATGG
CGACATTGATCTGGATGAGGGTGACAGCGCAGACGGTGAAGAAGAGTACG
ACGAAGATGACCTCGGTGAGGATGCTATCGACCTGGCAACCGCACTGGAT
CAATACGAGGAAGATGAGGCTGAGGAGCAGAGGGAGAAGAAACAAAAGAA
GCGCGCCTCGGCATTCGATGGCAGCGACGAGGAGTCGAGCGAAGGAGAAG
ACATGGAAGCAGACGATGCATCTGAGATGTCCTCTGATGAAGACGACGAC
GACGATCGACAGGCACAACTGCAAGACTTGATCTCGTCGCTGGCATCCAA
GGAAGACGAAAAACGCAAGGGCAAGAGAGTAGACGTCCACGAGTCCGCCG
CCCCAGACGAATTTGGTGTTGCGAGAAAAGTAGACCTGTTAAGCCTGAAG
CCCAAGGTGACTGATGCGGAGAAGAAGAAGGCACTCAAACTGCTCGAAGA
CGACAAGTCGACAAAGCGCAACGACATTGCCCGCAAGCTCGATGCTCCCC
TGCCGAAGCGACAGCAAGACAAGCTCGACCGTGCTGCTGCCAACGCCAAA
GCGAACGAGACCCTTGATAGATGGACTGACACCATCAAGCGCAACCGTCG
CGCCGAGCATCTCATGTTCCCTCTACAAAACTCCAGTGGTGGCGAGCCTA
CAGGAGCGAAGACACTCCAACCTACTACTACCGCGGCTCCCGCAAACGAT
CTCGAAAGCACCATCCAGTCCATCCTTCAGCAAAGCGGTTTGTCTAACGG
CAAAGAGGACGAAGACAAGATTCAAAAATGGGAGGAACTCCAAACGAACA
AACTTCCCATTGAAGAGGTCCTCAAGCGACGCGCTGAACTGCGTATGCAG
CGTGAGCTCCTCTTCCGCGAAGAGGTTCGCGCCAAGCGCATCAAGAAGAT
CAAGAGTAAGGCTTATCGACGAGTGCATCGAAAGGAGCGTGAAAAGATGC
TGGAGAAGGAGCGAGAGCAACTAAAGGCCGACGGTGTTGATCTTTCAGAG
GAAGAACGCGAGTACAACGACCGCCGACGAGCTGAGGAGCGCATGGGCGC
CAAACATCGCAACAGCAAATGGGCCAAGGGCATCAAGGCCACAGGACGAG
CAGCATGGGACCAAGATGCGCTTGAGGGTGTGACGGAAATGGCGAGGCGC
AATGAGGAGCTCCGCCGCCGTGTTGAGGGTAAGACTATCCGCGATGATGA
CGAAGAAGGATCAGATCTGCCAAGTGATGAGGAGAGTGAAGAAGACGGAC
AGTCTGACGACGATGCACTCCAACGAACTCTTGGAAAGCTCAAAGAGAAC
CCATTTTCCACTGGCAAGTCCAAGCTTGGCGAGATGGCTTTCATGAAGAG
ATCGGAAGCTGTTAAGCGCGCGCAAAATGACGAAGCCGTTGAGAGCATTC
GACGAGAGCTTGCTGGTGAGGATAGTGCAGAAGAAGAGCTTGATGAGAAT
GCAACCAAAGCTGGAAGGCGAAAGTATGGGCCCAACGCCAACGTTACTGC
TCCAGCGATACAACTCAATCGTAGCGAGTTTGAGGAGCGTCCTGGGTCAG
ACGGAGAGGAAGATGCACAGCCTGCTACGAATGGTAACGAACCTGCACGA
GAGCAGTCGTCAAACAAGCCTGCTTCGAAGAAGGCCGGTGCCAATGGTCT
CTCCAACGGTACACGCAAGCCTGCAGCGCCACAAATGGAGAATGAGAGCG
GCTCTCCCAACCCCTTCTTAGTCAAGGCGAAGAAGGAGAAGAAAGCACCA
AAGGAGCCAGAGCTTCTGCCTACCACAGTGGTCACAAAGCCCGCCGCGCC
AACACCAGCCCCGAAAGCAAAGTCTCAGAAAAAGTCAAAGCAGTCTGAGA
AGCCTCAAGAAACCAAAGTAGATGAGTTTCTCAAGCAGCGTGTTACGGAA
GCAGACGATGACGGCTGGGCAACTGTGCTGGGTGGTCAAGATGGCGATGA
AGACCAAGATGACCAAGGCATTGAAGACGAGGGTATTGACCTCGATGCCG
TCATGCGCAACCAAGCCCTCACAGCCAAAGGCTTTGCTGGCGACGACGTT
GATGCTGACTTTGAGGCCGAGAAAAACGCCACCATTGCCGAGGAAGAGTC
TGCGGAAGTCACTACCTTCCTTCCTGGCTGGGGATCCTGGACCGGTGAAG
GCATGTCCAAGGCTGAGAAGAAGCGGAATCTTGGTGCCAAAACCGTGACT
CACAAGTCTGGTATCGATGCCAACAAGCGCAAGGACAAGAAATTAGACAA
GGTCATCATCAACGAGAGGAGGGTCAAGCCGAATACCAAGTACATGGCCA
GCCAGTTGCCGTTCCCATTCGAGACCAGGGAGCAGTATGAAAGGAGCCTG
AGGGTGCCCCAGGGCAAGGAGTGGGTCACTAAGAAGACTCATCAAGATGT
CACGAAGCCGAGAGTTATTGTCAAACAGGGTATCATCAAGCCCTTGCGGA
AACCCCTGGTATGA
>A2908  [mRNA]  locus=scaffold_1:1610084:1610549:+
ATGTTCAAGCCCACGCCCTCTCTCCAGAACACGATACGGCGTCTGCCACT
CTCCCCGAAACAGGCCGGCAAGGAATACTACAAGGGAAACAGCGTAGGCT
CCATGGGCACAATCAACCAACACGGCAAATTCAGCCCCGACTGGAGCAAG
ATACGGACATATGCCTATCCTCTATACGGGACCAACAACAGCGAGTTGAC
ACCCTTTGTGGACGCAAATGTAGAAAAAGTACGAGACTTGGACTCTGGCA
TAGCACAAAACTACCCCAAGCGATTCACTGGCGAGGATTACCTGAGGGCG
TGGAAGCTCTCGGGTGGATACGATGCCGTAGAGACTGCCGATGGCGCTGC
GGATGCGAACAAGAACATGCCCACACCTTTCGAAGAGAAGCCTGCGACCA
AGTCATGA
>A2909  [mRNA]  locus=scaffold_1:167336:168862:+
ATGTCTTTCAACAACGGCTACGGCGACCAGTTCCAGGGCCCGCCCCAGGG
CGACATGAACAACCCAACTCCACAGCCCGGCGACATGGGTCAGCCCATGG
ACACGTCGGGCAACGGCTTCCCGCCCCAGGGCAACATGGGTCCTCCAGGC
AGCGCTGGTGGCGATGGCCAAGGCCAGGGCGCCGGAAAGACGACTCTCTG
GATGGGCGAGCTCGAGCCCTGGATCGATGAAAACTTTGTCCGCAGCATCT
GGTACAACATGGGCGAGACGGTCAACGTCAAGATGATCCGTGACAAGTTC
TCCGGCAGCAATGCTGGATACTGCTTCGTCGACTTTGCCAGCCCCGATGC
CGCGTCCAAGGCGCTCAACCTCAACGGCCAACTGATCCCCAACTCGAACC
GCCCATTCAAGCTGAACTGGGCCTCTGGTGGCGGTCTCGCTGACAGGAGG
CAAGTCACACCTGGCTTTTTACATGCACACATGATGATTGCTGACAACAA
ACACAGCCGTGACGAGCGTGGCCCCGAGTTCAGCATCTTCGTCGGAGACT
TGGGCCCCGAAGTCACCGAGTTCGTCCTCGTCCAGCTCTTCCAGAACAAG
TACCCGTCGACCAAGTCGGCAAAGATCATGTCGGACCCCATCAGCGGCAT
GTCGCGTGGTTACGGCTTCGTCCGATTCGCCAGCGAGGAAGACCAGCAAA
AGGCCCTCACCGAGATGCAAGGCGTCTACTGCGGTAACCGCCCCATGCGC
ATTTCGACTGCTACTCCCAAGAACAAGAGTGGAGGTCCCGGAGGTCCCGG
AGGAATGGGCATGCCCCAAGGTGCAGGCGGCCCTGGCATGGGCATGTACT
CAATGGGCGCTCCCCCCATGGGTAACTACTATGGCGCTCCTCAGCCCATG
AACCAGTTCACTGACCCCAACAACACGACTGTCTTTGTCGGTGGTCTTTC
TGGCTACGTCACTGAGGATGAACTGCGCTCCTTCTTCCAGGGCTTCGGTG
AAATCACCTATGTTAAGATCCCCCCTGGTAAGGGATGTGGCTTTGTCCAG
TTCGTGCAGCGCCATGCCGCCGAGATGGCCATCAACCAGATGCAGGGCTA
CCCAATCGGAAACTCTCGTGTCCGTCTCAGCTGGGGTCGCTCCCAAAACA
ACTCTGGGCCAGCTGGCACCCCATACCGCCCAGCGCCCCCTCCACCAGTG
CCCTTTGGCCCAGGAATGGGCATGCCTCCGCAACACCCCTATGGCGGCGG
CGGCGGTTACGGTCCTATGATGAAGTAA
>A2910  [mRNA]  locus=scaffold_1:1610780:1611439:-
ATGAACCCCCTCCGTCACGACTTTATAACGCGATGCCGCTCCACCGTTGC
CCCTCCCACGGCACAACAGAAGCTTCGCTACCTAGACATTGGCTGCGGCG
GCGGCATCTTTGCTGAATCAGCTGCGCGCCTCCCTACCACCACATCCGTC
ACCGCAATCGACCCCACGCCCCAAGTCCTCTCCATTGCCGAAGCACACAA
ACGACGCGACCCTATCCTGACCTCGCCGGGCAAACTCACATACATCAACA
CTTCTATTGAGAATCTCCCCCAGCCAGCTTCGGATACAGAGGCTTTCGAT
GTGGTGACGCTATTTGAGGTTATTGAGCACGTCAATGCCCCCGGCCCGTT
CCTCGAGCACGTACTGCCGCATGTCAAGCCCGGCGGGTGGCTTGTAATGA
GCACGATTGCAAGGACATGGACGAGCTGGTTGCTTACAAACGTCGTTGCA
GAAGATGTGCTGGGCATTGTGCCCAAGGGTACGCATGAGTGGAGCAAGTA
TGTGAACGAGGACGAGCTTAGGACCTGGTTTGCGAAACAGCCAGAATGGG
GCAATTCAAAGACCATGGGTGTCATGTACGTGCCTGGATTGGGATGGAAG
GAGGTTAATGGGGGCGAACAATGGGGAAATTATTTCTTTGCTGTGAGGAA
AGTGGCCTGA
>A2911  [mRNA]  locus=scaffold_1:1615907:1617596:-
ATGAACTCTCACGACTACAACGAAGATGAGCGGCGTCAGATCGAAGCCGA
GCTCCATGTCGAAATCGTTCCTGGAACGGAAGTCATGACCGATGTTGGCT
CGCACCACTTTGTCAAGGGCTCCCACCGCGAAGTGCTCGTCCCTCAGCCC
AGCGACGATCCAGACGATCCGCTCAACTGGAGCATCGGCTGGAAGTTGTC
GTGCATTACCGCATCCAGTGTCGTAGCTTTCAGCCAGGGATTCGGTCCAT
TGGCTCTTTCGCCCATGTTCCCAGCGCTCATTAAAGAATTCCACACCGAC
TTGGCTGGTGTTGTTCAGTTTACCGGTGTATGCATTCTGGTGCTTGGCTT
TAGCAACTTTATTTGGGTGCCCATCAGTTCCTCCTTTGGCCGTCGCCCTG
TCCTTTTGGCCTCCCAGCTCATCAACTTTGCCACGTCGATATGGCGCGCC
AGAGCAAACTCTTACCGCTCCTTCATGGGCGCATGCATCGTCAACGGCAT
CGGTGCAGGCCCTGGAGAAACCATTATGCCCGAGGTCATTGCTGATATCT
TCTTCCTCCATGATCGTGGCAAATGGAACACGCTGTACTGGGTCGCCTAC
ATGGGCTCGCTCATGGCCGGTCCTATCGTGTCCGGTTCCATGACTGAGAC
TGTCGGGTGGCGCAACTTCTGGTGGCTGAACACTGGCCTGCTTGGCCTCT
CATTCCTCATGGTCGTCTTCATGTTTCCGGAAACGAGGTTCAAGCGCATC
ATACACGACCAGCATGTGCAAGGGAAACCAGCCCCACAGGACGAGAAGCC
ACAGGCGCCCGCTACTCAAGAAAAAGAGAAAGACAACAGTTCTGACGGTG
AGCGTAGAAACAGCGATATCCAGCAAACGGCCACTGCGAACACCGCCGCT
GCAGATGACAAGGAGCTTCAGCACACTGAAACTGCAGAGCGCGATCCCTA
TCTTGGCCGTGGTAAGCCTGCCAAGTGGCAATGGAAAGTATTCCAACCCA
ACGCACATCCTTTCCGCACCATCTTGCTCGACCTGTGGATCCCATGGAAG
CTGTTTACTTTTCCCATTGTCGAGTTCGCGGCGTTTGTGGTCAGCTGGTC
GTGTTCAAGTTTTCTCACCATCAATCTTACGCAGAGCCAAGTGTTTGCCG
CTCCCCCGTACCATATGAAACCCATGGTGGTAGGCTTTACCAACTTTGCC
GTCATGGTCGGTGCTTTCATCGGCCTTGCCACTGCTGGGCCGCTTAGCGA
TTGGATTTCGGCGCGAAGCACACGGAGAAACAATGGCATTCGTGAGCCCG
AGATGCGATTGCCAGCCATGATACCTTACGTCATTATCATGTTTATCGGT
AACATTGTCGTCTCGATCGGCTACGAACGCAAGTGGGCGTGGGAGGTCAT
TGTCATAATCGGATACACGTGCGCTGGCATCCAGGTCGCGGCACTCCCGG
GTATCGTCAGCACTTACGCGGTCGACTCGTACAAGCCCGTTGCAGGACCG
CTGTTTGTTGCCATTACAGTCAACAAGAATGTCTGGGGTTACGGGTTCAG
TAAATTCATCACGCCTTGGACGGAACAGGTCGGGTAA
>A2912  [mRNA]  locus=scaffold_1:1633679:1635078:+
ATGAAGACTACGGTCATTCCTCCGTCTGAGTTTGAGCTTGCGCCGGGCCA
GTCTGAAGACGCAGACCTGGGGCTCTACATCAATCTGGACAATGTCAAGA
ACCCGCAGCCAATTAGAGGAGGTACGACGGGTCCTACAGAGCCCGGTCCA
CGGACAGAGGCATATGATCGCCTGAACAGCGATCTGTTCATTCCTCCTGC
AACCGACAAGGGCGATGTCAGCAATGCAAAGTGGCCATTTGGCTTGAGCC
ACAACCGCCATGGTCTCGCGGGAGCAGGCTGGGCCCGATCGCAAAATGTC
GACCAGCTGCCGATTGCCACGGCCATGGCTGGTGTCAATATGCGACTCAG
TCCTAATGCTTACCGCGAGTTGCACTGGCATAAGCAGGGTGAATGGGCCT
ACATGCTCAACGGTAGCGTCCGTGTTGCTTCGATGAACGAAGCCGGTCAA
ACTTTTATCGACGACGTGCAGGAAGGCGATGTTTGGTTCTTTCCCCCGGG
CATCCCGCATTCGATCCAGGCCTTCGACAATGGCTGCGAATTCCTTCTCA
TCTTTAGCGACGGCACCTTCAACGAGGACAACACCTTCCTGCTCTCTGAA
CTCATGCTCCGCAACCCAAAGTCAGTCGTGGCCAAGAACTTCCGCACATC
TGTCAAGACACTAGAGAAGCTTCCACAGGACCAGCTGTGGATCTTCCCCG
GTACACCTGCGCCCAAGGATATCAGCGAGCAAAACGTCACCGGGCCTGCA
GGCGTAATGCCCAAGGAAAGTGCCTACACGTACCACTGGAGCCAGCAGCA
ACCGGTCAGAGTTCCAGGCGGAACTATCAAGATCCTTGACCCTGTCACTT
TCCCCGTTGCTGACGGCTTCTCGGCCGCCCTCATCACGGTCGAGCCTGGT
GCGATGCGCGAAATGCACTGGCACACGACTTCGGACGAATGGACCTACTT
CATTAGCGGCAGGGCACGCCTGACTGTGTACGAGGCACCGGGATCGTCTC
GAACATTTGACTTTTCTGCAGGTGATGTGGGTTACGTGCCCATGCCCAAC
GCGCACTATCTGGAGAACGTCGGAAACGAGACGGTTGTGTACCTTGAGGT
GTTGCGAGCATCTCAGTACAGCGACATTAGTGTCAACCAGTGGCTGGGAA
TCACACCAAAGCAGATTGTCAAGGACCATCTCAAGGTGGACGACGACTTT
TTCAACGGACTGTCCAAGGAGAAGAGCTTTGTGATCCAGGGAAACCCGGA
CCTGACGACGACGGACTTTACGCCAGGAGAACACGGGGGAGCTTGA
>A2913  [mRNA]  locus=scaffold_1:1635849:1636869:+
ATGGTCGATCGTGCGAACCGCCCCTCTGCGCTCAATGCCCCTGCGGCCTC
TGAGCCTGGCCCCCAGGTCGACATTGTTGGAGAGGGCGGCAGCCAGAAGG
TGGTTGCGAGGCTGCCGTCGGGCGAGAGCATCGAGGTGCTGCTCTATGGC
GCGACCGTCACGAGCTGGAAGAGCAATGGCGGGCAGACAGAGAACCTGTG
GCTGAGCGACGCCGCCGACGTGACGGGCAAAAAGGCAGTGAGGGGCGGTA
TTCCCGTCGTGTTCCCGGTATTCGGCCCGCCGCCCAAGGAAGGCCACCCC
ACGTCGACGCTGCCCCAGCACGGTTTCGCCCGCGTGTCGCGGTGGGAGTT
CATGGGCAAGTCGACGGCCGAGGATGCGCTCGACTCCAACTCGGTCAAGC
TCGACTTTGGCCTGGACCGCCAGGCGCTCAGCGACGAGTCGCGCAAGGCG
TGGCCGCTCGACTTTGGCCTCGTGTACAGCGTCACACTGAGCAAGGACAG
CCTGCAGGCGGTGCTGACGGTGCGCAACGAGGGCGAGGAGAGCTTCGAGT
TCCAGTTCCTGCTGCACACGTACTTCAAGATCCAGGACGTGACCAAGATT
GCCATTACGGGGCTGTCGGGCACCGAGTACATTGACAAGGTGCTCAACGC
GTCGACGCACACGCAGAGCGACAACCAGCTCAAGATTACGGGCGAGACGG
ACCGCGTGTACAAGGACATCAAGCAGGACACGACATCAATTGTTGAGGAC
GGCAAGCCCCGCTTCGACGTGATCCGCGACAACGTCAAGGACACGGTCAC
GTGGAACCCGTGGATCGAAAAGGCAAAGGCCATGGCCGACTTTGCGCCCG
ACGACGGCTACAAGCACATGGTGTGCGTCGAGGTGGGCGCGGTCGACGGG
TGGCAGAAGCTGGAGAAGGGCGAGGTGTGGGAGGGCGGCATGCTGGTCAA
GAGCCATCTGTAG
>A2914  [mRNA]  locus=scaffold_1:1637519:1643695:+
ATGTCGCTCATACCCTACGCCCCGGCCGAGTCGCGCGAGATTGTCCTGCG
CCACGGCTCGGCAGTCGTCGTCTACGACCAGCACTCCAAGCAGCTCTCAC
TCCGCGACGCCTCGCACATCACGGCCCTGGGCTCCACGTCATGTCCCTAC
TGCCACCGGCCCTACCGCGAGCCCTCGCCCCACGACAGCGACAACAGCGA
CGACCACGAGCACAACAATGCATCGGGCGTCCCTACAGAAAATGGCTTCG
TCAACCCGGCCTACTTCCAGATGCTGCGCCGGAGCCAGCCAACATCGGAA
CAGGGTTCGCGCCCGCCGTCGCCGCATAAACAACTAGCACCTGCGCCCAT
GCGCATGAACGATTTCCATGCGCCTGAGGGTTCCGAGTTCCTGGGGAGCA
CGCCAGCGCCGCCGCCGGCGGGGAAGAGCCAGGGCATATCGGCGCGGGCG
TTTAGTCCAAACTACTTCAAGGACTTTTTCGTAGAGGAGCGCGAGTTGGG
CCGCGGAGGCAAGGGCGTGGTCTTGCTGGTGCAGCATATTCTCGACGGAG
TCCAGCTCGGCAAGTTTGCATGCAAGCGCGTGCCCGTGGGCGACGACCAC
GAGTGGCTGGAGAAAGTGCTGGTCGAAGTGCAGCTCCTGCAGACGCTGTC
GCATCAGAATCTGGTATCGTACCGCCATGTCTGGCTCGAGGACTACCAGA
TATCCAGTTTTGGACCGAGCGTCCCGTGCGCCTTCATTCTGCAGCAGTAC
TGTAACGGCGGAGATCTCCACAGCTATATTCTGGACTCGGTCAAAAAGTC
CGTCACCAAGGAGCAGATGAAGGAGCGGCTCAGGAGGAGATCCAAGGGCC
AGCTCGAGGATCCCGAGAACATGCATGGCCCGCGCAAGATGCCCTTTGAA
GAGATTATTTCCTTCTTCAAGGATATCACGTCTGGACTCAGCCACCTCCA
TGCCAACGGATACATCCATCGAGACCTCAAGCCGAGCAACTGCCTGCTGC
ACCACACAGGGCACAAAGTCCGGGTGCTGGTCAGCGATTTTGGAGAAGTA
CAGTCGACGAATATGACGAGAAACTCGACGGGCGCCACCGGAACCATTTC
CTACTGTGCGCCTGAGGTGCTGCGTCAGGAGCGGCCAGGCGGTGCGTTTG
GCAACTTCACGACCAAATCGGACATTTTCTCGCTCGGCATGATTGTGTAC
TTTATGTGCTTTGCGCGGCTACCGTATCGTAATGCAGACGGTATAGACGA
GGATAACGAGGACCTGGATCAGCTGAGAGCCGAGATCTCGACGTGGGCGG
GCATAGACGCCGAACAGCGCGTTCGCTCCGACTTGCCTGAGAAGCTGTAC
CGGTCGCTCCGACGTCTTCTTGCGCTCGATCCTGACGAGCGCCCCGGCGC
CGAAGAGATTCTACATGTCCTCAAGTCATCACTGGTGTTTGACGAGTACA
ATACATATCCAAGCCCGTCTGGACTCGACGAGTTCAGCCCTCGCATATCG
CGTGCTGATACACCCAGCCCGTCGCCTACGCAAACAAGCAAAAAGCGGAC
TTCAGCCAACTATGCTCGTCCTGGGCCGTCGAACCTCAGTGCCACTGTCA
AGGACCGGTCACCCAGTCCACCCGACGTGCCGCCGATGAGGAGAGAGTCG
TCCGGAGACGGAGCTGTCATACTGCGAAGGAAGCTGGACCTCCCACCTCC
GTCTGCGGACGGGAGGACGACATCGCCGCAGCGACTCATGCTGCCCCCTC
CCCCACCACTCAACACCATCTCAAGGCTCTACCGACTATCTCGCAACCCG
GCCGCACTCGGCCTCACAAAAGTGGCTTTGTTCTGCGCAAAGGCGTTTAG
TCTGCTTTCCCCGTGCCAGCCCTTTGCGTCTGATGCGCGTATCCTGTACC
CGTTGCTGTGTCTCGCATCTATTGATTTCCTGCATGTCAGCTGGGTGGGC
AGGCTCATGGGAAGGGATTTCAGCCTGGGCGCAATGGGTGTCTCGCTAGT
GCTTTTGCTGCTGCATGTCGTAGTGCTCGGGGTCACGCTCAAGTGGGACA
GACTGTGTGAAAGGAGGGCCATGTCTTCCCCTCCCGCCAGCGATGGGAAA
GCGCGTGCGATCCGCGAGCTTTCACGCAGTCTCAGCCACAGCCCCAGGAA
CATTGATCCGCCGTCGCCGCGACAGAGCGACTCGAATCCCACGCAGCGTT
CAGGCTTCGGGGGCACCCACTCGTCGTCTCAATTCTGGAACGACCCTGAC
ATTCACCATTCTACACAGCACAACATTGCAGACGACACAAACACAAACAC
ACTCCCCCAATATCCCCGCATTCGCTCCACTGCGAAGAAGCTGAACACGT
GGGCCCCCTTCCGCTCCGAGCAGATCCAGCCCGACACGTCCATGATCAAC
AAGGAGTTTCTCGACTTTGACCACAGCATTTCCGACGAGGAAAGCATGGC
CGTCGAGCAGGCGCGTGGCGGTAACCGTAGCAACCGCGGTACGCCCAGCA
GAATCAGCTCCAAGTTCGACAGCCTCTACGACGTGACCCCGCCCACCAAC
CGGTCGCGTAAATCTCATCTCGCAGACACGGGCAGTCTTCGGCGTGACGC
GGCTATCCGACGCGCCTCTCGCAACGACCTCGACGCTGCATCGCCCCGCC
CCTCCAGCAAGCGCAATTCCCCGGCCCTCGCCAAGGAGGACCGCAAGCGC
AACACTCTTGCGCAGCTGCATGCAAAGCTGTCTGAAGACGAGTCGTCATT
CATGGACCAGCGACCCCCAACCGTCACAATTGACTCGACCAAGAACTCGC
GCTGGAGCAACCGCAGCCGGCAGGCGTCGCTCCAGATTGACGGCAACGTC
GATACTGTGCACAGCAAAGGAACGCCGCGCTCCAAGCAAAGCGCAGCCCA
GAACGCGACTGCTCAGTCCTTTATTCTTCCTGATCTTCCTAACCTCACCG
AGCTGGTCTCTGGTGTATTTGACGACGGCACGCCAGTTTTCTCCAAGACG
ACTACATCGCGATCACGCTTTTCTGCGCCACCGAATGGTGGTCGCCGCCC
GACATACGTTCCAGTAGAGGGCGTCCCGATTCCGGACGAGGAAAAGGCCA
TCTTTTCTGCGCTCCAGCAATTGCAGGAGAAGGTTGCAGAGATGGAGCAC
GAGCGTGCGGAACAAGAGAAGAAGATTGAAGAGCAGGATCTCGAGCTGAT
TGAGCTGCGGGCCGCGGCACAAGCACAGGAAAAGTTCCGTAGAAGCGACA
GTGCCCAGGATTCTGATACTAGTGCGAAGAACAGCTGGAAGATTGAGAAG
ACGCGACTTGATGCCACAGTGCAAACTCTCCGAACAAGAATTGACCGCGC
CGACCGAAAAGTGGCTGTCCTGGAAATCGAGAAGAAGCGATTGAACACGG
AGAAGGAGAGCATGGCTAACCAACTTGGAATCGCTTTCCAGACGTGTGAA
GAGCTCAAGGACGAGAAGAGGGTTCTGAGCAATGAAAACGAGGAGCTTCG
CAAGGAAGTGGAGATACTTCGTGCAGAGAATGAAGCCCTGCGGGACCGCC
TCGACCAGGACCAGTCGCAGCACCTGGAGGAGACCACACAGCTACGACGA
CAGTTTGACCAGGCTGCCAATGCAACCGAAAAGGAGAATGCCAACCTGCA
CGCCGAACTAGCTCGTGTGCGCGCCGAGCATGACGAGAACACACAGCAAC
TTTCTCGCAGAGATGCAGAATTGCGACGAGTACGTCAAGAGCAAGCCGAG
TACGCCAGTCTCAAGGCAGACCACGAGTCGCTGAGGTCTCAGCTTGCCGA
ACTCAAGGCCAGGCGGGAAGAAGATGCCCAGCGCTGGGCTCGCTTGGAGG
CTTCTTTGCGCAGCAAGGTTGATCGACGTGATGAGACTATCCGACACTTC
CAGGACACCACCCAGGAGCAGACAAACGAGGCCATCCGCCTGGACAACGA
GAATCTCCGCAATGAGCTGCTCGAGCTTCAGGCACAGCAAGACGAGGAGT
ACGAGCAGTGGGCAAGGAAAGAGGCGGAGCTGCAACGGAAGATTCAGCTC
CGTGAGAAGGCTCTCCGAAAGAGCCGAGACGACTTCGATGACGCTACTAC
ATCAAGGAGTGCAAGCCGACCTCGTGCCTTTGAAGAGCCTCTACAACGGA
GACCCAGCTATCGCCGCGAAGATACACGCACGCGTATCAAGAACCGTGTC
CAGCAGGAAGTGCGGAACAGCAAATTTGAATCTCAAGAGAGCCCACGAAA
GTCTTTTACCAACCACTCGAGGTTCTCCACTCGAAGTGCATCTGCGCCTG
TTTCTACCGAGAAGCATGCGCGCGTAGAAAGCGAGGTTGAGTCAACAACT
GACTTGTCTCTCGCACCTCGTTCGACGCTGCGTATCTCGCGAAACACGGT
GTCTGCCAGGCAGACGACTATCCAGCCTCCTGACCTGGATCTGACTGAAC
TGAGCTACATCGACAAGGATCAAATTGCCCAGATTCGACGCCTCCTGGAG
GAAGACCGAGTGGCCGGCCGTGAACGGGCTTCGTCTGCTCCAGCAGAAGA
GGTGCCTCGCGAGGATACCGTTCGATCTCAGCGTCAGACGCGCGAAGATA
CCATTCGATCAGTCGCTTCGGCTAAGAGCGAACGCCGCCCTTCACTTGTA
CGCAAGTCATCGCTCAAGGACACTACGCAACGCACCAACGGCACGCAATT
[truncated: 11,804,350 more chars]
